# Supplementary material for: Geography Shapes the Population Genomics of Salmonella enterica Dublin
Source: Genome Biol Evol. 2019 Jul 22;11(8):2220–31. doi: 10.1093/gbe/evz158 (PMC6703130; doi:10.1093/gbe/evz158)
Supplement: evz158_Supplementary_Data [file evz158_supplementary_data.zip]

Archive with 8 entries (8 files):
- Data_Set_01.xlsx
- Data_Set_02.xlsx
- Data_Set_03.xlsx
- Data_Set_04.xlsx
- Supplemental_FIG_01.tif
- Supplemental_FIG_02.tif
- Supplemental_FIG_03.tif
- Supporting information legends.docx
