# Supplementary material for: Geography Shapes the Population Genomics of Salmonella enterica Dublin
Source: Genome Biol Evol. 2019 Jul 22;11(8):2220–31. doi: 10.1093/gbe/evz158 (PMC6703130; doi:10.1093/gbe/evz158)
Supplement: evz158_Supplementary_Data [file evz158_supplementary_data.zip › Data_Set_01.xlsx]

## Sheet: Metadata
Genome	Organism_Group	Strain	Isolate	BioSample	BioProject	Region	Collection_Date.y	Source
SRR1122707	Salmonella enterica subsp. enterica serovar Dublin	IP 82/3144	PDT000003017.3	SAMN02367714	PRJNA203445	France	1982	Bovine
SRR1122708	Salmonella enterica subsp. enterica serovar Dublin	NVSL 5618	PDT000002806.3	SAMN02367713	PRJNA203445	United States	1986	Bovine
SRR1257300	Salmonella enterica subsp. enterica serovar Dublin	WAPHL-SAL-A00348	PDT000026419.3	SAMN02640911	PRJNA183851	United States	2003	Food
SRR1257307	Salmonella enterica subsp. enterica serovar Dublin	WAPHL-SAL-A00349	PDT000026420.3	SAMN02640912	PRJNA183851	United States	2003	Food
SRR1363299	Salmonella enterica subsp. enterica serovar Dublin	WAPHL-SAL-A00399	PDT000032074.3	SAMN02640962	PRJNA183851	United States	2003	Food
SRR1686503	Salmonella enterica subsp. enterica serovar Dublin	CRJJGF_00028	PDT000126698.2	SAMN02908535	PRJNA254816	United States	2003	Other
SRR1686502	Salmonella enterica subsp. enterica serovar Dublin	CRJJGF_00027	PDT000126697.2	SAMN02908534	PRJNA254816	United States	2004	Bovine
SRR1793247	Salmonella enterica subsp. enterica serovar Dublin	NY-N28	PDT000049148.2	SAMN02777814	PRJNA183850	United States	2004	Food
SRR1598881	Salmonella enterica subsp. enterica serovar Dublin	WAPHL_SAL-A00575	PDT000040293.3	SAMN02782627	PRJNA183851	United States	2005	Food
SRR2064127	Salmonella enterica subsp. enterica serovar Dublin	WAPHL_SAL-A00801	PDT000067247.2	SAMN03291630	PRJNA183851	United States	2006	Food
SRR1686614	Salmonella enterica subsp. enterica serovar Dublin	CRJJGF_00140	PDT000126808.2	SAMN02908646	PRJNA254816	United States	2007	Food
SRR1686623	Salmonella enterica subsp. enterica serovar Dublin	CRJJGF_00149	PDT000126817.2	SAMN02908655	PRJNA254816	United States	2007	Bovine
SRR1686624	Salmonella enterica subsp. enterica serovar Dublin	CRJJGF_00150	PDT000126818.2	SAMN02908656	PRJNA254816	United States	2008	Food
SRR3115243	Salmonella enterica subsp. enterica serovar Dublin	WAPHL-SAL-A01075	PDT000103283.2	SAMN04217315	PRJNA183851	United States	2009	Food
SRR3173527	Salmonella enterica subsp. enterica serovar Dublin	NY-N20073	PDT000107268.2	SAMN04224392	PRJNA183850	United States	2009	Food
SRR3173528	Salmonella enterica subsp. enterica serovar Dublin	NY-N20074	PDT000107269.2	SAMN04224393	PRJNA183850	United States	2009	Food
SRR1122622	Salmonella enterica subsp. enterica serovar Dublin	N27414	PDT000003023.3	SAMN02367933	PRJNA203445	United States	2010	Food
SRR6986092	Salmonella enterica subsp. enterica serovar Dublin	PSU-0590	PDT000305466.2	SAMN08902728	PRJNA357723	United States	2010	Human
SRR6986337	Salmonella enterica subsp. enterica serovar Dublin	PSU-0591	PDT000305485.2	SAMN08902727	PRJNA357723	United States	2010	Human
SRR6986344	Salmonella enterica subsp. enterica serovar Dublin	PSU-0588	PDT000305492.2	SAMN08902711	PRJNA357723	United States	2010	Human
SRR6986362	Salmonella enterica subsp. enterica serovar Dublin	PSU-0589	PDT000305502.2	SAMN08902712	PRJNA357723	United States	2010	Human
SRR6986365	Salmonella enterica subsp. enterica serovar Dublin	PSU-0587	PDT000305505.2	SAMN08902714	PRJNA357723	United States	2010	Human
SRR6986180	Salmonella enterica subsp. enterica serovar Dublin	PSU-0594	PDT000305479.2	SAMN08902708	PRJNA357723	United States	2011	Human
SRR6986181	Salmonella enterica subsp. enterica serovar Dublin	PSU-0593	PDT000305480.2	SAMN08902710	PRJNA357723	United States	2011	Human
SRR6986336	Salmonella enterica subsp. enterica serovar Dublin	PSU-0592	PDT000305484.2	SAMN08902715	PRJNA357723	United States	2011	Human
SRR6945578	Salmonella enterica subsp. enterica serovar Dublin	CFSAN064271	PDT000303520.2	SAMN07135162	PRJNA186035	Africa	2012	Bovine
SRR6950216	Salmonella enterica subsp. enterica serovar Dublin	CFSAN064272	PDT000303623.2	SAMN07135161	PRJNA186035	Africa	2012	Bovine
SRR6950218	Salmonella enterica subsp. enterica serovar Dublin	CFSAN064273	PDT000303625.2	SAMN07135200	PRJNA186035	Africa	2012	Bovine
SRR6986224	Salmonella enterica subsp. enterica serovar Dublin	PSU-0512	PDT000305467.2	SAMN08800164	PRJNA357723	United States	2012	Food
SRR6986348	Salmonella enterica subsp. enterica serovar Dublin	PSU-0595	PDT000305496.2	SAMN08902709	PRJNA357723	United States	2012	Human
SRR7010294	Salmonella enterica subsp. enterica serovar Dublin	OH-12-416-5	PDT000306480.2	SAMN08744639	PRJNA338674	United States	2012	Bovine
SRR7011732	Salmonella enterica subsp. enterica serovar Dublin	OH-12-26133	PDT000306633.2	SAMN08744635	PRJNA338674	United States	2012	Bovine
SRR7011956	Salmonella enterica subsp. enterica serovar Dublin	OH-12-28343	PDT000306656.2	SAMN08744643	PRJNA338674	United States	2012	Bovine
SRR7011962	Salmonella enterica subsp. enterica serovar Dublin	OH-12-27143	PDT000306660.2	SAMN08744629	PRJNA338674	United States	2012	Bovine
SRR7011986	Salmonella enterica subsp. enterica serovar Dublin	OH-12-19393	PDT000306664.2	SAMN08744640	PRJNA338674	United States	2012	Bovine
SRR7130384	Salmonella enterica subsp. enterica serovar Dublin	PSU-0596	PDT000312256.2	SAMN09081206	PRJNA357723	United States	2012	Human
SRR7130547	Salmonella enterica subsp. enterica serovar Dublin	PSU-0597	PDT000312272.2	SAMN09081204	PRJNA357723	United States	2012	Human
SRR7196769	Salmonella enterica subsp. enterica serovar Dublin	OH-12-16922	PDT000318503.1	SAMN08744581	PRJNA338674	United States	2012	Bovine
SRR6986342	Salmonella enterica subsp. enterica serovar Dublin	PSU-0599	PDT000305490.2	SAMN08902761	PRJNA357723	United States	2013	Human
SRR7010301	Salmonella enterica subsp. enterica serovar Dublin	OH-13-23648	PDT000306481.2	SAMN08744611	PRJNA338674	United States	2013	Bovine
SRR7010304	Salmonella enterica subsp. enterica serovar Dublin	OH-13-2453	PDT000306482.2	SAMN08744620	PRJNA338674	United States	2013	Bovine
SRR7130565	Salmonella enterica subsp. enterica serovar Dublin	PSU-0598	PDT000312285.2	SAMN09081205	PRJNA357723	United States	2013	Human
SRR1636692	Salmonella enterica subsp. enterica serovar Dublin	FSIS1400280	PDT000041588.3	SAMN03154420	PRJNA242847	United States	2014	Food
SRR2132196	Salmonella enterica subsp. enterica serovar Dublin	FSIS1503217	PDT000077037.3	SAMN03941016	PRJNA242847	United States	2014	Food
SRR2407619	Salmonella enterica subsp. enterica serovar Dublin	CVM N53043	PDT000085917.2	SAMN03988299	PRJNA292661	United States	2014	Food
SRR2407658	Salmonella enterica subsp. enterica serovar Dublin	CVM N53083	PDT000085956.2	SAMN03988338	PRJNA292661	United States	2014	Food
SRR2407736	Salmonella enterica subsp. enterica serovar Dublin	CVM N54720	PDT000086034.2	SAMN03988416	PRJNA292661	United States	2014	Food
SRR6986177	Salmonella enterica subsp. enterica serovar Dublin	PSU-0600	PDT000305478.2	SAMN08902759	PRJNA357723	United States	2014	Human
SRR7010338	Salmonella enterica subsp. enterica serovar Dublin	OH-14-12410-1	PDT000306488.2	SAMN08744649	PRJNA338674	United States	2014	Bovine
SRR7010474	Salmonella enterica subsp. enterica serovar Dublin	OH-14-7375	PDT000306489.2	SAMN08744634	PRJNA338674	United States	2014	Bovine
SRR7010475	Salmonella enterica subsp. enterica serovar Dublin	OH-14-7250	PDT000306490.2	SAMN08744648	PRJNA338674	United States	2014	Bovine
SRR7012122	Salmonella enterica subsp. enterica serovar Dublin	OH-14-10610-1	PDT000306689.2	SAMN08744638	PRJNA338674	United States	2014	Bovine
SRR7219558	Salmonella enterica subsp. enterica serovar Dublin	OH-14-16433	PDT000319696.1	SAMN08744598	PRJNA338674	United States	2014	Bovine
SRR7221728	Salmonella enterica subsp. enterica serovar Dublin	OH-14-4916	PDT000320039.1	SAMN08744579	PRJNA338674	United States	2014	Bovine
SRR7221730	Salmonella enterica subsp. enterica serovar Dublin	OH-14-3882	PDT000320041.1	SAMN08744604	PRJNA338674	United States	2014	Bovine
SRR2925321	Salmonella enterica subsp. enterica serovar Dublin	FSIS1503369	PDT000094844.2	SAMN04279224	PRJNA242847	United States	2015	Food
SRR2925322	Salmonella enterica subsp. enterica serovar Dublin	FSIS1503374	PDT000094845.2	SAMN04279229	PRJNA242847	United States	2015	Food
SRR2925325	Salmonella enterica subsp. enterica serovar Dublin	FSIS1503367	PDT000094848.2	SAMN04279222	PRJNA242847	United States	2015	Food
SRR2925326	Salmonella enterica subsp. enterica serovar Dublin	FSIS1503371	PDT000094849.2	SAMN04279226	PRJNA242847	United States	2015	Food
SRR2925327	Salmonella enterica subsp. enterica serovar Dublin	FSIS1503366	PDT000094850.2	SAMN04279221	PRJNA242847	United States	2015	Food
SRR2925328	Salmonella enterica subsp. enterica serovar Dublin	FSIS1503370	PDT000094851.2	SAMN04279225	PRJNA242847	United States	2015	Food
SRR2925329	Salmonella enterica subsp. enterica serovar Dublin	FSIS1503373	PDT000094852.2	SAMN04279228	PRJNA242847	United States	2015	Food
SRR2925330	Salmonella enterica subsp. enterica serovar Dublin	FSIS1503372	PDT000094853.2	SAMN04279227	PRJNA242847	United States	2015	Food
SRR2925645	Salmonella enterica subsp. enterica serovar Dublin	FSIS1503376	PDT000094859.2	SAMN04279292	PRJNA242847	United States	2015	Food
SRR2961909	Salmonella enterica subsp. enterica serovar Dublin	FSIS1503487	PDT000095303.2	SAMN04297192	PRJNA242847	United States	2015	Food
SRR2962651	Salmonella enterica subsp. enterica serovar Dublin	ADRDL-15-4199	PDT000095439.2	SAMN04240645	PRJNA280335	United States	2015	Bovine
SRR2962655	Salmonella enterica subsp. enterica serovar Dublin	ADRDL-15-3768	PDT000095443.2	SAMN04240648	PRJNA280335	United States	2015	Bovine
SRR3156384	Salmonella enterica subsp. enterica serovar Dublin	FSIS1605442	PDT000106229.2	SAMN04481403	PRJNA292666	United States	2015	Bovine
SRR3476368	Salmonella enterica subsp. enterica serovar Dublin	FSIS1503838	PDT000128753.2	SAMN04942593	PRJNA268206	United States	2015	Food
SRR3476440	Salmonella enterica subsp. enterica serovar Dublin	FSIS1503976	PDT000128781.3	SAMN04942597	PRJNA268206	United States	2015	Food
SRR3476441	Salmonella enterica subsp. enterica serovar Dublin	FSIS1503968	PDT000128782.2	SAMN04942596	PRJNA268206	United States	2015	Food
SRR3925278	Salmonella enterica subsp. enterica serovar Dublin	FSIS1502720	PDT000138094.2	SAMN05408019	PRJNA242847	United States	2015	Food
SRR4280632	Salmonella enterica subsp. enterica serovar Dublin	CVM N62956	PDT000149722.2	SAMN05771791	PRJNA292661	United States	2015	Food
SRR5311510	Salmonella enterica subsp. enterica serovar Dublin	FSIS1710596	PDT000190926.2	SAMN06473422	PRJNA242847	United States	2015	Food
SRR7041721	Salmonella enterica subsp. enterica serovar Dublin	OH-15-10540	PDT000307411.2	SAMN08744632	PRJNA338674	United States	2015	Bovine
SRR7041722	Salmonella enterica subsp. enterica serovar Dublin	OH-15-20985	PDT000307412.2	SAMN08744612	PRJNA338674	United States	2015	Bovine
SRR7041896	Salmonella enterica subsp. enterica serovar Dublin	OH-15-22808	PDT000307428.2	SAMN08744609	PRJNA338674	United States	2015	Bovine
SRR7707871	Salmonella enterica subsp. enterica serovar Dublin	OH-15-22303-C	PDT000364391.1	SAMN08744628	PRJNA338674	United States	2015	Bovine
SRR3928711	Salmonella enterica subsp. enterica serovar Dublin	FSIS1607122	PDT000138881.2	SAMN05413589	PRJNA242847	United States	2016	Food
SRR5000752	Salmonella enterica subsp. enterica serovar Dublin	FSIS1608292	PDT000157454.2	SAMN05991079	PRJNA242847	United States	2016	Food
SRR5006471	Salmonella enterica subsp. enterica serovar Dublin	FSIS1608236	PDT000157643.2	SAMN06006152	PRJNA242847	United States	2016	Food
SRR5006472	Salmonella enterica subsp. enterica serovar Dublin	FSIS1608232	PDT000157644.2	SAMN06006148	PRJNA242847	United States	2016	Food
SRR5006474	Salmonella enterica subsp. enterica serovar Dublin	FSIS1608233	PDT000157646.2	SAMN06006149	PRJNA242847	United States	2016	Food
SRR5006476	Salmonella enterica subsp. enterica serovar Dublin	FSIS1608234	PDT000157648.2	SAMN06006150	PRJNA242847	United States	2016	Food
SRR5045015	Salmonella enterica subsp. enterica serovar Dublin	FSIS1608443	PDT000162681.2	SAMN06048852	PRJNA242847	United States	2016	Food
SRR5075657	Salmonella enterica subsp. enterica serovar Dublin	FSIS1608681	PDT000167496.2	SAMN06103562	PRJNA242847	United States	2016	Food
SRR5091705	Salmonella enterica subsp. enterica serovar Dublin	FSIS1608938	PDT000168352.2	SAMN06127073	PRJNA242847	United States	2016	Food
SRR5120844	Salmonella enterica subsp. enterica serovar Dublin	FSIS1609229	PDT000173481.2	SAMN06163794	PRJNA242847	United States	2016	Food
SRR5120855	Salmonella enterica subsp. enterica serovar Dublin	FSIS1609228	PDT000173488.2	SAMN06163793	PRJNA242847	United States	2016	Food
SRR5127030	Salmonella enterica subsp. enterica serovar Dublin	FSIS1609225	PDT000174262.2	SAMN06175406	PRJNA242847	United States	2016	Food
SRR5127031	Salmonella enterica subsp. enterica serovar Dublin	FSIS1609226	PDT000174263.2	SAMN06175407	PRJNA242847	United States	2016	Food
SRR5127066	Salmonella enterica subsp. enterica serovar Dublin	FSIS1609227	PDT000174268.2	SAMN06175408	PRJNA242847	United States	2016	Food
SRR5130041	Salmonella enterica subsp. enterica serovar Dublin	FSIS1609248	PDT000174518.2	SAMN06183469	PRJNA242847	United States	2016	Food
SRR5195880	Salmonella enterica subsp. enterica serovar Dublin	FSIS1709816	PDT000181061.2	SAMN06250985	PRJNA242847	United States	2016	Food
SRR5224180	Salmonella enterica subsp. enterica serovar Dublin	FSIS1710011	PDT000184599.2	SAMN06289224	PRJNA242847	United States	2016	Food
SRR5235498	Salmonella enterica subsp. enterica serovar Dublin	FSIS1710010	PDT000185725.2	SAMN06307795	PRJNA242847	United States	2016	Food
SRR5271452	Salmonella enterica subsp. enterica serovar Dublin	FSIS1710687	PDT000188404.2	SAMN06346604	PRJNA242847	United States	2016	Food
SRR5271480	Salmonella enterica subsp. enterica serovar Dublin	FSIS1710688	PDT000188424.2	SAMN06346605	PRJNA242847	United States	2016	Food
SRR5271496	Salmonella enterica subsp. enterica serovar Dublin	FSIS1710686	PDT000188453.2	SAMN06346603	PRJNA242847	United States	2016	Food
SRR6350790	Salmonella enterica subsp. enterica serovar Dublin	CVM N16S275	PDT000269090.2	SAMN08114144	PRJNA292661	United States	2016	Food
SRR6351094	Salmonella enterica subsp. enterica serovar Dublin	CVM N16S402	PDT000269394.2	SAMN08114270	PRJNA292661	United States	2016	Food
SRR7041304	Salmonella enterica subsp. enterica serovar Dublin	OH-16-21262	PDT000307404.2	SAMN08744618	PRJNA338674	United States	2016	Bovine
SRR7041622	Salmonella enterica subsp. enterica serovar Dublin	OH-16-20437	PDT000307406.2	SAMN08744645	PRJNA338674	United States	2016	Bovine
SRR7041697	Salmonella enterica subsp. enterica serovar Dublin	OH-16-20467	PDT000307408.2	SAMN08744616	PRJNA338674	United States	2016	Bovine
SRR7042031	Salmonella enterica subsp. enterica serovar Dublin	OH-16-18282	PDT000307435.2	SAMN08744589	PRJNA338674	United States	2016	Bovine
SRR7262805	Salmonella enterica subsp. enterica serovar Dublin	OH-16-13414	PDT000323815.1	SAMN08744602	PRJNA338674	United States	2016	Bovine
SRR7660779	Salmonella enterica subsp. enterica serovar Dublin	OH-16-16387	PDT000360079.1	SAMN08744603	PRJNA338674	United States	2016	Bovine
SRR5350752	Salmonella enterica subsp. enterica serovar Dublin	FSIS1710681	PDT000193605.2	SAMN06602759	PRJNA242847	United States	2017	Food
SRR5365215	Salmonella enterica subsp. enterica serovar Dublin	FSIS1710957	PDT000195823.2	SAMN06624566	PRJNA242847	United States	2017	Food
SRR5448564	Salmonella enterica subsp. enterica serovar Dublin	FSIS1700034	PDT000201951.2	SAMN06754661	PRJNA242847	United States	2017	Food
SRR5498102	Salmonella enterica subsp. enterica serovar Dublin	FSIS1700542	PDT000206508.2	SAMN06882378	PRJNA242847	United States	2017	Food
SRR5498120	Salmonella enterica subsp. enterica serovar Dublin	FSIS1700704	PDT000206523.2	SAMN06882367	PRJNA242847	United States	2017	Food
SRR5576108	Salmonella enterica subsp. enterica serovar Dublin	FSIS1701153	PDT000209433.2	SAMN07141758	PRJNA242847	United States	2017	Food
SRR5583276	Salmonella enterica subsp. enterica serovar Dublin	FSIS1701026	PDT000211065.2	SAMN07151985	PRJNA242847	United States	2017	Food
SRR5583309	Salmonella enterica subsp. enterica serovar Dublin	FSIS1701019	PDT000211084.2	SAMN07151979	PRJNA242847	United States	2017	Food
SRR5584493	Salmonella enterica subsp. enterica serovar Dublin	FSIS1701152	PDT000211331.2	SAMN07152192	PRJNA242847	United States	2017	Food
SRR5588876	Salmonella enterica subsp. enterica serovar Dublin	FSIS1700870	PDT000212524.2	SAMN07159192	PRJNA242847	United States	2017	Food
SRR5660137	Salmonella enterica subsp. enterica serovar Dublin	FSIS1701563	PDT000217333.2	SAMN07206070	PRJNA242847	United States	2017	Food
SRR5681044	Salmonella enterica subsp. enterica serovar Dublin	FSIS1701805	PDT000218461.2	SAMN07230020	PRJNA242847	United States	2017	Food
SRR5753175	Salmonella enterica subsp. enterica serovar Dublin	FSIS1702160	PDT000220780.2	SAMN07271444	PRJNA242847	United States	2017	Food
SRR5762155	Salmonella enterica subsp. enterica serovar Dublin	FSIS1702036	PDT000221429.2	SAMN07283940	PRJNA292666	United States	2017	Bovine
SRR5766663	Salmonella enterica subsp. enterica serovar Dublin	FSIS1702108	PDT000221640.2	SAMN07291008	PRJNA242847	United States	2017	Food
SRR5819691	Salmonella enterica subsp. enterica serovar Dublin	FSIS1702467	PDT000224695.2	SAMN07345770	PRJNA242847	United States	2017	Food
SRR5828284	Salmonella enterica subsp. enterica serovar Dublin	FSIS1701412	PDT000225324.2	SAMN07352489	PRJNA242847	United States	2017	Food
SRR5876145	Salmonella enterica subsp. enterica serovar Dublin	FSIS1702757	PDT000227687.2	SAMN07419418	PRJNA242847	United States	2017	Food
SRR5901567	Salmonella enterica subsp. enterica serovar Dublin	FSIS1703337	PDT000231489.2	SAMN07450985	PRJNA242847	United States	2017	Food
SRR5912902	Salmonella enterica subsp. enterica serovar Dublin	FSIS1703461	PDT000232232.2	SAMN07461247	PRJNA242847	United States	2017	Food
SRR6255491	Salmonella enterica subsp. enterica serovar Dublin	FSIS1702419	PDT000261017.2	SAMN07975029	PRJNA242847	United States	2017	Food
SRR6278424	Salmonella enterica subsp. enterica serovar Dublin	OH-17-18627	PDT000262762.2	SAMN08007301	PRJNA338674	United States	2017	Bovine
SRR6278772	Salmonella enterica subsp. enterica serovar Dublin	OH-17-18470	PDT000262767.2	SAMN08007333	PRJNA338674	United States	2017	Bovine
SRR6292808	Salmonella enterica subsp. enterica serovar Dublin	FSIS11705460	PDT000264659.2	SAMN08025078	PRJNA242847	United States	2017	Food
SRR6293924	Salmonella enterica subsp. enterica serovar Dublin	FSIS11705552	PDT000264831.2	SAMN08028373	PRJNA242847	United States	2017	Food
SRR6294053	Salmonella enterica subsp. enterica serovar Dublin	FSIS11705540	PDT000264836.2	SAMN08028361	PRJNA242847	United States	2017	Food
SRR6294054	Salmonella enterica subsp. enterica serovar Dublin	FSIS11705541	PDT000264837.2	SAMN08028362	PRJNA242847	United States	2017	Food
SRR6310053	Salmonella enterica subsp. enterica serovar Dublin	OH-17-6484	PDT000265455.2	SAMN08024373	PRJNA338674	United States	2017	Bovine
SRR6316162	Salmonella enterica subsp. enterica serovar Dublin	FSIS11705755	PDT000266607.2	SAMN08056713	PRJNA242847	United States	2017	Food
SRR6316163	Salmonella enterica subsp. enterica serovar Dublin	FSIS11705756	PDT000266608.2	SAMN08056714	PRJNA242847	United States	2017	Food
SRR6316179	Salmonella enterica subsp. enterica serovar Dublin	FSIS11705757	PDT000266622.2	SAMN08056715	PRJNA242847	United States	2017	Food
SRR6316184	Salmonella enterica subsp. enterica serovar Dublin	FSIS11705753	PDT000266627.2	SAMN08056712	PRJNA242847	United States	2017	Food
SRR6321910	Salmonella enterica subsp. enterica serovar Dublin	OH-17-4693	PDT000266912.2	SAMN08024376	PRJNA338674	United States	2017	Bovine
SRR6330514	Salmonella enterica subsp. enterica serovar Dublin	FSIS21720666	PDT000267716.2	SAMN08110843	PRJNA242847	United States	2017	Food
SRR6336381	Salmonella enterica subsp. enterica serovar Dublin	FSIS11705899	PDT000268122.2	SAMN08114386	PRJNA242847	United States	2017	Food
SRR6336387	Salmonella enterica subsp. enterica serovar Dublin	FSIS11705982	PDT000268128.2	SAMN08114416	PRJNA242847	United States	2017	Food
SRR6336397	Salmonella enterica subsp. enterica serovar Dublin	FSIS11705981	PDT000268138.2	SAMN08114415	PRJNA242847	United States	2017	Food
SRR6336398	Salmonella enterica subsp. enterica serovar Dublin	FSIS11705983	PDT000268139.2	SAMN08114417	PRJNA242847	United States	2017	Food
SRR6337567	Salmonella enterica subsp. enterica serovar Dublin	FSIS11705856	PDT000268300.2	SAMN08115123	PRJNA292666	United States	2017	Bovine
SRR6354039	Salmonella enterica subsp. enterica serovar Dublin	FSIS11706056	PDT000269685.2	SAMN08138551	PRJNA242847	United States	2017	Food
SRR6354063	Salmonella enterica subsp. enterica serovar Dublin	FSIS11706052	PDT000269722.2	SAMN08138547	PRJNA242847	United States	2017	Food
SRR6354073	Salmonella enterica subsp. enterica serovar Dublin	FSIS11706055	PDT000269727.2	SAMN08138550	PRJNA242847	United States	2017	Food
SRR6354079	Salmonella enterica subsp. enterica serovar Dublin	FSIS11706054	PDT000269729.2	SAMN08138549	PRJNA242847	United States	2017	Food
SRR6356452	Salmonella enterica subsp. enterica serovar Dublin	FSIS11706188	PDT000269853.2	SAMN08141489	PRJNA242847	United States	2017	Food
SRR6356457	Salmonella enterica subsp. enterica serovar Dublin	FSIS11706189	PDT000269858.2	SAMN08141490	PRJNA242847	United States	2017	Food
SRR6373136	Salmonella enterica subsp. enterica serovar Dublin	FSIS11706191	PDT000271362.2	SAMN08169330	PRJNA242847	United States	2017	Food
SRR6373141	Salmonella enterica subsp. enterica serovar Dublin	FSIS11705754	PDT000271367.2	SAMN08169325	PRJNA242847	United States	2017	Food
SRR6373146	Salmonella enterica subsp. enterica serovar Dublin	FSIS11706192	PDT000271372.2	SAMN08169331	PRJNA242847	United States	2017	Food
SRR6373147	Salmonella enterica subsp. enterica serovar Dublin	FSIS11706193	PDT000271373.2	SAMN08169332	PRJNA242847	United States	2017	Food
SRR6377192	Salmonella enterica subsp. enterica serovar Dublin	FSIS11706375	PDT000272439.2	SAMN08178245	PRJNA242847	United States	2017	Food
SRR6377193	Salmonella enterica subsp. enterica serovar Dublin	FSIS11706376	PDT000272440.2	SAMN08178246	PRJNA242847	United States	2017	Food
SRR6377197	Salmonella enterica subsp. enterica serovar Dublin	FSIS11706377	PDT000272444.2	SAMN08178247	PRJNA242847	United States	2017	Food
SRR6424832	Salmonella enterica subsp. enterica serovar Dublin	FSIS11706648	PDT000274593.2	SAMN08243917	PRJNA242847	United States	2017	Food
SRR6433314	Salmonella enterica subsp. enterica serovar Dublin	FSIS31700006	PDT000275069.2	SAMN08281257	PRJNA242847	United States	2017	Food
SRR6440225	Salmonella enterica subsp. enterica serovar Dublin	FSIS11706673	PDT000275850.2	SAMN08291445	PRJNA242847	United States	2017	Food
SRR6459167	Salmonella enterica subsp. enterica serovar Dublin	FSIS11706702	PDT000277709.2	SAMN08347844	PRJNA242847	United States	2017	Food
SRR6502082	Salmonella enterica subsp. enterica serovar Dublin	OH-17-23364	PDT000281373.2	SAMN08217903	PRJNA338674	United States	2017	Bovine
SRR6668009	Salmonella enterica subsp. enterica serovar Dublin	FSIS11807303	PDT000284117.2	SAMN08457889	PRJNA242847	United States	2017	Food
SRR6996343	Salmonella enterica subsp. enterica serovar Dublin	OH-17-25063	PDT000305722.2	SAMN08744623	PRJNA338674	United States	2017	Bovine
SRR6639043	Salmonella enterica subsp. enterica serovar Dublin	FSIS31800064	PDT000282605.2	SAMN08432328	PRJNA242847	United States	2018	Food
SRR6696871	Salmonella enterica subsp. enterica serovar Dublin	FSIS11807404	PDT000285974.2	SAMN08500505	PRJNA242847	United States	2018	Food
SRR6696878	Salmonella enterica subsp. enterica serovar Dublin	FSIS11807402	PDT000285981.2	SAMN08500503	PRJNA242847	United States	2018	Food
SRR6696879	Salmonella enterica subsp. enterica serovar Dublin	FSIS11807403	PDT000285982.2	SAMN08500504	PRJNA242847	United States	2018	Food
SRR6818840	Salmonella enterica subsp. enterica serovar Dublin	FSIS11808109	PDT000293267.2	SAMN08662347	PRJNA242847	United States	2018	Food
SRR6818866	Salmonella enterica subsp. enterica serovar Dublin	FSIS11808106	PDT000293292.2	SAMN08662344	PRJNA242847	United States	2018	Food
SRR6818876	Salmonella enterica subsp. enterica serovar Dublin	FSIS11808108	PDT000293297.2	SAMN08662346	PRJNA242847	United States	2018	Food
SRR6843311	Salmonella enterica subsp. enterica serovar Dublin	FSIS31800235	PDT000294648.2	SAMN08719240	PRJNA242847	United States	2018	Food
SRR6904880	Salmonella enterica subsp. enterica serovar Dublin	FSIS11808119	PDT000300053.2	SAMN08801751	PRJNA242847	United States	2018	Food
SRR6933130	Salmonella enterica subsp. enterica serovar Dublin	FSIS11808700	PDT000303105.2	SAMN08851660	PRJNA242847	United States	2018	Food
SRR6933163	Salmonella enterica subsp. enterica serovar Dublin	FSIS11808690	PDT000303122.2	SAMN08851651	PRJNA242847	United States	2018	Food
SRR6933166	Salmonella enterica subsp. enterica serovar Dublin	FSIS11808693	PDT000303125.2	SAMN08851653	PRJNA242847	United States	2018	Food
SRR6933169	Salmonella enterica subsp. enterica serovar Dublin	FSIS11808389	PDT000303128.2	SAMN08851632	PRJNA242847	United States	2018	Food
SRR6933178	Salmonella enterica subsp. enterica serovar Dublin	FSIS11808694	PDT000303135.2	SAMN08851654	PRJNA242847	United States	2018	Food
SRR6933271	Salmonella enterica subsp. enterica serovar Dublin	FSIS11808695	PDT000303149.2	SAMN08851655	PRJNA242847	United States	2018	Food
SRR6933279	Salmonella enterica subsp. enterica serovar Dublin	FSIS11808697	PDT000303157.2	SAMN08851657	PRJNA242847	United States	2018	Food
SRR6933282	Salmonella enterica subsp. enterica serovar Dublin	FSIS11808689	PDT000303160.2	SAMN08851650	PRJNA242847	United States	2018	Food
SRR6933283	Salmonella enterica subsp. enterica serovar Dublin	FSIS11808698	PDT000303161.2	SAMN08851658	PRJNA242847	United States	2018	Food
SRR6933285	Salmonella enterica subsp. enterica serovar Dublin	FSIS11808691	PDT000303163.2	SAMN08851652	PRJNA242847	United States	2018	Food
SRR6933286	Salmonella enterica subsp. enterica serovar Dublin	FSIS11808696	PDT000303164.2	SAMN08851656	PRJNA242847	United States	2018	Food
SRR6933289	Salmonella enterica subsp. enterica serovar Dublin	FSIS11808699	PDT000303167.2	SAMN08851659	PRJNA242847	United States	2018	Food
SRR6933294	Salmonella enterica subsp. enterica serovar Dublin	FSIS11808688	PDT000303172.2	SAMN08851649	PRJNA242847	United States	2018	Food
SRR7002064	Salmonella enterica subsp. enterica serovar Dublin	FSIS11808554	PDT000305956.2	SAMN08930669	PRJNA242847	United States	2018	Food
SRR7002066	Salmonella enterica subsp. enterica serovar Dublin	FSIS11808692	PDT000305958.2	SAMN08930670	PRJNA242847	United States	2018	Food
SRR7063131	Salmonella enterica subsp. enterica serovar Dublin	FSIS11809302	PDT000308925.2	SAMN08981339	PRJNA242847	United States	2018	Food
SRR7063134	Salmonella enterica subsp. enterica serovar Dublin	FSIS11809299	PDT000308928.2	SAMN08981336	PRJNA242847	United States	2018	Food
SRR7063136	Salmonella enterica subsp. enterica serovar Dublin	FSIS11809285	PDT000308930.2	SAMN08981322	PRJNA242847	United States	2018	Food
SRR7063142	Salmonella enterica subsp. enterica serovar Dublin	FSIS11809282	PDT000308936.2	SAMN08981320	PRJNA242847	United States	2018	Food
SRR7063153	Salmonella enterica subsp. enterica serovar Dublin	FSIS11809284	PDT000308941.2	SAMN08981321	PRJNA242847	United States	2018	Food
SRR7063157	Salmonella enterica subsp. enterica serovar Dublin	FSIS11809288	PDT000308945.2	SAMN08981325	PRJNA242847	United States	2018	Food
SRR7063159	Salmonella enterica subsp. enterica serovar Dublin	FSIS11809286	PDT000308947.2	SAMN08981323	PRJNA242847	United States	2018	Food
SRR7063174	Salmonella enterica subsp. enterica serovar Dublin	FSIS11809301	PDT000308962.2	SAMN08981338	PRJNA242847	United States	2018	Food
SRR7063188	Salmonella enterica subsp. enterica serovar Dublin	FSIS11809298	PDT000308966.2	SAMN08981335	PRJNA242847	United States	2018	Food
SRR7063192	Salmonella enterica subsp. enterica serovar Dublin	FSIS11809287	PDT000308970.2	SAMN08981324	PRJNA242847	United States	2018	Food
SRR7063206	Salmonella enterica subsp. enterica serovar Dublin	FSIS11809300	PDT000308984.2	SAMN08981337	PRJNA242847	United States	2018	Food
SRR7075034	Salmonella enterica subsp. enterica serovar Dublin	FSIS11809102	PDT000309872.2	SAMN08995951	PRJNA242847	United States	2018	Food
SRR7075052	Salmonella enterica subsp. enterica serovar Dublin	FSIS11809099	PDT000309890.2	SAMN08995948	PRJNA242847	United States	2018	Food
SRR7075224	Salmonella enterica subsp. enterica serovar Dublin	FSIS11809457	PDT000309913.2	SAMN08996032	PRJNA242847	United States	2018	Food
SRR7119889	Salmonella enterica subsp. enterica serovar Dublin	FSIS31800384	PDT000311699.2	SAMN09068396	PRJNA242847	United States	2018	Food
SRR7132727	Salmonella enterica subsp. enterica serovar Dublin	FSIS11809000	PDT000312440.2	SAMN09090881	PRJNA242847	United States	2018	Food
SRR7138665	Salmonella enterica subsp. enterica serovar Dublin	FSIS11809283	PDT000312708.2	SAMN09098750	PRJNA242847	United States	2018	Food
SRR7138697	Salmonella enterica subsp. enterica serovar Dublin	FSIS11809281	PDT000312737.2	SAMN09098749	PRJNA242847	United States	2018	Food
SRR7426254	Salmonella enterica subsp. enterica serovar Dublin	FSIS11810954	PDT000336228.1	SAMN09479629	PRJNA242847	United States	2018	Food
SRR7458090	Salmonella enterica subsp. enterica serovar Dublin	FSIS11811251	PDT000339325.1	SAMN09521787	PRJNA242847	United States	2018	Food
SRR7458101	Salmonella enterica subsp. enterica serovar Dublin	FSIS11811247	PDT000339347.1	SAMN09521783	PRJNA242847	United States	2018	Food
SRR7458119	Salmonella enterica subsp. enterica serovar Dublin	FSIS11811248	PDT000339335.1	SAMN09521784	PRJNA242847	United States	2018	Food
SRR7458127	Salmonella enterica subsp. enterica serovar Dublin	FSIS11811250	PDT000339339.1	SAMN09521786	PRJNA242847	United States	2018	Food
SRR7458128	Salmonella enterica subsp. enterica serovar Dublin	FSIS11811221	PDT000339353.1	SAMN09521761	PRJNA242847	United States	2018	Food
SRR7458129	Salmonella enterica subsp. enterica serovar Dublin	FSIS11811246	PDT000339340.1	SAMN09521782	PRJNA242847	United States	2018	Food
SRR7458239	Salmonella enterica subsp. enterica serovar Dublin	FSIS11811249	PDT000339368.1	SAMN09521785	PRJNA242847	United States	2018	Food
SRR7533570	Salmonella enterica subsp. enterica serovar Dublin	FSIS11811995	PDT000351025.1	SAMN09684045	PRJNA242847	United States	2018	Food
SRR7652910	Salmonella enterica subsp. enterica serovar Dublin	PHLUSASAL00005	PDT000359062.1	SAMN09756907	PRJNA183851	United States	2018	Food
SRR7652913	Salmonella enterica subsp. enterica serovar Dublin	PHLUSASAL00001	PDT000359065.1	SAMN09756955	PRJNA183851	United States	2018	Food
SRR7652915	Salmonella enterica subsp. enterica serovar Dublin	PHLUSASAL00002	PDT000359067.1	SAMN09756953	PRJNA183851	United States	2018	Food
SRR7652988	Salmonella enterica subsp. enterica serovar Dublin	PHLUSASAL00003	PDT000359081.1	SAMN09756915	PRJNA183851	United States	2018	Food
SRR7653006	Salmonella enterica subsp. enterica serovar Dublin	PHLUSASAL00004	PDT000359096.1	SAMN09756914	PRJNA183851	United States	2018	Food
SRR7657516	Salmonella enterica subsp. enterica serovar Dublin	FSIS31800840	PDT000359326.1	SAMN09779932	PRJNA242847	United States	2018	Food
SRR7664643	Salmonella enterica subsp. enterica serovar Dublin	FSIS11812739	PDT000360773.1	SAMN09787872	PRJNA242847	United States	2018	Food
SRR7664653	Salmonella enterica subsp. enterica serovar Dublin	FSIS11812740	PDT000360783.1	SAMN09787873	PRJNA242847	United States	2018	Food
SRR7693582	Salmonella enterica subsp. enterica serovar Dublin	FSIS11813011	PDT000362891.1	SAMN09828512	PRJNA242847	United States	2018	Food
SRR7707918	Salmonella enterica subsp. enterica serovar Dublin	AG18-0019	PDT000364438.1	SAMN09851207	PRJNA338674	United States	2018	Bovine
SRR7758738	Salmonella enterica subsp. enterica serovar Dublin	FSIS31800924	PDT000367691.1	SAMN09917769	PRJNA242847	United States	2018	Food
SRR6312043	Salmonella enterica subsp. enterica serovar Dublin	ADRDL-1585	PDT000266008.3	SAMN08048869	PRJNA280335	United States	1988	Other
SRR1422648	Salmonella enterica subsp. enterica serovar Dublin	MDH-2014-00304	PDT000032702.3	SAMN02699470	PRJNA215333	United States	2002	Bovine
SRR1461785	Salmonella enterica subsp. enterica serovar Dublin	MDH-2014-00348	PDT000033970.3	SAMN02699514	PRJNA215333	United States	2002	Bovine
SRR1576556	Salmonella enterica subsp. enterica serovar Dublin	MDH-2014-00420	PDT000039221.3	SAMN02699586	PRJNA215333	United States	2003	Bovine
SRR1556962	Salmonella enterica subsp. enterica serovar Dublin	MDH-2014-00450	PDT000037348.3	SAMN02699616	PRJNA215333	United States	2003	Bovine
SRR1556977	Salmonella enterica subsp. enterica serovar Dublin	MDH-2014-00451	PDT000037349.3	SAMN02699617	PRJNA215333	United States	2003	Bovine
SRR1300584	Salmonella enterica subsp. enterica serovar Dublin	MDH-2014-00007	PDT000031609.3	SAMN02646781	PRJNA215333	United States	2003	Food
SRR1578511	Salmonella enterica subsp. enterica serovar Dublin	MDH-2014-00513	PDT000039271.3	SAMN02699679	PRJNA215333	United States	2003	Bovine
SRR1593389	Salmonella enterica subsp. enterica serovar Dublin	MDH-2014-00538	PDT000039968.3	SAMN02699704	PRJNA215333	United States	2003	Bovine
SRR1299304	Salmonella enterica subsp. enterica serovar Dublin	MDH-2014-00013	PDT000031435.3	SAMN02646787	PRJNA215333	United States	2003	Bovine
SRR1299365	Salmonella enterica subsp. enterica serovar Dublin	MDH-2014-00027	PDT000031441.3	SAMN02646801	PRJNA215333	United States	2003	Bovine
SRR1299283	Salmonella enterica subsp. enterica serovar Dublin	MDH-2014-00036	PDT000031428.3	SAMN02646810	PRJNA215333	United States	2003	Other
SRR1284696	Salmonella enterica subsp. enterica serovar Dublin	MDH-2014-00053	PDT000030281.3	SAMN02646827	PRJNA215333	United States	2003	Bovine
SRR1612307	Salmonella enterica subsp. enterica serovar Dublin	MDH-2014-00565	PDT000040636.3	SAMN02699731	PRJNA215333	United States	2003	Bovine
SRR1269326	Salmonella enterica subsp. enterica serovar Dublin	MDH-2014-00095	PDT000027884.3	SAMN02646869	PRJNA215333	United States	2003	Bovine
SRR1269370	Salmonella enterica subsp. enterica serovar Dublin	MDH-2014-00092	PDT000027881.3	SAMN02646866	PRJNA215333	United States	2003	Bovine
SRR950704	Salmonella enterica subsp. enterica serovar Dublin	WAPHL_SAL-A00036	PDT000000404.3	SAMN02182899	PRJNA183851	United States	2003	Bovine
SRR950707	Salmonella enterica subsp. enterica serovar Dublin	WAPHL_SAL-A00039	PDT000000407.3	SAMN02182902	PRJNA183851	United States	2004	Bovine
SRR4243076	Salmonella enterica subsp. enterica serovar Dublin	CFSAN031530	PDT000148794.2	SAMN03577063	PRJNA275961	Africa	2005	Food
SRR4243077	Salmonella enterica subsp. enterica serovar Dublin	CFSAN031531	PDT000148795.2	SAMN03577064	PRJNA275961	Africa	2005	Bovine
SRR4243078	Salmonella enterica subsp. enterica serovar Dublin	CFSAN031532	PDT000148796.2	SAMN03577065	PRJNA275961	Africa	2005	Food
SRR980326	Salmonella enterica subsp. enterica serovar Dublin	WAPHL_SAL-A00048	PDT000000657.3	SAMN02182911	PRJNA183851	United States	2005	Bovine
SRR1106157	Salmonella enterica subsp. enterica serovar Dublin	WAPHL_SAL-A00059	PDT000002522.3	SAMN02182922	PRJNA183851	United States	2006	Bovine
SRR1171465	Salmonella enterica subsp. enterica serovar Dublin	WAPHL_SAL-A00066	PDT000003517.3	SAMN02182929	PRJNA183851	United States	2006	Bovine
SRR1106251	Salmonella enterica subsp. enterica serovar Dublin	WAPHL_SAL-A00068	PDT000002573.3	SAMN02182931	PRJNA183851	United States	2006	Bovine
SRR1300559	Salmonella enterica subsp. enterica serovar Dublin	CFSAN013256	PDT000031604.3	SAMN02782338	PRJNA186035	United States	2006	Bovine
SRR1300576	Salmonella enterica subsp. enterica serovar Dublin	CFSAN013245	PDT000031597.3	SAMN02782327	PRJNA186035	United States	2006	Bovine
SRR1300732	Salmonella enterica subsp. enterica serovar Dublin	CFSAN013243	PDT000031596.3	SAMN02782325	PRJNA186035	United States	2006	Bovine
SRR1300738	Salmonella enterica subsp. enterica serovar Dublin	CFSAN013247	PDT000031598.3	SAMN02782329	PRJNA186035	United States	2006	Bovine
SRR1302845	Salmonella enterica subsp. enterica serovar Dublin	CFSAN013237	PDT000031726.3	SAMN02782319	PRJNA186035	United States	2006	Bovine
SRR1300628	Salmonella enterica subsp. enterica serovar Dublin	CFSAN012673	PDT000031584.3	SAMN02742106	PRJNA186035	United States	2007	Bovine
SRR1333867	Salmonella enterica subsp. enterica serovar Dublin	CFSAN013275	PDT000031780.3	SAMN02782357	PRJNA186035	United States	2007	Bovine
SRR1333873	Salmonella enterica subsp. enterica serovar Dublin	CFSAN013259	PDT000031776.3	SAMN02782341	PRJNA186035	United States	2007	Bovine
SRR1334125	Salmonella enterica subsp. enterica serovar Dublin	CFSAN013279	PDT000031818.3	SAMN02782361	PRJNA186035	United States	2007	Bovine
SRR1334226	Salmonella enterica subsp. enterica serovar Dublin	CFSAN013260	PDT000031812.3	SAMN02782342	PRJNA186035	United States	2007	Bovine
SRR1334561	Salmonella enterica subsp. enterica serovar Dublin	CFSAN013269	PDT000031855.3	SAMN02782351	PRJNA186035	United States	2007	Bovine
SRR1334790	Salmonella enterica subsp. enterica serovar Dublin	CFSAN013268	PDT000031854.3	SAMN02782350	PRJNA186035	United States	2007	Bovine
SRR1363292	Salmonella enterica subsp. enterica serovar Dublin	CFSAN013325	PDT000032110.3	SAMN02782407	PRJNA186035	United States	2007	Bovine
SRR1363344	Salmonella enterica subsp. enterica serovar Dublin	CFSAN013323	PDT000032108.3	SAMN02782405	PRJNA186035	United States	2007	Bovine
SRR1379610	Salmonella enterica subsp. enterica serovar Dublin	CFSAN013332	PDT000032151.3	SAMN02782414	PRJNA186035	United States	2007	Bovine
SRR1411125	Salmonella enterica subsp. enterica serovar Dublin	CFSAN013378	PDT000032619.3	SAMN02782460	PRJNA186035	United States	2007	Bovine
SRR1501457	Salmonella enterica subsp. enterica serovar Dublin	CFSAN018525	PDT000034270.3	SAMN02849793	PRJNA186035	United States	2007	Bovine
SRR1501493	Salmonella enterica subsp. enterica serovar Dublin	CFSAN018531	PDT000034275.3	SAMN02849799	PRJNA186035	United States	2007	Bovine
SRR1501496	Salmonella enterica subsp. enterica serovar Dublin	CFSAN018490	PDT000034245.3	SAMN02849758	PRJNA186035	United States	2007	Bovine
SRR1501621	Salmonella enterica subsp. enterica serovar Dublin	CFSAN018491	PDT000034246.3	SAMN02849759	PRJNA186035	United States	2007	Bovine
SRR1501633	Salmonella enterica subsp. enterica serovar Dublin	CFSAN018493	PDT000034248.3	SAMN02849761	PRJNA186035	United States	2007	Bovine
SRR1501663	Salmonella enterica subsp. enterica serovar Dublin	CFSAN018557	PDT000034297.3	SAMN02849825	PRJNA186035	United States	2007	Bovine
SRR1501666	Salmonella enterica subsp. enterica serovar Dublin	CFSAN018496	PDT000034251.3	SAMN02849764	PRJNA186035	United States	2007	Bovine
SRR1501680	Salmonella enterica subsp. enterica serovar Dublin	CFSAN018523	PDT000034269.3	SAMN02849791	PRJNA186035	United States	2007	Bovine
SRR1501685	Salmonella enterica subsp. enterica serovar Dublin	CFSAN018503	PDT000034255.3	SAMN02849771	PRJNA186035	United States	2007	Bovine
SRR1511527	Salmonella enterica subsp. enterica serovar Dublin	CFSAN018625	PDT000034798.3	SAMN02849893	PRJNA186035	United States	2007	Bovine
SRR1511542	Salmonella enterica subsp. enterica serovar Dublin	CFSAN018646	PDT000034818.3	SAMN02849914	PRJNA186035	United States	2007	Bovine
SRR1511548	Salmonella enterica subsp. enterica serovar Dublin	CFSAN018608	PDT000034781.3	SAMN02849876	PRJNA186035	United States	2007	Bovine
SRR1511549	Salmonella enterica subsp. enterica serovar Dublin	CFSAN018615	PDT000034788.3	SAMN02849883	PRJNA186035	United States	2007	Bovine
SRR1511568	Salmonella enterica subsp. enterica serovar Dublin	CFSAN018599	PDT000034772.3	SAMN02849867	PRJNA186035	United States	2007	Bovine
SRR1511581	Salmonella enterica subsp. enterica serovar Dublin	CFSAN018619	PDT000034792.3	SAMN02849887	PRJNA186035	United States	2007	Bovine
SRR1514770	Salmonella enterica subsp. enterica serovar Dublin	CFSAN018648	PDT000035188.3	SAMN02849916	PRJNA186035	United States	2007	Bovine
SRR1515023	Salmonella enterica subsp. enterica serovar Dublin	CFSAN018675	PDT000035269.3	SAMN02849943	PRJNA186035	United States	2007	Bovine
SRR1515953	Salmonella enterica subsp. enterica serovar Dublin	CFSAN018700	PDT000035297.5	SAMN02849968	PRJNA186035	United States	2007	Bovine
SRR1515962	Salmonella enterica subsp. enterica serovar Dublin	CFSAN018686	PDT000035283.3	SAMN02849954	PRJNA186035	United States	2007	Bovine
SRR1515020	Salmonella enterica subsp. enterica serovar Dublin	CFSAN018672	PDT000035266.3	SAMN02849940	PRJNA186035	United States	2009	Bovine
SRR1515961	Salmonella enterica subsp. enterica serovar Dublin	CFSAN018685	PDT000035282.3	SAMN02849953	PRJNA186035	United States	2009	Bovine
SRR1521563	Salmonella enterica subsp. enterica serovar Dublin	CFSAN018730	PDT000035604.3	SAMN02849998	PRJNA186035	United States	2009	Other
SRR2994384	Salmonella enterica subsp. enterica serovar Dublin	ADRDL-96471-09-2-3	PDT000097398.2	SAMN04240545	PRJNA280335	United States	2009	Bovine
SRR3000892	Salmonella enterica subsp. enterica serovar Dublin	ADRDL-100227-09-5-1	PDT000098061.3	SAMN04240576	PRJNA280335	United States	2009	Bovine
SRR1048307	Salmonella enterica subsp. enterica serovar Dublin	MDH-2013-00180	PDT000001862.3	SAMN02378185	PRJNA215333	United States	2010	Human
SRR3037435	Salmonella enterica subsp. enterica serovar Dublin	ADRDL-108158-10-2-1	PDT000098540.2	SAMN04240582	PRJNA280335	United States	2010	Bovine
SRR3000884	Salmonella enterica subsp. enterica serovar Dublin	ADRDL-43556-11-1-1	PDT000098053.3	SAMN04240567	PRJNA280335	United States	2011	Bovine
SRR3000886	Salmonella enterica subsp. enterica serovar Dublin	ADRDL-68048-11-1-7	PDT000098055.3	SAMN04240569	PRJNA280335	United States	2011	Bovine
SRR3037518	Salmonella enterica subsp. enterica serovar Dublin	ADRDL-66298-11-1-3	PDT000098552.2	SAMN04240592	PRJNA280335	United States	2011	Bovine
SRR2994395	Salmonella enterica subsp. enterica serovar Dublin	ADRDL-52965-11-1-3	PDT000097407.2	SAMN04240561	PRJNA280335	United States	2011	Bovine
SRR3000887	Salmonella enterica subsp. enterica serovar Dublin	ADRDL-85038-11-1-2	PDT000098056.3	SAMN04240570	PRJNA280335	United States	2011	Bovine
SRR3000891	Salmonella enterica subsp. enterica serovar Dublin	ADRDL-85038-11-1-1	PDT000098060.2	SAMN04240574	PRJNA280335	United States	2011	Bovine
SRR1048325	Salmonella enterica subsp. enterica serovar Dublin	MDH-2013-00181	PDT000001863.3	SAMN02378186	PRJNA215333	United States	2011	Human
SRR2994388	Salmonella enterica subsp. enterica serovar Dublin	ADRDL-104423-11-1-3	PDT000097401.2	SAMN04240553	PRJNA280335	United States	2011	Bovine
SRR3037520	Salmonella enterica subsp. enterica serovar Dublin	ADRDL-128976-11-1-1	PDT000098554.2	SAMN04240596	PRJNA280335	United States	2011	Bovine
SRR2994390	Salmonella enterica subsp. enterica serovar Dublin	ADRDL-128975-11-1-1	PDT000097403.2	SAMN04240556	PRJNA280335	United States	2011	Bovine
SRR3000883	Salmonella enterica subsp. enterica serovar Dublin	ADRDL-125037-11-1-1	PDT000098052.3	SAMN04240564	PRJNA280335	United States	2011	Bovine
SRR2994385	Salmonella enterica subsp. enterica serovar Dublin	ADRDL-122028-11-3-1	PDT000097399.2	SAMN04240546	PRJNA280335	United States	2011	Bovine
SRR3037434	Salmonella enterica subsp. enterica serovar Dublin	ADRDL-122028-11-1-1	PDT000098539.2	SAMN04240581	PRJNA280335	United States	2011	Bovine
SRR3037436	Salmonella enterica subsp. enterica serovar Dublin	ADRDL-122028-11-2-1	PDT000098541.2	SAMN04240583	PRJNA280335	United States	2011	Bovine
SRR3000888	Salmonella enterica subsp. enterica serovar Dublin	ADRDL-132274-11-1-5	PDT000098057.3	SAMN04240571	PRJNA280335	United States	2011	Bovine
SRR3037403	Salmonella enterica subsp. enterica serovar Dublin	ADRDL-134051-11-2-3	PDT000098510.2	SAMN04240602	PRJNA280335	United States	2011	Bovine
SRR1030845	Salmonella enterica subsp. enterica serovar Dublin	AZ_TG68411	PDT000001419.3	SAMN02314158	PRJNA183847	United States	2011	Food
SRR3037467	Salmonella enterica subsp. enterica serovar Dublin	ADRDL-147375-11-2-1	PDT000098547.2	SAMN04240585	PRJNA280335	United States	2012	Bovine
SRR3000882	Salmonella enterica subsp. enterica serovar Dublin	ADRDL-3534-12-1-2	PDT000098051.3	SAMN04240563	PRJNA280335	United States	2012	Bovine
SRR3037400	Salmonella enterica subsp. enterica serovar Dublin	ADRDL-9028-12-1-1	PDT000098507.2	SAMN04240598	PRJNA280335	United States	2012	Bovine
SRR3000893	Salmonella enterica subsp. enterica serovar Dublin	ADRDL-9678-12-5-2	PDT000098062.3	SAMN04240578	PRJNA280335	United States	2012	Bovine
SRR2994386	Salmonella enterica subsp. enterica serovar Dublin	ADRDL-53122-12-1-4	PDT000097400.2	SAMN04240547	PRJNA280335	United States	2012	Bovine
SRR3037491	Salmonella enterica subsp. enterica serovar Dublin	ADRDL-92283-12-1-4	PDT000098548.2	SAMN04240587	PRJNA280335	United States	2012	Bovine
SRR3037517	Salmonella enterica subsp. enterica serovar Dublin	ADRDL-92283-12-1-5	PDT000098551.2	SAMN04240591	PRJNA280335	United States	2012	Bovine
SRR1107461	Salmonella enterica subsp. enterica serovar Dublin	NY_IDR1200021877-01	PDT000002699.3	SAMN01902415	PRJNA183850	United States	2012	Food
SRR3037401	Salmonella enterica subsp. enterica serovar Dublin	ADRDL-103463-12-1-2	PDT000098508.2	SAMN04240599	PRJNA280335	United States	2012	Bovine
SRR2994389	Salmonella enterica subsp. enterica serovar Dublin	ADRDL-120331-12-1-4	PDT000097402.2	SAMN04240554	PRJNA280335	United States	2012	Bovine
SRR2994393	Salmonella enterica subsp. enterica serovar Dublin	ADRDL-124410-12-2-1	PDT000097405.2	SAMN04240559	PRJNA280335	United States	2012	Bovine
SRR2994394	Salmonella enterica subsp. enterica serovar Dublin	ADRDL-119713-12-1-1	PDT000097406.2	SAMN04240560	PRJNA280335	United States	2012	Bovine
SRR3000894	Salmonella enterica subsp. enterica serovar Dublin	ADRDL-124410-12-1-1	PDT000098063.3	SAMN04240579	PRJNA280335	United States	2012	Bovine
SRR3037399	Salmonella enterica subsp. enterica serovar Dublin	ADRDL-130462-12-1-1	PDT000098506.2	SAMN04240597	PRJNA280335	United States	2012	Bovine
SRR3037502	Salmonella enterica subsp. enterica serovar Dublin	ADRDL-119715-12-1-1	PDT000098549.2	SAMN04240588	PRJNA280335	United States	2012	Bovine
SRR3037516	Salmonella enterica subsp. enterica serovar Dublin	ADRDL-119713-12-2-1	PDT000098550.2	SAMN04240589	PRJNA280335	United States	2012	Bovine
SRR3000885	Salmonella enterica subsp. enterica serovar Dublin	ADRDL-128141-12-1-4	PDT000098054.3	SAMN04240568	PRJNA280335	United States	2012	Bovine
SRR3000890	Salmonella enterica subsp. enterica serovar Dublin	ADRDL-133512-12-1-1	PDT000098059.3	SAMN04240573	PRJNA280335	United States	2012	Bovine
SRR1548423	Salmonella enterica subsp. enterica serovar Dublin	MOD1-Sal_904	PDT000036692.2	SAMN02645790	PRJNA186035	United States	2012	Food
SRR3115973	Salmonella enterica subsp. enterica serovar Dublin	CFSAN031745	PDT000105584.2	SAMN03577278	PRJNA275961	Africa	2013	Bovine
SRR3115983	Salmonella enterica subsp. enterica serovar Dublin	CFSAN031746	PDT000105593.2	SAMN03577279	PRJNA275961	Africa	2013	Bovine
SRR3115988	Salmonella enterica subsp. enterica serovar Dublin	CFSAN031744	PDT000105598.2	SAMN03577277	PRJNA275961	Africa	2013	Bovine
SRR2054167	Salmonella enterica subsp. enterica serovar Dublin	TX-ACF1400064	PDT000067911.2	SAMN03702722	PRJNA284276	United States	2014	Food
SRR2096623	Salmonella enterica subsp. enterica serovar Dublin	ADRDL-14-7489	PDT000069485.2	SAMN03734309	PRJNA280335	United States	2014	Bovine
SRR2102453	Salmonella enterica subsp. enterica serovar Dublin	ADRDL-14-10989	PDT000069762.2	SAMN03734297	PRJNA280335	United States	2014	Bovine
SRR2175343	Salmonella enterica subsp. enterica serovar Dublin	ADRDL-14-11772	PDT000081782.2	SAMN03734286	PRJNA280335	United States	2014	Bovine
SRR2096601	Salmonella enterica subsp. enterica serovar Dublin	ADRDL-14-12435	PDT000069467.2	SAMN03734304	PRJNA280335	United States	2014	Bovine
SRR2077395	Salmonella enterica subsp. enterica serovar Dublin	ADRDL-14-13879	PDT000068687.2	SAMN03734284	PRJNA280335	United States	2014	Bovine
SRR2175358	Salmonella enterica subsp. enterica serovar Dublin	ADRDL-14-14363	PDT000081797.2	SAMN03734292	PRJNA280335	United States	2014	Bovine
SRR2077393	Salmonella enterica subsp. enterica serovar Dublin	ADRDL-14-14468	PDT000068686.2	SAMN03734279	PRJNA280335	United States	2014	Bovine
SRR2077386	Salmonella enterica subsp. enterica serovar Dublin	ADRDL-14-15777	PDT000068683.2	SAMN03734277	PRJNA280335	United States	2014	Bovine
SRR2096548	Salmonella enterica subsp. enterica serovar Dublin	ADRDL-14-15921	PDT000069449.2	SAMN03734307	PRJNA280335	United States	2014	Bovine
SRR2911775	Salmonella enterica subsp. enterica serovar Dublin	ADRDL-14-16643	PDT000093947.2	SAMN03734334	PRJNA280335	United States	2014	Bovine
SRR2911779	Salmonella enterica subsp. enterica serovar Dublin	ADRDL-14-17148	PDT000093951.2	SAMN03734338	PRJNA280335	United States	2014	Bovine
SRR2911780	Salmonella enterica subsp. enterica serovar Dublin	ADRDL-14-17229	PDT000093952.2	SAMN03734339	PRJNA280335	United States	2014	Bovine
SRR2911768	Salmonella enterica subsp. enterica serovar Dublin	ADRDL-14-17669	PDT000093942.2	SAMN03734328	PRJNA280335	United States	2014	Bovine
SRR2911774	Salmonella enterica subsp. enterica serovar Dublin	ADRDL-14-18441	PDT000093946.2	SAMN03734332	PRJNA280335	United States	2014	Bovine
SRR2096609	Salmonella enterica subsp. enterica serovar Dublin	ADRDL-14-18584	PDT000069474.2	SAMN03734317	PRJNA280335	United States	2014	Bovine
SRR2102470	Salmonella enterica subsp. enterica serovar Dublin	ADRDL-14-19199	PDT000069835.2	SAMN03734323	PRJNA280335	United States	2014	Bovine
SRR2096614	Salmonella enterica subsp. enterica serovar Dublin	ADRDL-14-19293	PDT000069478.2	SAMN03734318	PRJNA280335	United States	2014	Bovine
SRR2096540	Salmonella enterica subsp. enterica serovar Dublin	ADRDL-14-19429	PDT000069441.2	SAMN03734319	PRJNA280335	United States	2014	Bovine
SRR5905072	Salmonella enterica subsp. enterica serovar Dublin	ISUVDL-15-03353	PDT000231603.2	SAMN07418119	PRJNA280335	United States	2015	Bovine
SRR5883594	Salmonella enterica subsp. enterica serovar Dublin	ISUVDL-15-03678	PDT000230023.2	SAMN07418089	PRJNA280335	United States	2015	Bovine
SRR5905519	Salmonella enterica subsp. enterica serovar Dublin	ISUVDL-15-03810	PDT000231685.2	SAMN07418108	PRJNA280335	United States	2015	Bovine
SRR5883589	Salmonella enterica subsp. enterica serovar Dublin	ISUVDL-15-03572	PDT000230018.2	SAMN07418123	PRJNA280335	United States	2015	Bovine
SRR5883592	Salmonella enterica subsp. enterica serovar Dublin	ISUVDL-15-05897	PDT000230021.2	SAMN07418083	PRJNA280335	United States	2015	Bovine
SRR5905029	Salmonella enterica subsp. enterica serovar Dublin	ISUVDL-15-06494	PDT000231555.4	SAMN07418105	PRJNA280335	United States	2015	Bovine
SRR5883596	Salmonella enterica subsp. enterica serovar Dublin	ISUVDL-15-06924	PDT000230025.2	SAMN07418082	PRJNA280335	United States	2015	Bovine
SRR5883588	Salmonella enterica subsp. enterica serovar Dublin	ISUVDL-15-08069	PDT000230017.2	SAMN07418081	PRJNA280335	United States	2015	Bovine
SRR5877170	Salmonella enterica subsp. enterica serovar Dublin	ISUVDL-15-09298	PDT000227961.2	SAMN07418124	PRJNA280335	United States	2015	Bovine
SRR5877168	Salmonella enterica subsp. enterica serovar Dublin	ISUVDL-15-09692	PDT000227959.2	SAMN07418087	PRJNA280335	United States	2015	Bovine
SRR1980626	Salmonella enterica subsp. enterica serovar Dublin	15MN00093	PDT000060526.2	SAMN03418504	PRJNA215333	United States	2015	Food
SRR5883581	Salmonella enterica subsp. enterica serovar Dublin	ISUVDL-15-18758	PDT000230010.2	SAMN07418088	PRJNA280335	United States	2015	Bovine
SRR5883584	Salmonella enterica subsp. enterica serovar Dublin	ISUVDL-15-19130	PDT000230013.2	SAMN07418084	PRJNA280335	United States	2015	Bovine
SRR2015692	Salmonella enterica subsp. enterica serovar Dublin	FDA00008979	PDT000064629.2	SAMN03573628	PRJNA186035	United States	2015	Food
SRR5883586	Salmonella enterica subsp. enterica serovar Dublin	ISUVDL-15-31644	PDT000230015.2	SAMN07418086	PRJNA280335	United States	2015	Bovine
SRR5883582	Salmonella enterica subsp. enterica serovar Dublin	ISUVDL-15-33038	PDT000230011.2	SAMN07418085	PRJNA280335	United States	2015	Bovine
SRR5905016	Salmonella enterica subsp. enterica serovar Dublin	ISUVDL-15-36005	PDT000231566.2	SAMN07418102	PRJNA280335	United States	2015	Bovine
SRR5905014	Salmonella enterica subsp. enterica serovar Dublin	ISUVDL-15-36246	PDT000231564.2	SAMN07418100	PRJNA280335	United States	2015	Bovine
SRR5905281	Salmonella enterica subsp. enterica serovar Dublin	ISUVDL-15-40786	PDT000231640.2	SAMN07418112	PRJNA280335	United States	2015	Bovine
SRR5905513	Salmonella enterica subsp. enterica serovar Dublin	ISUVDL-15-41204	PDT000231679.2	SAMN07418111	PRJNA280335	United States	2015	Bovine
SRR5928634	Salmonella enterica subsp. enterica serovar Dublin	ISUVDL-15-43254	PDT000234077.2	SAMN07418327	PRJNA280335	United States	2015	Bovine
SRR5928617	Salmonella enterica subsp. enterica serovar Dublin	ISUVDL-15-43516	PDT000234073.2	SAMN07418341	PRJNA280335	United States	2015	Bovine
SRR6000478	Salmonella enterica subsp. enterica serovar Dublin	ISUVDL-15-47318	PDT000238465.2	SAMN07586064	PRJNA280335	United States	2015	Bovine
SRR5905275	Salmonella enterica subsp. enterica serovar Dublin	ISUVDL-15-47507	PDT000231634.2	SAMN07418116	PRJNA280335	United States	2015	Bovine
SRR5905291	Salmonella enterica subsp. enterica serovar Dublin	ISUVDL-15-48168	PDT000231650.2	SAMN07418115	PRJNA280335	United States	2015	Bovine
SRR5905278	Salmonella enterica subsp. enterica serovar Dublin	ISUVDL-15-49913	PDT000231637.2	SAMN07418117	PRJNA280335	United States	2015	Bovine
SRR5905300	Salmonella enterica subsp. enterica serovar Dublin	ISUVDL-15-49907	PDT000231659.2	SAMN07418109	PRJNA280335	United States	2015	Bovine
SRR5905020	Salmonella enterica subsp. enterica serovar Dublin	ISUVDL-15-65359	PDT000231570.2	SAMN07418099	PRJNA280335	United States	2015	Bovine
SRR5905011	Salmonella enterica subsp. enterica serovar Dublin	ISUVDL-15-65998	PDT000231561.2	SAMN07418098	PRJNA280335	United States	2015	Bovine
SRR5905502	Salmonella enterica subsp. enterica serovar Dublin	ISUVDL-15-67014	PDT000231668.2	SAMN07418110	PRJNA280335	United States	2015	Bovine
SRR5928790	Salmonella enterica subsp. enterica serovar Dublin	ISUVDL-15-67387	PDT000234088.2	SAMN07418328	PRJNA280335	United States	2015	Bovine
SRR5905294	Salmonella enterica subsp. enterica serovar Dublin	ISUVDL-15-67698	PDT000231653.2	SAMN07418114	PRJNA280335	United States	2015	Bovine
SRR5905017	Salmonella enterica subsp. enterica serovar Dublin	ISUVDL-15-68599	PDT000231567.2	SAMN07418092	PRJNA280335	United States	2015	Bovine
SRR5905013	Salmonella enterica subsp. enterica serovar Dublin	ISUVDL-15-69454	PDT000231563.2	SAMN07418097	PRJNA280335	United States	2015	Bovine
SRR5928608	Salmonella enterica subsp. enterica serovar Dublin	ISUVDL-15-70006	PDT000234070.2	SAMN07418332	PRJNA280335	United States	2015	Bovine
SRR5905069	Salmonella enterica subsp. enterica serovar Dublin	ISUVDL-15-70166	PDT000231600.2	SAMN07418118	PRJNA280335	United States	2015	Bovine
SRR5905019	Salmonella enterica subsp. enterica serovar Dublin	ISUVDL-15-75208	PDT000231569.2	SAMN07418091	PRJNA280335	United States	2015	Bovine
SRR5905018	Salmonella enterica subsp. enterica serovar Dublin	ISUVDL-15-75521	PDT000231568.2	SAMN07418094	PRJNA280335	United States	2015	Bovine
SRR5905015	Salmonella enterica subsp. enterica serovar Dublin	ISUVDL-15-79094	PDT000231565.2	SAMN07418093	PRJNA280335	United States	2015	Bovine
SRR5904973	Salmonella enterica subsp. enterica serovar Dublin	ISUVDL-15-79629	PDT000231557.2	SAMN07418096	PRJNA280335	United States	2015	Bovine
SRR5928609	Salmonella enterica subsp. enterica serovar Dublin	ISUVDL-15-81714	PDT000234071.2	SAMN07418090	PRJNA280335	United States	2015	Bovine
SRR5904975	Salmonella enterica subsp. enterica serovar Dublin	ISUVDL-15-83748	PDT000231559.4	SAMN07418103	PRJNA280335	United States	2015	Bovine
SRR5928712	Salmonella enterica subsp. enterica serovar Dublin	ISUVDL-16-00924	PDT000234082.2	SAMN07418331	PRJNA280335	United States	2016	Bovine
SRR5928610	Salmonella enterica subsp. enterica serovar Dublin	ISUVDL-16-02193	PDT000234072.2	SAMN07418335	PRJNA280335	United States	2016	Bovine
SRR5928751	Salmonella enterica subsp. enterica serovar Dublin	ISUVDL-16-02187	PDT000234083.2	SAMN07418330	PRJNA280335	United States	2016	Bovine
SRR5928135	Salmonella enterica subsp. enterica serovar Dublin	ISUVDL-16-03870	PDT000234053.2	SAMN07418336	PRJNA280335	United States	2016	Bovine
SRR5928619	Salmonella enterica subsp. enterica serovar Dublin	ISUVDL-16-04592	PDT000234075.2	SAMN07418337	PRJNA280335	United States	2016	Bovine
SRR5928137	Salmonella enterica subsp. enterica serovar Dublin	ISUVDL-16-08515	PDT000234055.2	SAMN07418338	PRJNA280335	United States	2016	Bovine
SRR5928132	Salmonella enterica subsp. enterica serovar Dublin	ISUVDL-16-11355	PDT000234052.2	SAMN07418339	PRJNA280335	United States	2016	Bovine
SRR5905071	Salmonella enterica subsp. enterica serovar Dublin	ISUVDL-16-11447	PDT000231602.2	SAMN07418120	PRJNA280335	United States	2016	Bovine
SRR4345507	Salmonella enterica subsp. enterica serovar Dublin	ADRDL-16-7090	PDT000151447.2	SAMN05781469	PRJNA280335	United States	2016	Bovine
SRR5905515	Salmonella enterica subsp. enterica serovar Dublin	ISUVDL-16-23242	PDT000231681.2	SAMN07418107	PRJNA280335	United States	2016	Bovine
SRR5905073	Salmonella enterica subsp. enterica serovar Dublin	ISUVDL-16-23727	PDT000231604.2	SAMN07418121	PRJNA280335	United States	2016	Bovine
SRR5000235	Salmonella enterica subsp. enterica serovar Dublin	ADRDL-16-9036	PDT000157414.2	SAMN05781504	PRJNA280335	United States	2016	Bovine
SRR5883578	Salmonella enterica subsp. enterica serovar Dublin	ISUVDL-16-25417	PDT000230007.2	SAMN07418122	PRJNA280335	United States	2016	Bovine
SRR5000227	Salmonella enterica subsp. enterica serovar Dublin	ADRDL-16-9870	PDT000157406.2	SAMN05781502	PRJNA280335	United States	2016	Bovine
SRR5000237	Salmonella enterica subsp. enterica serovar Dublin	ADRDL-16-11965	PDT000157416.2	SAMN05781524	PRJNA280335	United States	2016	Bovine
SRR5904978	Salmonella enterica subsp. enterica serovar Dublin	ISUVDL-16-32277	PDT000231560.2	SAMN07418095	PRJNA280335	United States	2016	Bovine
SRR5000221	Salmonella enterica subsp. enterica serovar Dublin	ADRDL-16-12377	PDT000157400.2	SAMN05781521	PRJNA280335	United States	2016	Bovine
SRR5905271	Salmonella enterica subsp. enterica serovar Dublin	ISUVDL-16-32713	PDT000231630.2	SAMN07418113	PRJNA280335	United States	2016	Bovine
SRR5000216	Salmonella enterica subsp. enterica serovar Dublin	ADRDL-16-12511	PDT000157395.2	SAMN05781519	PRJNA280335	United States	2016	Bovine
SRR5928794	Salmonella enterica subsp. enterica serovar Dublin	ISUVDL-16-33217	PDT000234091.2	SAMN07418333	PRJNA280335	United States	2016	Bovine
SRR5928136	Salmonella enterica subsp. enterica serovar Dublin	ISUVDL-16-36052	PDT000234054.2	SAMN07418340	PRJNA280335	United States	2016	Bovine
SRR5350414	Salmonella enterica subsp. enterica serovar Dublin	ADRDL-900	PDT000193548.2	SAMN06330646	PRJNA280335	United States	2016	Bovine
SRR5928156	Salmonella enterica subsp. enterica serovar Dublin	ADRDL-915	PDT000234061.2	SAMN06330631	PRJNA280335	United States	2016	Bovine
SRR5928024	Salmonella enterica subsp. enterica serovar Dublin	ADRDL-913	PDT000234047.2	SAMN06330633	PRJNA280335	United States	2016	Bovine
SRR6311937	Salmonella enterica subsp. enterica serovar Dublin	SAL-17-VL-SD-MI-0003	PDT000265979.2	SAMN07709899	PRJNA316457	United States	2017	Other
SRR5666360	Salmonella enterica subsp. enterica serovar Dublin	SAL-17-VL-NY-FL-0009	PDT000217927.2	SAMN07210936	PRJNA324570	United States	2017	Bovine
SRR6311216	Salmonella enterica subsp. enterica serovar Dublin	SAL-17-VL-SD-MN-0012	PDT000265901.2	SAMN07709874	PRJNA316457	United States	2017	Bovine
SRR5928153	Salmonella enterica subsp. enterica serovar Dublin	ISUVDL-17-23667	PDT000234058.2	SAMN07418334	PRJNA280335	United States	2017	Bovine
SRR6308559	Salmonella enterica subsp. enterica serovar Dublin	ADRDL-1615	PDT000265273.2	SAMN08015232	PRJNA280335	United States	2017	Bovine
SRR6308366	Salmonella enterica subsp. enterica serovar Dublin	ADRDL-1573	PDT000265265.2	SAMN08015270	PRJNA280335	United States	2017	Bovine
SRR6475628	Salmonella enterica subsp. enterica serovar Dublin	ADRDL-1650	PDT000278607.2	SAMN08361216	PRJNA280335	United States	2017	Bovine
SRR6475644	Salmonella enterica subsp. enterica serovar Dublin	ADRDL-1652	PDT000278614.2	SAMN08361215	PRJNA280335	United States	2017	Bovine
SRR6795795	Salmonella enterica subsp. enterica serovar Dublin	ADRDL-1663	PDT000291132.2	SAMN08579914	PRJNA280335	United States	2017	Bovine
SRR6786555	Salmonella enterica subsp. enterica serovar Dublin	ADRDL-1812	PDT000289782.2	SAMN08606800	PRJNA280335	United States	2017	Bovine
SRR6682899	Salmonella enterica subsp. enterica serovar Dublin	ADRDL-1808	PDT000285616.2	SAMN08466539	PRJNA280335	United States	2017	Other
SRR6683743	Salmonella enterica subsp. enterica serovar Dublin	ADRDL-1807	PDT000285622.2	SAMN08466537	PRJNA280335	United States	2017	Bovine
SRR6786516	Salmonella enterica subsp. enterica serovar Dublin	ADRDL-1821	PDT000289760.2	SAMN08606810	PRJNA280335	United States	2017	Bovine
SRR7276571	Salmonella enterica subsp. enterica serovar Dublin	SAL-17-VL-SD-IA-0047	PDT000324964.1	SAMN08971986	PRJNA316457	United States	2017	Bovine
SRR7638087	Salmonella enterica subsp. enterica serovar Dublin	SAL-18-VL-LA-KY-0004	PDT000356905.1	SAMN09728990	PRJNA324575	United States	2018	Bovine
SRR7643294	Salmonella enterica subsp. enterica serovar Dublin	TXACF1801354	PDT000357540.1	SAMN09710298	PRJNA284276	United States	2018	Food
SRR5386605	Salmonella enterica subsp. enterica serovar Dublin	CFSAN025433	PDT000198210.2	SAMN03218353	PRJNA259925	United Kingdom	2007	Food
SRR1646229	Salmonella enterica subsp. enterica serovar Dublin	H121060572	PDT000043604.4	SAMN03169571	PRJNA248792	United Kingdom	2012	Human
SRR1645734	Salmonella enterica subsp. enterica serovar Dublin	H121940493	PDT000043167.5	SAMN03168998	PRJNA248792	United Kingdom	2012	Human
SRR1645182	Salmonella enterica subsp. enterica serovar Dublin	H124440644	PDT000042839.4	SAMN03168562	PRJNA248792	United Kingdom	2012	Human
SRR1953054	Salmonella enterica subsp. enterica serovar Dublin	2015K-0183	PDT000052604.2	SAMN03460316	PRJNA230403	United States	2014	Human
SRR4044681	Salmonella enterica subsp. enterica serovar Dublin	2014AM-0944	PDT000161227.2	SAMN05596824	PRJNA287785	United States	2014	Human
SRR1966250	Salmonella enterica subsp. enterica serovar Dublin	5372	PDT000055860.2	SAMN03476333	PRJNA248792	United Kingdom	2014	Human
SRR1968946	Salmonella enterica subsp. enterica serovar Dublin	6456	PDT000057967.2	SAMN03479044	PRJNA248792	United Kingdom	2014	Human
SRR7501348	Salmonella enterica subsp. enterica serovar Dublin	1495	PDT000344315.1	SAMN09634262	PRJNA248792	United Kingdom	2014	Food
SRR1965308	Salmonella enterica subsp. enterica serovar Dublin	13813	PDT000054998.2	SAMN03475432	PRJNA248792	United Kingdom	2014	Human
SRR1968838	Salmonella enterica subsp. enterica serovar Dublin	13858	PDT000057859.2	SAMN03478936	PRJNA248792	United Kingdom	2014	Human
SRR4044634	Salmonella enterica subsp. enterica serovar Dublin	2014AM-0756	PDT000161267.2	SAMN05596753	PRJNA287785	United States	2014	Human
SRR4420897	Salmonella enterica subsp. enterica serovar Dublin	2014AM-2142	PDT000161364.2	SAMN05907713	PRJNA287785	United States	2014	Human
SRR4420948	Salmonella enterica subsp. enterica serovar Dublin	2014AM-1442	PDT000161336.2	SAMN05907763	PRJNA287785	United States	2014	Human
SRR1958638	Salmonella enterica subsp. enterica serovar Dublin	53997	PDT000053608.2	SAMN03466531	PRJNA248792	United Kingdom	2014	Human
SRR1970047	Salmonella enterica subsp. enterica serovar Dublin	42170	PDT000059662.2	SAMN03480125	PRJNA248792	United Kingdom	2014	Human
SRR1970319	Salmonella enterica subsp. enterica serovar Dublin	61912	PDT000059931.2	SAMN03480395	PRJNA248792	United Kingdom	2014	Human
SRR5209744	Salmonella enterica subsp. enterica serovar Dublin	2014AM-1538	PDT000181601.2	SAMN06277015	PRJNA287785	United States	2014	Human
SRR1958112	Salmonella enterica subsp. enterica serovar Dublin	60142	PDT000053093.2	SAMN03466012	PRJNA248792	United Kingdom	2014	Food
SRR1958200	Salmonella enterica subsp. enterica serovar Dublin	63551	PDT000053173.2	SAMN03466092	PRJNA248792	United Kingdom	2014	Human
SRR1958598	Salmonella enterica subsp. enterica serovar Dublin	66490	PDT000053568.2	SAMN03466491	PRJNA248792	United Kingdom	2014	Human
SRR1965368	Salmonella enterica subsp. enterica serovar Dublin	61891	PDT000055057.2	SAMN03475491	PRJNA248792	United Kingdom	2014	Human
SRR1968923	Salmonella enterica subsp. enterica serovar Dublin	57161	PDT000057944.2	SAMN03479021	PRJNA248792	United Kingdom	2014	Human
SRR5209736	Salmonella enterica subsp. enterica serovar Dublin	2014AM-2597	PDT000181593.2	SAMN06276971	PRJNA287785	United States	2014	Human
SRR1963463	Salmonella enterica subsp. enterica serovar Dublin	70665	PDT000054627.2	SAMN03469911	PRJNA248792	United Kingdom	2014	Human
SRR1963530	Salmonella enterica subsp. enterica serovar Dublin	69756	PDT000054694.2	SAMN03469984	PRJNA248792	United Kingdom	2014	Human
SRR1966872	Salmonella enterica subsp. enterica serovar Dublin	69901	PDT000056460.2	SAMN03476950	PRJNA248792	United Kingdom	2014	Human
SRR1960161	Salmonella enterica subsp. enterica serovar Dublin	75678	PDT000054114.2	SAMN03468970	PRJNA248792	United Kingdom	2014	Human
SRR1963347	Salmonella enterica subsp. enterica serovar Dublin	78738	PDT000054545.2	SAMN03469824	PRJNA248792	United Kingdom	2014	Human
SRR1965049	Salmonella enterica subsp. enterica serovar Dublin	72280	PDT000054768.2	SAMN03473947	PRJNA248792	United Kingdom	2014	Other
SRR1965478	Salmonella enterica subsp. enterica serovar Dublin	73113	PDT000055165.2	SAMN03475599	PRJNA248792	United Kingdom	2014	Other
SRR1969030	Salmonella enterica subsp. enterica serovar Dublin	75976	PDT000058049.2	SAMN03479126	PRJNA248792	United Kingdom	2014	Human
SRR1961102	Salmonella enterica subsp. enterica serovar Dublin	79091	PDT000054299.2	SAMN03469156	PRJNA248792	United Kingdom	2015	Human
SRR1963080	Salmonella enterica subsp. enterica serovar Dublin	79108	PDT000054375.2	SAMN03469628	PRJNA248792	United Kingdom	2015	Human
SRR1963292	Salmonella enterica subsp. enterica serovar Dublin	78763	PDT000054491.2	SAMN03469769	PRJNA248792	United Kingdom	2015	Human
SRR1965937	Salmonella enterica subsp. enterica serovar Dublin	83707	PDT000055563.2	SAMN03476028	PRJNA248792	United Kingdom	2015	Human
SRR1969377	Salmonella enterica subsp. enterica serovar Dublin	83708	PDT000058929.2	SAMN03479454	PRJNA248792	United Kingdom	2015	Human
SRR1966346	Salmonella enterica subsp. enterica serovar Dublin	89884	PDT000055946.2	SAMN03476429	PRJNA248792	United Kingdom	2015	Human
SRR1968569	Salmonella enterica subsp. enterica serovar Dublin	84430	PDT000058589.2	SAMN03478662	PRJNA248792	United Kingdom	2015	Human
SRR1969178	Salmonella enterica subsp. enterica serovar Dublin	85738	PDT000058730.2	SAMN03479255	PRJNA248792	United Kingdom	2015	Human
SRR2043689	Salmonella enterica subsp. enterica serovar Dublin	PNUSAS000199	PDT000065693.2	SAMN03568994	PRJNA230403	United States	2015	Human
SRR2043690	Salmonella enterica subsp. enterica serovar Dublin	PNUSAS000200	PDT000065694.2	SAMN03568995	PRJNA230403	United States	2015	Human
SRR1965601	Salmonella enterica subsp. enterica serovar Dublin	93566	PDT000055274.2	SAMN03475714	PRJNA248792	United Kingdom	2015	Human
SRR1969045	Salmonella enterica subsp. enterica serovar Dublin	94099	PDT000058064.2	SAMN03479141	PRJNA248792	United Kingdom	2015	Human
SRR4243138	Salmonella enterica subsp. enterica serovar Dublin	CFSAN034939	PDT000081550.4	SAMN03795328	PRJNA183850	United States	2015	Human
SRR6233894	Salmonella enterica subsp. enterica serovar Dublin	107085	PDT000259397.2	SAMN07946496	PRJNA248792	United Kingdom	2015	Human
SRR6191060	Salmonella enterica subsp. enterica serovar Dublin	123958	PDT000253754.2	SAMN07812207	PRJNA248792	United Kingdom	2015	Human
SRR3322661	Salmonella enterica subsp. enterica serovar Dublin	132022	PDT000122750.2	SAMN04600907	PRJNA248792	United Kingdom	2015	Human
SRR6191081	Salmonella enterica subsp. enterica serovar Dublin	133975	PDT000253775.2	SAMN07812232	PRJNA248792	United Kingdom	2015	Human
SRR2968111	Salmonella enterica subsp. enterica serovar Dublin	PNUSAS001242	PDT000095545.2	SAMN04296313	PRJNA230403	United States	2015	Human
SRR6191087	Salmonella enterica subsp. enterica serovar Dublin	170404	PDT000253781.2	SAMN07812243	PRJNA248792	United Kingdom	2015	Human
SRR6191142	Salmonella enterica subsp. enterica serovar Dublin	169611	PDT000253834.2	SAMN07812370	PRJNA248792	United Kingdom	2015	Human
SRR2968112	Salmonella enterica subsp. enterica serovar Dublin	PNUSAS001243	PDT000095546.2	SAMN04296314	PRJNA230403	United States	2015	Human
SRR2968113	Salmonella enterica subsp. enterica serovar Dublin	PNUSAS001244	PDT000095547.2	SAMN04296315	PRJNA230403	United States	2015	Human
SRR2968114	Salmonella enterica subsp. enterica serovar Dublin	PNUSAS001241	PDT000095548.2	SAMN04296316	PRJNA230403	United States	2015	Human
SRR6191688	Salmonella enterica subsp. enterica serovar Dublin	181063	PDT000254083.2	SAMN07812827	PRJNA248792	United Kingdom	2015	Human
SRR3322141	Salmonella enterica subsp. enterica serovar Dublin	188170	PDT000122534.2	SAMN04600541	PRJNA248792	United Kingdom	2015	Human
SRR5216154	Salmonella enterica subsp. enterica serovar Dublin	188360	PDT000182566.2	SAMN06278563	PRJNA248792	United Kingdom	2015	Human
SRR6191346	Salmonella enterica subsp. enterica serovar Dublin	189236	PDT000253920.2	SAMN07812491	PRJNA248792	United Kingdom	2015	Food
SRR6234000	Salmonella enterica subsp. enterica serovar Dublin	185895	PDT000259434.2	SAMN07946602	PRJNA248792	United Kingdom	2015	Human
SRR3321866	Salmonella enterica subsp. enterica serovar Dublin	200643	PDT000122382.2	SAMN04600265	PRJNA248792	United Kingdom	2015	Human
SRR3322264	Salmonella enterica subsp. enterica serovar Dublin	197026	PDT000122579.2	SAMN04600591	PRJNA248792	United Kingdom	2015	Food
SRR3322365	Salmonella enterica subsp. enterica serovar Dublin	199844	PDT000122637.2	SAMN04600661	PRJNA248792	United Kingdom	2015	Food
SRR3322618	Salmonella enterica subsp. enterica serovar Dublin	201516	PDT000122709.2	SAMN04600759	PRJNA248792	United Kingdom	2015	Human
SRR6191136	Salmonella enterica subsp. enterica serovar Dublin	197029	PDT000253828.2	SAMN07812330	PRJNA248792	United Kingdom	2015	Food
SRR6191690	Salmonella enterica subsp. enterica serovar Dublin	197027	PDT000254085.2	SAMN07812805	PRJNA248792	United Kingdom	2015	Food
SRR6191709	Salmonella enterica subsp. enterica serovar Dublin	197028	PDT000254104.2	SAMN07812817	PRJNA248792	United Kingdom	2015	Food
SRR6193061	Salmonella enterica subsp. enterica serovar Dublin	195812	PDT000254578.2	SAMN07816317	PRJNA248792	United Kingdom	2015	Human
SRR6233937	Salmonella enterica subsp. enterica serovar Dublin	197031	PDT000259415.2	SAMN07946535	PRJNA248792	United Kingdom	2015	Food
SRR6237085	Salmonella enterica subsp. enterica serovar Dublin	197025	PDT000259723.2	SAMN07956647	PRJNA248792	United Kingdom	2015	Food
SRR4292607	Salmonella enterica subsp. enterica serovar Dublin	NYVetLIRN-3	PDT000153220.2	SAMN05710827	PRJNA324570	United States	2016	Bovine
SRR6193094	Salmonella enterica subsp. enterica serovar Dublin	208760	PDT000254611.2	SAMN07816348	PRJNA248792	United Kingdom	2016	Human
SRR3392754	Salmonella enterica subsp. enterica serovar Dublin	PNUSA001864	PDT000125397.2	SAMN04632331	PRJNA230403	United States	2016	Human
SRR3405715	Salmonella enterica subsp. enterica serovar Dublin	PNUSAS001636	PDT000126302.2	SAMN04578545	PRJNA230403	United States	2016	Human
SRR6193013	Salmonella enterica subsp. enterica serovar Dublin	223588	PDT000254530.2	SAMN07816210	PRJNA248792	United Kingdom	2016	Human
SRR6860648	Salmonella enterica subsp. enterica serovar Dublin	224122	PDT000295706.2	SAMN08736119	PRJNA248792	United Kingdom	2016	Human
SRR6190497	Salmonella enterica subsp. enterica serovar Dublin	238450	PDT000253581.2	SAMN07812115	PRJNA248792	United Kingdom	2016	Human
SRR6191011	Salmonella enterica subsp. enterica serovar Dublin	238452	PDT000253741.2	SAMN07812193	PRJNA248792	United Kingdom	2016	Human
SRR6191080	Salmonella enterica subsp. enterica serovar Dublin	229176	PDT000253774.2	SAMN07812222	PRJNA248792	United Kingdom	2016	Human
SRR6191333	Salmonella enterica subsp. enterica serovar Dublin	238444	PDT000253915.2	SAMN07812487	PRJNA248792	United Kingdom	2016	Human
SRR6193095	Salmonella enterica subsp. enterica serovar Dublin	235039	PDT000254612.2	SAMN07816353	PRJNA248792	United Kingdom	2016	Human
SRR4292612	Salmonella enterica subsp. enterica serovar Dublin	NYVetLIRN-8	PDT000153225.2	SAMN05710973	PRJNA324570	United States	2016	Bovine
SRR6190484	Salmonella enterica subsp. enterica serovar Dublin	248619	PDT000253568.2	SAMN07812085	PRJNA248792	United Kingdom	2016	Human
SRR6191100	Salmonella enterica subsp. enterica serovar Dublin	243834	PDT000253794.2	SAMN07812296	PRJNA248792	United Kingdom	2016	Human
SRR6191153	Salmonella enterica subsp. enterica serovar Dublin	243892	PDT000253845.2	SAMN07812364	PRJNA248792	United Kingdom	2016	Human
SRR6191582	Salmonella enterica subsp. enterica serovar Dublin	246168	PDT000254026.2	SAMN07812686	PRJNA248792	United Kingdom	2016	Human
SRR6233997	Salmonella enterica subsp. enterica serovar Dublin	241779	PDT000259431.2	SAMN07946589	PRJNA248792	United Kingdom	2016	Food
SRR3632939	Salmonella enterica subsp. enterica serovar Dublin	PNUSAS002291	PDT000133667.2	SAMN05150111	PRJNA230403	United States	2016	Human
SRR3928698	Salmonella enterica subsp. enterica serovar Dublin	CDPHFDLB-F1605029-001	PDT000138898.2	SAMN05367109	PRJNA277983	United States	2016	Food
SRR3928699	Salmonella enterica subsp. enterica serovar Dublin	CDPHFDLB-F1605029-002	PDT000138899.2	SAMN05367110	PRJNA277983	United States	2016	Food
SRR3928713	Salmonella enterica subsp. enterica serovar Dublin	CDPHFDLB-F1605029-003	PDT000138902.2	SAMN05367111	PRJNA277983	United States	2016	Food
SRR3930241	Salmonella enterica subsp. enterica serovar Dublin	PNUSAS002704	PDT000139067.2	SAMN05360266	PRJNA230403	United States	2016	Human
SRR3933665	Salmonella enterica subsp. enterica serovar Dublin	PNUSAS002619	PDT000139326.2	SAMN05271613	PRJNA230403	United States	2016	Human
SRR4040233	Salmonella enterica subsp. enterica serovar Dublin	PNUSAS003410	PDT000144649.2	SAMN05568565	PRJNA230403	United States	2016	Human
SRR4292616	Salmonella enterica subsp. enterica serovar Dublin	NYVetLIRN-12	PDT000153229.2	SAMN05710969	PRJNA324570	United States	2016	Bovine
SRR3928716	Salmonella enterica subsp. enterica serovar Dublin	CDPHFDLB-F1606007-001	PDT000138900.2	SAMN05367112	PRJNA277983	United States	2016	Food
SRR3928717	Salmonella enterica subsp. enterica serovar Dublin	CDPHFDLB-F1606007-002	PDT000138901.2	SAMN05367113	PRJNA277983	United States	2016	Food
SRR6193046	Salmonella enterica subsp. enterica serovar Dublin	261936	PDT000254563.2	SAMN07816301	PRJNA248792	United Kingdom	2016	Human
SRR6234004	Salmonella enterica subsp. enterica serovar Dublin	265842	PDT000259438.2	SAMN07946604	PRJNA248792	United Kingdom	2016	Human
SRR4046920	Salmonella enterica subsp. enterica serovar Dublin	PNUSAS003346	PDT000145052.2	SAMN05558771	PRJNA230403	United States	2016	Human
SRR4244398	Salmonella enterica subsp. enterica serovar Dublin	PNUSAS003871	PDT000148834.2	SAMN05736449	PRJNA230403	United States	2016	Human
SRR5296116	Salmonella enterica subsp. enterica serovar Dublin	PNUSAS008670	PDT000190512.2	SAMN06350857	PRJNA230403	United States	2016	Human
SRR4841710	Salmonella enterica subsp. enterica serovar Dublin	PNUSAS004850	PDT000156264.2	SAMN05957682	PRJNA230403	United States	2016	Human
SRR5486500	Salmonella enterica subsp. enterica serovar Dublin	PNUSAS011770	PDT000205907.3	SAMN06827093	PRJNA230403	United States	2016	Human
SRR6191522	Salmonella enterica subsp. enterica serovar Dublin	288973	PDT000253989.2	SAMN07812621	PRJNA248792	United Kingdom	2016	Human
SRR6191703	Salmonella enterica subsp. enterica serovar Dublin	289675	PDT000254098.2	SAMN07812809	PRJNA248792	United Kingdom	2016	Human
SRR4420695	Salmonella enterica subsp. enterica serovar Dublin	E2016015302	PDT000152326.2	SAMN05898815	PRJNA215333	United States	2016	Food
SRR5508365	Salmonella enterica subsp. enterica serovar Dublin	PNUSAS011118	PDT000207185.2	SAMN06854789	PRJNA230403	United States	2016	Human
SRR6191062	Salmonella enterica subsp. enterica serovar Dublin	302613	PDT000253756.2	SAMN07812203	PRJNA248792	United Kingdom	2016	Human
SRR7523206	Salmonella enterica subsp. enterica serovar Dublin	298780	PDT000349868.1	SAMN09658870	PRJNA248792	United Kingdom	2016	Human
SRR5125979	Salmonella enterica subsp. enterica serovar Dublin	PNUSAS005187	PDT000174064.2	SAMN06164368	PRJNA230403	United States	2016	Human
SRR5259943	Salmonella enterica subsp. enterica serovar Dublin	PNUSAS008543	PDT000187880.2	SAMN06320631	PRJNA230403	United States	2016	Human
SRR5459567	Salmonella enterica subsp. enterica serovar Dublin		PDT000203537.2	SAMN06760134	PRJNA230403	United States	2016	Human
SRR5110557	Salmonella enterica subsp. enterica serovar Dublin	PNUSAS006050	PDT000171932.2	SAMN06135349	PRJNA230403	United States	2016	Human
SRR5263955	Salmonella enterica subsp. enterica serovar Dublin	PNUSAS008733	PDT000187960.2	SAMN06333713	PRJNA230403	United States	2016	Human
SRR5278598	Salmonella enterica subsp. enterica serovar Dublin	PNUSAS008387	PDT000189166.2	SAMN06345845	PRJNA230403	United States	2016	Human
SRR5341724	Salmonella enterica subsp. enterica serovar Dublin	PNUSAS008384	PDT000192907.2	SAMN06464294	PRJNA230403	United States	2016	Human
SRR5500983	Salmonella enterica subsp. enterica serovar Dublin		PDT000206683.2	SAMN06847833	PRJNA230403	United States	2016	Human
SRR5659559	Salmonella enterica subsp. enterica serovar Dublin	PNUSAS015200	PDT000217146.2	SAMN07194011	PRJNA230403	United States	2016	Human
SRR6191170	Salmonella enterica subsp. enterica serovar Dublin	318534	PDT000253862.2	SAMN07812417	PRJNA248792	United Kingdom	2016	Human
SRR6191408	Salmonella enterica subsp. enterica serovar Dublin	318526	PDT000253971.2	SAMN07812661	PRJNA248792	United Kingdom	2016	Human
SRR6860649	Salmonella enterica subsp. enterica serovar Dublin	316227	PDT000295707.2	SAMN08736125	PRJNA248792	United Kingdom	2016	Human
SRR5188920	Salmonella enterica subsp. enterica serovar Dublin	PNUSAS007082	PDT000179208.2	SAMN06234948	PRJNA230403	United States	2016	Human
SRR5195409	Salmonella enterica subsp. enterica serovar Dublin	PNUSAS006787	PDT000180958.2	SAMN06244438	PRJNA230403	United States	2016	Human
SRR5238120	Salmonella enterica subsp. enterica serovar Dublin	PNUSAS007815	PDT000186999.2	SAMN06299111	PRJNA230403	United States	2016	Human
SRR5277761	Salmonella enterica subsp. enterica serovar Dublin	PNUSAS007820	PDT000189045.2	SAMN06341083	PRJNA230403	United States	2016	Human
SRR5281933	Salmonella enterica subsp. enterica serovar Dublin	PNUSAS008916	PDT000189594.2	SAMN06350878	PRJNA230403	United States	2016	Human
SRR5341712	Salmonella enterica subsp. enterica serovar Dublin	PNUSAS009163	PDT000192894.2	SAMN06481906	PRJNA230403	United States	2016	Human
SRR5341744	Salmonella enterica subsp. enterica serovar Dublin	PNUSAS008406	PDT000192927.2	SAMN06464608	PRJNA230403	United States	2016	Human
SRR5382699	Salmonella enterica subsp. enterica serovar Dublin		PDT000198137.2	SAMN06642199	PRJNA230403	United States	2016	Human
SRR5438371	Salmonella enterica subsp. enterica serovar Dublin	PNUSAS009161	PDT000201335.2	SAMN06711369	PRJNA230403	United States	2016	Human
SRR5238147	Salmonella enterica subsp. enterica serovar Dublin	PNUSAS008284	PDT000187026.2	SAMN06308322	PRJNA230403	United States	2017	Human
SRR5238151	Salmonella enterica subsp. enterica serovar Dublin	PNUSAS007574	PDT000187030.2	SAMN06299101	PRJNA230403	United States	2017	Human
SRR5238261	Salmonella enterica subsp. enterica serovar Dublin	PNUSAS007907	PDT000187140.2	SAMN06291534	PRJNA230403	United States	2017	Human
SRR5238336	Salmonella enterica subsp. enterica serovar Dublin	PNUSAS007749	PDT000187215.2	SAMN06288316	PRJNA230403	United States	2017	Human
SRR5238340	Salmonella enterica subsp. enterica serovar Dublin	PNUSAS007463	PDT000187219.2	SAMN06281477	PRJNA230403	United States	2017	Human
SRR5242739	Salmonella enterica subsp. enterica serovar Dublin	PNUSAS007489	PDT000187368.2	SAMN06288331	PRJNA230403	United States	2017	Human
SRR5364948	Salmonella enterica subsp. enterica serovar Dublin	PNUSAS009604	PDT000195658.2	SAMN06616183	PRJNA230403	United States	2017	Human
SRR5632884	Salmonella enterica subsp. enterica serovar Dublin	330451	PDT000214499.2	SAMN07180508	PRJNA248792	United Kingdom	2017	Human
SRR6191141	Salmonella enterica subsp. enterica serovar Dublin	339515	PDT000253833.2	SAMN07812361	PRJNA248792	United Kingdom	2017	Human
SRR5364266	Salmonella enterica subsp. enterica serovar Dublin	PNUSAS009539	PDT000195624.2	SAMN06602344	PRJNA230403	United States	2017	Human
SRR5379291	Salmonella enterica subsp. enterica serovar Dublin	PNUSAS009632	PDT000197882.2	SAMN06622009	PRJNA230403	United States	2017	Human
SRR5632071	Salmonella enterica subsp. enterica serovar Dublin	345721	PDT000214293.2	SAMN07180124	PRJNA248792	United Kingdom	2017	Human
SRR5381007	Salmonella enterica subsp. enterica serovar Dublin	PNUSAS010074	PDT000198018.2	SAMN06638380	PRJNA230403	United States	2017	Human
SRR5459688	Salmonella enterica subsp. enterica serovar Dublin	PNUSAS010834	PDT000203633.2	SAMN06732562	PRJNA230403	United States	2017	Human
SRR5583067	Salmonella enterica subsp. enterica serovar Dublin	361820	PDT000211694.2	SAMN07152279	PRJNA248792	United Kingdom	2017	Human
SRR6160993	Salmonella enterica subsp. enterica serovar Dublin	SAL-17-VL-OH-WA-0008	PDT000250664.2	SAMN07747814	PRJNA316452	United States	2017	Bovine
SRR6192982	Salmonella enterica subsp. enterica serovar Dublin	364182	PDT000254499.2	SAMN07816151	PRJNA248792	United Kingdom	2017	Human
SRR5628644	Salmonella enterica subsp. enterica serovar Dublin	PNUSAS013762	PDT000213669.2	SAMN07137782	PRJNA230403	United States	2017	Human
SRR5808938	Salmonella enterica subsp. enterica serovar Dublin	PNUSAS014992	PDT000222985.2	SAMN07304665	PRJNA230403	United States	2017	Human
SRR5888669	Salmonella enterica subsp. enterica serovar Dublin	PNUSAS014425	PDT000230416.2	SAMN07423853	PRJNA230403	United States	2017	Human
SRR6233874	Salmonella enterica subsp. enterica serovar Dublin	373957	PDT000259377.2	SAMN07946472	PRJNA248792	United Kingdom	2017	Human
SRR6233993	Salmonella enterica subsp. enterica serovar Dublin	373310	PDT000259429.2	SAMN07946591	PRJNA248792	United Kingdom	2017	Human
SRR6025940	Salmonella enterica subsp. enterica serovar Dublin		PDT000239899.2	SAMN07597669	PRJNA230403	United States	2017	Human
SRR6114323	Salmonella enterica subsp. enterica serovar Dublin		PDT000245809.2	SAMN07702626	PRJNA230403	United States	2017	Human
SRR6158727	Salmonella enterica subsp. enterica serovar Dublin	PNUSAS024096	PDT000250448.2	SAMN07749967	PRJNA230403	United States	2017	Human
SRR6192976	Salmonella enterica subsp. enterica serovar Dublin	382857	PDT000254493.2	SAMN07816154	PRJNA248792	United Kingdom	2017	Human
SRR5875977	Salmonella enterica subsp. enterica serovar Dublin	PNUSAS018851	PDT000227598.2	SAMN07375558	PRJNA230403	United States	2017	Bovine
SRR6190523	Salmonella enterica subsp. enterica serovar Dublin	391741	PDT000253607.2	SAMN07812102	PRJNA248792	United Kingdom	2017	Food
SRR6190971	Salmonella enterica subsp. enterica serovar Dublin	394898	PDT000253629.2	SAMN07812149	PRJNA248792	United Kingdom	2017	Food
SRR6191126	Salmonella enterica subsp. enterica serovar Dublin	394905	PDT000253818.2	SAMN07812317	PRJNA248792	United Kingdom	2017	Food
SRR6191150	Salmonella enterica subsp. enterica serovar Dublin	388697	PDT000253842.2	SAMN07812375	PRJNA248792	United Kingdom	2017	Human
SRR6191200	Salmonella enterica subsp. enterica serovar Dublin	394897	PDT000253889.2	SAMN07812450	PRJNA248792	United Kingdom	2017	Food
SRR6191587	Salmonella enterica subsp. enterica serovar Dublin	394904	PDT000254031.2	SAMN07812750	PRJNA248792	United Kingdom	2017	Food
SRR6191602	Salmonella enterica subsp. enterica serovar Dublin	394903	PDT000254046.2	SAMN07812785	PRJNA248792	United Kingdom	2017	Food
SRR6192964	Salmonella enterica subsp. enterica serovar Dublin	391742	PDT000254481.2	SAMN07816136	PRJNA248792	United Kingdom	2017	Food
SRR6192974	Salmonella enterica subsp. enterica serovar Dublin	394901	PDT000254491.2	SAMN07816146	PRJNA248792	United Kingdom	2017	Food
SRR6193043	Salmonella enterica subsp. enterica serovar Dublin	394902	PDT000254560.2	SAMN07816295	PRJNA248792	United Kingdom	2017	Food
SRR6233943	Salmonella enterica subsp. enterica serovar Dublin	388693	PDT000259420.2	SAMN07946579	PRJNA248792	United Kingdom	2017	Human
SRR6190442	Salmonella enterica subsp. enterica serovar Dublin	411465	PDT000253554.2	SAMN07812053	PRJNA248792	United Kingdom	2017	Human
SRR6190507	Salmonella enterica subsp. enterica serovar Dublin	412237	PDT000253591.2	SAMN07812111	PRJNA248792	United Kingdom	2017	Human
SRR6190526	Salmonella enterica subsp. enterica serovar Dublin	414625	PDT000253608.2	SAMN07812123	PRJNA248792	United Kingdom	2017	Food
SRR6191017	Salmonella enterica subsp. enterica serovar Dublin	404295	PDT000253747.2	SAMN07812192	PRJNA248792	United Kingdom	2017	Human
SRR6191352	Salmonella enterica subsp. enterica serovar Dublin	406631	PDT000253926.2	SAMN07812475	PRJNA248792	United Kingdom	2017	Human
SRR6217712	Salmonella enterica subsp. enterica serovar Dublin	PNUSAS024553	PDT000258026.2	SAMN07720144	PRJNA230403	United States	2017	Human
SRR6233876	Salmonella enterica subsp. enterica serovar Dublin	402735	PDT000259379.2	SAMN07946473	PRJNA248792	United Kingdom	2017	Human
SRR6233909	Salmonella enterica subsp. enterica serovar Dublin	420487	PDT000259412.2	SAMN07946530	PRJNA248792	United Kingdom	2017	Human
SRR6191327	Salmonella enterica subsp. enterica serovar Dublin	423858	PDT000253910.2	SAMN07812467	PRJNA248792	United Kingdom	2017	Human
SRR6191355	Salmonella enterica subsp. enterica serovar Dublin	427566	PDT000253929.2	SAMN07812496	PRJNA248792	United Kingdom	2017	Human
SRR6191628	Salmonella enterica subsp. enterica serovar Dublin	422460	PDT000254054.2	SAMN07812770	PRJNA248792	United Kingdom	2017	Human
SRR6191676	Salmonella enterica subsp. enterica serovar Dublin	420670	PDT000254077.2	SAMN07812796	PRJNA248792	United Kingdom	2017	Human
SRR6191689	Salmonella enterica subsp. enterica serovar Dublin	420584	PDT000254084.2	SAMN07812828	PRJNA248792	United Kingdom	2017	Human
SRR6234018	Salmonella enterica subsp. enterica serovar Dublin	423184	PDT000259452.2	SAMN07946620	PRJNA248792	United Kingdom	2017	Human
SRR6291070	Salmonella enterica subsp. enterica serovar Dublin	WAPHLSALA01154	PDT000264258.2	SAMN08026503	PRJNA183851	United States	2017	Food
SRR7451213	Salmonella enterica subsp. enterica serovar Dublin	418216	PDT000338691.1	SAMN09516476	PRJNA248792	United Kingdom	2017	Human
SRR6283536	Salmonella enterica subsp. enterica serovar Dublin	PNUSAS026268	PDT000263751.2	SAMN07967117	PRJNA230403	United States	2017	Human
SRR6283581	Salmonella enterica subsp. enterica serovar Dublin	PNUSAS026856	PDT000263795.2	SAMN07966370	PRJNA230403	United States	2017	Human
SRR6291058	Salmonella enterica subsp. enterica serovar Dublin	WAPHLSALA01158	PDT000264246.2	SAMN08026505	PRJNA183851	United States	2017	Food
SRR6291064	Salmonella enterica subsp. enterica serovar Dublin	WAPHLSALA01157	PDT000264252.2	SAMN08026508	PRJNA183851	United States	2017	Food
SRR6291075	Salmonella enterica subsp. enterica serovar Dublin	WAPHLSALA01156	PDT000264263.2	SAMN08026507	PRJNA183851	United States	2017	Food
SRR6291076	Salmonella enterica subsp. enterica serovar Dublin	WAPHLSALA01155	PDT000264264.2	SAMN08026506	PRJNA183851	United States	2017	Food
SRR6299288	Salmonella enterica subsp. enterica serovar Dublin	PNUSAS027846	PDT000264959.2	SAMN08015689	PRJNA230403	United States	2017	Human
SRR6334804	Salmonella enterica subsp. enterica serovar Dublin	PNUSAS029107	PDT000267955.2	SAMN08104964	PRJNA230403	United States	2017	Human
SRR6371600	Salmonella enterica subsp. enterica serovar Dublin	PNUSAS027410	PDT000271105.2	SAMN08134113	PRJNA230403	United States	2017	Human
SRR6663496	Salmonella enterica subsp. enterica serovar Dublin	PNUSAS027994	PDT000283737.2	SAMN08035450	PRJNA230403	United States	2017	Human
SRR6766175	Salmonella enterica subsp. enterica serovar Dublin	PNUSAS033707	PDT000288998.2	SAMN08584143	PRJNA230403	United States	2017	Human
SRR6869099	Salmonella enterica subsp. enterica serovar Dublin	433576	PDT000296175.2	SAMN08742805	PRJNA248792	United Kingdom	2017	Human
SRR6880170	Salmonella enterica subsp. enterica serovar Dublin	PNUSAS034409	PDT000296995.2	SAMN08773697	PRJNA230403	United States	2017	Human
SRR6881433	Salmonella enterica subsp. enterica serovar Dublin	PNUSAS036727	PDT000297390.2	SAMN08774806	PRJNA230403	United States	2017	Human
SRR6371908	Salmonella enterica subsp. enterica serovar Dublin	PNUSAS029862	PDT000271264.2	SAMN08153803	PRJNA230403	United States	2017	Human
SRR6373531	Salmonella enterica subsp. enterica serovar Dublin	PNUSAS029041	PDT000271505.2	SAMN08160129	PRJNA230403	United States	2017	Human
SRR6425483	Salmonella enterica subsp. enterica serovar Dublin	PNUSAS029898	PDT000274745.2	SAMN08225353	PRJNA230403	United States	2017	Human
SRR6650898	Salmonella enterica subsp. enterica serovar Dublin	PNUSAS029406	PDT000282828.2	SAMN08395770	PRJNA230403	United States	2017	Human
SRR6703770	Salmonella enterica subsp. enterica serovar Dublin	PNUSAS030099	PDT000286297.2	SAMN08513647	PRJNA230403	United States	2017	Human
SRR6860650	Salmonella enterica subsp. enterica serovar Dublin	445935	PDT000295708.2	SAMN08736135	PRJNA248792	United Kingdom	2017	Human
SRR6926992	Salmonella enterica subsp. enterica serovar Dublin	PNUSAS037432	PDT000302737.2	SAMN08832639	PRJNA230403	United States	2017	Human
SRR6926998	Salmonella enterica subsp. enterica serovar Dublin	PNUSAS037431	PDT000302743.2	SAMN08832640	PRJNA230403	United States	2017	Human
SRR7063430	Salmonella enterica subsp. enterica serovar Dublin	PNUSAS038353	PDT000309072.2	SAMN08981809	PRJNA230403	United States	2017	Human
SRR7235692	Salmonella enterica subsp. enterica serovar Dublin	PNUSAS041271	PDT000321355.1	SAMN09283684	PRJNA230403	United States	2017	Human
SRR6457608	Salmonella enterica subsp. enterica serovar Dublin	PNUSAS030716	PDT000277528.2	SAMN08326664	PRJNA230403	United States	2017	Human
SRR6457613	Salmonella enterica subsp. enterica serovar Dublin	PNUSAS031251	PDT000277533.2	SAMN08326669	PRJNA230403	United States	2017	Human
SRR6457616	Salmonella enterica subsp. enterica serovar Dublin	PNUSAS031243	PDT000277536.2	SAMN08326665	PRJNA230403	United States	2017	Human
SRR6465553	Salmonella enterica subsp. enterica serovar Dublin		PDT000277805.2	SAMN08332061	PRJNA230403	United States	2017	Human
SRR6475572	Salmonella enterica subsp. enterica serovar Dublin	PNUSAS031808	PDT000278575.2	SAMN08355123	PRJNA230403	United States	2017	Human
SRR6514723	Salmonella enterica subsp. enterica serovar Dublin		PDT000282055.2	SAMN08383746	PRJNA230403	United States	2017	Human
SRR6676532	Salmonella enterica subsp. enterica serovar Dublin	PNUSAS033396	PDT000285214.2	SAMN08471111	PRJNA230403	United States	2017	Human
SRR6676541	Salmonella enterica subsp. enterica serovar Dublin	PNUSAS033397	PDT000285223.2	SAMN08471106	PRJNA230403	United States	2017	Human
SRR6881303	Salmonella enterica subsp. enterica serovar Dublin	PNUSAS036651	PDT000297333.2	SAMN08774731	PRJNA230403	United States	2017	Human
SRR6908088	Salmonella enterica subsp. enterica serovar Dublin	PNUSAS035724	PDT000300354.2	SAMN08804656	PRJNA230403	United States	2017	Human
SRR6920571	Salmonella enterica subsp. enterica serovar Dublin	PNUSAS036909	PDT000300935.2	SAMN08823474	PRJNA230403	United States	2017	Human
SRR6676536	Salmonella enterica subsp. enterica serovar Dublin	PNUSAS033401	PDT000285218.2	SAMN08471090	PRJNA230403	United States	2018	Human
SRR6715741	Salmonella enterica subsp. enterica serovar Dublin		PDT000287004.2	SAMN08437141	PRJNA230403	United States	2018	Human
SRR6760557	Salmonella enterica subsp. enterica serovar Dublin	PNUSAS034062	PDT000288314.2	SAMN08579827	PRJNA230403	United States	2018	Human
SRR6766433	Salmonella enterica subsp. enterica serovar Dublin	PNUSAS033705	PDT000289003.2	SAMN08584145	PRJNA230403	United States	2018	Human
SRR6860647	Salmonella enterica subsp. enterica serovar Dublin	479453	PDT000295705.2	SAMN08736122	PRJNA248792	United Kingdom	2018	Human
SRR6860651	Salmonella enterica subsp. enterica serovar Dublin	471540	PDT000295709.2	SAMN08736129	PRJNA248792	United Kingdom	2018	Human
SRR6860652	Salmonella enterica subsp. enterica serovar Dublin	467359	PDT000295710.2	SAMN08736133	PRJNA248792	United Kingdom	2018	Human
SRR6869056	Salmonella enterica subsp. enterica serovar Dublin	478514	PDT000296172.2	SAMN08742799	PRJNA248792	United Kingdom	2018	Human
SRR6870569	Salmonella enterica subsp. enterica serovar Dublin	PNUSAS033179	PDT000295960.2	SAMN08743619	PRJNA230403	United States	2018	Human
SRR6870784	Salmonella enterica subsp. enterica serovar Dublin	PNUSAS033889	PDT000296073.2	SAMN08744108	PRJNA230403	United States	2018	Human
SRR6880072	Salmonella enterica subsp. enterica serovar Dublin	PNUSAS033894	PDT000296928.2	SAMN08773629	PRJNA230403	United States	2018	Human
SRR6885452	Salmonella enterica subsp. enterica serovar Dublin	PNUSAS036289	PDT000297686.2	SAMN08784408	PRJNA230403	United States	2018	Human
SRR7049822	Salmonella enterica subsp. enterica serovar Dublin	PNUSAS034339	PDT000307724.2	SAMN08964089	PRJNA230403	United States	2018	Human
SRR7170103	Salmonella enterica subsp. enterica serovar Dublin	PNUSAS040823	PDT000315094.2	SAMN09213193	PRJNA230403	United States	2018	Human
SRR6869075	Salmonella enterica subsp. enterica serovar Dublin	500387	PDT000296173.2	SAMN08742802	PRJNA248792	United Kingdom	2018	Human
SRR7516260	Salmonella enterica subsp. enterica serovar Dublin	492506	PDT000347594.1	SAMN09651643	PRJNA248792	United Kingdom	2018	Food
SRR7140652	Salmonella enterica subsp. enterica serovar Dublin	528542	PDT000312951.2	SAMN09100742	PRJNA248792	United Kingdom	2018	Human
SRR7204589	Salmonella enterica subsp. enterica serovar Dublin	534033	PDT000318765.1	SAMN09238840	PRJNA248792	United Kingdom	2018	Human
ERR1010001	Salmonella enterica subsp. enterica serovar Dublin	bkf00635-sc-2235211		SAMEA3276112	PRJEB8666	Africa	2010	Human
ERR1010029	Salmonella enterica subsp. enterica serovar Dublin	gha114720-sc-2235092		SAMEA3275786	PRJEB8666	Africa	2010	Human
ERR1010030	Salmonella enterica subsp. enterica serovar Dublin	gha115613-sc-2235094		SAMEA3275788	PRJEB8666	Africa	2010	Human
ERR1010037	Salmonella enterica subsp. enterica serovar Dublin	gha114586-sc-2235108		SAMEA3275802	PRJEB8666	Africa	2010	Human
ERR1010056	Salmonella enterica subsp. enterica serovar Dublin	gha300101-sc-2235147		SAMEA3275997	PRJEB8666	Africa	2010	Human
ERR1010061	Salmonella enterica subsp. enterica serovar Dublin	gha114964-sc-2235157		SAMEA3276008	PRJEB8666	Africa	2010	Human
ERR1010062	Salmonella enterica subsp. enterica serovar Dublin	gha115206-sc-2235159		SAMEA3276011	PRJEB8666	Africa	2010	Human
ERR1010078	Salmonella enterica subsp. enterica serovar Dublin	gha114424-sc-2235193		SAMEA3276094	PRJEB8666	Africa	2010	Human
ERR1010083	Salmonella enterica subsp. enterica serovar Dublin	gha115601-sc-2235202		SAMEA3276103	PRJEB8666	Africa	2010	Human
ERR1010109	Salmonella enterica subsp. enterica serovar Dublin	gha114645-sc-2235411		SAMEA3276320	PRJEB8666	Africa	2010	Human
ERR1010168	Salmonella enterica subsp. enterica serovar Dublin	gha911037-sc-2235398		SAMEA3276307	PRJEB8666	Africa	2010	Human
ERR2230899	Salmonella enterica subsp. enterica serovar Dublin	L00067-14		SAMEA104449032	PRJEB24103	United Kingdom	2014	Other
ERR2230900	Salmonella enterica subsp. enterica serovar Dublin	L02520-15		SAMEA104449041	PRJEB24103	United Kingdom	2015	Other
ERR2230901	Salmonella enterica subsp. enterica serovar Dublin	L01005-08		SAMEA104449006	PRJEB24103	United Kingdom	2008	Other
ERR2230902	Salmonella enterica subsp. enterica serovar Dublin	L00433-17		SAMEA104449049	PRJEB24103	United Kingdom	2017	Other
ERR2230903	Salmonella enterica subsp. enterica serovar Dublin	L00185-17		SAMEA104449048	PRJEB24103	United Kingdom	2017	Other
ERR2230904	Salmonella enterica subsp. enterica serovar Dublin	S04428-07		SAMEA104449001	PRJEB24103	United Kingdom	2007	Other
ERR2230907	Salmonella enterica subsp. enterica serovar Dublin	S00166-09		SAMEA104449011	PRJEB24103	United Kingdom	2009	Other
ERR2230908	Salmonella enterica subsp. enterica serovar Dublin	S00681-12		SAMEA104449055	PRJEB24103	United Kingdom	2012	Other
ERR2230909	Salmonella enterica subsp. enterica serovar Dublin	L03163-16		SAMEA104449046	PRJEB24103	United Kingdom	2016	Other
ERR2230910	Salmonella enterica subsp. enterica serovar Dublin	L02442-15		SAMEA104449040	PRJEB24103	United Kingdom	2015	Other
ERR2230911	Salmonella enterica subsp. enterica serovar Dublin	L04337-15		SAMEA104449053	PRJEB24103	United Kingdom	2015	Other
ERR2230912	Salmonella enterica subsp. enterica serovar Dublin	S01275-12		SAMEA104449024	PRJEB24103	United Kingdom	2012	Other
ERR2230913	Salmonella enterica subsp. enterica serovar Dublin	S01281-12		SAMEA104449025	PRJEB24103	United Kingdom	2012	Other
ERR2230914	Salmonella enterica subsp. enterica serovar Dublin	S05567-10		SAMEA104449012	PRJEB24103	United Kingdom	2010	Other
ERR2230916	Salmonella enterica subsp. enterica serovar Dublin	S04272-13		SAMEA104449029	PRJEB24103	United Kingdom	2013	Other
ERR2230917	Salmonella enterica subsp. enterica serovar Dublin	S05575-09		SAMEA104449008	PRJEB24103	United Kingdom	2009	Other
ERR2230918	Salmonella enterica subsp. enterica serovar Dublin	S02851-13		SAMEA104449030	PRJEB24103	United Kingdom	2013	Other
ERR2230919	Salmonella enterica subsp. enterica serovar Dublin	L00003-07		SAMEA104448998	PRJEB24103	United Kingdom	2007	Other
ERR2230920	Salmonella enterica subsp. enterica serovar Dublin	L00028-07		SAMEA104448999	PRJEB24103	United Kingdom	2007	Other
ERR2230921	Salmonella enterica subsp. enterica serovar Dublin	L00890-14		SAMEA104449035	PRJEB24103	United Kingdom	2014	Other
ERR2230922	Salmonella enterica subsp. enterica serovar Dublin	L00929-08		SAMEA104449004	PRJEB24103	United Kingdom	2008	Other
ERR2230924	Salmonella enterica subsp. enterica serovar Dublin	L01059-13		SAMEA104449028	PRJEB24103	United Kingdom	2013	Other
ERR2230925	Salmonella enterica subsp. enterica serovar Dublin	S00470-11		SAMEA104449017	PRJEB24103	United Kingdom	2011	Other
ERR2230926	Salmonella enterica subsp. enterica serovar Dublin	S01950-16		SAMEA104449044	PRJEB24103	United Kingdom	2016	Other
ERR2230927	Salmonella enterica subsp. enterica serovar Dublin	L00103-08		SAMEA104449003	PRJEB24103	United Kingdom	2008	Other
ERR2230929	Salmonella enterica subsp. enterica serovar Dublin	S00964-12		SAMEA104449022	PRJEB24103	United Kingdom	2012	Other
ERR2230930	Salmonella enterica subsp. enterica serovar Dublin	L00114-13		SAMEA104449026	PRJEB24103	United Kingdom	2013	Other
ERR2230931	Salmonella enterica subsp. enterica serovar Dublin	L00534-14		SAMEA104449033	PRJEB24103	United Kingdom	2014	Other
ERR2230932	Salmonella enterica subsp. enterica serovar Dublin	S05474-09		SAMEA104449009	PRJEB24103	United Kingdom	2009	Other
ERR2230933	Salmonella enterica subsp. enterica serovar Dublin	L03279-16		SAMEA104449042	PRJEB24103	United Kingdom	2016	Other
ERR2230934	Salmonella enterica subsp. enterica serovar Dublin	S01380-10		SAMEA104449013	PRJEB24103	United Kingdom	2010	Other
ERR2230935	Salmonella enterica subsp. enterica serovar Dublin	S01167-11		SAMEA104449021	PRJEB24103	United Kingdom	2011	Other
ERR2230936	Salmonella enterica subsp. enterica serovar Dublin	S00967-12		SAMEA104449023	PRJEB24103	United Kingdom	2012	Other
ERR2230937	Salmonella enterica subsp. enterica serovar Dublin	S01123-09		SAMEA104449010	PRJEB24103	United Kingdom	2009	Other
ERR2230939	Salmonella enterica subsp. enterica serovar Dublin	L04484-15		SAMEA104449054	PRJEB24103	United Kingdom	2015	Other
ERR2230940	Salmonella enterica subsp. enterica serovar Dublin	L00289-10		SAMEA104449015	PRJEB24103	United Kingdom	2010	Other
ERR2230941	Salmonella enterica subsp. enterica serovar Dublin	S03653-11		SAMEA104449020	PRJEB24103	United Kingdom	2011	Other
ERR2230942	Salmonella enterica subsp. enterica serovar Dublin	S00682-12		SAMEA104449056	PRJEB24103	United Kingdom	2012	Other
ERR2230943	Salmonella enterica subsp. enterica serovar Dublin	L00829-14		SAMEA104449034	PRJEB24103	United Kingdom	2014	Other
ERR2230944	Salmonella enterica subsp. enterica serovar Dublin	L01203-14		SAMEA104449037	PRJEB24103	United Kingdom	2014	Other
ERR2230945	Salmonella enterica subsp. enterica serovar Dublin	S01536-16		SAMEA104449043	PRJEB24103	United Kingdom	2016	Other
ERR2230946	Salmonella enterica subsp. enterica serovar Dublin	L00220-15		SAMEA104449038	PRJEB24103	United Kingdom	2015	Other
ERR2230947	Salmonella enterica subsp. enterica serovar Dublin	L00129-17		SAMEA104449050	PRJEB24103	United Kingdom	2017	Other
ERR2230948	Salmonella enterica subsp. enterica serovar Dublin	S00804-11		SAMEA104449018	PRJEB24103	United Kingdom	2011	Other
ERR2230949	Salmonella enterica subsp. enterica serovar Dublin	L01544-10		SAMEA104449014	PRJEB24103	United Kingdom	2010	Other
ERR2230950	Salmonella enterica subsp. enterica serovar Dublin	L02771-16		SAMEA104449047	PRJEB24103	United Kingdom	2016	Other
ERR2230951	Salmonella enterica subsp. enterica serovar Dublin	L01604-07		SAMEA104449000	PRJEB24103	United Kingdom	2007	Other
ERR2230952	Salmonella enterica subsp. enterica serovar Dublin	S02976-13		SAMEA104449031	PRJEB24103	United Kingdom	2013	Other
ERR2230953	Salmonella enterica subsp. enterica serovar Dublin	L00932-08		SAMEA104449005	PRJEB24103	United Kingdom	2008	Other
ERR2230954	Salmonella enterica subsp. enterica serovar Dublin	S01165-11		SAMEA104449019	PRJEB24103	United Kingdom	2011	Other
ERR2230955	Salmonella enterica subsp. enterica serovar Dublin	L00093-08		SAMEA104449002	PRJEB24103	United Kingdom	2008	Other
ERR2230956	Salmonella enterica subsp. enterica serovar Dublin	L00108-11		SAMEA104449016	PRJEB24103	United Kingdom	2011	Other
ERR2230957	Salmonella enterica subsp. enterica serovar Dublin	L00253-13		SAMEA104449027	PRJEB24103	United Kingdom	2013	Other
ERR230468	Salmonella enterica subsp. enterica serovar Dublin	M248	PDT000160769.2	SAMEA1711401	PRJEB3255	United Kingdom	2016	Other
ERR984718	Salmonella enterica subsp. enterica serovar Dublin	gha114376-sc-2235223		SAMEA3276124	PRJEB8666	Africa	2010	Human
ERR984728	Salmonella enterica subsp. enterica serovar Dublin	gha56474-sc-2235699		SAMEA3276604	PRJEB8666	Africa	2010	Human
ERR984730	Salmonella enterica subsp. enterica serovar Dublin	gha73157-sc-2235715		SAMEA3276610	PRJEB8666	Africa	2010	Human
ERR984733	Salmonella enterica subsp. enterica serovar Dublin	gha77958-sc-2235750		SAMEA3276621	PRJEB8666	Africa	2010	Human
ERR984734	Salmonella enterica subsp. enterica serovar Dublin	gha97393-sc-2235765		SAMEA3276626	PRJEB8666	Africa	2010	Human
ERR984809	Salmonella enterica subsp. enterica serovar Dublin	gha115071-sc-2235249		SAMEA3276150	PRJEB8666	Africa	2010	Human
ERR984811	Salmonella enterica subsp. enterica serovar Dublin	gha114424-sc-2235253		SAMEA3276154	PRJEB8666	Africa	2010	Human
ERR984815	Salmonella enterica subsp. enterica serovar Dublin	gha112574-sc-2235260		SAMEA3276161	PRJEB8666	Africa	2010	Human
ERR984819	Salmonella enterica subsp. enterica serovar Dublin	gha114361-sc-2235268		SAMEA3276169	PRJEB8666	Africa	2010	Human
ERR984849	Salmonella enterica subsp. enterica serovar Dublin	gha114080-sc-2235303		SAMEA3276206	PRJEB8666	Africa	2010	Human
ERR984883	Salmonella enterica subsp. enterica serovar Dublin	gha98835-sc-2235416		SAMEA3276325	PRJEB8666	Africa	2010	Human
ERR984943	Salmonella enterica subsp. enterica serovar Dublin	gha915118-sc-2235494		SAMEA3276403	PRJEB8666	Africa	2010	Human
ERR998469	Salmonella enterica subsp. enterica serovar Dublin	gha601123-sc-2235550		SAMEA3276461	PRJEB8666	Africa	2010	Human
ERR998607	Salmonella enterica subsp. enterica serovar Dublin	gha77958-sc-2235671		SAMEA3276588	PRJEB8666	Africa	2010	Human
ERR998620	Salmonella enterica subsp. enterica serovar Dublin	gha56474-sc-2235696		SAMEA3276601	PRJEB8666	Africa	2010	Human
SRR1030814	Salmonella enterica subsp. enterica serovar Dublin	AZ_TG68352	PDT000001408.3	SAMN02261173	PRJNA183847	United States	2010	Food
SRR1118714	Salmonella enterica subsp. enterica serovar Dublin	100065	PDT000047956.4	SAMN02368519	PRJNA203445	United States	NA	Other
SRR2016695	Salmonella enterica subsp. enterica serovar Dublin	CFSAN022635	PDT000064729.2	SAMN03652135	PRJNA186035	United States	2010	Other
SRR2016697	Salmonella enterica subsp. enterica serovar Dublin	CFSAN022636	PDT000064731.2	SAMN03652136	PRJNA186035	United States	2010	Other
SRR3048856	Salmonella enterica subsp. enterica serovar Dublin	18536	PDT000099036.2	SAMN04363108	PRJNA248792	United Kingdom	2010	Human
SRR3048968	Salmonella enterica subsp. enterica serovar Dublin	58590	PDT000099134.2	SAMN04363208	PRJNA248792	United Kingdom	2010	Human
SRR3049830	Salmonella enterica subsp. enterica serovar Dublin	1503	PDT000099924.4	SAMN04364086	PRJNA248792	United Kingdom	2010	Human
SRR4054670	Salmonella enterica subsp. enterica serovar Dublin	PNUSAS003526	PDT000145290.2	SAMN05595787	PRJNA230403	United States	2010	Human
SRR4243006	Salmonella enterica subsp. enterica serovar Dublin	CFSAN022637	PDT000081625.4	SAMN03652137	PRJNA186035	United States	2010	Other
SRR4243007	Salmonella enterica subsp. enterica serovar Dublin	CFSAN022638	PDT000081647.4	SAMN03652138	PRJNA186035	United States	2010	Other
SRR6696881	Salmonella enterica subsp. enterica serovar Dublin	CFSAN060422		SAMN06333826	PRJNA186035	Brazil	1984	Human
SRR6696882	Salmonella enterica subsp. enterica serovar Dublin	CFSAN060474		SAMN06333758	PRJNA186035	Brazil	1997	Bovine
SRR6696883	Salmonella enterica subsp. enterica serovar Dublin	CFSAN060419		SAMN06333829	PRJNA186035	Brazil	1983	Human
SRR6696884	Salmonella enterica subsp. enterica serovar Dublin	CFSAN060473		SAMN06333759	PRJNA186035	Brazil	1997	Bovine
SRR6696885	Salmonella enterica subsp. enterica serovar Dublin	CFSAN060472		SAMN06333760	PRJNA186035	Brazil	1997	Bovine
SRR6696886	Salmonella enterica subsp. enterica serovar Dublin	CFSAN060455		SAMN06333777	PRJNA186035	Brazil	1992	Human
SRR6696887	Salmonella enterica subsp. enterica serovar Dublin	CFSAN060454		SAMN06333783	PRJNA186035	Brazil	1992	Human
SRR6697007	Salmonella enterica subsp. enterica serovar Dublin	CFSAN060500		SAMN06333732	PRJNA186035	Brazil	2003	Bovine
SRR6697008	Salmonella enterica subsp. enterica serovar Dublin	CFSAN060437		SAMN06333804	PRJNA186035	Brazil	1990	Human
SRR6697510	Salmonella enterica subsp. enterica serovar Dublin	CFSAN060420		SAMN06333828	PRJNA186035	Brazil	1984	Human
SRR6697511	Salmonella enterica subsp. enterica serovar Dublin	CFSAN060503		SAMN06333729	PRJNA186035	Brazil	2003	Human
SRR6698012	Salmonella enterica subsp. enterica serovar Dublin	CFSAN060505		SAMN06330377	PRJNA186035	Brazil	2003	Human
SRR6698013	Salmonella enterica subsp. enterica serovar Dublin	CFSAN060519		SAMN06330424	PRJNA186035	Brazil	2013	Bovine
SRR6698014	Salmonella enterica subsp. enterica serovar Dublin	CFSAN060518		SAMN06330425	PRJNA186035	Brazil	2013	Bovine
SRR6698515	Salmonella enterica subsp. enterica serovar Dublin	CFSAN060502		SAMN06333730	PRJNA186035	Brazil	2003	Other
SRR6699016	Salmonella enterica subsp. enterica serovar Dublin	CFSAN060517		SAMN06330426	PRJNA186035	Brazil	2010	Human
SRR6699518	Salmonella enterica subsp. enterica serovar Dublin	CFSAN060504		SAMN06333728	PRJNA186035	Brazil	2003	Human
SRR6701097	Salmonella enterica subsp. enterica serovar Dublin	CFSAN060470		SAMN06333762	PRJNA186035	Brazil	1997	Bovine
SRR6701098	Salmonella enterica subsp. enterica serovar Dublin	CFSAN060521		SAMN06330422	PRJNA186035	Brazil	2013	Human
SRR6701099	Salmonella enterica subsp. enterica serovar Dublin	CFSAN060520		SAMN06330423	PRJNA186035	Brazil	2013	Human
SRR6701100	Salmonella enterica subsp. enterica serovar Dublin	CFSAN060480		SAMN06333752	PRJNA186035	Brazil	1998	Human
SRR6701101	Salmonella enterica subsp. enterica serovar Dublin	CFSAN060425		SAMN06333823	PRJNA186035	Brazil	1987	Human
SRR6701103	Salmonella enterica subsp. enterica serovar Dublin	CFSAN060460		SAMN06333772	PRJNA186035	Brazil	1993	Human
SRR6701109	Salmonella enterica subsp. enterica serovar Dublin	CFSAN060481		SAMN06333751	PRJNA186035	Brazil	1998	Human
SRR6701111	Salmonella enterica subsp. enterica serovar Dublin	CFSAN060465		SAMN06333767	PRJNA186035	Brazil	1995	Human
SRR6701112	Salmonella enterica subsp. enterica serovar Dublin	CFSAN060421		SAMN06333827	PRJNA186035	Brazil	1984	Human
SRR6701113	Salmonella enterica subsp. enterica serovar Dublin	CFSAN060453		SAMN06333784	PRJNA186035	Brazil	1992	Other
SRR6701114	Salmonella enterica subsp. enterica serovar Dublin	CFSAN060452		SAMN06333785	PRJNA186035	Brazil	1992	Human
SRR6701115	Salmonella enterica subsp. enterica serovar Dublin	CFSAN060449		SAMN06333788	PRJNA186035	Brazil	1991	Human
SRR6701116	Salmonella enterica subsp. enterica serovar Dublin	CFSAN060459		SAMN06333773	PRJNA186035	Brazil	1993	Human
SRR6701117	Salmonella enterica subsp. enterica serovar Dublin	CFSAN060475		SAMN06333757	PRJNA186035	Brazil	1997	Bovine
SRR6701118	Salmonella enterica subsp. enterica serovar Dublin	CFSAN060424		SAMN06333824	PRJNA186035	Brazil	1985	Human
SRR6701119	Salmonella enterica subsp. enterica serovar Dublin	CFSAN060484		SAMN06333748	PRJNA186035	Brazil	1998	Human
SRR6701120	Salmonella enterica subsp. enterica serovar Dublin	CFSAN060423		SAMN06333825	PRJNA186035	Brazil	1985	Human
SRR6701121	Salmonella enterica subsp. enterica serovar Dublin	CFSAN060456		SAMN06333776	PRJNA186035	Brazil	1992	Human
SRR6701122	Salmonella enterica subsp. enterica serovar Dublin	CFSAN060468		SAMN06333764	PRJNA186035	Brazil	1997	Bovine
SRR6701123	Salmonella enterica subsp. enterica serovar Dublin	CFSAN060431		SAMN06333812	PRJNA186035	Brazil	1988	Human
SRR6701124	Salmonella enterica subsp. enterica serovar Dublin	CFSAN060485		SAMN06333747	PRJNA186035	Brazil	1998	Other
SRR6701125	Salmonella enterica subsp. enterica serovar Dublin	CFSAN060488		SAMN06333744	PRJNA186035	Brazil	1998	Bovine
SRR6701127	Salmonella enterica subsp. enterica serovar Dublin	CFSAN060487		SAMN06333745	PRJNA186035	Brazil	1998	Bovine
SRR6701128	Salmonella enterica subsp. enterica serovar Dublin	CFSAN060491		SAMN06333741	PRJNA186035	Brazil	1998	Bovine
SRR6701129	Salmonella enterica subsp. enterica serovar Dublin	CFSAN060445		SAMN06333792	PRJNA186035	Brazil	1991	Human
SRR6701131	Salmonella enterica subsp. enterica serovar Dublin	CFSAN060494		SAMN06333738	PRJNA186035	Brazil	1999	Human
SRR6701132	Salmonella enterica subsp. enterica serovar Dublin	CFSAN060426		SAMN06333822	PRJNA186035	Brazil	1987	Human
SRR6701133	Salmonella enterica subsp. enterica serovar Dublin	CFSAN060493		SAMN06333739	PRJNA186035	Brazil	1999	Human
SRR6701433	Salmonella enterica subsp. enterica serovar Dublin	CFSAN060492		SAMN06333740	PRJNA186035	Brazil	1999	Human
SRR6701434	Salmonella enterica subsp. enterica serovar Dublin	CFSAN060435		SAMN06333807	PRJNA186035	Brazil	1990	Human
SRR6701435	Salmonella enterica subsp. enterica serovar Dublin	CFSAN060486		SAMN06333746	PRJNA186035	Brazil	1998	Other
SRR6701436	Salmonella enterica subsp. enterica serovar Dublin	CFSAN060432		SAMN06333811	PRJNA186035	Brazil	1988	Human
SRR6701437	Salmonella enterica subsp. enterica serovar Dublin	CFSAN060433		SAMN06333810	PRJNA186035	Brazil	1988	Human
SRR6701441	Salmonella enterica subsp. enterica serovar Dublin	CFSAN060501		SAMN06333731	PRJNA186035	Brazil	2003	Bovine
SRR6701442	Salmonella enterica subsp. enterica serovar Dublin	CFSAN060439		SAMN06333801	PRJNA186035	Brazil	1990	Human
SRR6701444	Salmonella enterica subsp. enterica serovar Dublin	CFSAN060441		SAMN06333798	PRJNA186035	Brazil	1990	Human
SRR6701445	Salmonella enterica subsp. enterica serovar Dublin	CFSAN060443		SAMN06333795	PRJNA186035	Brazil	1991	Human
SRR6701446	Salmonella enterica subsp. enterica serovar Dublin	CFSAN060489		SAMN06333743	PRJNA186035	Brazil	1998	Bovine
SRR6701447	Salmonella enterica subsp. enterica serovar Dublin	CFSAN060430		SAMN06333814	PRJNA186035	Brazil	1988	Human
SRR6701450	Salmonella enterica subsp. enterica serovar Dublin	CFSAN060428		SAMN06333818	PRJNA186035	Brazil	1987	Human
SRR6701451	Salmonella enterica subsp. enterica serovar Dublin	CFSAN060429		SAMN06333815	PRJNA186035	Brazil	1987	Human
SRR6701452	Salmonella enterica subsp. enterica serovar Dublin	CFSAN060451		SAMN06333786	PRJNA186035	Brazil	1991	Human
SRR6701453	Salmonella enterica subsp. enterica serovar Dublin	CFSAN060513		SAMN06330401	PRJNA186035	Brazil	2005	Human
SRR6701622	Salmonella enterica subsp. enterica serovar Dublin	CFSAN060450		SAMN06333787	PRJNA186035	Brazil	1991	Human
SRR6701623	Salmonella enterica subsp. enterica serovar Dublin	CFSAN060434		SAMN06333808	PRJNA186035	Brazil	1989	Human
SRR6701624	Salmonella enterica subsp. enterica serovar Dublin	CFSAN060495		SAMN06333737	PRJNA186035	Brazil	1999	Bovine
SRR6701625	Salmonella enterica subsp. enterica serovar Dublin	CFSAN060496		SAMN06333736	PRJNA186035	Brazil	1999	Bovine
SRR6701626	Salmonella enterica subsp. enterica serovar Dublin	CFSAN060529		SAMN06330414	PRJNA186035	Brazil	2015	Bovine
SRR6701627	Salmonella enterica subsp. enterica serovar Dublin	CFSAN060497		SAMN06333735	PRJNA186035	Brazil	1999	Human
SRR6701628	Salmonella enterica subsp. enterica serovar Dublin	CFSAN060515		SAMN06330399	PRJNA186035	Brazil	2005	Bovine
SRR6701629	Salmonella enterica subsp. enterica serovar Dublin	CFSAN060514		SAMN06330400	PRJNA186035	Brazil	2005	Human
SRR6701630	Salmonella enterica subsp. enterica serovar Dublin	CFSAN060478		SAMN06333754	PRJNA186035	Brazil	1998	Human
SRR6701631	Salmonella enterica subsp. enterica serovar Dublin	CFSAN060477		SAMN06333755	PRJNA186035	Brazil	1998	Human
SRR6701632	Salmonella enterica subsp. enterica serovar Dublin	CFSAN060479		SAMN06333753	PRJNA186035	Brazil	1998	Human
SRR6701657	Salmonella enterica subsp. enterica serovar Dublin	CFSAN060466		SAMN06333766	PRJNA186035	Brazil	1996	Bovine
SRR6701658	Salmonella enterica subsp. enterica serovar Dublin	CFSAN060532		SAMN06330411	PRJNA186035	Brazil	2015	Human
SRR6701659	Salmonella enterica subsp. enterica serovar Dublin	CFSAN060530		SAMN06330413	PRJNA186035	Brazil	2015	Bovine
SRR6701660	Salmonella enterica subsp. enterica serovar Dublin	CFSAN060526		SAMN06330417	PRJNA186035	Brazil	2014	Human
SRR6701661	Salmonella enterica subsp. enterica serovar Dublin	CFSAN060482		SAMN06333750	PRJNA186035	Brazil	1998	Human
SRR6701665	Salmonella enterica subsp. enterica serovar Dublin	CFSAN060522		SAMN06330421	PRJNA186035	Brazil	2013	Human
SRR6701666	Salmonella enterica subsp. enterica serovar Dublin	CFSAN060527		SAMN06330416	PRJNA186035	Brazil	2014	Human
SRR6701668	Salmonella enterica subsp. enterica serovar Dublin	CFSAN060528		SAMN06330415	PRJNA186035	Brazil	2014	Human
SRR6701669	Salmonella enterica subsp. enterica serovar Dublin	CFSAN060483		SAMN06333749	PRJNA186035	Brazil	1998	Human
SRR6701670	Salmonella enterica subsp. enterica serovar Dublin	CFSAN060464		SAMN06333768	PRJNA186035	Brazil	1995	Human
SRR6701672	Salmonella enterica subsp. enterica serovar Dublin	CFSAN060476		SAMN06333756	PRJNA186035	Brazil	1997	Human
SRR6701673	Salmonella enterica subsp. enterica serovar Dublin	CFSAN060531		SAMN06330412	PRJNA186035	Brazil	2015	Bovine
SRR6701676	Salmonella enterica subsp. enterica serovar Dublin	CFSAN060533		SAMN06330410	PRJNA186035	Brazil	2016	Human
SRR6701677	Salmonella enterica subsp. enterica serovar Dublin	CFSAN060463		SAMN06333769	PRJNA186035	Brazil	1994	Human
SRR6701679	Salmonella enterica subsp. enterica serovar Dublin	CFSAN060457		SAMN06333775	PRJNA186035	Brazil	1992	Human
SRR6701680	Salmonella enterica subsp. enterica serovar Dublin	CFSAN060461		SAMN06333771	PRJNA186035	Brazil	1994	Human
SRR6701681	Salmonella enterica subsp. enterica serovar Dublin	CFSAN060467		SAMN06333765	PRJNA186035	Brazil	1997	Bovine
SRR6701692	Salmonella enterica subsp. enterica serovar Dublin	CFSAN060458		SAMN06333774	PRJNA186035	Brazil	1993	Human
SRR6701693	Salmonella enterica subsp. enterica serovar Dublin	CFSAN060523		SAMN06330420	PRJNA186035	Brazil	2013	Human
SRR6701782	Salmonella enterica subsp. enterica serovar Dublin	CFSAN060511		SAMN06330403	PRJNA186035	Brazil	2005	Human
SRR6701792	Salmonella enterica subsp. enterica serovar Dublin	CFSAN060462		SAMN06333770	PRJNA186035	Brazil	1994	Human
SRR6701894	Salmonella enterica subsp. enterica serovar Dublin	CFSAN060506		SAMN06330384	PRJNA186035	Brazil	2004	Human
SRR6701911	Salmonella enterica subsp. enterica serovar Dublin	CFSAN060509		SAMN06330381	PRJNA186035	Brazil	2004	Human
SRR6701922	Salmonella enterica subsp. enterica serovar Dublin	CFSAN060510		SAMN06330380	PRJNA186035	Brazil	2005	Human
SRR6701923	Salmonella enterica subsp. enterica serovar Dublin	CFSAN060524		SAMN06330419	PRJNA186035	Brazil	2013	Human
SRR6702193	Salmonella enterica subsp. enterica serovar Dublin	CFSAN060508		SAMN06330382	PRJNA186035	Brazil	2004	Human
SRR6702195	Salmonella enterica subsp. enterica serovar Dublin	CFSAN060507		SAMN06330383	PRJNA186035	Brazil	2004	Human
SRR6702214	Salmonella enterica subsp. enterica serovar Dublin	CFSAN060516		SAMN06330427	PRJNA186035	Brazil	2007	Human
SRR7013016	Salmonella enterica subsp. enterica serovar Dublin	CFSAN060479		SAMN06333753	PRJNA186035	Brazil	1998	Human
SRR7013017	Salmonella enterica subsp. enterica serovar Dublin	CFSAN060436		SAMN06333805	PRJNA186035	Brazil	1990	Human
SRR7013018	Salmonella enterica subsp. enterica serovar Dublin	CFSAN060441		SAMN06333798	PRJNA186035	Brazil	1990	Human
SRR7013019	Salmonella enterica subsp. enterica serovar Dublin	CFSAN060481		SAMN06333751	PRJNA186035	Brazil	1998	Human
SRR7013029	Salmonella enterica subsp. enterica serovar Dublin	CFSAN060427		SAMN06333821	PRJNA186035	Brazil	1987	Human
SRR7013038	Salmonella enterica subsp. enterica serovar Dublin	CFSAN060445		SAMN06333792	PRJNA186035	Brazil	1991	Human
SRR7013835	Salmonella enterica subsp. enterica serovar Dublin	CFSAN060451		SAMN06333786	PRJNA186035	Brazil	1991	Human
SRR7013856	Salmonella enterica subsp. enterica serovar Dublin	CFSAN060447		SAMN06333790	PRJNA186035	Brazil	1991	Human
SRR7013857	Salmonella enterica subsp. enterica serovar Dublin	CFSAN060516		SAMN06330427	PRJNA186035	Brazil	2007	Human
SRR7013930	Salmonella enterica subsp. enterica serovar Dublin	CFSAN060444		SAMN06333794	PRJNA186035	Brazil	1991	Human
SRR7014209	Salmonella enterica subsp. enterica serovar Dublin	CFSAN060471		SAMN06333761	PRJNA186035	Brazil	1997	Bovine
SRR7014222	Salmonella enterica subsp. enterica serovar Dublin	CFSAN060438		SAMN06333803	PRJNA186035	Brazil	1990	Human
SRR7014225	Salmonella enterica subsp. enterica serovar Dublin	CFSAN060432		SAMN06333811	PRJNA186035	Brazil	1988	Human
SRR7014227	Salmonella enterica subsp. enterica serovar Dublin	CFSAN060440		SAMN06333799	PRJNA186035	Brazil	1990	Human
SRR7014234	Salmonella enterica subsp. enterica serovar Dublin	CFSAN060446		SAMN06333791	PRJNA186035	Brazil	1991	Human
SRR7014235	Salmonella enterica subsp. enterica serovar Dublin	CFSAN060442		SAMN06333797	PRJNA186035	Brazil	1990	Human
SRR7014277	Salmonella enterica subsp. enterica serovar Dublin	CFSAN060469		SAMN06333763	PRJNA186035	Brazil	1997	Bovine
SRR7014278	Salmonella enterica subsp. enterica serovar Dublin	CFSAN060437		SAMN06333804	PRJNA186035	Brazil	1990	Human

## Sheet: Assembly_Stats
Genome	total_length	contig_count	mean_length	longest	shortest	N_count	Gaps	N50	N50n	N70	N70n	N90	N90n
SRR1122707	5004010	61	82032.9	1056912	211	0	0	227661	6	153636	11	73444	20
SRR1122708	4932610	77	64059.9	775865	220	0	0	297243	6	165331	10	77017	19
SRR1257300	5006125	62	80743.9	508924	220	0	0	303381	7	166842	11	52959	22
SRR1257307	5007651	59	84875.4	508886	220	0	0	244596	7	168044	12	62149	22
SRR1363299	4953817	37	133887	1067128	231	0	0	494421	4	405793	6	154049	9
SRR1686503	5090784	85	59891.6	409086	212	0	0	264965	8	118195	14	61335	25
SRR1686502	4970567	81	61365	738114	220	0	0	223465	7	133852	12	68038	22
SRR1793247	4881260	35	139465	1067128	220	0	0	477925	4	401987	6	154049	10
SRR1598881	5039889	81	62220.8	421290	231	0	0	169492	10	96623	18	52898	31
SRR2064127	4921278	70	70304	417954	245	0	0	168320	9	114113	17	54880	28
SRR1686614	4941183	71	69594.1	739117	227	0	0	298198	6	153850	11	73445	20
SRR1686623	5079374	106	47918.6	301479	220	0	0	130086	13	81108	23	42327	40
SRR1686624	4983454	78	63890.4	739625	220	0	0	275667	7	152359	12	68038	22
SRR3115243	4968377	62	80135.1	405823	220	0	0	215023	9	158434	14	72574	24
SRR3173527	4983896	55	90616.3	654754	220	0	0	261678	7	140286	12	73852	21
SRR3173528	4984368	52	95853.2	421033	220	0	0	330946	7	261245	10	77143	17
SRR1122622	4957834	86	57649.2	455779	212	0	0	217562	9	123556	16	60857	28
SRR6986092	4982831	41	121532	680213	220	0	0	478715	5	405793	7	89136	11
SRR6986337	4903156	50	98063.1	560384	220	0	0	388916	6	241889	9	154049	13
SRR6986344	4983974	51	97725	646140	220	0	0	351870	6	261396	9	77143	15
SRR6986362	4982657	52	95820.3	558315	220	0	0	401969	6	328580	9	89136	13
SRR6986365	4975796	44	113086	680159	220	0	0	421077	5	314166	8	89136	12
SRR6986180	4982962	43	115883	823422	220	0	0	495365	4	401969	7	89136	11
SRR6986181	4978993	46	108239	680212	220	0	0	421061	5	383837	8	89136	12
SRR6986336	4981969	44	113227	680183	220	0	0	420596	5	401874	7	89401	12
SRR6945578	4873280	33	147675	1066930	239	0	0	494303	4	405648	6	154049	9
SRR6950216	4877010	35	139343	1067394	285	0	0	405548	4	373353	6	99633	11
SRR6950218	4879848	33	147874	953620	220	0	0	494179	4	405582	6	115515	10
SRR6986224	4984083	47	106044	680153	220	0	0	478715	5	405727	7	89136	11
SRR6986348	4981205	42	118600	823418	220	0	0	494424	4	401798	7	89136	11
SRR7010294	4963036	137	36226.5	217162	220	0	0	84819	21	55288	36	23965	62
SRR7011732	4978806	96	51862.6	735001	220	0	0	142797	8	78367	17	39405	35
SRR7011956	4981698	56	88958.9	516249	220	0	0	320931	6	178125	11	63031	20
SRR7011962	4973894	45	110531	898591	220	0	0	494424	4	392476	7	74689	13
SRR7011986	4977941	78	63819.8	618096	220	0	0	157472	9	127474	15	45266	30
SRR7130384	4976289	56	88862.3	680183	220	0	0	405793	5	297394	8	89249	13
SRR7130547	4984559	49	101726	680219	220	0	0	420610	5	299919	8	77143	13
SRR7196769	4963627	47	105609	680201	220	0	0	405793	5	223737	8	77143	15
SRR6986342	4878155	35	139376	1065259	220	0	0	494308	4	405683	6	154047	9
SRR7010301	4981832	65	76643.6	706997	220	0	0	262515	6	121048	12	58618	24
SRR7010304	4980682	42	118588	790206	220	0	0	477697	5	401981	7	77143	12
SRR7130565	4969213	46	108026	680201	220	0	0	405661	5	373201	8	89136	13
SRR1636692	4973758	99	50240	362011	204	0	0	140337	11	77699	20	34806	40
SRR2132196	4949240	65	76142.1	641875	208	100	1	298708	6	267930	9	64144	17
SRR2407619	4984889	57	87454.2	495365	220	0	0	280755	7	174650	11	62292	21
SRR2407658	4971292	66	75322.6	613854	220	0	0	318876	6	180788	10	62028	20
SRR2407736	4966240	63	78829.2	401789	220	0	0	314216	7	154049	11	55286	22
SRR6986177	4965633	42	118229	680118	220	0	0	478705	5	405674	7	89136	11
SRR7010338	4941459	150	32943.1	178671	220	0	0	74136	23	46080	40	22022	72
SRR7010474	4980290	70	71147	420876	220	0	0	190657	8	107418	15	54878	27
SRR7010475	4962157	39	127235	790313	220	0	0	494424	4	401995	7	109982	11
SRR7012122	4960949	68	72955.1	376400	220	0	0	176905	9	124988	16	48959	27
SRR7219558	4982594	51	97697.9	680074	220	0	0	402282	6	380815	8	77143	14
SRR7221728	5021861	103	48755.9	405062	214	0	0	162046	10	83243	18	36190	36
SRR7221730	4963177	61	81363.6	377492	220	0	0	178061	9	109725	15	62028	27
SRR2925321	4993164	45	110959	846241	220	0	0	494424	4	401988	7	89136	11
SRR2925322	4960448	41	120987	1066996	220	0	0	494424	4	432756	6	89136	10
SRR2925325	4962987	39	127256	680213	220	0	0	477940	5	421070	7	154049	10
SRR2925326	4987495	60	83124.9	506698	220	0	0	298527	6	169636	11	71967	20
SRR2925327	5059386	64	79052.9	680189	220	0	0	402273	5	173565	10	77143	18
SRR2925328	4986151	56	89038.4	506722	220	0	0	298526	6	171036	11	73852	20
SRR2925329	4935211	51	96768.8	680213	220	0	0	421101	5	401969	7	89136	12
SRR2925330	4981242	42	118601	1067055	220	0	0	494424	4	405694	6	89136	10
SRR2925645	4980606	43	115828	680189	220	0	0	477927	5	405793	7	89136	11
SRR2961909	4975961	66	75393.4	680200	220	0	0	217193	7	136201	13	52951	25
SRR2962651	4983521	53	94028.7	1156290	220	0	0	300962	5	235942	8	55284	18
SRR2962655	5018868	70	71698.1	463615	220	0	0	176171	8	133671	14	51033	27
SRR3156384	4914166	48	102378	641838	283	0	0	420903	5	401811	7	134086	12
SRR3476368	4966655	35	141904	1066415	220	0	0	494424	4	432754	6	154049	9
SRR3476440	4963941	39	127281	680201	220	0	0	420979	5	405793	7	89136	11
SRR3476441	4963367	44	112804	680213	220	0	0	371394	6	275049	9	89136	14
SRR3925278	4862733	41	118603	1055230	201	0	0	405499	4	267695	7	107249	12
SRR4280632	4966724	43	115505	680159	220	0	0	420863	5	326006	8	89136	12
SRR5311510	4954100	37	133895	680038	213	0	0	478452	5	405761	7	89103	11
SRR7041721	4968323	38	130745	1067064	220	0	0	477926	4	401969	7	89136	11
SRR7041722	4958605	52	95357.8	646355	220	0	0	403784	6	182178	9	74689	17
SRR7041896	4960459	60	82674.3	515219	220	0	0	301995	7	170001	11	62943	22
SRR7707871	5019708	112	44818.8	315551	220	0	0	90264	17	55225	31	29545	53
SRR3928711	4935127	54	91391.2	518235	221	0	0	362177	6	267715	9	89072	16
SRR5000752	4947890	50	98957.8	679833	201	0	0	405511	5	232774	8	88927	13
SRR5006471	4976132	48	103669	646135	208	0	0	368107	6	225906	9	88927	15
SRR5006472	4959924	42	118093	1062599	208	0	0	478295	4	401800	6	88927	11
SRR5006474	4959868	43	115346	1066952	208	0	0	405512	4	267695	7	153771	11
SRR5006476	4960099	40	124002	951299	208	0	0	478527	4	267695	7	115746	12
SRR5045015	4961194	45	110249	951293	208	0	0	478303	4	267712	7	88927	13
SRR5075657	4879253	30	162642	1067100	213	0	0	494274	4	432723	6	154015	9
SRR5091705	4932336	43	114705	621304	213	0	0	478451	5	417679	7	89095	12
SRR5120844	4954853	41	120850	680019	208	0	0	478451	5	401963	7	115798	11
SRR5120855	4954905	39	127049	1067031	208	100	1	494273	4	405761	6	154015	9
SRR5127030	4981505	49	101663	678776	213	0	0	405761	5	213381	8	74792	16
SRR5127031	4954077	39	127028	1066735	213	0	0	477662	4	401963	6	89104	10
SRR5127066	4954071	37	133894	1067029	213	100	1	779229	3	420565	5	89096	9
SRR5130041	4970994	49	101449	646109	213	0	0	405760	5	237271	9	77111	16
SRR5195880	4961905	39	127228	1053999	213	0	0	477433	4	420578	6	73702	12
SRR5224180	4949836	50	98996.7	713706	213	0	0	401946	5	262429	8	73702	15
SRR5235498	4950808	43	115135	1066795	208	0	0	466701	4	374390	7	89096	11
SRR5271452	4963180	37	134140	904412	208	100	1	478450	4	420587	6	154015	10
SRR5271480	4967988	53	93735.6	679873	213	0	0	405761	5	262159	8	89104	13
SRR5271496	4962906	31	160094	1646420	213	100	1	561193	3	405275	5	153735	8
SRR6350790	4966078	50	99321.6	478714	220	0	0	320309	7	248548	10	74824	18
SRR6351094	4881818	39	125175	680201	220	0	0	478715	5	405793	7	154049	10
SRR7041304	4959132	68	72928.4	576506	220	0	0	273726	7	109694	13	45419	26
SRR7041622	4974518	106	46929.4	312212	220	0	0	97184	15	64613	27	38307	46
SRR7041697	4980158	95	52422.7	339223	217	0	0	129208	13	79910	23	38847	40
SRR7042031	4958888	157	31585.3	310588	220	0	0	62257	23	43205	42	22037	73
SRR7262805	4978338	88	56572	389363	220	0	0	146893	12	94032	20	44887	36
SRR7660779	4998233	40	124956	680213	220	0	0	477926	5	421069	7	82438	12
SRR5350752	4964528	40	124113	1066428	213	0	0	494275	4	401945	6	89104	10
SRR5365215	4975111	42	118455	1067193	213	200	2	417673	4	310878	7	77111	13
SRR5448564	4945783	43	115018	1067064	220	0	0	405793	4	297884	7	104347	12
SRR5498102	4981285	44	113211	646327	220	0	0	416872	6	402290	8	77143	14
SRR5498120	4947566	36	137432	1066522	213	0	0	477663	4	401939	6	89104	10
SRR5576108	4964338	46	107920	779985	213	100	1	405761	5	297496	7	77111	14
SRR5583276	4959886	57	87015.5	679898	220	0	0	371745	6	237533	9	77143	15
SRR5583309	4885668	39	125274	1063605	217	0	0	494306	4	405787	6	154049	9
SRR5584493	4972597	37	134395	1067057	315	0	0	680116	3	477663	5	89096	9
SRR5588876	4879676	33	147869	1067128	220	0	0	478708	4	401861	6	109710	10
SRR5660137	4961323	38	130561	1067006	213	0	0	420417	4	299792	7	89104	11
SRR5681044	4977361	48	103695	679891	213	100	1	401946	5	278479	8	68822	15
SRR5753175	4877199	34	143447	1068369	213	200	2	494356	4	405768	6	154015	9
SRR5762155	4958738	39	127147	680143	213	200	2	477976	5	405761	7	89104	11
SRR5766663	4985255	40	124631	1149364	206	0	0	679996	3	493814	5	153735	8
SRR5819691	4962510	42	118155	1067035	208	200	2	478790	4	402269	6	120549	11
SRR5828284	4982067	38	131107	680201	220	0	0	477926	5	405793	7	89136	11
SRR5876145	4951288	47	105347	1066734	213	0	0	492383	4	407095	6	77111	11
SRR5901567	4980175	50	99603.5	679753	213	0	0	420832	5	401937	8	73702	15
SRR5912902	4980577	43	115827	1067031	213	100	1	458126	4	385682	7	77111	13
SRR6255491	5012709	77	65100.1	734757	213	0	0	262056	6	149265	11	46255	25
SRR6278424	4977474	46	108206	680123	220	0	0	420878	5	401848	7	89136	12
SRR6278772	4981651	43	115852	646356	220	0	0	401968	6	378325	8	89136	13
SRR6292808	4933217	69	71495.9	545648	213	0	0	214908	7	155878	13	51015	25
SRR6293924	4946703	53	93334	1173004	213	100	1	401937	4	220719	7	77111	15
SRR6294053	4951708	57	86872.1	519923	213	100	1	359206	6	217180	10	61089	19
SRR6294054	4951475	50	99029.5	633490	213	100	1	401937	6	224243	9	77111	16
SRR6310053	4982067	59	84441.8	509651	220	0	0	300989	7	171030	11	60062	22
SRR6316162	4964907	40	124123	916859	213	0	0	405761	5	304836	8	89103	13
SRR6316163	4975809	46	108170	646205	275	0	0	420843	5	267707	8	89063	13
SRR6316179	4964623	60	82743.7	503241	208	0	0	376078	6	224325	10	73702	19
SRR6316184	4963893	46	107911	792030	213	0	0	401936	5	235641	8	79836	14
SRR6321910	4943465	38	130091	1066874	220	0	0	494424	4	405793	6	154049	9
SRR6330514	4963173	40	124079	679729	213	100	1	420918	5	405761	7	77111	12
SRR6336381	4936142	62	79615.2	679867	208	0	0	401928	5	181546	9	62019	17
SRR6336387	4948321	51	97025.9	641488	208	0	0	420555	5	401946	8	77111	13
SRR6336397	4945053	61	81066.4	841825	208	100	1	382744	5	262497	8	62052	16
SRR6336398	4981831	54	92256.1	748225	208	0	0	310750	5	154015	10	62035	19
SRR6337567	4979511	55	90536.6	680131	208	200	2	392647	6	223643	9	68822	17
SRR6354039	4962046	48	103376	561039	208	100	1	378189	6	278477	9	89104	14
SRR6354063	4979632	42	118563	680043	213	0	0	420737	5	401911	7	89104	12
SRR6354073	4980577	47	105970	680125	208	200	2	420963	5	401946	7	77111	13
SRR6354079	4980232	48	103755	646237	213	200	2	417715	5	310930	8	73702	15
SRR6356452	4959295	37	134035	680041	213	100	1	478770	5	403009	7	154015	10
SRR6356457	4959524	39	127167	680041	208	100	1	420918	5	401935	7	154015	11
SRR6373136	4961918	41	121022	680037	213	100	1	478550	5	405750	7	89104	11
SRR6373141	4965785	44	112859	1019377	213	0	0	405563	5	380234	7	89103	12
SRR6373146	4959312	40	123983	680141	208	100	1	478682	5	403009	7	89104	11
SRR6373147	4959622	44	112719	1067032	208	100	1	403009	5	342644	7	77111	13
SRR6377192	4961016	47	105554	478796	213	200	2	401937	6	263274	9	89104	15
SRR6377193	4961028	44	112751	1067033	208	100	1	478796	4	401937	6	109711	11
SRR6377197	4981671	64	77838.6	1327349	213	100	1	232826	4	177509	9	73702	17
SRR6424832	4980750	53	93976.4	680208	220	0	0	405793	5	154111	10	77143	18
SRR6433314	4955002	66	75075.8	546339	213	0	0	268283	7	162094	11	50649	22
SRR6440225	4975089	47	105853	641875	208	0	0	420702	5	401964	8	74673	14
SRR6459167	4970628	63	78898.9	652071	213	0	0	356325	6	217020	9	73702	16
SRR6502082	4962871	97	51163.6	339276	220	0	0	100727	14	80665	25	34362	43
SRR6668009	4973467	54	92101.2	646047	208	0	0	478684	5	405761	7	77111	13
SRR6996343	4979153	56	88913.4	680219	220	0	0	369482	6	213190	9	74540	17
SRR6639043	4981647	52	95800.9	561063	213	100	1	371119	6	194329	10	77111	17
SRR6696871	4980483	44	113193	1054437	213	0	0	420578	5	405761	7	77399	12
SRR6696878	4947963	44	112454	646213	275	0	0	406850	5	267707	8	133977	13
SRR6696879	4980195	49	101637	679897	213	0	0	405761	5	240809	8	77111	14
SRR6818840	4961178	65	76325.8	420875	220	0	0	222215	8	139029	14	72326	23
SRR6818866	4979935	89	55954.3	539541	220	0	0	145436	10	86328	19	39509	36
SRR6818876	4960135	57	87019.9	680160	220	0	0	310990	6	162580	11	65199	20
SRR6843311	4962562	40	124064	790461	213	100	1	478782	4	232826	7	77111	14
SRR6904880	4922276	77	63925.7	419122	213	0	0	132791	10	89384	20	45625	35
SRR6933130	4935265	166	29730.5	245358	220	0	0	76422	22	45947	39	18673	72
SRR6933163	4943206	120	41193.4	320922	220	0	0	111694	15	73852	26	25447	48
SRR6933166	4906362	160	30664.8	274606	220	0	0	60064	23	43067	42	24505	73
SRR6933169	4951912	49	101059	520061	220	0	0	374507	6	299082	9	85240	15
SRR6933178	4956182	144	34417.9	228210	220	0	0	77151	22	59689	36	21298	63
SRR6933271	4928586	89	55377.4	456993	220	0	0	153245	10	92992	18	35849	35
SRR6933279	4940792	123	40169	246582	220	0	0	81929	17	60541	31	26327	55
SRR6933282	4947866	121	40891.4	240783	220	0	0	99141	17	69498	29	28549	50
SRR6933283	4935135	169	29202	228244	220	0	0	62577	24	41271	43	18753	76
SRR6933285	4942637	152	32517.3	221946	220	0	0	77431	22	46509	39	22473	68
SRR6933286	4956323	152	32607.4	280825	220	0	0	73852	21	45266	39	21251	71
SRR6933289	4949398	137	36127	280755	220	0	0	84589	18	56466	32	22621	60
SRR6933294	4961216	148	33521.7	281756	220	0	0	67035	21	47314	39	24065	67
SRR7002064	4978460	55	90517.4	1087322	208	0	0	405761	5	297133	7	75344	15
SRR7002066	4960726	41	120993	725682	208	0	0	432721	5	401825	7	89096	12
SRR7063131	4950400	60	82506.7	509656	213	0	0	264765	7	175368	11	73702	19
SRR7063134	4950338	55	90006.1	680042	213	100	1	335463	6	175297	10	54604	18
SRR7063136	4950416	60	82506.9	680154	213	100	1	376116	5	168027	10	73702	18
SRR7063142	4951249	51	97083.3	654578	213	200	2	468340	5	401946	7	68226	14
SRR7063153	4951529	66	75023.2	509821	208	0	0	280461	7	132794	12	52797	24
SRR7063157	4949140	57	86827	417702	208	200	2	262476	8	163928	12	61891	21
SRR7063159	4951372	56	88417.4	739325	213	100	1	388722	5	175413	8	77111	15
SRR7063174	4929614	37	133233	1487930	213	100	1	539595	3	401946	5	89104	10
SRR7063188	4950338	47	105326	646236	213	100	1	420578	5	334625	8	73702	15
SRR7063192	4949632	57	86835.6	704089	208	100	1	401946	6	232826	9	64445	16
SRR7063206	4951025	45	110023	1066744	208	100	1	479649	4	401757	6	89104	11
SRR7075034	4975075	48	103647	556798	208	0	0	401841	6	312609	8	77111	15
SRR7075052	4922509	59	83432.4	512046	213	0	0	350661	7	232479	10	64949	17
SRR7075224	4929765	58	84995.9	531170	208	0	0	320880	6	134252	12	51038	23
SRR7119889	4984511	71	70204.4	790194	220	0	0	307949	6	142946	11	61216	22
SRR7132727	4964353	43	115450	814088	213	0	0	509284	4	477430	6	89096	10
SRR7138665	4952055	50	99041.1	646240	208	100	1	420862	5	265185	8	89104	13
SRR7138697	4950117	57	86844.2	680054	208	0	0	335693	6	211020	9	61838	18
SRR7426254	4967466	54	91990.1	478451	213	0	0	389195	6	168312	10	74792	18
SRR7458090	4898469	63	77753.5	763419	220	0	0	228302	6	147553	12	55770	22
SRR7458101	4898993	67	73119.3	539367	220	0	0	217090	8	132799	14	49134	27
SRR7458119	4898776	71	68996.9	362038	220	0	0	169633	10	124844	16	60261	28
SRR7458127	4896913	88	55646.7	315564	220	0	0	141493	12	82009	22	43013	37
SRR7458128	4870595	71	68599.9	487749	295	0	0	212992	8	91066	15	45420	30
SRR7458129	4938066	71	69550.2	462327	220	0	0	240028	8	121386	13	45266	27
SRR7458239	4899592	46	106513	561225	220	0	0	405760	5	314428	8	97098	13
SRR7533570	4921394	58	84851.6	520553	213	0	0	314262	7	140340	12	60081	24
SRR7652910	4956531	87	56971.6	378300	220	0	0	174129	10	88380	18	41901	35
SRR7652913	4957245	71	69820.4	359318	220	0	0	199392	9	125146	15	45266	27
SRR7652915	4952637	112	44220	339291	220	0	0	124368	14	63388	25	31488	46
SRR7652988	4954338	90	55048.2	261001	220	0	0	131658	13	77614	23	47160	39
SRR7653006	4918702	80	61483.8	308986	220	0	0	135372	12	92951	21	47160	35
SRR7657516	4969015	48	103521	556790	208	100	1	375962	6	262676	9	73702	16
SRR7664643	4925172	64	76955.8	561077	213	100	1	221994	7	151423	13	61559	24
SRR7664653	4949849	74	66889.9	458177	208	100	1	189022	8	136061	14	51023	26
SRR7693582	4976303	90	55292.3	461296	240	0	0	150217	11	97241	19	45266	35
SRR7707918	4966703	159	31237.1	195532	220	0	0	74824	24	45914	42	23905	72
SRR7758738	4960943	117	42401.2	320482	213	0	0	92952	16	69386	28	32132	48
SRR6312043	5088258	96	53002.7	310756	231	0	0	127934	14	82924	24	45266	41
SRR1422648	5058705	44	114971	890010	220	0	0	262730	6	154102	10	77143	18
SRR1461785	4975530	38	130935	680190	220	0	0	478722	5	405760	7	89136	11
SRR1576556	4984788	44	113291	1061199	220	0	0	477933	4	402754	6	89136	11
SRR1556962	5087811	49	103833	680215	204	0	0	477934	5	405727	7	74689	13
SRR1556977	5087384	44	115622	1061200	220	0	0	494424	4	405595	6	80339	11
SRR1300584	4954088	38	130371	1067313	231	0	0	494421	4	405793	6	154049	9
SRR1578511	5193850	49	105997	1061201	220	0	0	494424	4	352939	7	77143	13
SRR1593389	4984186	42	118671	680219	220	0	0	420940	5	261738	8	89136	14
SRR1299304	4960071	33	150305	1034719	240	0	0	494424	4	405793	6	89136	10
SRR1299365	4925479	41	120134	680190	220	0	0	478722	5	405754	7	89136	12
SRR1299283	5037161	66	76320.6	741181	231	0	0	405727	5	215952	8	54352	16
SRR1284696	4982452	40	124561	680219	220	0	0	477926	5	405793	7	89136	11
SRR1612307	5087527	50	101751	680220	204	0	0	478731	5	405793	7	89136	12
SRR1269326	4980528	41	121476	1061692	220	0	0	494423	4	408273	6	89136	10
SRR1269370	5044567	56	90081.6	680183	212	0	0	401960	5	297396	8	75006	14
SRR950704	4975945	54	92147.1	680189	220	0	0	405793	5	297397	8	89401	13
SRR950707	4975195	52	95676.8	680195	220	0	0	405694	5	297396	8	89136	14
SRR4243076	4876050	42	116096	1065817	214	0	0	494151	4	404097	6	153938	9
SRR4243077	4831736	40	120793	679474	200	0	0	422790	5	403824	7	137070	11
SRR4243078	4876929	39	125049	1149359	206	0	0	494151	4	431249	6	223573	8
SRR980326	4975455	51	97557.9	680189	220	0	0	405793	5	297396	8	89136	13
SRR1106157	4984274	51	97730.9	1067064	220	0	0	494424	4	401969	6	89136	11
SRR1171465	4981576	36	138377	1067130	220	0	0	479257	4	401987	6	93879	11
SRR1106251	4985364	57	87462.5	680121	220	0	0	405793	5	212840	8	77143	15
SRR1300559	4885971	39	125281	680202	254	0	0	402239	5	339084	8	123169	13
SRR1300576	4859999	173	28092.5	242543	220	0	0	54035	26	35131	47	17986	86
SRR1300732	5133551	204	25164.5	228375	220	0	0	53079	31	36729	54	17006	95
SRR1300738	4935985	67	73671.4	301931	220	0	0	228552	10	154049	15	68326	24
SRR1302845	4944995	82	60304.8	402293	211	0	0	145515	10	93046	18	47160	32
SRR1300628	5156580	77	66968.6	499566	218	0	0	290990	7	172957	11	50384	23
SRR1333867	5084134	58	87657.5	529630	220	0	0	301797	7	224268	10	54265	20
SRR1333873	4880264	36	135563	1066931	220	0	0	494259	4	405596	6	154049	9
SRR1334125	4875633	34	143401	1064440	220	0	0	493419	4	405793	6	154047	9
SRR1334226	5087448	44	115624	1067130	220	0	0	477927	4	405693	6	74689	13
SRR1334561	4940732	47	105122	560466	211	0	0	420321	5	351878	8	127256	12
SRR1334790	4876751	36	135465	1063773	220	0	0	494438	4	405792	6	154049	9
SRR1363292	4879902	45	108442	735011	220	0	0	312981	5	168343	9	74693	16
SRR1363344	4927183	173	28480.8	247575	203	0	0	66894	24	42012	42	20962	75
SRR1379610	4878175	41	118980	1064440	220	0	0	478707	4	299723	6	89249	13
SRR1411125	4954314	68	72857.6	680709	218	0	0	226245	7	114577	12	65692	23
SRR1501457	4960346	47	105539	730299	220	0	0	401987	5	317397	8	79867	14
SRR1501493	4943654	52	95070.3	798063	218	100	1	405629	5	240542	8	77137	16
SRR1501496	4895742	293	16709	103705	254	0	0	38700	43	23054	76	9858	135
SRR1501621	5052762	42	120304	680188	245	0	0	478694	5	388439	7	89136	13
SRR1501633	4961660	42	118135	1034718	240	0	0	478694	4	401978	6	74832	13
SRR1501663	4973892	52	95651.8	680183	220	0	0	419466	5	401960	7	89136	12
SRR1501666	5013366	53	94591.8	680183	220	0	0	405793	5	297396	8	89136	13
SRR1501680	4877999	41	118976	680192	220	0	0	423176	5	401987	7	121148	11
SRR1501685	4974103	51	97531.4	800349	220	0	0	494424	4	297394	7	89136	12
SRR1511527	4973741	63	78948.3	561242	220	0	0	262478	7	164128	12	77143	21
SRR1511542	4878693	80	60983.7	495106	220	0	0	140915	11	101059	19	47055	33
SRR1511548	5086021	68	74794.4	471160	220	0	0	229782	8	109709	14	49577	28
SRR1511549	4983173	55	90603.1	680183	220	0	0	376914	6	269255	9	77151	16
SRR1511568	4940377	72	68616.4	462832	218	100	1	175255	8	152613	14	50752	26
SRR1511581	4960410	68	72947.2	417630	231	0	0	195470	9	103075	15	64064	27
SRR1514770	4970958	105	47342.5	250440	220	0	0	121664	15	73828	26	32137	44
SRR1515023	4982294	60	83038.2	680122	216	0	0	304938	6	162246	11	62026	21
SRR1515953	4962147	75	66162	417616	220	0	0	184723	10	107486	16	49677	28
SRR1515962	4966597	123	40378.8	397374	220	0	0	89565	15	60461	28	26001	53
SRR1515020	5031979	40	125799	1067129	231	0	0	478702	4	401996	6	150727	11
SRR1515961	5030978	81	62110.8	405552	231	0	0	154111	11	82090	20	45266	35
SRR1521563	4959925	55	90180.4	680129	220	0	0	402032	5	168067	9	62433	18
SRR2994384	4982300	65	76650.8	509599	220	0	0	189582	8	140240	14	62885	24
SRR3000892	5023925	44	114180	680189	220	0	0	420610	5	401724	8	77143	13
SRR1048307	5008582	44	113831	680181	220	0	0	419977	5	401969	7	89136	12
SRR3037435	4964592	47	105630	897164	220	0	0	376401	5	224266	9	74689	16
SRR3000884	5006153	38	131741	680189	220	0	0	478714	5	405727	7	154049	10
SRR3000886	5005977	39	128358	680213	220	0	0	478714	5	405628	7	77143	12
SRR3037518	5006668	43	116434	680189	220	0	0	420968	5	401978	7	77143	13
SRR2994395	5006830	47	106528	680189	220	0	0	420980	5	402291	7	89136	12
SRR3000887	5005690	43	116411	680123	220	0	0	405628	5	360186	8	89136	13
SRR3000891	5004475	44	113738	680165	220	0	0	401978	5	274346	8	77143	14
SRR1048325	4961408	38	130563	680213	220	0	0	477926	5	405793	7	154049	10
SRR2994388	5005630	40	125141	680141	220	0	0	401978	6	369490	8	154049	12
SRR3037520	5006360	40	125159	680183	220	0	0	478714	5	405595	7	77143	12
SRR2994390	5005693	42	119183	680225	220	0	0	420982	5	405562	7	77143	12
SRR3000883	5006439	41	122108	680141	220	0	0	420984	5	401978	8	77143	13
SRR2994385	5006059	59	84848.5	753516	220	0	0	280343	6	171127	10	55205	21
SRR3037434	5008248	46	108875	680201	220	0	0	420863	5	264023	8	77143	15
SRR3037436	5005700	38	131729	680225	220	0	0	421000	5	401978	7	154049	11
SRR3000888	5002428	84	59552.7	430532	220	0	0	167624	10	89136	17	45407	32
SRR3037403	5005359	44	113758	478714	220	0	0	401978	6	262723	9	77143	16
SRR1030845	4945195	54	91577.7	679130	220	0	0	421050	5	401969	7	154049	11
SRR3037467	5000411	98	51024.6	395871	220	0	0	136632	13	74824	23	36804	43
SRR3000882	5005189	43	116400	680189	220	0	0	420610	5	401725	8	74824	14
SRR3037400	4964520	37	134176	680135	220	0	0	478714	5	405694	7	89136	11
SRR3000893	5032840	88	57191.4	792729	220	0	0	297611	7	154049	11	52402	22
SRR2994386	4990275	49	101842	666732	220	0	0	320990	6	200319	10	77143	17
SRR3037491	5004970	43	116395	1066874	220	0	0	478007	4	401996	6	77143	12
SRR3037517	5003620	59	84807.1	411243	220	0	0	176905	9	156207	15	61962	25
SRR1107461	4932461	43	114708	561217	220	0	0	378264	6	320116	9	89136	13
SRR3037401	4983290	42	118650	680188	220	0	0	478715	5	405628	7	89136	11
SRR2994389	5006113	68	73619.3	359199	220	0	0	178706	10	145087	16	47242	28
SRR2994393	5006239	54	92708.1	680195	220	0	0	303020	6	195710	11	62891	19
SRR2994394	5005264	51	98142.4	680195	220	0	0	277515	7	162058	11	74824	20
SRR3000894	5005695	53	94447.1	478714	220	0	0	303348	7	166352	11	73851	20
SRR3037399	5014963	87	57643.2	499720	220	0	0	262480	8	127997	13	45662	25
SRR3037502	4965198	44	112845	680195	220	0	0	377484	6	287916	8	74824	15
SRR3037516	5086196	119	42741.1	680195	220	0	0	401725	6	331886	8	77143	14
SRR3000885	5005424	39	128344	680195	220	0	0	420874	5	401978	7	154049	11
SRR3000890	4963894	41	121071	680195	220	0	0	405628	5	366403	7	77143	14
SRR1548423	4983621	44	113264	680219	220	0	0	477926	5	405694	7	89136	11
SRR3115973	4879766	41	119019	1068867	217	0	0	416884	4	263119	7	109737	12
SRR3115983	4876180	46	106004	712640	208	0	0	404512	5	240608	7	112661	13
SRR3115988	4880785	48	101683	1064016	217	0	0	404813	5	355714	7	77137	13
SRR2054167	4985016	52	95865.7	795719	212	0	0	299782	6	258280	9	78087	16
SRR2096623	4984303	72	69226.4	430540	220	0	0	162487	10	92951	18	61043	31
SRR2102453	4982250	56	88968.8	520819	220	0	0	314266	6	154049	11	59304	22
SRR2175343	4951227	56	88414.8	481016	220	0	0	297397	7	167823	12	71695	22
SRR2096601	4847483	46	105380	987517	220	0	0	429488	4	297395	7	80121	13
SRR2077395	4867434	90	54082.6	332536	225	0	0	164584	10	134078	16	48309	29
SRR2175358	4983753	47	106037	509500	220	0	0	390016	6	303785	9	89136	14
SRR2077393	4947885	80	61848.6	489071	220	0	0	192308	8	117410	14	45947	26
SRR2077386	4983068	55	90601.2	680177	220	0	0	405781	5	223738	8	60102	17
SRR2096548	4982506	60	83041.8	432715	220	0	0	268314	7	136228	12	74689	22
SRR2911775	4955499	51	97166.6	509592	220	0	0	378081	6	274988	9	74508	16
SRR2911779	4983233	84	59324.2	405793	220	0	0	154297	11	96355	19	47160	34
SRR2911780	4964959	43	115464	680131	220	0	0	421037	5	401988	7	89136	12
SRR2911768	4971009	90	55233.4	405645	229	0	0	155958	11	85496	20	43535	36
SRR2911774	5024677	50	100494	680117	220	0	0	276904	6	197696	10	74689	18
SRR2096609	4967910	94	52850.1	383201	220	0	0	114296	12	82863	22	38221	40
SRR2102470	4927664	76	64837.7	508154	220	0	0	221751	8	109732	13	45266	27
SRR2096614	4950677	68	72804.1	383302	220	0	0	160795	10	98941	18	48988	31
SRR2096540	4981725	41	121505	1067065	220	0	0	494424	4	405793	6	89136	10
SRR5905072	5025574	62	81057.6	420941	220	0	0	352716	7	154111	12	53089	23
SRR5883594	4981078	70	71158.3	468418	220	0	0	177335	9	109667	16	45266	30
SRR5905519	4979992	47	105957	680210	220	0	0	420792	5	402255	7	77143	14
SRR5883589	4983022	74	67338.1	402282	220	0	0	154161	10	107411	18	46183	31
SRR5883592	4947182	41	120663	680201	220	0	0	420977	5	402282	7	89136	13
SRR5905029	4971164	62	80180.1	461267	220	0	0	278923	7	132084	13	49977	24
SRR5883596	4980394	59	84413.5	531212	220	0	0	291705	7	136806	13	61826	25
SRR5883588	4971308	110	45193.7	314186	220	0	0	89413	17	52951	32	28343	56
SRR5877170	4963570	92	53951.8	315951	220	0	0	109604	16	74824	27	34068	46
SRR5877168	4971108	53	93794.5	520640	220	0	0	279170	6	185071	11	61256	19
SRR1980626	4976126	40	124403	680201	220	0	0	420883	5	405793	7	89136	11
SRR5883581	4981161	59	84426.5	531217	220	0	0	214093	7	154939	12	62029	23
SRR5883584	4980459	59	84414.6	420610	220	0	0	249420	8	121751	13	61986	24
SRR2015692	4877317	49	99537.1	648518	220	0	0	369300	6	176885	9	74716	18
SRR5883586	4971971	45	110488	478716	220	0	0	322909	7	238093	10	89136	16
SRR5883582	4975515	49	101541	645621	220	0	0	301988	6	214006	10	77143	17
SRR5905016	4955229	151	32816.1	201410	220	0	0	60234	26	42151	45	20161	77
SRR5905014	4971526	115	43230.7	339358	220	0	0	89841	18	49693	33	25352	58
SRR5905281	4956306	102	48591.2	312129	220	0	0	100643	17	73852	28	29095	48
SRR5905513	4977570	97	51315.2	307810	220	0	0	104775	15	68378	27	38580	45
SRR5928634	4940792	193	25600	184713	220	0	0	43417	35	29870	62	16874	104
SRR5928617	4925400	162	30403.7	154618	220	0	0	53291	29	36404	50	19101	88
SRR6000478	4966049	57	87123.7	515237	220	0	0	182346	8	154469	14	66167	24
SRR5905275	4982264	64	77847.9	417726	220	0	0	262478	7	120099	14	52951	25
SRR5905291	4964936	42	118213	680213	220	0	0	432756	5	420610	7	74824	13
SRR5905278	4979010	61	81623.1	509592	220	0	0	221812	8	156807	13	52897	26
SRR5905300	4960503	62	80008.1	552304	220	0	0	249598	7	132836	13	47160	26
SRR5905020	4940451	245	20165.1	187114	203	0	0	35309	44	24859	77	12945	131
SRR5905011	4972689	97	51264.8	280102	220	0	0	96692	17	61607	30	34234	51
SRR5905502	4968862	43	115555	801782	220	0	0	494306	4	279751	7	77143	13
SRR5928790	4971455	105	47347.2	311606	220	0	0	98983	18	61855	31	35186	52
SRR5905294	4982597	62	80364.5	539566	220	0	0	314354	6	169919	10	54873	21
SRR5905017	4956808	153	32397.4	280875	220	0	0	54610	27	38622	48	20554	82
SRR5905013	4969197	113	43975.2	228224	220	0	0	89274	21	58247	35	33744	57
SRR5928608	4967594	154	32257.1	228211	220	0	0	60495	26	43546	45	20730	78
SRR5905069	4980661	51	97660	680189	220	0	0	401278	6	240143	9	73852	16
SRR5905019	4972091	87	57150.5	262884	220	0	0	127584	14	82466	23	38610	42
SRR5905018	4937671	253	19516.5	106146	220	0	0	35225	48	24120	81	12277	135
SRR5905015	4976646	85	58548.8	377594	220	0	0	109366	15	73852	26	42538	45
SRR5904973	4976821	75	66357.6	376502	220	0	0	156635	10	99049	18	47127	32
SRR5928609	4960200	116	42760.3	314215	220	0	0	92806	17	47898	33	27393	59
SRR5904975	4971526	55	90391.4	509589	220	0	0	278411	7	169636	12	74824	20
SRR5928712	4964151	79	62837.3	314096	220	0	0	133762	13	80389	22	46209	38
SRR5928610	4955333	136	36436.3	198411	220	0	0	69460	22	46536	40	24020	69
SRR5928751	4958618	150	33057.4	251006	220	0	0	62880	23	42444	43	20546	76
SRR5928135	4962068	87	57035.3	336201	220	0	0	127953	13	92213	22	39073	40
SRR5928619	4965254	130	38194.3	190018	220	0	0	69043	23	52510	39	25436	66
SRR5928137	4980647	76	65534.8	321299	220	0	0	147384	11	85524	20	47160	36
SRR5928132	4981190	72	69183.2	417509	220	0	0	185039	8	93207	16	47160	29
SRR5905071	4982246	53	94004.6	520872	220	0	0	312709	6	175386	10	74824	18
SRR4345507	4981956	44	113226	801521	220	0	0	405793	5	280425	7	89136	13
SRR5905515	5241938	70	74884.8	680171	220	0	0	420610	5	273316	8	73852	17
SRR5905073	4954179	64	77409.1	463459	220	0	0	262388	7	109673	13	51551	26
SRR5000235	4984752	52	95860.6	680200	220	0	0	314302	6	162265	10	62846	18
SRR5883578	4978075	51	97609.3	580123	220	0	0	401986	6	342256	8	74389	17
SRR5000227	4966058	38	130686	1067062	220	0	0	477920	4	402283	6	154049	10
SRR5000237	4980476	63	79055.2	420880	220	0	0	293959	7	217240	11	61035	21
SRR5904978	4979955	56	88927.8	589448	220	0	0	228267	7	133198	12	52402	24
SRR5000221	4959443	41	120962	735080	220	0	0	477811	5	401978	7	89136	11
SRR5905271	4977799	92	54106.5	421101	220	0	0	114333	12	62131	25	42412	44
SRR5000216	4948373	53	93365.5	561225	220	0	0	338978	6	161728	11	74824	19
SRR5928794	4917280	171	28756	133648	220	0	0	61357	31	39940	50	16860	89
SRR5928136	4948255	233	21237.2	229935	220	0	0	36390	41	26327	73	13343	122
SRR5350414	4948809	53	93373.8	405793	220	0	0	280281	8	154049	13	62026	22
SRR5928156	4980371	88	56595.1	310589	220	0	0	112151	15	83105	25	45048	40
SRR5928024	5009893	44	113861	1067262	220	0	0	477931	4	405793	6	74824	12
SRR6311937	4981192	51	97670.4	561225	220	0	0	376113	6	236261	9	73852	18
SRR5666360	4953025	56	88446.9	432713	220	0	0	249606	8	168125	12	59274	23
SRR6311216	4980881	64	77826.3	376061	220	0	0	233001	9	154049	14	73852	23
SRR5928153	4985004	68	73308.9	561241	220	0	0	208084	8	161509	13	62048	23
SRR6308559	4885786	59	82809.9	505599	220	0	0	306849	7	158696	11	61893	21
SRR6308366	4974174	77	64599.7	463368	220	0	0	193153	9	92833	18	46174	32
SRR6475628	4966971	52	95518.7	561225	220	0	0	315601	6	223738	10	77143	18
SRR6475644	4982601	45	110724	1067055	220	0	0	478715	4	401978	6	74689	13
SRR6795795	4976175	61	81576.6	735196	220	0	0	280924	5	154111	9	53973	21
SRR6786555	4973620	62	80219.7	408536	220	0	0	204391	8	155733	14	54873	26
SRR6682899	4977110	55	90492.9	680187	220	0	0	401978	5	175405	10	58332	20
SRR6683743	4974512	63	78960.5	509614	220	0	0	258059	8	141338	14	54873	26
SRR6786516	4966053	60	82767.6	580078	220	0	0	224266	7	117201	13	61066	24
SRR7276571	4959781	91	54503.1	310701	220	0	0	140160	13	84076	22	39113	38
SRR7638087	4980943	33	150938	729613	220	0	0	420996	5	401969	7	153769	11
SRR7643294	4881842	68	71791.8	405793	220	0	0	178896	9	128015	16	55186	28
SRR5386605	4877636	34	143460	1065775	245	0	0	494431	4	405850	6	154045	9
SRR1646229	4873744	59	82605.8	948419	203	0	0	226075	5	181307	10	89023	17
SRR1645734	4871368	64	76115.1	924904	203	0	0	284762	5	185634	9	77449	17
SRR1645182	4951975	54	91703.2	948326	203	0	0	247297	5	185322	9	77449	17
SRR1953054	4972524	54	92083.8	646141	220	0	0	420818	5	297396	8	77143	14
SRR4044681	4983412	39	127780	680170	220	0	0	477926	5	421056	7	154049	10
SRR1966250	4950400	67	73886.6	740879	203	0	0	284762	6	151374	11	77034	20
SRR1968946	4868856	61	79817.3	513390	254	0	0	190827	8	118509	14	76865	24
SRR7501348	4868993	63	77285.6	948403	202	0	0	285234	5	153851	9	77430	17
SRR1965308	4872851	65	74966.9	947783	203	0	0	284750	5	162457	9	77034	18
SRR1968838	4872884	63	77347.4	1025928	203	0	0	405248	4	153859	8	77034	16
SRR4044634	4942263	43	114936	1067248	220	0	0	478713	4	395913	6	89136	12
SRR4420897	4971625	42	118372	680213	220	0	0	477926	5	405793	7	89136	11
SRR4420948	4982558	39	127758	1067055	220	0	0	494424	4	405793	6	89136	10
SRR1958638	4872601	60	81210	948168	203	0	0	284755	5	159296	10	89023	17
SRR1970047	5186380	112	46307	624298	203	0	0	220764	7	133862	13	72470	24
SRR1970319	4873685	65	74979.8	627193	203	0	0	224165	7	180498	12	89024	19
SRR5209744	4978778	45	110640	680207	220	0	0	421034	5	401978	7	89136	12
SRR1958112	4870591	52	93665.2	948233	203	0	0	284762	5	192235	9	89023	16
SRR1958200	4873039	64	76141.2	740203	203	0	0	284755	6	180519	10	89016	18
SRR1958598	4872935	84	58011.1	620261	226	0	0	189716	8	109590	15	43372	29
SRR1965368	4873924	60	81232.1	627116	203	0	0	284762	6	180532	10	77449	18
SRR1968923	5100192	88	57956.7	771910	235	0	0	214636	7	135068	13	43776	26
SRR5209736	4871861	43	113299	1055590	220	0	0	476955	4	305208	7	134704	11
SRR1963463	4923120	66	74592.7	607276	203	0	0	227973	6	153701	12	61994	21
SRR1963530	4873546	59	82602.5	1062281	203	0	0	401603	4	220223	8	89023	15
SRR1966872	4873631	60	81227.2	859087	203	0	0	476529	4	224179	7	88689	15
SRR1960161	4872785	51	95544.8	1097072	203	0	0	224192	5	181307	9	89024	16
SRR1963347	4883269	64	76301.1	948034	203	0	0	296705	5	179772	9	84272	17
SRR1965049	4873606	61	79895.2	627117	203	0	0	220090	7	162194	12	77449	20
SRR1965478	4873558	63	77358.1	626755	203	0	0	401601	5	180425	9	77449	17
SRR1969030	4873660	86	56670.5	545182	203	0	0	152481	9	109910	16	61504	29
SRR1961102	4872213	60	81203.6	620260	203	0	0	296705	6	179655	10	77526	18
SRR1963080	4878901	70	69698.6	741243	203	0	0	226019	7	161082	12	74615	21
SRR1963292	4873072	63	77350.4	740875	203	0	0	284758	6	178938	11	77284	18
SRR1965937	4873453	57	85499.2	626212	203	0	0	279661	6	179655	11	77416	19
SRR1969377	4873606	64	76150.1	948137	203	0	0	220614	7	153858	12	77025	21
SRR1966346	4871449	62	78571.8	626676	203	0	0	224183	7	180415	12	89024	19
SRR1968569	4952612	61	81190.4	1062398	203	0	0	226075	5	180532	10	79076	17
SRR1969178	4872822	52	93708.1	948495	203	0	0	298105	5	179655	9	77906	17
SRR2043689	4975881	49	101549	646190	220	0	0	421055	5	373493	8	77143	14
SRR2043690	4976641	43	115736	680201	220	0	0	465524	5	405793	7	89136	11
SRR1965601	4874051	63	77365.9	948420	203	0	0	221142	6	180532	11	89023	18
SRR1969045	4870761	56	86977.9	744296	203	0	0	401310	5	224192	9	77698	16
SRR4243138	4943818	42	117710	679806	275	0	0	405358	5	320459	8	153975	12
SRR6233894	4868303	61	79808.2	683358	246	0	0	221540	8	180517	12	77026	21
SRR6191060	4957100	73	67905.5	731557	246	0	0	220082	7	114000	14	67612	24
SRR3322661	4872736	56	87013.1	620737	246	0	0	226106	6	133854	12	77441	21
SRR6191081	4952556	61	81189.4	791696	234	0	0	220116	7	153851	12	74591	21
SRR2968111	4975493	50	99509.9	680206	220	0	0	421030	5	401969	7	77143	14
SRR6191087	4872201	64	76128.1	887078	202	0	0	295908	6	159969	11	77017	19
SRR6191142	4862732	63	77186.2	939568	246	0	0	226146	5	162136	10	77026	19
SRR2968112	4971352	56	88774.1	458415	220	0	0	221866	8	162048	13	73852	22
SRR2968113	4963577	39	127271	1066552	220	0	0	494424	4	405793	6	89136	10
SRR2968114	4966232	43	115494	680159	220	0	0	478485	5	405628	7	89136	11
SRR6191688	5050059	71	71127.6	1062273	246	0	0	284737	5	179647	10	74609	19
SRR3322141	4870196	56	86967.8	740971	202	0	0	358260	5	180399	9	77441	16
SRR5216154	4870776	66	73799.6	948414	202	0	0	401592	5	152421	9	74630	18
SRR6191346	4869289	63	77290.3	948056	202	0	0	362049	4	117015	10	67703	20
SRR6234000	4872398	61	79875.4	708729	222	0	0	273046	6	182262	10	89016	17
SRR3321866	4869665	60	81161.1	622291	202	0	0	220016	7	153847	12	77017	21
SRR3322264	4870925	60	81182.1	948239	222	0	0	401732	5	224184	8	77441	16
SRR3322365	4870234	57	85442.7	1065832	246	0	0	405787	4	224270	8	89016	14
SRR3322618	4868669	57	85415.2	944102	202	0	0	401430	5	180429	8	77286	16
SRR6191136	4870776	58	83978.9	948413	246	0	0	284754	5	181298	9	89016	16
SRR6191690	4870406	57	85445.7	948413	246	0	0	284754	5	162163	9	77441	17
SRR6191709	4871157	60	81185.9	948413	202	0	0	284754	5	180578	9	89016	16
SRR6193061	4873635	64	76150.6	948321	246	0	0	284747	5	181230	9	89016	16
SRR6233937	4870698	59	82554.2	1062174	246	0	0	405787	4	153693	9	77441	17
SRR6237085	4870933	54	90202.5	948055	246	0	0	226068	5	181298	10	89016	17
SRR4292607	4964758	100	49647.6	384326	220	0	0	132731	12	77143	22	35024	41
SRR6193094	4873227	63	77352.8	948325	246	0	0	284747	5	190796	9	89016	16
SRR3392754	4967585	55	90319.7	646183	220	0	0	420839	5	401953	7	79954	13
SRR3405715	4982745	43	115878	1067065	220	0	0	494424	4	405793	6	89148	10
SRR6193013	4858152	47	103365	939926	246	0	0	477495	4	226068	7	77428	15
SRR6860648	4858034	51	95255.6	939273	246	0	0	405787	5	225725	7	89017	14
SRR6190497	4872948	61	79884.4	948266	202	0	0	284743	5	161382	10	77026	19
SRR6191011	4872821	68	71659.1	947815	202	0	0	224282	5	152303	11	77441	19
SRR6191080	4872287	63	77337.9	620742	246	0	0	226145	6	180515	11	77441	19
SRR6191333	4872403	61	79875.5	948319	222	0	0	285119	5	152420	9	77015	18
SRR6193095	4952088	61	81181.8	823033	202	0	0	401605	5	224263	9	77441	16
SRR4292612	4962157	86	57699.5	384641	220	0	0	152669	11	83440	20	42816	38
SRR6190484	4871081	58	83984.2	677766	246	0	0	270687	6	153851	11	77026	20
SRR6191100	4870461	68	71624.4	545885	227	0	0	223672	8	133852	14	77017	23
SRR6191153	4872382	61	79875.1	948134	246	0	0	284747	5	153851	10	77017	19
SRR6191582	4870644	77	63255.1	542637	202	0	0	162115	9	118179	16	67509	26
SRR6233997	4871303	67	72706	642111	227	0	0	284738	6	180352	11	89016	18
SRR3632939	4977164	51	97591.4	680123	220	0	0	421060	5	405793	7	74824	14
SRR3928698	4844899	177	27372.3	228277	231	0	0	58226	26	36126	47	17857	85
SRR3928699	4881519	47	103862	735111	231	0	0	262427	5	162072	10	77137	18
SRR3928713	4879742	35	139421	1067369	245	0	0	405628	4	331706	7	89250	12
SRR3930241	4981724	45	110705	1067065	220	0	0	493409	4	405628	6	77143	11
SRR3933665	4875413	32	152357	1065560	220	0	0	494425	4	405788	6	154050	9
SRR4040233	4875356	30	162512	802004	245	0	0	477926	4	401996	7	89137	11
SRR4292616	4956091	113	43859.2	362536	220	0	0	85801	16	61221	30	39149	50
SRR3928716	4875809	89	54784.4	282216	231	0	0	115711	13	75193	23	36151	40
SRR3928717	4881794	47	103868	556749	231	0	0	369289	6	262478	9	83362	16
SRR6193046	4871074	58	83984	948413	246	0	0	284754	5	162341	9	77026	18
SRR6234004	4873224	65	74972.7	1026105	202	0	0	401603	4	162122	9	77015	17
SRR4046920	4875667	34	143402	1065560	220	0	0	494425	4	405788	6	154050	9
SRR4244398	4982511	47	106011	680225	220	0	0	420878	5	373537	8	89136	14
SRR5296116	4977725	43	115761	641769	275	0	0	405523	5	267709	8	89064	14
SRR4841710	4978741	48	103724	680226	220	0	0	420610	5	256237	8	77143	14
SRR5486500	4977539	45	110612	680189	220	0	0	420877	5	384708	7	77143	13
SRR6191522	4848897	52	93248	928051	222	0	0	285110	5	226146	8	89016	15
SRR6191703	4876619	64	76197.2	740805	203	0	0	321632	5	220223	9	77448	17
SRR4420695	4880580	41	119039	856778	220	0	0	401951	4	174919	8	74893	16
SRR5508365	4978143	47	105918	646145	220	0	0	405793	6	278409	8	89135	13
SRR6191062	4848752	63	76964.3	718941	202	0	0	226107	6	165594	11	77441	19
SRR7523206	4868744	59	82521.1	1060483	222	0	0	405600	4	224184	8	88891	14
SRR5125979	4964872	35	141853	680189	220	0	0	477925	5	420879	7	116934	11
SRR5259943	4978635	45	110636	645642	220	0	0	478713	5	401969	8	61206	14
SRR5459567	5092572	60	84876.2	405793	220	0	0	195253	9	133036	15	57725	26
SRR5110557	4959283	58	85504.9	946471	201	0	0	272166	6	177438	10	52921	19
SRR5263955	4971450	39	127473	680213	220	0	0	478715	5	405859	7	89136	11
SRR5278598	4966311	57	87128.3	579879	220	0	0	240187	7	154049	13	73851	22
SRR5341724	4964166	73	68002.3	323923	220	0	0	142267	12	96488	20	56842	33
SRR5500983	4980080	85	58589.2	531213	220	0	0	134001	12	74689	22	45266	39
SRR5659559	4951374	58	85368.5	680182	220	0	0	295880	6	203881	10	89136	16
SRR6191170	4873977	62	78612.5	948421	203	0	0	401709	5	224192	8	89024	15
SRR6191408	4869617	57	85431.9	1060491	203	0	0	405608	4	224192	8	89024	14
SRR6860649	4872429	68	71653.4	789613	203	0	0	284717	5	180594	10	89016	17
SRR5188920	4977763	73	68188.5	417696	213	0	0	191886	9	134078	16	55242	26
SRR5195409	4970898	49	101447	509611	220	0	0	401969	6	220934	10	70594	18
SRR5238120	5079149	50	101583	680219	220	0	0	420610	5	303837	8	77143	14
SRR5277761	4976520	48	103678	531297	220	0	0	314044	6	177462	11	74313	19
SRR5281933	4982689	45	110726	680175	220	0	0	420850	5	326006	8	89136	12
SRR5341712	4964653	37	134180	680225	220	0	0	478714	5	405595	7	89136	11
SRR5341744	5000111	63	79366.8	679130	220	0	0	402283	5	298929	8	74824	16
SRR5382699	4958808	44	112700	838858	202	0	0	477986	4	405551	6	78946	11
SRR5438371	4966433	39	127344	680195	220	0	0	478714	5	405793	7	89136	11
SRR5238147	4961130	43	115375	509657	220	0	0	398817	6	215230	10	89136	16
SRR5238151	4964930	41	121096	680076	220	0	0	420752	5	331883	8	89136	12
SRR5238261	4970773	47	105761	680153	220	0	0	420863	5	401978	7	77143	13
SRR5238336	4883265	48	101735	680213	220	0	0	414806	5	224971	8	73852	16
SRR5238340	4982099	50	99642	680189	220	0	0	384891	6	195050	9	77143	16
SRR5242739	4883032	38	128501	807113	220	0	0	405805	4	274301	7	109737	12
SRR5364948	4962287	51	97299.8	680184	220	0	0	420160	5	276592	7	77143	14
SRR5632884	4871999	55	88581.8	787323	203	0	0	270598	6	190832	10	88988	17
SRR6191141	4963598	57	87080.7	1057610	203	0	0	298084	5	195757	9	84926	16
SRR5364266	4880656	35	139447	680207	220	0	0	477927	5	405793	7	154049	10
SRR5379291	4983677	48	103827	646402	220	0	0	401969	6	223738	9	85226	15
SRR5632071	4869772	68	71614.3	545648	235	0	0	223985	8	133842	13	77005	23
SRR5381007	4976134	64	77752.1	498287	220	0	0	314236	7	135329	11	52761	23
SRR5459688	4875938	60	81265.6	641459	230	0	0	262259	6	199126	10	77065	17
SRR5583067	4871081	66	73804.3	1065632	234	0	0	400212	5	161333	8	74882	17
SRR6160993	4888077	63	77588.5	405792	220	0	0	184312	10	126086	16	62822	27
SRR6192982	4872374	59	82582.6	813245	203	0	0	476598	4	180362	8	89016	16
SRR5628644	4879949	62	78708.9	393212	220	0	0	187602	9	121083	16	62024	26
SRR5808938	4937229	43	114819	916820	275	0	0	405523	5	326301	7	86259	13
SRR5888669	4970560	43	115594	680184	220	0	0	421046	5	401969	7	81172	12
SRR6233874	4950624	80	61882.8	405484	203	0	0	166723	9	132851	15	45360	27
SRR6233993	4951820	64	77372.2	947593	203	0	0	405286	4	226075	7	77449	16
SRR6025940	4931549	44	112081	646348	220	0	0	402282	5	328602	8	77143	14
SRR6114323	4930855	37	133266	680214	220	0	0	478719	5	405793	7	154049	10
SRR6158727	4919555	70	70279.4	637925	220	0	0	220883	7	117685	13	47160	26
SRR6192976	4872714	81	60157	537091	203	0	0	162024	9	104788	17	54229	29
SRR5875977	4976836	39	127611	1067061	220	0	0	494423	4	432754	6	89136	10
SRR6190523	4871258	50	97425.2	545680	230	0	0	401622	6	226154	9	89024	15
SRR6190971	4873821	55	88614.9	626760	230	0	0	405626	5	224192	8	89024	15
SRR6191126	4932401	53	93064.2	626759	203	0	0	401613	5	224192	8	114182	14
SRR6191150	4872429	60	81207.1	948126	203	0	0	296705	5	224192	9	87907	16
SRR6191200	4871502	42	115988	949509	210	0	0	494201	4	405626	6	114656	11
SRR6191587	4904580	49	100093	626464	211	0	0	476830	5	401610	7	114656	12
SRR6191602	4904930	50	98098.6	626278	211	0	0	401613	5	225810	9	89023	15
SRR6192964	4871219	57	85460	545680	210	0	0	323696	6	194571	10	77449	18
SRR6192974	4905011	50	98100.2	741065	203	0	0	405315	5	325735	7	133862	12
SRR6193043	4936472	52	94932.1	741065	210	0	0	405484	5	267661	8	133862	12
SRR6233943	4932778	57	86540	544607	202	0	0	289156	7	194563	11	77441	18
SRR6190442	4855170	67	72465.2	519723	225	0	0	263497	7	133854	12	67568	22
SRR6190507	4859453	51	95283.4	619205	202	0	0	325690	6	225511	9	89017	15
SRR6190526	4863071	63	77191.6	432444	227	0	0	297394	7	221993	11	77017	19
SRR6191017	4884368	82	59565.5	1061892	222	0	0	405273	4	272313	7	89016	13
SRR6191352	4863824	38	127995	626278	230	0	0	470456	5	401454	7	114656	12
SRR6217712	4878958	68	71749.4	462791	220	0	0	218952	8	96739	16	47787	29
SRR6233876	4860288	50	97205.8	545898	230	0	0	325952	6	224166	9	81717	16
SRR6233909	4994974	63	79285.3	626750	202	0	0	350252	6	224184	9	77993	16
SRR6191327	4873142	52	93714.3	1062242	202	0	0	405475	4	269093	7	89016	14
SRR6191355	4879840	51	95683.1	812458	203	0	0	545801	4	295172	7	114482	13
SRR6191628	4872504	60	81208.4	1062174	246	0	0	400530	5	197355	8	77015	16
SRR6191676	4952500	57	86886	951951	202	0	0	475909	4	232738	7	88890	13
SRR6191689	4941528	81	61006.5	720561	202	0	0	401502	5	187735	9	76938	17
SRR6234018	4910100	45	109113	625116	222	0	0	404944	5	295900	8	114648	13
SRR6291070	4884711	37	132019	1069713	220	0	0	494424	4	405805	6	154049	9
SRR7451213	4846222	62	78164.9	622959	232	0	0	284747	6	179647	10	78051	19
SRR6283536	4958093	84	59024.9	391688	220	0	0	132925	12	80115	21	42001	39
SRR6283581	4978601	44	113150	680188	220	0	0	420855	5	384708	7	89136	13
SRR6291058	4883102	38	128503	1068557	220	0	0	432636	4	384710	6	109673	11
SRR6291064	4882603	47	103885	680213	220	0	0	314171	6	229634	9	77143	17
SRR6291075	4881394	62	78732.2	509584	220	0	0	162058	9	132163	16	51011	27
SRR6291076	4884323	52	93929.3	743945	220	0	0	405706	5	166993	9	66625	17
SRR6299288	4981343	40	124534	1067061	220	0	0	494424	4	405727	6	89136	10
SRR6334804	5045342	78	64683.9	417255	220	0	0	248126	8	93696	15	40539	31
SRR6371600	4946080	47	105236	679655	206	0	0	405268	5	343042	7	89052	12
SRR6663496	4949795	42	117852	680201	220	0	0	401987	5	261739	8	89136	14
SRR6766175	4965733	54	91958	427864	220	0	0	262568	8	181489	12	74821	22
SRR6869099	4951641	60	82527.4	740200	213	0	0	401339	5	224183	9	87680	16
SRR6880170	4979490	55	90536.2	680142	220	0	0	405628	5	224266	8	56889	17
SRR6881433	4982511	47	106011	944981	220	0	0	465500	4	299888	7	77143	13
SRR6371908	4882754	41	119092	580286	220	0	0	448803	5	331968	8	89136	13
SRR6373531	4978124	47	105918	680123	220	0	0	405793	5	166357	9	77143	16
SRR6425483	4958816	67	74012.2	417504	220	0	0	228658	8	154107	13	64443	22
SRR6650898	4981193	41	121493	1066962	220	0	0	494424	4	405661	6	89136	10
SRR6703770	4958711	78	63573.2	331859	201	0	0	191436	10	152171	16	50735	27
SRR6860650	4871644	59	82570.2	842847	212	0	0	401918	4	224270	8	78661	16
SRR6926992	4870979	59	82559	680160	220	0	0	300287	6	148330	11	62054	21
SRR6926998	5045059	100	50450.6	312627	220	0	0	149561	12	77151	23	41908	40
SRR7063430	4951546	41	120769	680118	220	0	0	477934	5	401978	7	103651	11
SRR7235692	4977764	48	103703	735062	220	0	0	401978	5	261245	8	72360	16
SRR6457608	4976694	39	127608	1067063	220	0	0	477919	4	401969	6	89136	11
SRR6457613	4960619	64	77509.7	417586	220	0	0	190968	9	119933	15	52334	28
SRR6457616	4983055	52	95828	638248	220	0	0	278412	6	169636	11	74824	19
SRR6465553	5050290	92	54894.5	297627	220	0	0	133334	15	85723	24	40539	41
SRR6475572	4968316	43	115542	1067064	220	0	0	494424	4	401978	6	89136	11
SRR6514723	4951933	45	110043	679183	220	0	0	405781	5	317248	7	103687	13
SRR6676532	5053310	40	126333	679768	220	0	0	477925	5	405793	7	89136	11
SRR6676541	5053379	41	123253	679756	220	0	0	477925	5	405793	7	89136	11
SRR6881303	4964892	54	91942.4	417423	220	0	0	241896	8	168009	13	74824	21
SRR6908088	4960104	192	25833.9	196034	220	0	0	55002	31	37075	53	19069	90
SRR6920571	4977144	42	118503	1067061	220	0	0	416881	4	280341	7	89135	13
SRR6676536	5053220	38	132979	1067485	220	0	0	494424	4	405793	6	89136	10
SRR6715741	4918699	54	91087	428812	220	0	0	303029	7	171132	12	73852	20
SRR6760557	4978241	51	97612.6	561107	220	0	0	368454	6	319995	9	74824	16
SRR6766433	4981339	56	88952.5	680189	220	0	0	298471	6	168311	10	62047	19
SRR6860647	4959147	61	81297.5	626757	210	0	0	476713	5	401611	7	88898	13
SRR6860651	4950381	92	53808.5	405117	203	0	0	170290	9	108551	17	40047	32
SRR6860652	4873431	45	108298	626464	210	0	0	465456	5	401449	7	114641	12
SRR6869056	4870956	71	68605	855289	203	0	0	258156	6	141082	12	67516	21
SRR6870569	4895958	69	70955.9	415989	213	0	0	232667	8	153975	13	61995	23
SRR6870784	4966807	46	107974	801801	220	0	0	414869	5	401987	7	77143	12
SRR6880072	4981433	47	105988	735104	220	0	0	369307	5	240339	8	74285	16
SRR6885452	4980275	62	80327	879532	220	0	0	237229	7	174647	12	62892	20
SRR7049822	4959967	53	93584.3	641754	230	0	0	401794	6	232786	9	74675	16
SRR7170103	4985225	82	60795.4	545174	220	0	0	160986	9	96750	16	47160	32
SRR6869075	4863484	111	43815.2	298162	247	0	0	95326	17	52764	31	30195	53
SRR7516260	4870780	47	103634	956082	222	0	0	401346	5	224270	8	88883	14
SRR7140652	4873490	44	110761	740588	222	0	0	400755	5	295908	8	120964	13
SRR7204589	4872948	44	110749	857875	222	0	0	401460	5	187849	8	80473	15
ERR1010001	4872569	44	110740	952970	216	0	0	476765	4	370714	7	113866	12
ERR1010029	4873160	45	108292	952116	246	0	0	477344	4	370707	7	114153	12
ERR1010030	4987212	58	85986.4	1067204	221	0	0	405166	4	267662	7	78407	14
ERR1010037	4826312	51	94633.6	1067216	221	0	0	405162	4	334516	7	77409	13
ERR1010056	4873112	49	99451.3	1066479	221	0	0	405162	4	361837	7	133859	12
ERR1010061	4872735	57	85486.6	1065710	246	0	0	405330	4	224170	8	77409	14
ERR1010062	4873059	48	101522	1067131	246	0	0	476588	4	370700	7	133183	11
ERR1010078	4906290	47	104389	1068145	226	0	0	405328	4	228916	7	133858	12
ERR1010083	4872165	46	105917	1067216	226	0	0	405329	4	226010	7	114809	13
ERR1010109	4881002	49	99612.3	1062847	226	0	0	405328	4	226010	7	114809	13
ERR1010168	4981725	51	97680.9	1070284	226	0	0	475623	4	327361	7	88891	12
ERR2230899	4872417	58	84007.2	679352	202	0	0	375577	5	314311	8	77752	14
ERR2230900	4877993	47	103787	679392	227	0	0	401572	5	232826	8	115438	13
ERR2230901	4957341	49	101170	1062438	201	0	0	476545	4	375059	6	77098	12
ERR2230902	4875070	49	99491.2	1062313	205	0	0	476568	4	375382	6	89104	11
ERR2230903	4878509	46	106055	1062964	213	0	0	476793	4	263803	6	137937	11
ERR2230904	4791497	43	111430	762609	241	0	0	494124	4	401191	6	119382	11
ERR2230907	4875014	70	69643.1	947807	200	0	0	225914	5	153976	10	77074	19
ERR2230908	4967027	77	64506.8	687426	235	0	0	220123	8	179676	13	66220	22
ERR2230909	4874698	53	91975.4	936544	202	0	0	405156	4	232787	7	89064	13
ERR2230910	4978865	56	88908.3	1062057	202	0	0	401668	4	224318	8	77731	15
ERR2230911	4870460	54	90193.7	1062003	230	0	0	405494	4	224192	8	77316	15
ERR2230912	4876119	70	69658.8	1061667	200	0	0	224318	5	179880	10	77065	19
ERR2230913	4876442	50	97528.8	679475	223	0	0	401928	5	232827	8	115438	13
ERR2230914	4893941	56	87391.8	570555	202	0	0	405090	5	232787	8	89064	14
ERR2230916	4954768	62	79915.6	1061492	202	0	0	401349	4	189784	8	73691	16
ERR2230917	4875752	54	90291.7	947714	202	0	0	401650	5	224327	8	114148	14
ERR2230918	4877520	57	85570.5	768406	202	0	0	282803	6	199108	10	86919	17
ERR2230919	4975820	52	95688.9	895632	202	0	0	362657	5	192329	9	77065	16
ERR2230920	4954263	51	97142.4	1061853	202	0	0	405157	4	232786	7	89063	12
ERR2230921	4875180	44	110800	1062815	213	0	0	476525	4	401303	6	154016	10
ERR2230922	4798215	46	104309	1059976	202	0	0	401650	4	232787	7	134090	12
ERR2230924	4876378	62	78651.3	947600	216	0	0	405057	4	224318	8	89065	15
ERR2230925	4876457	61	79941.9	1061854	202	0	0	284890	5	161539	10	77074	18
ERR2230926	4875484	61	79926	679279	200	0	0	382114	5	224318	9	77941	16
ERR2230927	4877347	48	101611	1067964	201	0	0	494024	4	404225	6	152448	10
ERR2230929	4909964	58	84654.6	944687	202	0	0	357938	5	191019	9	77092	17
ERR2230930	4876239	58	84073.1	1062241	200	0	0	401673	4	225963	7	77074	14
ERR2230931	4876177	48	101587	944929	202	0	0	476561	4	401501	6	98674	12
ERR2230932	4873887	62	78611.1	947437	202	0	0	362997	5	224381	8	89063	15
ERR2230933	4878559	49	99562.4	1062899	213	0	0	476329	4	375064	6	154016	10
ERR2230934	4876038	57	85544.5	1061761	202	0	0	401340	4	226126	7	77065	14
ERR2230935	4955680	62	79930.3	1061953	200	0	0	401659	4	219863	8	74554	17
ERR2230936	4878013	53	92038	1062520	205	0	0	476561	4	232817	7	89104	12
ERR2230937	4874492	57	85517.4	1061852	200	0	0	400669	4	225932	7	89064	13
ERR2230939	4870984	55	88563.4	545662	210	0	0	284762	6	180586	10	89024	17
ERR2230940	4876799	60	81280	1062027	202	0	0	405090	4	232787	7	89064	13
ERR2230941	4868802	51	95466.7	1061962	200	0	0	476265	4	401529	6	153976	10
ERR2230942	4972704	69	72068.2	1061249	235	0	0	285518	5	180550	9	77424	16
ERR2230943	4980542	69	72181.8	1061963	200	0	0	401596	4	219928	8	74632	17
ERR2230944	4954239	51	97141.9	1061853	202	0	0	405260	4	232786	7	89063	12
ERR2230945	4877798	48	101621	1062149	204	0	0	476271	4	261188	6	89088	13
ERR2230946	4877773	43	113437	1062843	213	0	0	476560	4	401702	6	154016	10
ERR2230947	4841351	56	86452.7	915903	202	0	0	401537	4	224318	8	89064	14
ERR2230948	4876844	54	90311.9	944440	202	0	0	476536	4	232826	7	89104	13
ERR2230949	4874010	54	90259.4	904939	202	0	0	405124	4	197113	8	77074	15
ERR2230950	4872566	50	97451.3	1061853	202	0	0	405468	4	232786	7	153976	11
ERR2230951	4879005	46	106065	1064104	208	0	0	475711	4	267689	6	122321	11
ERR2230952	4878409	48	101634	947193	213	0	0	476793	4	401631	6	109720	12
ERR2230953	4877094	66	73895.4	1062149	200	0	0	363175	4	219911	8	74507	17
ERR2230954	4860989	51	95313.5	1053650	202	0	0	475823	4	401384	6	89065	11
ERR2230955	4874716	65	74995.6	947435	200	0	0	405511	4	218298	8	77074	15
ERR2230956	4875155	69	70654.4	947110	202	0	0	224327	6	153976	10	77074	19
ERR2230957	4873738	56	87031	1062147	202	0	0	363174	5	223706	8	89064	15
ERR230468	4873303	59	82598.4	1061542	227	0	0	224158	6	180524	10	77416	19
ERR984718	4981829	56	88961.2	1067204	246	0	0	400692	5	226010	8	76824	14
ERR984728	5304520	246	21563.1	338579	215	0	0	117553	14	50496	30	17968	64
ERR984730	4884856	59	82794.2	1067217	226	0	0	476356	4	370700	7	88891	12
ERR984733	4871910	52	93690.6	952841	221	0	0	370983	5	224170	8	114041	15
ERR984734	4981238	60	83020.6	1066735	221	0	0	328315	5	217560	9	76849	17
ERR984809	4982507	56	88973.3	1066771	221	0	0	475855	4	327361	7	88891	12
ERR984811	4982656	101	49333.2	559314	222	0	0	370718	6	273150	9	62970	18
ERR984815	4877660	46	106036	1067217	221	0	0	405158	4	267662	7	133860	12
ERR984819	4972486	100	49724.9	548066	221	0	0	327362	6	174077	10	55725	19
ERR984849	4981569	55	90574	1066945	246	0	0	402142	5	328315	7	76824	14
ERR984883	4981847	51	97683.3	1067204	246	0	0	475775	4	327361	7	76849	13
ERR984943	5374941	284	18925.8	246670	219	0	0	70278	21	41591	41	12041	82
ERR998469	5418378	263	20602.2	338603	202	0	0	95179	16	45350	33	14103	70
ERR998607	4871889	49	99426.3	953265	221	0	0	400065	5	226004	8	89016	14
ERR998620	4873245	45	108294	1067390	246	0	0	476796	4	267662	7	89016	12
SRR1030814	4881299	37	131927	1067035	220	0	0	495365	4	405793	6	154049	9
SRR1118714	5015730	79	63490.2	679599	212	0	0	284938	6	142414	11	68038	21
SRR2016695	4971890	55	90398	1067063	220	0	0	494424	4	405793	6	89136	11
SRR2016697	4947634	58	85304	1067066	220	0	0	405793	4	299924	7	105218	12
SRR3048856	4872323	75	64964.3	627366	203	0	0	180319	7	133866	13	56372	24
SRR3048968	4873363	65	74974.8	620465	203	0	0	181283	8	118773	15	77520	24
SRR3049830	4827262	54	89393.7	617947	203	0	0	270664	6	173694	10	77449	18
SRR4054670	4976646	38	130964	680158	220	0	0	477926	5	405628	7	89136	11
SRR4243006	4969016	43	115559	729632	213	0	0	478769	5	420523	7	153735	10
SRR4243007	4976271	54	92153.2	679528	203	0	0	419026	5	401847	7	89064	12
SRR6696881	4809871	71	67744.7	679418	203	0	0	313658	5	161501	10	77057	18
SRR6696882	4823106	60	80385.1	1062086	226	0	0	405102	4	226102	7	89041	13
SRR6696883	4877385	50	97547.7	791839	231	0	0	401737	5	226192	8	89052	14
SRR6696884	4823925	53	91017.4	1062458	219	0	0	405071	4	226180	7	89040	13
SRR6696885	4875607	55	88647.4	1062270	226	0	0	405204	4	226166	7	89041	13
SRR6696886	4876182	53	92003.4	678233	239	0	0	401614	5	226079	8	89056	14
SRR6696887	4876653	53	92012.3	678432	239	0	0	405217	5	226157	8	89056	14
SRR6697007	4944979	62	79757.7	947879	200	0	0	405400	4	224028	8	77041	16
SRR6697008	4876810	59	82657.8	1060275	203	0	0	405112	4	161667	8	77091	16
SRR6697510	4870980	55	88563.3	678100	228	0	0	405138	5	226131	8	89040	14
SRR6697511	4871468	50	97429.4	1066261	219	0	0	405302	4	225837	7	89040	13
SRR6698012	4879303	59	82700.1	1062395	219	0	0	401725	5	175817	8	77542	16
SRR6698013	4874254	59	82614.5	948290	213	0	0	401726	5	224046	8	77542	16
SRR6698014	4874402	57	85515.8	1062507	219	0	0	404907	4	224046	8	88010	14
SRR6698515	4871599	57	85466.6	1062397	219	0	0	401724	5	224032	8	77542	15
SRR6699016	4947100	59	83849.1	947914	200	0	0	405401	4	224032	8	77041	16
SRR6699518	5013073	78	64270.2	678362	206	0	0	405072	5	175933	10	77041	18
SRR6701097	4872544	58	84009.4	944203	206	0	0	314242	5	223347	8	77517	16
SRR6701098	4881138	71	68748.4	375168	219	0	0	223389	9	156223	14	77542	22
SRR6701099	4956078	68	72883.5	476098	219	0	0	226450	7	153874	13	77041	21
SRR6701100	4900165	43	113957	1179054	217	0	0	407307	4	232456	7	89055	12
SRR6701101	4869649	57	85432.4	679558	227	0	0	401969	5	226073	8	77836	15
SRR6701103	4867263	66	73746.4	948103	207	0	0	283689	5	153862	10	77029	19
SRR6701109	5060570	107	47295.1	1062374	206	0	0	401642	4	223978	8	74769	16
SRR6701111	4872303	53	91930.2	1059565	235	0	0	405318	4	226157	7	89056	13
SRR6701112	4925993	57	86420.9	477550	202	0	0	321634	6	197360	10	89072	17
SRR6701113	4877018	66	73894.2	948105	207	0	0	296495	5	179658	9	77453	17
SRR6701114	4878390	52	93815.2	1062617	208	0	0	401741	4	224048	8	89056	14
SRR6701115	4873635	60	81227.2	887785	208	0	0	401872	5	180551	8	74660	18
SRR6701116	4850948	69	70303.6	679565	213	0	0	293780	6	153660	10	75181	19
SRR6701117	4812121	38	126635	678771	239	0	0	464002	5	401722	7	117593	11
SRR6701118	4874261	71	68651.6	482541	220	0	0	284736	7	129062	12	74693	21
SRR6701119	4875131	54	90280.2	1062486	239	0	0	401642	4	226157	7	89056	13
SRR6701120	4877389	91	53597.7	678226	206	0	0	241252	7	114821	12	45621	25
SRR6701121	4883296	54	90431.4	1061678	235	0	0	405417	4	226127	7	89055	13
SRR6701122	4871765	70	69596.6	1062304	207	0	0	227005	6	154153	11	77029	19
SRR6701123	4875229	58	84055.7	679271	219	0	0	401231	5	224032	9	77542	16
SRR6701124	4876091	51	95609.6	678907	239	0	0	405138	5	226157	8	89056	14
SRR6701125	4864008	55	88436.5	1059999	226	0	0	393012	4	226180	7	77885	14
SRR6701127	4871707	54	90216.8	678553	251	0	0	405122	5	226180	8	77885	15
SRR6701128	4923854	51	96546.2	1062704	204	0	0	401752	4	232865	7	89072	13
SRR6701129	4919799	60	81996.6	940290	216	0	0	405335	4	224032	8	77542	15
SRR6701131	4875217	58	84055.5	679380	202	0	0	401725	5	226181	8	89031	15
SRR6701132	4875861	66	73876.7	624465	224	0	0	262661	7	120314	13	54972	23
SRR6701133	4872313	53	91930.4	1058528	239	0	0	401815	4	226174	7	89056	13
SRR6701433	4871079	56	86983.6	944194	250	0	0	375155	5	223347	8	77517	15
SRR6701434	4922722	61	80700.4	893223	219	0	0	401485	5	224032	8	77536	15
SRR6701435	4876934	55	88671.5	1062400	239	0	0	405138	4	226157	7	89056	13
SRR6701436	4872270	74	65841.5	947805	220	0	0	197416	6	118484	12	71600	22
SRR6701437	4910385	64	76724.8	946657	200	0	0	400746	5	224032	8	77041	16
SRR6701441	4865642	56	86886.5	947924	219	0	0	465758	4	224121	7	88844	13
SRR6701442	4857944	72	67471.4	615588	208	0	0	284771	7	152481	11	71479	21
SRR6701444	4836395	78	62005.1	375796	227	0	0	176303	10	118897	17	44895	31
SRR6701445	4871968	154	31636.2	239408	202	0	0	79312	18	45096	34	19265	68
SRR6701446	4874849	54	90275	642026	237	0	0	405076	5	224065	9	89052	15
SRR6701447	4868899	51	95468.6	632726	235	0	0	405318	5	197376	9	89056	15
SRR6701450	4880938	58	84154.1	678299	219	0	0	404620	5	226063	8	89040	14
SRR6701451	4910104	52	94425.1	1062084	219	0	0	442014	4	226180	7	89040	13
SRR6701452	4867929	109	44659.9	653606	203	0	0	126037	10	74639	20	38662	38
SRR6701453	4863165	49	99248.3	1052741	231	0	0	405314	4	226192	7	89052	13
SRR6701622	4872264	51	95534.6	948074	219	0	0	405302	4	226180	7	89040	14
SRR6701623	4907236	182	26962.8	406669	212	0	0	78424	15	49256	31	17031	67
SRR6701624	4871972	57	85473.2	678612	231	0	0	401781	5	225814	8	89040	15
SRR6701625	4869972	49	99387.2	1062103	246	0	0	405136	4	225775	7	77517	14
SRR6701626	4864626	68	71538.6	877234	222	0	0	396869	5	162661	9	77858	16
SRR6701627	4879617	52	93838.8	1062489	204	0	0	401761	4	226212	7	89072	13
SRR6701628	4855730	52	93379.4	732175	232	0	0	375120	5	191564	9	74664	17
SRR6701629	4903912	52	94306	1062384	229	0	0	405182	4	226182	7	89055	13
SRR6701630	4875264	51	95593.4	1062805	208	0	0	405096	4	224139	8	89056	14
SRR6701631	4915643	62	79284.6	947158	214	0	0	405301	4	224033	8	77041	16
SRR6701632	4946894	48	103060	1062120	216	0	0	405409	4	225995	7	77933	14
SRR6701657	4871126	63	77319.5	1057866	212	0	0	296971	5	223481	8	89028	15
SRR6701658	4869502	53	91877.4	1054827	246	0	0	405133	4	225979	7	89041	13
SRR6701659	4910041	61	80492.5	679316	200	0	0	405335	5	223888	9	78694	16
SRR6701660	4909496	45	109100	1062684	235	0	0	476298	4	401741	6	89056	12
SRR6701661	4953265	58	85401.1	948187	219	0	0	401680	4	223886	8	77041	17
SRR6701665	4953629	74	66940.9	391875	213	0	0	197846	9	149732	15	77041	24
SRR6701666	4903230	48	102151	746006	235	0	0	405274	5	237586	7	77057	15
SRR6701668	4958095	63	78699.9	476346	238	0	0	230217	8	176873	13	77057	21
SRR6701669	4879165	51	95669.9	1062585	204	0	0	401726	4	226063	7	89040	13
SRR6701670	4946462	57	86780	680488	208	0	0	401587	5	162516	9	74980	19
SRR6701672	4947528	57	86798.7	1059422	213	0	0	401680	4	223888	8	77542	15
SRR6701673	4910634	55	89284.2	679348	235	0	0	401552	5	226074	8	77933	15
SRR6701676	4916405	53	92762.4	1062213	211	0	0	405384	4	226196	7	89056	13
SRR6701677	4882627	52	93896.7	1062508	208	0	0	401759	4	225295	8	89056	14
SRR6701679	4837202	55	87949.1	678273	231	0	0	401719	5	226180	8	89040	14
SRR6701680	4910277	66	74398.1	948193	207	0	0	296495	5	153862	9	77029	18
SRR6701681	4875432	69	70658.4	638275	206	0	0	310577	6	163454	10	77029	18
SRR6701692	4872972	49	99448.4	1062067	235	0	0	401741	4	226314	7	89056	13
SRR6701693	4909853	56	87675.9	941496	219	0	0	402014	5	223895	8	77542	15
SRR6701782	4950583	56	88403.3	947406	215	0	0	285351	5	191182	9	89055	16
SRR6701792	4941689	55	89848.9	1062282	231	0	0	405139	4	226180	7	89040	13
SRR6701894	4869293	47	103602	1171504	208	0	0	400177	4	247299	8	89040	13
SRR6701911	4934339	52	94891.1	1054518	208	0	0	401972	5	226156	8	77517	15
SRR6701922	4917167	71	69255.9	600320	204	0	0	277078	6	158352	11	74675	20
SRR6701923	4880234	59	82715.8	1059150	226	0	0	403702	4	226141	7	89040	13
SRR6702193	4988515	66	75583.6	1054132	226	0	0	375185	5	226049	8	77041	16
SRR6702195	4885133	46	106199	1171587	206	0	0	405307	4	262194	7	89040	13
SRR6702214	4875842	50	97516.8	1061562	219	0	0	405321	4	226073	7	89041	13
SRR7013016	4948466	43	115081	1062163	201	0	0	476782	4	401492	6	89087	11
SRR7013017	4875421	54	90285.6	637843	202	0	0	404869	5	224147	9	89064	15
SRR7013018	4837119	54	89576.3	1021970	202	0	0	375016	4	224056	8	89064	14
SRR7013019	5058996	89	56842.7	1062243	207	0	0	448445	4	232792	7	74740	14
SRR7013029	4801666	45	106704	678279	207	0	0	420765	5	374421	7	153999	11
SRR7013038	4917051	55	89400.9	1054538	202	0	0	405326	4	226166	7	77912	14
SRR7013835	4871911	52	93690.6	679658	202	0	0	405260	5	226004	8	89064	14
SRR7013856	4944011	58	85241.6	1062403	207	0	0	375065	5	226204	8	78985	15
SRR7013857	4878695	48	101639	1061433	206	0	0	476918	4	401159	6	89090	12
SRR7013930	4870287	54	90190.5	678382	243	0	0	401287	5	226048	8	77860	15
SRR7014209	4872979	53	91943	1059546	203	0	0	405162	4	226003	7	89057	13
SRR7014222	4875093	50	97501.9	1062360	202	0	0	404869	4	226003	7	89064	13
SRR7014225	4875170	51	95591.6	1062260	243	0	0	296707	5	224045	8	89063	15
SRR7014227	4874999	49	99489.8	1062165	202	0	0	405260	4	224056	7	77912	14
SRR7014234	4942470	53	93254.1	746542	243	0	0	401626	5	226204	8	77859	15
SRR7014235	5025435	75	67005.8	893247	201	0	0	401274	5	191439	8	77065	16
SRR7014277	4872042	51	95530.2	678711	243	0	0	405263	5	226064	8	89064	14
SRR7014278	4876514	52	93779.1	679645	207	0	0	294018	6	161681	10	77107	19

## Sheet: Serotype_Predictions
Genome	cgmlst_ST	cgmlst_distance	cgmlst_matching_alleles	cgmlst_subspecies	h1	h2	mash_distance	mash_genome	mash_match	mash_serovar	mash_subspecies	o_antigen	serogroup	serovar	serovar_antigen	serovar_cgmlst
SRR1122707	2744992433	0.00909091	327	enterica	g,p	-	2.38e-05	SRR1122707	999	Dublin	enterica	1,9,12[Vi]	D1	Dublin	Blegdam|Dublin|Enteritidis|Gueuletapee|Hillingdon|Kiel|Moscow|Naestved|Nitra|Rostock	Dublin
SRR1122708	2820607188	0.0121212	326	enterica	g,p	-	0	SRR1122708	1000	Dublin	enterica	1,9,12[Vi]	D1	Dublin	Blegdam|Dublin|Enteritidis|Gueuletapee|Hillingdon|Kiel|Moscow|Naestved|Nitra|Rostock	Dublin
SRR1257300	137850603	0.00909091	327	enterica	g,p	-	0	SRR1257300	1000	Dublin	enterica	1,9,12[Vi]	D1	Dublin	Blegdam|Dublin|Enteritidis|Gueuletapee|Hillingdon|Kiel|Moscow|Naestved|Nitra|Rostock	Dublin
SRR1257307	137850603	0.00909091	327	enterica	g,p	-	2.38e-05	SRR1257300	999	Dublin	enterica	1,9,12[Vi]	D1	Dublin	Blegdam|Dublin|Enteritidis|Gueuletapee|Hillingdon|Kiel|Moscow|Naestved|Nitra|Rostock	Dublin
SRR1363299	592156462	0.0121212	326	enterica	g,p	-	0	SRR1122493	1000	Dublin	enterica	1,9,12[Vi]	D1	Dublin	Blegdam|Dublin|Enteritidis|Gueuletapee|Hillingdon|Kiel|Moscow|Naestved|Nitra|Rostock	Dublin
SRR1686503	525111699	0.00909091	327	enterica	g,p	-	0.000143503	DG22	994	Dublin	enterica	1,9,12[Vi]	D1	Dublin	Blegdam|Dublin|Enteritidis|Gueuletapee|Hillingdon|Kiel|Moscow|Naestved|Nitra|Rostock	Dublin
SRR1686502	NA	0.0121212	326	enterica	g,p	-	7.16e-05	SRR980326	997	Dublin	enterica	1,9,12[Vi]	D1	Dublin	Blegdam|Dublin|Enteritidis|Gueuletapee|Hillingdon|Kiel|Moscow|Naestved|Nitra|Rostock	Dublin
SRR1793247	2891731544	0.0121212	326	enterica	g,p	-	7.16e-05	63551	997	Dublin	enterica	1,9,12[Vi]	D1	Dublin	Blegdam|Dublin|Enteritidis|Gueuletapee|Hillingdon|Kiel|Moscow|Naestved|Nitra|Rostock	Dublin
SRR1598881	592156462	0.0121212	326	enterica	g,p	-	0.000143503	SRR1299283	994	Dublin	enterica	1,9,12[Vi]	D1	Dublin	Blegdam|Dublin|Enteritidis|Gueuletapee|Hillingdon|Kiel|Moscow|Naestved|Nitra|Rostock	Dublin
SRR2064127	NA	0.0121212	326	enterica	g,p	-	0.000532603	SRR1299283	978	Dublin	enterica	1,9,12[Vi]	D1	Dublin	Blegdam|Dublin|Enteritidis|Gueuletapee|Hillingdon|Kiel|Moscow|Naestved|Nitra|Rostock	Dublin
SRR1686614	NA	0.0121212	326	enterica	g,p	-	7.16e-05	SRR1122493	997	Dublin	enterica	1,9,12[Vi]	D1	Dublin	Blegdam|Dublin|Enteritidis|Gueuletapee|Hillingdon|Kiel|Moscow|Naestved|Nitra|Rostock	Dublin
SRR1686623	1300843017	0.0121212	326	enterica	g,p	-	0.000119496	DG22	995	Dublin	enterica	1,9,12[Vi]	D1	Dublin	Blegdam|Dublin|Enteritidis|Gueuletapee|Hillingdon|Kiel|Moscow|Naestved|Nitra|Rostock	Dublin
SRR1686624	137850603	0.00909091	327	enterica	g,p	-	0.000119496	SRR1133229	995	Dublin	enterica	1,9,12[Vi]	D1	Dublin	Blegdam|Dublin|Enteritidis|Gueuletapee|Hillingdon|Kiel|Moscow|Naestved|Nitra|Rostock	Dublin
SRR3115243	NA	0.0151515	325	enterica	g,p	-	7.16e-05	SRR1048325	997	Dublin	enterica	1,9,12[Vi]	D1	Dublin	Blegdam|Dublin|Enteritidis|Gueuletapee|Hillingdon|Kiel|Moscow|Naestved|Nitra|Rostock	Dublin
SRR3173527	NA	0.0151515	325	enterica	g,p	-	4.77e-05	SRR1133229	998	Dublin	enterica	1,9,12[Vi]	D1	Dublin	Blegdam|Dublin|Enteritidis|Gueuletapee|Hillingdon|Kiel|Moscow|Naestved|Nitra|Rostock	Dublin
SRR3173528	NA	0.0121212	326	enterica	g,p	-	7.16e-05	SRR1133229	997	Dublin	enterica	1,9,12[Vi]	D1	Dublin	Blegdam|Dublin|Enteritidis|Gueuletapee|Hillingdon|Kiel|Moscow|Naestved|Nitra|Rostock	Dublin
SRR1122622	NA	0.0151515	325	enterica	g,p	-	0	SRR1122622	1000	Dublin	enterica	1,9,12[Vi]	D1	Dublin	Blegdam|Dublin|Enteritidis|Gueuletapee|Hillingdon|Kiel|Moscow|Naestved|Nitra|Rostock	Dublin
SRR6986092	NA	0.0121212	326	enterica	g,p	-	4.77e-05	SRR1133229	998	Dublin	enterica	1,9,12[Vi]	D1	Dublin	Blegdam|Dublin|Enteritidis|Gueuletapee|Hillingdon|Kiel|Moscow|Naestved|Nitra|Rostock	Dublin
SRR6986337	NA	0.0151515	325	enterica	g,p	-	0.000409992	SRR980326	983	Dublin	enterica	1,9,12[Vi]	D1	Dublin	Blegdam|Dublin|Enteritidis|Gueuletapee|Hillingdon|Kiel|Moscow|Naestved|Nitra|Rostock	Dublin
SRR6986344	NA	0.0151515	325	enterica	g,p	-	4.77e-05	SRR1133229	998	Dublin	enterica	1,9,12[Vi]	D1	Dublin	Blegdam|Dublin|Enteritidis|Gueuletapee|Hillingdon|Kiel|Moscow|Naestved|Nitra|Rostock	Dublin
SRR6986362	NA	0.0121212	326	enterica	g,p	-	4.77e-05	SRR1133229	998	Dublin	enterica	1,9,12[Vi]	D1	Dublin	Blegdam|Dublin|Enteritidis|Gueuletapee|Hillingdon|Kiel|Moscow|Naestved|Nitra|Rostock	Dublin
SRR6986365	NA	0.0181818	324	enterica	g,p	-	2.38e-05	SRR1284696	999	Dublin	enterica	1,9,12[Vi]	D1	Dublin	Blegdam|Dublin|Enteritidis|Gueuletapee|Hillingdon|Kiel|Moscow|Naestved|Nitra|Rostock	Dublin
SRR6986180	NA	0.0121212	326	enterica	g,p	-	7.16e-05	SRR1284696	997	Dublin	enterica	1,9,12[Vi]	D1	Dublin	Blegdam|Dublin|Enteritidis|Gueuletapee|Hillingdon|Kiel|Moscow|Naestved|Nitra|Rostock	Dublin
SRR6986181	NA	0.0121212	326	enterica	g,p	-	2.38e-05	SRR1284696	999	Dublin	enterica	1,9,12[Vi]	D1	Dublin	Blegdam|Dublin|Enteritidis|Gueuletapee|Hillingdon|Kiel|Moscow|Naestved|Nitra|Rostock	Dublin
SRR6986336	NA	0.0151515	325	enterica	g,p	-	4.77e-05	SRR1133229	998	Dublin	enterica	1,9,12[Vi]	D1	Dublin	Blegdam|Dublin|Enteritidis|Gueuletapee|Hillingdon|Kiel|Moscow|Naestved|Nitra|Rostock	Dublin
SRR6945578	1591253917	0.030303	320	enterica	g,p	-	4.77e-05	85738	998	Dublin	enterica	1,9,12[Vi]	D1	Dublin	Blegdam|Dublin|Enteritidis|Gueuletapee|Hillingdon|Kiel|Moscow|Naestved|Nitra|Rostock	Dublin
SRR6950216	2942988365	0.0121212	326	enterica	g,p	-	2.38e-05	61912	999	Dublin	enterica	1,9,12[Vi]	D1	Dublin	Blegdam|Dublin|Enteritidis|Gueuletapee|Hillingdon|Kiel|Moscow|Naestved|Nitra|Rostock	Dublin
SRR6950218	660433134	0.0151515	325	enterica	g,p	-	0	85738	1000	Dublin	enterica	1,9,12[Vi]	D1	Dublin	Blegdam|Dublin|Enteritidis|Gueuletapee|Hillingdon|Kiel|Moscow|Naestved|Nitra|Rostock	Dublin
SRR6986224	NA	0.0121212	326	enterica	g,p	-	4.77e-05	SRR1133229	998	Dublin	enterica	1,9,12[Vi]	D1	Dublin	Blegdam|Dublin|Enteritidis|Gueuletapee|Hillingdon|Kiel|Moscow|Naestved|Nitra|Rostock	Dublin
SRR6986348	NA	0.0151515	325	enterica	g,p	-	4.77e-05	SRR1133229	998	Dublin	enterica	1,9,12[Vi]	D1	Dublin	Blegdam|Dublin|Enteritidis|Gueuletapee|Hillingdon|Kiel|Moscow|Naestved|Nitra|Rostock	Dublin
SRR7010294	NA	0.0151515	325	enterica	g,p	-	7.16e-05	SRR1133229	997	Dublin	enterica	1,9,12[Vi]	D1	Dublin	Blegdam|Dublin|Enteritidis|Gueuletapee|Hillingdon|Kiel|Moscow|Naestved|Nitra|Rostock	Dublin
SRR7011732	NA	0.0121212	326	enterica	g,p	-	7.16e-05	SRR1284696	997	Dublin	enterica	1,9,12[Vi]	D1	Dublin	Blegdam|Dublin|Enteritidis|Gueuletapee|Hillingdon|Kiel|Moscow|Naestved|Nitra|Rostock	Dublin
SRR7011956	NA	0.0151515	325	enterica	g,p	-	2.38e-05	SRR1284696	999	Dublin	enterica	1,9,12[Vi]	D1	Dublin	Blegdam|Dublin|Enteritidis|Gueuletapee|Hillingdon|Kiel|Moscow|Naestved|Nitra|Rostock	Dublin
SRR7011962	NA	0.0151515	325	enterica	g,p	-	7.16e-05	SRR1284696	997	Dublin	enterica	1,9,12[Vi]	D1	Dublin	Blegdam|Dublin|Enteritidis|Gueuletapee|Hillingdon|Kiel|Moscow|Naestved|Nitra|Rostock	Dublin
SRR7011986	NA	0.0121212	326	enterica	g,p	-	4.77e-05	SRR1284696	998	Dublin	enterica	1,9,12[Vi]	B	Dublin	Essen|Hato	Dublin
SRR7130384	NA	0.0121212	326	enterica	g,p	-	2.38e-05	SRR980326	999	Dublin	enterica	1,9,12[Vi]	D1	Dublin	Blegdam|Dublin|Enteritidis|Gueuletapee|Hillingdon|Kiel|Moscow|Naestved|Nitra|Rostock	Dublin
SRR7130547	NA	0.0151515	325	enterica	g,p	-	2.38e-05	SRR1284696	999	Dublin	enterica	1,9,12[Vi]	D1	Dublin	Blegdam|Dublin|Enteritidis|Gueuletapee|Hillingdon|Kiel|Moscow|Naestved|Nitra|Rostock	Dublin
SRR7196769	NA	0.0151515	325	enterica	g,p	-	4.77e-05	SRR1122622	998	Dublin	enterica	1,9,12[Vi]	D1	Dublin	Blegdam|Dublin|Enteritidis|Gueuletapee|Hillingdon|Kiel|Moscow|Naestved|Nitra|Rostock	Dublin
SRR6986342	3879298271	0.0181818	324	enterica	g,p	-	9.55e-05	13813	996	Dublin	enterica	1,9,12[Vi]	D1	Dublin	Blegdam|Dublin|Enteritidis|Gueuletapee|Hillingdon|Kiel|Moscow|Naestved|Nitra|Rostock	Dublin
SRR7010301	NA	0.0121212	326	enterica	g,p	-	4.77e-05	SRR1133229	998	Dublin	enterica	1,9,12[Vi]	D1	Dublin	Blegdam|Dublin|Enteritidis|Gueuletapee|Hillingdon|Kiel|Moscow|Naestved|Nitra|Rostock	Dublin
SRR7010304	NA	0.0151515	325	enterica	g,p	-	4.77e-05	SRR1133229	998	Dublin	enterica	1,9,12[Vi]	D1	Dublin	Blegdam|Dublin|Enteritidis|Gueuletapee|Hillingdon|Kiel|Moscow|Naestved|Nitra|Rostock	Dublin
SRR7130565	NA	0.0121212	326	enterica	g,p	-	4.77e-05	SRR1122622	998	Dublin	enterica	1,9,12[Vi]	D1	Dublin	Blegdam|Dublin|Enteritidis|Gueuletapee|Hillingdon|Kiel|Moscow|Naestved|Nitra|Rostock	Dublin
SRR1636692	NA	0.0121212	326	enterica	g,p	-	4.77e-05	SRR1284696	998	Dublin	enterica	1,9,12[Vi]	D1	Dublin	Blegdam|Dublin|Enteritidis|Gueuletapee|Hillingdon|Kiel|Moscow|Naestved|Nitra|Rostock	Dublin
SRR2132196	NA	0.0121212	326	enterica	g,p	-	0.000167546	SRR950704	993	Dublin	enterica	1,9,12[Vi]	D1	Dublin	Blegdam|Dublin|Enteritidis|Gueuletapee|Hillingdon|Kiel|Moscow|Naestved|Nitra|Rostock	Dublin
SRR2407619	NA	0.0151515	325	enterica	g,p	-	4.77e-05	SRR1133229	998	Dublin	enterica	1,9,12[Vi]	D1	Dublin	Blegdam|Dublin|Enteritidis|Gueuletapee|Hillingdon|Kiel|Moscow|Naestved|Nitra|Rostock	Dublin
SRR2407658	NA	0.0151515	325	enterica	g,p	-	4.77e-05	SRR950704	998	Dublin	enterica	1,9,12[Vi]	D1	Dublin	Blegdam|Dublin|Enteritidis|Gueuletapee|Hillingdon|Kiel|Moscow|Naestved|Nitra|Rostock	Dublin
SRR2407736	NA	0.0151515	325	enterica	g,p	-	0	SRR1122622	1000	Dublin	enterica	1,9,12[Vi]	D1	Dublin	Blegdam|Dublin|Enteritidis|Gueuletapee|Hillingdon|Kiel|Moscow|Naestved|Nitra|Rostock	Dublin
SRR6986177	NA	0.0151515	325	enterica	g,p	-	0.000119496	SRR1048325	995	Dublin	enterica	1,9,12[Vi]	D1	Dublin	Blegdam|Dublin|Enteritidis|Gueuletapee|Hillingdon|Kiel|Moscow|Naestved|Nitra|Rostock	Dublin
SRR7010338	NA	0.0121212	326	enterica	g,p	-	0.000143503	SRR1122622	994	Dublin	enterica	1,9,12[Vi]	B	Dublin	Essen|Hato	Dublin
SRR7010474	NA	0.0151515	325	enterica	g,p	-	4.77e-05	SRR1133229	998	Dublin	enterica	1,9,12[Vi]	D1	Dublin	Blegdam|Dublin|Enteritidis|Gueuletapee|Hillingdon|Kiel|Moscow|Naestved|Nitra|Rostock	Dublin
SRR7010475	NA	0.0151515	325	enterica	g,p	-	7.16e-05	SRR1122622	997	Dublin	enterica	1,9,12[Vi]	D1	Dublin	Blegdam|Dublin|Enteritidis|Gueuletapee|Hillingdon|Kiel|Moscow|Naestved|Nitra|Rostock	Dublin
SRR7012122	NA	0.0121212	326	enterica	g,p	-	4.77e-05	SRR1122622	998	Dublin	enterica	1,9,12[Vi]	D1	Dublin	Blegdam|Dublin|Enteritidis|Gueuletapee|Hillingdon|Kiel|Moscow|Naestved|Nitra|Rostock	Dublin
SRR7219558	NA	0.0151515	325	enterica	g,p	-	4.77e-05	SRR1133229	998	Dublin	enterica	1,9,12[Vi]	D1	Dublin	Blegdam|Dublin|Enteritidis|Gueuletapee|Hillingdon|Kiel|Moscow|Naestved|Nitra|Rostock	Dublin
SRR7221728	NA	0.0121212	326	enterica	g,p	-	0.000336872	SRR1284696	986	Dublin	enterica	1,9,12[Vi]	D1	Dublin	Blegdam|Dublin|Enteritidis|Gueuletapee|Hillingdon|Kiel|Moscow|Naestved|Nitra|Rostock	Dublin
SRR7221730	NA	0.0181818	324	enterica	g,p	-	4.77e-05	SRR1122622	998	Dublin	enterica	1,9,12[Vi]	D1	Dublin	Blegdam|Dublin|Enteritidis|Gueuletapee|Hillingdon|Kiel|Moscow|Naestved|Nitra|Rostock	Dublin
SRR2925321	NA	0.0121212	326	enterica	g,p	-	7.16e-05	SRR1133229	997	Dublin	enterica	1,9,12[Vi]	D1	Dublin	Blegdam|Dublin|Enteritidis|Gueuletapee|Hillingdon|Kiel|Moscow|Naestved|Nitra|Rostock	Dublin
SRR2925322	NA	0.0121212	326	enterica	g,p	-	7.16e-05	SRR1122622	997	Dublin	enterica	1,9,12[Vi]	D1	Dublin	Blegdam|Dublin|Enteritidis|Gueuletapee|Hillingdon|Kiel|Moscow|Naestved|Nitra|Rostock	Dublin
SRR2925325	NA	0.0121212	326	enterica	g,p	-	4.77e-05	SRR1122622	998	Dublin	enterica	1,9,12[Vi]	D1	Dublin	Blegdam|Dublin|Enteritidis|Gueuletapee|Hillingdon|Kiel|Moscow|Naestved|Nitra|Rostock	Dublin
SRR2925326	NA	0.0121212	326	enterica	g,p	-	4.77e-05	SRR1133229	998	Dublin	enterica	1,9,12[Vi]	D1	Dublin	Blegdam|Dublin|Enteritidis|Gueuletapee|Hillingdon|Kiel|Moscow|Naestved|Nitra|Rostock	Dublin
SRR2925327	NA	0.0121212	326	enterica	g,p	-	0.000483446	SRR980326	980	Dublin	enterica	1,9,12[Vi]	D1	Dublin	Blegdam|Dublin|Enteritidis|Gueuletapee|Hillingdon|Kiel|Moscow|Naestved|Nitra|Rostock	Dublin
SRR2925328	NA	0.0151515	325	enterica	g,p	-	4.77e-05	SRR1133229	998	Dublin	enterica	1,9,12[Vi]	D1	Dublin	Blegdam|Dublin|Enteritidis|Gueuletapee|Hillingdon|Kiel|Moscow|Naestved|Nitra|Rostock	Dublin
SRR2925329	NA	0.0121212	326	enterica	g,p	-	0.000361208	SRR1284696	985	Dublin	enterica	1,9,12[Vi]	D1	Dublin	Blegdam|Dublin|Enteritidis|Gueuletapee|Hillingdon|Kiel|Moscow|Naestved|Nitra|Rostock	Dublin
SRR2925330	NA	0.0121212	326	enterica	g,p	-	4.77e-05	SRR1133229	998	Dublin	enterica	1,9,12[Vi]	D1	Dublin	Blegdam|Dublin|Enteritidis|Gueuletapee|Hillingdon|Kiel|Moscow|Naestved|Nitra|Rostock	Dublin
SRR2925645	NA	0.0151515	325	enterica	g,p	-	4.77e-05	SRR1133229	998	Dublin	enterica	1,9,12[Vi]	D1	Dublin	Blegdam|Dublin|Enteritidis|Gueuletapee|Hillingdon|Kiel|Moscow|Naestved|Nitra|Rostock	Dublin
SRR2961909	NA	0.0121212	326	enterica	g,p	-	7.16e-05	SRR1133229	997	Dublin	enterica	1,9,12[Vi]	D1	Dublin	Blegdam|Dublin|Enteritidis|Gueuletapee|Hillingdon|Kiel|Moscow|Naestved|Nitra|Rostock	Dublin
SRR2962651	NA	0.0151515	325	enterica	g,p	-	4.77e-05	SRR1133229	998	Dublin	enterica	1,9,12[Vi]	D1	Dublin	Blegdam|Dublin|Enteritidis|Gueuletapee|Hillingdon|Kiel|Moscow|Naestved|Nitra|Rostock	Dublin
SRR2962655	NA	0.0151515	325	enterica	g,p	-	0.000264084	SRR1284696	989	Dublin	enterica	1,9,12[Vi]	D1	Dublin	Blegdam|Dublin|Enteritidis|Gueuletapee|Hillingdon|Kiel|Moscow|Naestved|Nitra|Rostock	Dublin
SRR3156384	NA	0.0151515	325	enterica	g,p	-	0.000312573	SRR1300584	987	Dublin	enterica	1,9,12[Vi]	D1	Dublin	Blegdam|Dublin|Enteritidis|Gueuletapee|Hillingdon|Kiel|Moscow|Naestved|Nitra|Rostock	Dublin
SRR3476368	NA	0.0121212	326	enterica	g,p	-	2.38e-05	SRR1122622	999	Dublin	enterica	1,9,12[Vi]	D1	Dublin	Blegdam|Dublin|Enteritidis|Gueuletapee|Hillingdon|Kiel|Moscow|Naestved|Nitra|Rostock	Dublin
SRR3476440	NA	0.0121212	326	enterica	g,p	-	4.77e-05	SRR1122622	998	Dublin	enterica	1,9,12[Vi]	D1	Dublin	Blegdam|Dublin|Enteritidis|Gueuletapee|Hillingdon|Kiel|Moscow|Naestved|Nitra|Rostock	Dublin
SRR3476441	NA	0.0151515	325	enterica	g,p	-	4.77e-05	SRR1122622	998	Dublin	enterica	1,9,12[Vi]	D1	Dublin	Blegdam|Dublin|Enteritidis|Gueuletapee|Hillingdon|Kiel|Moscow|Naestved|Nitra|Rostock	Dublin
SRR3925278	2758801300	0.0121212	326	enterica	g,p	-	0.000119496	SRR1030814	995	Dublin	enterica	1,9,12[Vi]	D1	Dublin	Blegdam|Dublin|Enteritidis|Gueuletapee|Hillingdon|Kiel|Moscow|Naestved|Nitra|Rostock	Dublin
SRR4280632	NA	0.0151515	325	enterica	g,p	-	0.000143503	SRR1284696	994	Dublin	enterica	1,9,12[Vi]	D1	Dublin	Blegdam|Dublin|Enteritidis|Gueuletapee|Hillingdon|Kiel|Moscow|Naestved|Nitra|Rostock	Dublin
SRR5311510	NA	0.0151515	325	enterica	g,p	-	4.77e-05	SRR1122493	998	Dublin	enterica	1,9,12[Vi]	D1	Dublin	Blegdam|Dublin|Enteritidis|Gueuletapee|Hillingdon|Kiel|Moscow|Naestved|Nitra|Rostock	Dublin
SRR7041721	NA	0.0121212	326	enterica	g,p	-	4.77e-05	SRR1122622	998	Dublin	enterica	1,9,12[Vi]	D1	Dublin	Blegdam|Dublin|Enteritidis|Gueuletapee|Hillingdon|Kiel|Moscow|Naestved|Nitra|Rostock	Dublin
SRR7041722	NA	0.0121212	326	enterica	g,p	-	4.77e-05	SRR1048325	998	Dublin	enterica	1,9,12[Vi]	D1	Dublin	Blegdam|Dublin|Enteritidis|Gueuletapee|Hillingdon|Kiel|Moscow|Naestved|Nitra|Rostock	Dublin
SRR7041896	NA	0.0121212	326	enterica	g,p	-	7.16e-05	SRR1048325	997	Dublin	enterica	1,9,12[Vi]	D1	Dublin	Blegdam|Dublin|Enteritidis|Gueuletapee|Hillingdon|Kiel|Moscow|Naestved|Nitra|Rostock	Dublin
SRR7707871	NA	0.0151515	325	enterica	g,p	-	0.000312573	SRR1133229	987	Dublin	enterica	1,9,12[Vi]	D1	Dublin	Blegdam|Dublin|Enteritidis|Gueuletapee|Hillingdon|Kiel|Moscow|Naestved|Nitra|Rostock	Dublin
SRR3928711	NA	0.0121212	326	enterica	g,p	-	0.000167546	SRR980326	993	Dublin	enterica	1,9,12[Vi]	D1	Dublin	Blegdam|Dublin|Enteritidis|Gueuletapee|Hillingdon|Kiel|Moscow|Naestved|Nitra|Rostock	Dublin
SRR5000752	NA	0.0121212	326	enterica	g,p	-	7.16e-05	SRR1048325	997	Dublin	enterica	1,9,12[Vi]	D1	Dublin	Blegdam|Dublin|Enteritidis|Gueuletapee|Hillingdon|Kiel|Moscow|Naestved|Nitra|Rostock	Dublin
SRR5006471	NA	0.0151515	325	enterica	g,p	-	7.16e-05	SRR1133229	997	Dublin	enterica	1,9,12[Vi]	D1	Dublin	Blegdam|Dublin|Enteritidis|Gueuletapee|Hillingdon|Kiel|Moscow|Naestved|Nitra|Rostock	Dublin
SRR5006472	NA	0.0151515	325	enterica	g,p	-	0.000119496	SRR1048325	995	Dublin	enterica	1,9,12[Vi]	D1	Dublin	Blegdam|Dublin|Enteritidis|Gueuletapee|Hillingdon|Kiel|Moscow|Naestved|Nitra|Rostock	Dublin
SRR5006474	NA	0.0151515	325	enterica	g,p	-	0.000119496	SRR1048325	995	Dublin	enterica	1,9,12[Vi]	D1	Dublin	Blegdam|Dublin|Enteritidis|Gueuletapee|Hillingdon|Kiel|Moscow|Naestved|Nitra|Rostock	Dublin
SRR5006476	NA	0.0151515	325	enterica	g,p	-	0.000119496	SRR1048325	995	Dublin	enterica	1,9,12[Vi]	D1	Dublin	Blegdam|Dublin|Enteritidis|Gueuletapee|Hillingdon|Kiel|Moscow|Naestved|Nitra|Rostock	Dublin
SRR5045015	NA	0.0151515	325	enterica	g,p	-	4.77e-05	SRR1122622	998	Dublin	enterica	1,9,12[Vi]	D1	Dublin	Blegdam|Dublin|Enteritidis|Gueuletapee|Hillingdon|Kiel|Moscow|Naestved|Nitra|Rostock	Dublin
SRR5075657	594447547	0.00909091	327	enterica	g,p	-	4.77e-05	SRR1030814	998	Dublin	enterica	1,9,12[Vi]	D1	Dublin	Blegdam|Dublin|Enteritidis|Gueuletapee|Hillingdon|Kiel|Moscow|Naestved|Nitra|Rostock	Dublin
SRR5091705	NA	0.0151515	325	enterica	g,p	-	0.000239895	SRR1133229	990	Dublin	enterica	1,9,12[Vi]	D1	Dublin	Blegdam|Dublin|Enteritidis|Gueuletapee|Hillingdon|Kiel|Moscow|Naestved|Nitra|Rostock	Dublin
SRR5120844	NA	0.0151515	325	enterica	g,p	-	7.16e-05	SRR1048325	997	Dublin	enterica	1,9,12[Vi]	D1	Dublin	Blegdam|Dublin|Enteritidis|Gueuletapee|Hillingdon|Kiel|Moscow|Naestved|Nitra|Rostock	Dublin
SRR5120855	NA	0.0151515	325	enterica	g,p	-	7.16e-05	SRR1048325	997	Dublin	enterica	1,9,12[Vi]	D1	Dublin	Blegdam|Dublin|Enteritidis|Gueuletapee|Hillingdon|Kiel|Moscow|Naestved|Nitra|Rostock	Dublin
SRR5127030	NA	0.0151515	325	enterica	g,p	-	2.38e-05	SRR1284696	999	Dublin	enterica	1,9,12[Vi]	D1	Dublin	Blegdam|Dublin|Enteritidis|Gueuletapee|Hillingdon|Kiel|Moscow|Naestved|Nitra|Rostock	Dublin
SRR5127031	NA	0.0121212	326	enterica	g,p	-	4.77e-05	SRR1048325	998	Dublin	enterica	1,9,12[Vi]	D1	Dublin	Blegdam|Dublin|Enteritidis|Gueuletapee|Hillingdon|Kiel|Moscow|Naestved|Nitra|Rostock	Dublin
SRR5127066	NA	0.0151515	325	enterica	g,p	-	7.16e-05	SRR1048325	997	Dublin	enterica	1,9,12[Vi]	D1	Dublin	Blegdam|Dublin|Enteritidis|Gueuletapee|Hillingdon|Kiel|Moscow|Naestved|Nitra|Rostock	Dublin
SRR5130041	NA	0.0151515	325	enterica	g,p	-	4.77e-05	SRR1284696	998	Dublin	enterica	1,9,12[Vi]	D1	Dublin	Blegdam|Dublin|Enteritidis|Gueuletapee|Hillingdon|Kiel|Moscow|Naestved|Nitra|Rostock	Dublin
SRR5195880	NA	0.0121212	326	enterica	g,p	-	4.77e-05	SRR1122622	998	Dublin	enterica	1,9,12[Vi]	D1	Dublin	Blegdam|Dublin|Enteritidis|Gueuletapee|Hillingdon|Kiel|Moscow|Naestved|Nitra|Rostock	Dublin
SRR5224180	NA	0.0151515	325	enterica	g,p	-	7.16e-05	SRR1300584	997	Dublin	enterica	1,9,12[Vi]	D1	Dublin	Blegdam|Dublin|Enteritidis|Gueuletapee|Hillingdon|Kiel|Moscow|Naestved|Nitra|Rostock	Dublin
SRR5235498	NA	0.0151515	325	enterica	g,p	-	7.16e-05	SRR1300584	997	Dublin	enterica	1,9,12[Vi]	D1	Dublin	Blegdam|Dublin|Enteritidis|Gueuletapee|Hillingdon|Kiel|Moscow|Naestved|Nitra|Rostock	Dublin
SRR5271452	NA	0.0151515	325	enterica	g,p	-	4.77e-05	SRR1122622	998	Dublin	enterica	1,9,12[Vi]	D1	Dublin	Blegdam|Dublin|Enteritidis|Gueuletapee|Hillingdon|Kiel|Moscow|Naestved|Nitra|Rostock	Dublin
SRR5271480	NA	0.0121212	326	enterica	g,p	-	2.38e-05	SRR980326	999	Dublin	enterica	1,9,12[Vi]	D1	Dublin	Blegdam|Dublin|Enteritidis|Gueuletapee|Hillingdon|Kiel|Moscow|Naestved|Nitra|Rostock	Dublin
SRR5271496	NA	0.0121212	326	enterica	g,p	-	2.38e-05	SRR1122622	999	Dublin	enterica	1,9,12[Vi]	D1	Dublin	Blegdam|Dublin|Enteritidis|Gueuletapee|Hillingdon|Kiel|Moscow|Naestved|Nitra|Rostock	Dublin
SRR6350790	NA	0.0151515	325	enterica	g,p	-	2.38e-05	SRR1122622	999	Dublin	enterica	1,9,12[Vi]	D1	Dublin	Blegdam|Dublin|Enteritidis|Gueuletapee|Hillingdon|Kiel|Moscow|Naestved|Nitra|Rostock	Dublin
SRR6351094	2424196976	0.0121212	326	enterica	g,p	-	4.77e-05	SRR1030814	998	Dublin	enterica	1,9,12[Vi]	D1	Dublin	Blegdam|Dublin|Enteritidis|Gueuletapee|Hillingdon|Kiel|Moscow|Naestved|Nitra|Rostock	Dublin
SRR7041304	NA	0.0151515	325	enterica	g,p	-	2.38e-05	SRR1122622	999	Dublin	enterica	1,9,12[Vi]	D1	Dublin	Blegdam|Dublin|Enteritidis|Gueuletapee|Hillingdon|Kiel|Moscow|Naestved|Nitra|Rostock	Dublin
SRR7041622	NA	0.0181818	324	enterica	g,p	-	0.000119496	SRR1133229	995	Dublin	enterica	1,9,12[Vi]	B	Dublin	Essen|Hato	Dublin
SRR7041697	NA	0.0121212	326	enterica	g,p	-	4.77e-05	SRR1133229	998	Dublin	enterica	1,9,12[Vi]	D1	Dublin	Blegdam|Dublin|Enteritidis|Gueuletapee|Hillingdon|Kiel|Moscow|Naestved|Nitra|Rostock	Dublin
SRR7042031	NA	0.0151515	325	enterica	g,p	-	0.000167546	SRR1133229	993	Dublin	enterica	1,9,12[Vi]	D1	Dublin	Blegdam|Dublin|Enteritidis|Gueuletapee|Hillingdon|Kiel|Moscow|Naestved|Nitra|Rostock	Dublin
SRR7262805	NA	0.0121212	326	enterica	g,p	-	4.77e-05	SRR1133229	998	Dublin	enterica	1,9,12[Vi]	D1	Dublin	Blegdam|Dublin|Enteritidis|Gueuletapee|Hillingdon|Kiel|Moscow|Naestved|Nitra|Rostock	Dublin
SRR7660779	NA	0.0121212	326	enterica	g,p	-	0.000312573	SRR1122622	987	Dublin	enterica	1,9,12[Vi]	D1	Dublin	Blegdam|Dublin|Enteritidis|Gueuletapee|Hillingdon|Kiel|Moscow|Naestved|Nitra|Rostock	Dublin
SRR5350752	NA	0.0121212	326	enterica	g,p	-	9.55e-05	SRR1122622	996	Dublin	enterica	1,9,12[Vi]	D1	Dublin	Blegdam|Dublin|Enteritidis|Gueuletapee|Hillingdon|Kiel|Moscow|Naestved|Nitra|Rostock	Dublin
SRR5365215	NA	0.0121212	326	enterica	g,p	-	4.77e-05	SRR1133229	998	Dublin	enterica	1,9,12[Vi]	D1	Dublin	Blegdam|Dublin|Enteritidis|Gueuletapee|Hillingdon|Kiel|Moscow|Naestved|Nitra|Rostock	Dublin
SRR5448564	NA	0.0181818	324	enterica	g,p	-	0.000143503	SRR1122493	994	Dublin	enterica	1,9,12[Vi]	D1	Dublin	Blegdam|Dublin|Enteritidis|Gueuletapee|Hillingdon|Kiel|Moscow|Naestved|Nitra|Rostock	Dublin
SRR5498102	NA	0.0181818	324	enterica	g,p	-	4.77e-05	SRR1133229	998	Dublin	enterica	1,9,12[Vi]	D1	Dublin	Blegdam|Dublin|Enteritidis|Gueuletapee|Hillingdon|Kiel|Moscow|Naestved|Nitra|Rostock	Dublin
SRR5498120	NA	0.0181818	324	enterica	g,p	-	0.000119496	SRR1122622	995	Dublin	enterica	1,9,12[Vi]	D1	Dublin	Blegdam|Dublin|Enteritidis|Gueuletapee|Hillingdon|Kiel|Moscow|Naestved|Nitra|Rostock	Dublin
SRR5576108	NA	0.0121212	326	enterica	g,p	-	2.38e-05	SRR1122622	999	Dublin	enterica	1,9,12[Vi]	D1	Dublin	Blegdam|Dublin|Enteritidis|Gueuletapee|Hillingdon|Kiel|Moscow|Naestved|Nitra|Rostock	Dublin
SRR5583276	NA	0.0151515	325	enterica	g,p	-	9.55e-05	SRR980326	996	Dublin	enterica	1,9,12[Vi]	D1	Dublin	Blegdam|Dublin|Enteritidis|Gueuletapee|Hillingdon|Kiel|Moscow|Naestved|Nitra|Rostock	Dublin
SRR5583309	2762000146	0.0121212	326	enterica	g,p	-	7.16e-05	66490	997	Dublin	enterica	1,9,12[Vi]	D1	Dublin	Blegdam|Dublin|Enteritidis|Gueuletapee|Hillingdon|Kiel|Moscow|Naestved|Nitra|Rostock	Dublin
SRR5584493	NA	0.0181818	324	enterica	g,p	-	4.77e-05	SRR1133229	998	Dublin	enterica	1,9,12[Vi]	D1	Dublin	Blegdam|Dublin|Enteritidis|Gueuletapee|Hillingdon|Kiel|Moscow|Naestved|Nitra|Rostock	Dublin
SRR5588876	525111699	0.00909091	327	enterica	g,p	-	0.000119496	79091	995	Dublin	enterica	1,9,12[Vi]	D1	Dublin	Blegdam|Dublin|Enteritidis|Gueuletapee|Hillingdon|Kiel|Moscow|Naestved|Nitra|Rostock	Dublin
SRR5660137	NA	0.0181818	324	enterica	g,p	-	2.38e-05	SRR1122622	999	Dublin	enterica	1,9,12[Vi]	D1	Dublin	Blegdam|Dublin|Enteritidis|Gueuletapee|Hillingdon|Kiel|Moscow|Naestved|Nitra|Rostock	Dublin
SRR5681044	NA	0.0121212	326	enterica	g,p	-	4.77e-05	SRR1133229	998	Dublin	enterica	1,9,12[Vi]	D1	Dublin	Blegdam|Dublin|Enteritidis|Gueuletapee|Hillingdon|Kiel|Moscow|Naestved|Nitra|Rostock	Dublin
SRR5753175	603163703	0.030303	320	enterica	g,p	-	9.55e-05	61891	996	Dublin	enterica	1,9,12[Vi]	D1	Dublin	Blegdam|Dublin|Enteritidis|Gueuletapee|Hillingdon|Kiel|Moscow|Naestved|Nitra|Rostock	Dublin
SRR5762155	NA	0.0151515	325	enterica	g,p	-	2.38e-05	SRR1122622	999	Dublin	enterica	1,9,12[Vi]	D1	Dublin	Blegdam|Dublin|Enteritidis|Gueuletapee|Hillingdon|Kiel|Moscow|Naestved|Nitra|Rostock	Dublin
SRR5766663	2491820158	0.0121212	326	enterica	g,p	-	0.000361208	84430	985	Dublin	enterica	1,9,12[Vi]	D1	Dublin	Blegdam|Dublin|Enteritidis|Gueuletapee|Hillingdon|Kiel|Moscow|Naestved|Nitra|Rostock	Dublin
SRR5819691	NA	0.0121212	326	enterica	g,p	-	4.77e-05	SRR1122622	998	Dublin	enterica	1,9,12[Vi]	D1	Dublin	Blegdam|Dublin|Enteritidis|Gueuletapee|Hillingdon|Kiel|Moscow|Naestved|Nitra|Rostock	Dublin
SRR5828284	NA	0.0151515	325	enterica	g,p	-	4.77e-05	SRR1133229	998	Dublin	enterica	1,9,12[Vi]	D1	Dublin	Blegdam|Dublin|Enteritidis|Gueuletapee|Hillingdon|Kiel|Moscow|Naestved|Nitra|Rostock	Dublin
SRR5876145	NA	0.0151515	325	enterica	g,p	-	7.16e-05	SRR1300584	997	Dublin	enterica	1,9,12[Vi]	D1	Dublin	Blegdam|Dublin|Enteritidis|Gueuletapee|Hillingdon|Kiel|Moscow|Naestved|Nitra|Rostock	Dublin
SRR5901567	NA	0.0121212	326	enterica	g,p	-	2.38e-05	SRR1284696	999	Dublin	enterica	1,9,12[Vi]	D1	Dublin	Blegdam|Dublin|Enteritidis|Gueuletapee|Hillingdon|Kiel|Moscow|Naestved|Nitra|Rostock	Dublin
SRR5912902	NA	0.0151515	325	enterica	g,p	-	4.77e-05	SRR1133229	998	Dublin	enterica	1,9,12[Vi]	D1	Dublin	Blegdam|Dublin|Enteritidis|Gueuletapee|Hillingdon|Kiel|Moscow|Naestved|Nitra|Rostock	Dublin
SRR6255491	934662259	0.0454545	315	enterica	g,p	-	0.000956583	75976	961	Dublin	enterica	1,9,12[Vi]	D1	Dublin	Blegdam|Dublin|Enteritidis|Gueuletapee|Hillingdon|Kiel|Moscow|Naestved|Nitra|Rostock	Dublin
SRR6278424	NA	0.0181818	324	enterica	g,p	-	2.38e-05	SRR1284696	999	Dublin	enterica	1,9,12[Vi]	D1	Dublin	Blegdam|Dublin|Enteritidis|Gueuletapee|Hillingdon|Kiel|Moscow|Naestved|Nitra|Rostock	Dublin
SRR6278772	NA	0.0151515	325	enterica	g,p	-	7.16e-05	SRR1133229	997	Dublin	enterica	1,9,12[Vi]	D1	Dublin	Blegdam|Dublin|Enteritidis|Gueuletapee|Hillingdon|Kiel|Moscow|Naestved|Nitra|Rostock	Dublin
SRR6292808	NA	0.0151515	325	enterica	g,p	-	0.000167546	SRR1030845	993	Dublin	enterica	1,9,12[Vi]	D1	Dublin	Blegdam|Dublin|Enteritidis|Gueuletapee|Hillingdon|Kiel|Moscow|Naestved|Nitra|Rostock	Dublin
SRR6293924	NA	0.0151515	325	enterica	g,p	-	0.000119496	SRR1030845	995	Dublin	enterica	1,9,12[Vi]	D1	Dublin	Blegdam|Dublin|Enteritidis|Gueuletapee|Hillingdon|Kiel|Moscow|Naestved|Nitra|Rostock	Dublin
SRR6294053	NA	0.0151515	325	enterica	g,p	-	7.16e-05	SRR1300584	997	Dublin	enterica	1,9,12[Vi]	D1	Dublin	Blegdam|Dublin|Enteritidis|Gueuletapee|Hillingdon|Kiel|Moscow|Naestved|Nitra|Rostock	Dublin
SRR6294054	NA	0.0151515	325	enterica	g,p	-	7.16e-05	SRR1300584	997	Dublin	enterica	1,9,12[Vi]	D1	Dublin	Blegdam|Dublin|Enteritidis|Gueuletapee|Hillingdon|Kiel|Moscow|Naestved|Nitra|Rostock	Dublin
SRR6310053	NA	0.0121212	326	enterica	g,p	-	4.77e-05	SRR1133229	998	Dublin	enterica	1,9,12[Vi]	D1	Dublin	Blegdam|Dublin|Enteritidis|Gueuletapee|Hillingdon|Kiel|Moscow|Naestved|Nitra|Rostock	Dublin
SRR6316162	NA	0.0121212	326	enterica	g,p	-	9.55e-05	SRR1122622	996	Dublin	enterica	1,9,12[Vi]	D1	Dublin	Blegdam|Dublin|Enteritidis|Gueuletapee|Hillingdon|Kiel|Moscow|Naestved|Nitra|Rostock	Dublin
SRR6316163	NA	0.0121212	326	enterica	g,p	-	7.16e-05	SRR1133229	997	Dublin	enterica	1,9,12[Vi]	D1	Dublin	Blegdam|Dublin|Enteritidis|Gueuletapee|Hillingdon|Kiel|Moscow|Naestved|Nitra|Rostock	Dublin
SRR6316179	NA	0.0151515	325	enterica	g,p	-	9.55e-05	SRR1122622	996	Dublin	enterica	1,9,12[Vi]	D1	Dublin	Blegdam|Dublin|Enteritidis|Gueuletapee|Hillingdon|Kiel|Moscow|Naestved|Nitra|Rostock	Dublin
SRR6316184	NA	0.0121212	326	enterica	g,p	-	9.55e-05	SRR1122622	996	Dublin	enterica	1,9,12[Vi]	D1	Dublin	Blegdam|Dublin|Enteritidis|Gueuletapee|Hillingdon|Kiel|Moscow|Naestved|Nitra|Rostock	Dublin
SRR6321910	NA	0.0181818	324	enterica	g,p	-	9.55e-05	SRR1048325	996	Dublin	enterica	1,9,12[Vi]	D1	Dublin	Blegdam|Dublin|Enteritidis|Gueuletapee|Hillingdon|Kiel|Moscow|Naestved|Nitra|Rostock	Dublin
SRR6330514	NA	0.0151515	325	enterica	g,p	-	2.38e-05	SRR1122622	999	Dublin	enterica	1,9,12[Vi]	D1	Dublin	Blegdam|Dublin|Enteritidis|Gueuletapee|Hillingdon|Kiel|Moscow|Naestved|Nitra|Rostock	Dublin
SRR6336381	NA	0.0151515	325	enterica	g,p	-	0.000215742	SRR980326	991	Dublin	enterica	1,9,12[Vi]	D1	Dublin	Blegdam|Dublin|Enteritidis|Gueuletapee|Hillingdon|Kiel|Moscow|Naestved|Nitra|Rostock	Dublin
SRR6336387	NA	0.0121212	326	enterica	g,p	-	9.55e-05	SRR1048325	996	Dublin	enterica	1,9,12[Vi]	D1	Dublin	Blegdam|Dublin|Enteritidis|Gueuletapee|Hillingdon|Kiel|Moscow|Naestved|Nitra|Rostock	Dublin
SRR6336397	NA	0.0151515	325	enterica	g,p	-	0.000119496	SRR1048325	995	Dublin	enterica	1,9,12[Vi]	D1	Dublin	Blegdam|Dublin|Enteritidis|Gueuletapee|Hillingdon|Kiel|Moscow|Naestved|Nitra|Rostock	Dublin
SRR6336398	NA	0.0151515	325	enterica	g,p	-	7.16e-05	SRR1284696	997	Dublin	enterica	1,9,12[Vi]	D1	Dublin	Blegdam|Dublin|Enteritidis|Gueuletapee|Hillingdon|Kiel|Moscow|Naestved|Nitra|Rostock	Dublin
SRR6337567	NA	0.0121212	326	enterica	g,p	-	7.16e-05	SRR1284696	997	Dublin	enterica	1,9,12[Vi]	D1	Dublin	Blegdam|Dublin|Enteritidis|Gueuletapee|Hillingdon|Kiel|Moscow|Naestved|Nitra|Rostock	Dublin
SRR6354039	NA	0.0151515	325	enterica	g,p	-	9.55e-05	SRR1048325	996	Dublin	enterica	1,9,12[Vi]	D1	Dublin	Blegdam|Dublin|Enteritidis|Gueuletapee|Hillingdon|Kiel|Moscow|Naestved|Nitra|Rostock	Dublin
SRR6354063	NA	0.0121212	326	enterica	g,p	-	4.77e-05	SRR1133229	998	Dublin	enterica	1,9,12[Vi]	D1	Dublin	Blegdam|Dublin|Enteritidis|Gueuletapee|Hillingdon|Kiel|Moscow|Naestved|Nitra|Rostock	Dublin
SRR6354073	NA	0.0121212	326	enterica	g,p	-	2.38e-05	SRR1284696	999	Dublin	enterica	1,9,12[Vi]	D1	Dublin	Blegdam|Dublin|Enteritidis|Gueuletapee|Hillingdon|Kiel|Moscow|Naestved|Nitra|Rostock	Dublin
SRR6354079	NA	0.0121212	326	enterica	g,p	-	2.38e-05	SRR1284696	999	Dublin	enterica	1,9,12[Vi]	D1	Dublin	Blegdam|Dublin|Enteritidis|Gueuletapee|Hillingdon|Kiel|Moscow|Naestved|Nitra|Rostock	Dublin
SRR6356452	NA	0.0121212	326	enterica	g,p	-	7.16e-05	SRR1122622	997	Dublin	enterica	1,9,12[Vi]	D1	Dublin	Blegdam|Dublin|Enteritidis|Gueuletapee|Hillingdon|Kiel|Moscow|Naestved|Nitra|Rostock	Dublin
SRR6356457	NA	0.0151515	325	enterica	g,p	-	7.16e-05	SRR1122622	997	Dublin	enterica	1,9,12[Vi]	D1	Dublin	Blegdam|Dublin|Enteritidis|Gueuletapee|Hillingdon|Kiel|Moscow|Naestved|Nitra|Rostock	Dublin
SRR6373136	NA	0.0121212	326	enterica	g,p	-	4.77e-05	SRR1122622	998	Dublin	enterica	1,9,12[Vi]	D1	Dublin	Blegdam|Dublin|Enteritidis|Gueuletapee|Hillingdon|Kiel|Moscow|Naestved|Nitra|Rostock	Dublin
SRR6373141	NA	0.0121212	326	enterica	g,p	-	9.55e-05	SRR1122622	996	Dublin	enterica	1,9,12[Vi]	D1	Dublin	Blegdam|Dublin|Enteritidis|Gueuletapee|Hillingdon|Kiel|Moscow|Naestved|Nitra|Rostock	Dublin
SRR6373146	NA	0.0121212	326	enterica	g,p	-	4.77e-05	SRR1122622	998	Dublin	enterica	1,9,12[Vi]	D1	Dublin	Blegdam|Dublin|Enteritidis|Gueuletapee|Hillingdon|Kiel|Moscow|Naestved|Nitra|Rostock	Dublin
SRR6373147	NA	0.0121212	326	enterica	g,p	-	7.16e-05	SRR1122622	997	Dublin	enterica	1,9,12[Vi]	D1	Dublin	Blegdam|Dublin|Enteritidis|Gueuletapee|Hillingdon|Kiel|Moscow|Naestved|Nitra|Rostock	Dublin
SRR6377192	NA	0.0151515	325	enterica	g,p	-	4.77e-05	SRR1122622	998	Dublin	enterica	1,9,12[Vi]	D1	Dublin	Blegdam|Dublin|Enteritidis|Gueuletapee|Hillingdon|Kiel|Moscow|Naestved|Nitra|Rostock	Dublin
SRR6377193	NA	0.0151515	325	enterica	g,p	-	4.77e-05	SRR1122622	998	Dublin	enterica	1,9,12[Vi]	D1	Dublin	Blegdam|Dublin|Enteritidis|Gueuletapee|Hillingdon|Kiel|Moscow|Naestved|Nitra|Rostock	Dublin
SRR6377197	NA	0.0121212	326	enterica	g,p	-	4.77e-05	SRR950704	998	Dublin	enterica	1,9,12[Vi]	D1	Dublin	Blegdam|Dublin|Enteritidis|Gueuletapee|Hillingdon|Kiel|Moscow|Naestved|Nitra|Rostock	Dublin
SRR6424832	NA	0.0181818	324	enterica	g,p	-	2.38e-05	SRR1284696	999	Dublin	enterica	1,9,12[Vi]	D1	Dublin	Blegdam|Dublin|Enteritidis|Gueuletapee|Hillingdon|Kiel|Moscow|Naestved|Nitra|Rostock	Dublin
SRR6433314	NA	0.0151515	325	enterica	g,p	-	9.55e-05	SRR1122622	996	Dublin	enterica	1,9,12[Vi]	D1	Dublin	Blegdam|Dublin|Enteritidis|Gueuletapee|Hillingdon|Kiel|Moscow|Naestved|Nitra|Rostock	Dublin
SRR6440225	NA	0.0121212	326	enterica	g,p	-	4.77e-05	SRR1133229	998	Dublin	enterica	1,9,12[Vi]	D1	Dublin	Blegdam|Dublin|Enteritidis|Gueuletapee|Hillingdon|Kiel|Moscow|Naestved|Nitra|Rostock	Dublin
SRR6459167	NA	0.0272727	321	enterica	g,p	-	7.16e-05	SRR1122622	997	Dublin	enterica	1,9,12[Vi]	D1	Dublin	Blegdam|Dublin|Enteritidis|Gueuletapee|Hillingdon|Kiel|Moscow|Naestved|Nitra|Rostock	Dublin
SRR6502082	NA	0.0151515	325	enterica	g,p	-	9.55e-05	SRR1122622	996	Dublin	enterica	1,9,12[Vi]	D1	Dublin	Blegdam|Dublin|Enteritidis|Gueuletapee|Hillingdon|Kiel|Moscow|Naestved|Nitra|Rostock	Dublin
SRR6668009	NA	0.0121212	326	enterica	g,p	-	0.000119496	SRR1122622	995	Dublin	enterica	1,9,12[Vi]	D1	Dublin	Blegdam|Dublin|Enteritidis|Gueuletapee|Hillingdon|Kiel|Moscow|Naestved|Nitra|Rostock	Dublin
SRR6996343	NA	0.0151515	325	enterica	g,p	-	9.55e-05	SRR1284696	996	Dublin	enterica	1,9,12[Vi]	D1	Dublin	Blegdam|Dublin|Enteritidis|Gueuletapee|Hillingdon|Kiel|Moscow|Naestved|Nitra|Rostock	Dublin
SRR6639043	NA	0.0121212	326	enterica	g,p	-	2.38e-05	SRR1284696	999	Dublin	enterica	1,9,12[Vi]	D1	Dublin	Blegdam|Dublin|Enteritidis|Gueuletapee|Hillingdon|Kiel|Moscow|Naestved|Nitra|Rostock	Dublin
SRR6696871	NA	0.0151515	325	enterica	g,p	-	7.16e-05	SRR1133229	997	Dublin	enterica	1,9,12[Vi]	D1	Dublin	Blegdam|Dublin|Enteritidis|Gueuletapee|Hillingdon|Kiel|Moscow|Naestved|Nitra|Rostock	Dublin
SRR6696878	NA	0.0151515	325	enterica	g,p	-	7.16e-05	SRR1122493	997	Dublin	enterica	1,9,12[Vi]	D1	Dublin	Blegdam|Dublin|Enteritidis|Gueuletapee|Hillingdon|Kiel|Moscow|Naestved|Nitra|Rostock	Dublin
SRR6696879	NA	0.0151515	325	enterica	g,p	-	4.77e-05	SRR1133229	998	Dublin	enterica	1,9,12[Vi]	D1	Dublin	Blegdam|Dublin|Enteritidis|Gueuletapee|Hillingdon|Kiel|Moscow|Naestved|Nitra|Rostock	Dublin
SRR6818840	NA	0.0181818	324	enterica	g,p	-	0.000143503	SRR1133229	994	Dublin	enterica	1,9,12[Vi]	D1	Dublin	Blegdam|Dublin|Enteritidis|Gueuletapee|Hillingdon|Kiel|Moscow|Naestved|Nitra|Rostock	Dublin
SRR6818866	NA	0.0181818	324	enterica	g,p	-	4.77e-05	SRR1133229	998	Dublin	enterica	1,9,12[Vi]	D1	Dublin	Blegdam|Dublin|Enteritidis|Gueuletapee|Hillingdon|Kiel|Moscow|Naestved|Nitra|Rostock	Dublin
SRR6818876	NA	0.0181818	324	enterica	g,p	-	9.55e-05	SRR1284696	996	Dublin	enterica	1,9,12[Vi]	D1	Dublin	Blegdam|Dublin|Enteritidis|Gueuletapee|Hillingdon|Kiel|Moscow|Naestved|Nitra|Rostock	Dublin
SRR6843311	NA	0.0151515	325	enterica	g,p	-	0	SRR1122622	1000	Dublin	enterica	1,9,12[Vi]	D1	Dublin	Blegdam|Dublin|Enteritidis|Gueuletapee|Hillingdon|Kiel|Moscow|Naestved|Nitra|Rostock	Dublin
SRR6904880	NA	0.0151515	325	enterica	g,p	-	0.000119496	SRR1122622	995	Dublin	enterica	1,9,12[Vi]	D1	Dublin	Blegdam|Dublin|Enteritidis|Gueuletapee|Hillingdon|Kiel|Moscow|Naestved|Nitra|Rostock	Dublin
SRR6933130	NA	0.0151515	325	enterica	g,p	-	0.000119496	SRR1122622	995	Dublin	enterica	1,9,12[Vi]	D1	Dublin	Blegdam|Dublin|Enteritidis|Gueuletapee|Hillingdon|Kiel|Moscow|Naestved|Nitra|Rostock	Dublin
SRR6933163	NA	0.0151515	325	enterica	g,p	-	0.000191626	SRR1122622	992	Dublin	enterica	1,9,12[Vi]	D1	Dublin	Blegdam|Dublin|Enteritidis|Gueuletapee|Hillingdon|Kiel|Moscow|Naestved|Nitra|Rostock	Dublin
SRR6933166	NA	0.0151515	325	enterica	g,p	-	0.00028831	SRR1122622	988	Dublin	enterica	1,9,12[Vi]	D1	Dublin	Blegdam|Dublin|Enteritidis|Gueuletapee|Hillingdon|Kiel|Moscow|Naestved|Nitra|Rostock	Dublin
SRR6933169	NA	0.0151515	325	enterica	g,p	-	7.16e-05	SRR1300584	997	Dublin	enterica	1,9,12[Vi]	D1	Dublin	Blegdam|Dublin|Enteritidis|Gueuletapee|Hillingdon|Kiel|Moscow|Naestved|Nitra|Rostock	Dublin
SRR6933178	NA	0.0212121	323	enterica	g,p	-	0.000191626	SRR1284696	992	Dublin	enterica	1,9,12[Vi]	D1	Dublin	Blegdam|Dublin|Enteritidis|Gueuletapee|Hillingdon|Kiel|Moscow|Naestved|Nitra|Rostock	Dublin
SRR6933271	NA	0.0181818	324	enterica	g,p	-	0.000191626	SRR1122622	992	Dublin	enterica	1,9,12[Vi]	D1	Dublin	Blegdam|Dublin|Enteritidis|Gueuletapee|Hillingdon|Kiel|Moscow|Naestved|Nitra|Rostock	Dublin
SRR6933279	NA	0.0181818	324	enterica	g,p	-	0.000143503	SRR1122622	994	Dublin	enterica	1,9,12[Vi]	D1	Dublin	Blegdam|Dublin|Enteritidis|Gueuletapee|Hillingdon|Kiel|Moscow|Naestved|Nitra|Rostock	Dublin
SRR6933282	NA	0.0181818	324	enterica	g,p	-	9.55e-05	SRR1122622	996	Dublin	enterica	1,9,12[Vi]	D1	Dublin	Blegdam|Dublin|Enteritidis|Gueuletapee|Hillingdon|Kiel|Moscow|Naestved|Nitra|Rostock	Dublin
SRR6933283	NA	0.0151515	325	enterica	g,p	-	0.00028831	SRR1122622	988	Dublin	enterica	1,9,12[Vi]	D1	Dublin	Blegdam|Dublin|Enteritidis|Gueuletapee|Hillingdon|Kiel|Moscow|Naestved|Nitra|Rostock	Dublin
SRR6933285	NA	0.0151515	325	enterica	g,p	-	0.00028831	SRR1122622	988	Dublin	enterica	1,9,12[Vi]	D1	Dublin	Blegdam|Dublin|Enteritidis|Gueuletapee|Hillingdon|Kiel|Moscow|Naestved|Nitra|Rostock	Dublin
SRR6933286	NA	0.0181818	324	enterica	g,p	-	0.000264084	SRR1284696	989	Dublin	enterica	1,9,12[Vi]	B	Dublin	Essen|Hato	Dublin
SRR6933289	NA	0.0151515	325	enterica	g,p	-	0.000143503	SRR1122622	994	Dublin	enterica	1,9,12[Vi]	D1	Dublin	Blegdam|Dublin|Enteritidis|Gueuletapee|Hillingdon|Kiel|Moscow|Naestved|Nitra|Rostock	Dublin
SRR6933294	NA	0.0151515	325	enterica	g,p	-	0.000167546	SRR1284696	993	Dublin	enterica	1,9,12[Vi]	D1	Dublin	Blegdam|Dublin|Enteritidis|Gueuletapee|Hillingdon|Kiel|Moscow|Naestved|Nitra|Rostock	Dublin
SRR7002064	NA	0.0121212	326	enterica	g,p	-	2.38e-05	SRR980326	999	Dublin	enterica	1,9,12[Vi]	D1	Dublin	Blegdam|Dublin|Enteritidis|Gueuletapee|Hillingdon|Kiel|Moscow|Naestved|Nitra|Rostock	Dublin
SRR7002066	NA	0.0151515	325	enterica	g,p	-	7.16e-05	SRR1122622	997	Dublin	enterica	1,9,12[Vi]	D1	Dublin	Blegdam|Dublin|Enteritidis|Gueuletapee|Hillingdon|Kiel|Moscow|Naestved|Nitra|Rostock	Dublin
SRR7063131	NA	0.0121212	326	enterica	g,p	-	0.000119496	SRR1122493	995	Dublin	enterica	1,9,12[Vi]	D1	Dublin	Blegdam|Dublin|Enteritidis|Gueuletapee|Hillingdon|Kiel|Moscow|Naestved|Nitra|Rostock	Dublin
SRR7063134	NA	0.0151515	325	enterica	g,p	-	7.16e-05	SRR1300584	997	Dublin	enterica	1,9,12[Vi]	D1	Dublin	Blegdam|Dublin|Enteritidis|Gueuletapee|Hillingdon|Kiel|Moscow|Naestved|Nitra|Rostock	Dublin
SRR7063136	NA	0.0121212	326	enterica	g,p	-	7.16e-05	SRR1300584	997	Dublin	enterica	1,9,12[Vi]	B	Dublin	Essen|Hato	Dublin
SRR7063142	NA	0.0151515	325	enterica	g,p	-	7.16e-05	SRR1300584	997	Dublin	enterica	1,9,12[Vi]	D1	Dublin	Blegdam|Dublin|Enteritidis|Gueuletapee|Hillingdon|Kiel|Moscow|Naestved|Nitra|Rostock	Dublin
SRR7063153	NA	0.0121212	326	enterica	g,p	-	9.55e-05	SRR1122493	996	Dublin	enterica	1,9,12[Vi]	D1	Dublin	Blegdam|Dublin|Enteritidis|Gueuletapee|Hillingdon|Kiel|Moscow|Naestved|Nitra|Rostock	Dublin
SRR7063157	NA	0.0151515	325	enterica	g,p	-	4.77e-05	SRR1122493	998	Dublin	enterica	1,9,12[Vi]	D1	Dublin	Blegdam|Dublin|Enteritidis|Gueuletapee|Hillingdon|Kiel|Moscow|Naestved|Nitra|Rostock	Dublin
SRR7063159	NA	0.0121212	326	enterica	g,p	-	4.77e-05	SRR1122493	998	Dublin	enterica	1,9,12[Vi]	D1	Dublin	Blegdam|Dublin|Enteritidis|Gueuletapee|Hillingdon|Kiel|Moscow|Naestved|Nitra|Rostock	Dublin
SRR7063174	NA	0.0121212	326	enterica	g,p	-	0.000191626	SRR1300584	992	Dublin	enterica	1,9,12[Vi]	D1	Dublin	Blegdam|Dublin|Enteritidis|Gueuletapee|Hillingdon|Kiel|Moscow|Naestved|Nitra|Rostock	Dublin
SRR7063188	NA	0.0151515	325	enterica	g,p	-	4.77e-05	SRR1122493	998	Dublin	enterica	1,9,12[Vi]	D1	Dublin	Blegdam|Dublin|Enteritidis|Gueuletapee|Hillingdon|Kiel|Moscow|Naestved|Nitra|Rostock	Dublin
SRR7063192	NA	0.0151515	325	enterica	g,p	-	7.16e-05	SRR1300584	997	Dublin	enterica	1,9,12[Vi]	D1	Dublin	Blegdam|Dublin|Enteritidis|Gueuletapee|Hillingdon|Kiel|Moscow|Naestved|Nitra|Rostock	Dublin
SRR7063206	NA	0.0151515	325	enterica	g,p	-	7.16e-05	SRR1300584	997	Dublin	enterica	1,9,12[Vi]	D1	Dublin	Blegdam|Dublin|Enteritidis|Gueuletapee|Hillingdon|Kiel|Moscow|Naestved|Nitra|Rostock	Dublin
SRR7075034	NA	0.0121212	326	enterica	g,p	-	4.77e-05	SRR1133229	998	Dublin	enterica	1,9,12[Vi]	D1	Dublin	Blegdam|Dublin|Enteritidis|Gueuletapee|Hillingdon|Kiel|Moscow|Naestved|Nitra|Rostock	Dublin
SRR7075052	NA	0.0212121	323	enterica	g,p	-	0.00028831	SRR980326	988	Dublin	enterica	1,9,12[Vi]	D1	Dublin	Blegdam|Dublin|Enteritidis|Gueuletapee|Hillingdon|Kiel|Moscow|Naestved|Nitra|Rostock	Dublin
SRR7075224	NA	0.0181818	324	enterica	g,p	-	0.000215742	SRR1048325	991	Dublin	enterica	1,9,12[Vi]	D1	Dublin	Blegdam|Dublin|Enteritidis|Gueuletapee|Hillingdon|Kiel|Moscow|Naestved|Nitra|Rostock	Dublin
SRR7119889	NA	0.0121212	326	enterica	g,p	-	2.38e-05	SRR980326	999	Dublin	enterica	1,9,12[Vi]	D1	Dublin	Blegdam|Dublin|Enteritidis|Gueuletapee|Hillingdon|Kiel|Moscow|Naestved|Nitra|Rostock	Dublin
SRR7132727	NA	0.0151515	325	enterica	g,p	-	0.000143503	SRR1122622	994	Dublin	enterica	1,9,12[Vi]	D1	Dublin	Blegdam|Dublin|Enteritidis|Gueuletapee|Hillingdon|Kiel|Moscow|Naestved|Nitra|Rostock	Dublin
SRR7138665	NA	0.0121212	326	enterica	g,p	-	7.16e-05	SRR1300584	997	Dublin	enterica	1,9,12[Vi]	D1	Dublin	Blegdam|Dublin|Enteritidis|Gueuletapee|Hillingdon|Kiel|Moscow|Naestved|Nitra|Rostock	Dublin
SRR7138697	NA	0.0121212	326	enterica	g,p	-	7.16e-05	SRR1300584	997	Dublin	enterica	1,9,12[Vi]	D1	Dublin	Blegdam|Dublin|Enteritidis|Gueuletapee|Hillingdon|Kiel|Moscow|Naestved|Nitra|Rostock	Dublin
SRR7426254	NA	0.0151515	325	enterica	g,p	-	4.77e-05	SRR1122622	998	Dublin	enterica	1,9,12[Vi]	D1	Dublin	Blegdam|Dublin|Enteritidis|Gueuletapee|Hillingdon|Kiel|Moscow|Naestved|Nitra|Rostock	Dublin
SRR7458090	NA	0.0181818	324	enterica	g,p	-	0.000557238	SRR1284696	977	Dublin	enterica	1,9,12[Vi]	D1	Dublin	Blegdam|Dublin|Enteritidis|Gueuletapee|Hillingdon|Kiel|Moscow|Naestved|Nitra|Rostock	Dublin
SRR7458101	NA	0.0181818	324	enterica	g,p	-	0.000557238	SRR1284696	977	Dublin	enterica	1,9,12[Vi]	D1	Dublin	Blegdam|Dublin|Enteritidis|Gueuletapee|Hillingdon|Kiel|Moscow|Naestved|Nitra|Rostock	Dublin
SRR7458119	NA	0.0181818	324	enterica	g,p	-	0.000532603	SRR1284696	978	Dublin	enterica	1,9,12[Vi]	D1	Dublin	Blegdam|Dublin|Enteritidis|Gueuletapee|Hillingdon|Kiel|Moscow|Naestved|Nitra|Rostock	Dublin
SRR7458127	NA	0.0212121	323	enterica	g,p	-	0.00060662	SRR1133229	975	Dublin	enterica	1,9,12[Vi]	D1	Dublin	Blegdam|Dublin|Enteritidis|Gueuletapee|Hillingdon|Kiel|Moscow|Naestved|Nitra|Rostock	Dublin
SRR7458128	NA	0.0181818	324	enterica	g,p	-	0.000143503	13813	994	Dublin	enterica	1,9,12[Vi]	D1	Dublin	Blegdam|Dublin|Enteritidis|Gueuletapee|Hillingdon|Kiel|Moscow|Naestved|Nitra|Rostock	Dublin
SRR7458129	NA	0.0181818	324	enterica	g,p	-	0.000312573	SRR950704	987	Dublin	enterica	1,9,12[Vi]	D1	Dublin	Blegdam|Dublin|Enteritidis|Gueuletapee|Hillingdon|Kiel|Moscow|Naestved|Nitra|Rostock	Dublin
SRR7458239	NA	0.0212121	323	enterica	g,p	-	0.00060662	SRR1284696	975	Dublin	enterica	1,9,12[Vi]	D1	Dublin	Blegdam|Dublin|Enteritidis|Gueuletapee|Hillingdon|Kiel|Moscow|Naestved|Nitra|Rostock	Dublin
SRR7533570	NA	0.0151515	325	enterica	g,p	-	0.000119496	SRR1300584	995	Dublin	enterica	1,9,12[Vi]	D1	Dublin	Blegdam|Dublin|Enteritidis|Gueuletapee|Hillingdon|Kiel|Moscow|Naestved|Nitra|Rostock	Dublin
SRR7652910	NA	0.0181818	324	enterica	g,p	-	9.55e-05	SRR950704	996	Dublin	enterica	1,9,12[Vi]	D1	Dublin	Blegdam|Dublin|Enteritidis|Gueuletapee|Hillingdon|Kiel|Moscow|Naestved|Nitra|Rostock	Dublin
SRR7652913	NA	0.0181818	324	enterica	g,p	-	9.55e-05	SRR950704	996	Dublin	enterica	1,9,12[Vi]	D1	Dublin	Blegdam|Dublin|Enteritidis|Gueuletapee|Hillingdon|Kiel|Moscow|Naestved|Nitra|Rostock	Dublin
SRR7652915	NA	0.0181818	324	enterica	g,p	-	0.000143503	SRR950704	994	Dublin	enterica	1,9,12[Vi]	D1	Dublin	Blegdam|Dublin|Enteritidis|Gueuletapee|Hillingdon|Kiel|Moscow|Naestved|Nitra|Rostock	Dublin
SRR7652988	NA	0.0181818	324	enterica	g,p	-	7.16e-05	SRR980326	997	Dublin	enterica	1,9,12[Vi]	D1	Dublin	Blegdam|Dublin|Enteritidis|Gueuletapee|Hillingdon|Kiel|Moscow|Naestved|Nitra|Rostock	Dublin
SRR7653006	NA	0.0151515	325	enterica	g,p	-	0.000312573	SRR950704	987	Dublin	enterica	1,9,12[Vi]	D1	Dublin	Blegdam|Dublin|Enteritidis|Gueuletapee|Hillingdon|Kiel|Moscow|Naestved|Nitra|Rostock	Dublin
SRR7657516	NA	0.0151515	325	enterica	g,p	-	7.16e-05	SRR1133229	997	Dublin	enterica	1,9,12[Vi]	D1	Dublin	Blegdam|Dublin|Enteritidis|Gueuletapee|Hillingdon|Kiel|Moscow|Naestved|Nitra|Rostock	Dublin
SRR7664643	NA	0.0121212	326	enterica	g,p	-	0.000143503	SRR1122493	994	Dublin	enterica	1,9,12[Vi]	D1	Dublin	Blegdam|Dublin|Enteritidis|Gueuletapee|Hillingdon|Kiel|Moscow|Naestved|Nitra|Rostock	Dublin
SRR7664653	NA	0.0121212	326	enterica	g,p	-	2.38e-05	SRR1122493	999	Dublin	enterica	1,9,12[Vi]	D1	Dublin	Blegdam|Dublin|Enteritidis|Gueuletapee|Hillingdon|Kiel|Moscow|Naestved|Nitra|Rostock	Dublin
SRR7693582	NA	0.0151515	325	enterica	g,p	-	7.16e-05	SRR1284696	997	Dublin	enterica	1,9,12[Vi]	D1	Dublin	Blegdam|Dublin|Enteritidis|Gueuletapee|Hillingdon|Kiel|Moscow|Naestved|Nitra|Rostock	Dublin
SRR7707918	NA	0.0151515	325	enterica	g,p	-	0.000143503	SRR1133229	994	Dublin	enterica	1,9,12[Vi]	D1	Dublin	Blegdam|Dublin|Enteritidis|Gueuletapee|Hillingdon|Kiel|Moscow|Naestved|Nitra|Rostock	Dublin
SRR7758738	NA	0.0151515	325	enterica	g,p	-	7.16e-05	SRR1284696	997	Dublin	enterica	1,9,12[Vi]	D1	Dublin	Blegdam|Dublin|Enteritidis|Gueuletapee|Hillingdon|Kiel|Moscow|Naestved|Nitra|Rostock	Dublin
SRR6312043	793681109	0.00909091	327	enterica	g,p	-	0.000191626	SRR1265001	992	Dublin	enterica	1,9,12[Vi]	D1	Dublin	Blegdam|Dublin|Enteritidis|Gueuletapee|Hillingdon|Kiel|Moscow|Naestved|Nitra|Rostock	Dublin
SRR1422648	525111699	0.00909091	327	enterica	g,p	-	0.000409992	SRR1257300	983	Dublin	enterica	1,9,12[Vi]	D1	Dublin	Blegdam|Dublin|Enteritidis|Gueuletapee|Hillingdon|Kiel|Moscow|Naestved|Nitra|Rostock	Dublin
SRR1461785	2891731544	0.0121212	326	enterica	g,p	-	7.16e-05	SRR1269326	997	Dublin	enterica	1,9,12[Vi]	D1	Dublin	Blegdam|Dublin|Enteritidis|Gueuletapee|Hillingdon|Kiel|Moscow|Naestved|Nitra|Rostock	Dublin
SRR1576556	525111699	0.00909091	327	enterica	g,p	-	9.55e-05	SRR1269326	996	Dublin	enterica	1,9,12[Vi]	D1	Dublin	Blegdam|Dublin|Enteritidis|Gueuletapee|Hillingdon|Kiel|Moscow|Naestved|Nitra|Rostock	Dublin
SRR1556962	2891731544	0.0121212	326	enterica	g,p	-	9.55e-05	SRR1265001	996	Dublin	enterica	1,9,12[Vi]	D1	Dublin	Blegdam|Dublin|Enteritidis|Gueuletapee|Hillingdon|Kiel|Moscow|Naestved|Nitra|Rostock	Dublin
SRR1556977	4039242733	0.0121212	326	enterica	g,p	-	9.55e-05	SRR1265001	996	Dublin	enterica	1,9,12[Vi]	D1	Dublin	Blegdam|Dublin|Enteritidis|Gueuletapee|Hillingdon|Kiel|Moscow|Naestved|Nitra|Rostock	Dublin
SRR1300584	793681109	0.00909091	327	enterica	g,p	-	0	SRR1122493	1000	Dublin	enterica	1,9,12[Vi]	D1	Dublin	Blegdam|Dublin|Enteritidis|Gueuletapee|Hillingdon|Kiel|Moscow|Naestved|Nitra|Rostock	Dublin
SRR1578511	525111699	0.00909091	327	enterica	g,p	-	0.000532603	SRR1265001	978	Dublin	enterica	1,9,12[Vi]	D1	Dublin	Blegdam|Dublin|Enteritidis|Gueuletapee|Hillingdon|Kiel|Moscow|Naestved|Nitra|Rostock	Dublin
SRR1593389	NA	0.0121212	326	enterica	g,p	-	2.38e-05	SRR1284696	999	Dublin	enterica	1,9,12[Vi]	D1	Dublin	Blegdam|Dublin|Enteritidis|Gueuletapee|Hillingdon|Kiel|Moscow|Naestved|Nitra|Rostock	Dublin
SRR1299304	525111699	0.00909091	327	enterica	g,p	-	9.55e-05	SRR1299304	996	Dublin	enterica	1,9,12[Vi]	D1	Dublin	Blegdam|Dublin|Enteritidis|Gueuletapee|Hillingdon|Kiel|Moscow|Naestved|Nitra|Rostock	Dublin
SRR1299365	2891731544	0.0121212	326	enterica	g,p	-	0.000143503	SRR1299365	994	Dublin	enterica	1,9,12[Vi]	D1	Dublin	Blegdam|Dublin|Enteritidis|Gueuletapee|Hillingdon|Kiel|Moscow|Naestved|Nitra|Rostock	Dublin
SRR1299283	592156462	0.0121212	326	enterica	g,p	-	7.16e-05	SRR1299283	997	Dublin	enterica	1,9,12[Vi]	D1	Dublin	Blegdam|Dublin|Enteritidis|Gueuletapee|Hillingdon|Kiel|Moscow|Naestved|Nitra|Rostock	Dublin
SRR1284696	NA	0.0121212	326	enterica	g,p	-	2.38e-05	SRR1284696	999	Dublin	enterica	1,9,12[Vi]	D1	Dublin	Blegdam|Dublin|Enteritidis|Gueuletapee|Hillingdon|Kiel|Moscow|Naestved|Nitra|Rostock	Dublin
SRR1612307	2891731544	0.0121212	326	enterica	g,p	-	0.000119496	SRR1265001	995	Dublin	enterica	1,9,12[Vi]	D1	Dublin	Blegdam|Dublin|Enteritidis|Gueuletapee|Hillingdon|Kiel|Moscow|Naestved|Nitra|Rostock	Dublin
SRR1269326	525111699	0.00909091	327	enterica	g,p	-	7.16e-05	SRR1269326	997	Dublin	enterica	1,9,12[Vi]	D1	Dublin	Blegdam|Dublin|Enteritidis|Gueuletapee|Hillingdon|Kiel|Moscow|Naestved|Nitra|Rostock	Dublin
SRR1269370	NA	0.0121212	326	enterica	g,p	-	4.77e-05	SRR1269370	998	Dublin	enterica	1,9,12[Vi]	D1	Dublin	Blegdam|Dublin|Enteritidis|Gueuletapee|Hillingdon|Kiel|Moscow|Naestved|Nitra|Rostock	Dublin
SRR950704	NA	0.0121212	326	enterica	g,p	-	2.38e-05	SRR950704	999	Dublin	enterica	1,9,12[Vi]	D1	Dublin	Blegdam|Dublin|Enteritidis|Gueuletapee|Hillingdon|Kiel|Moscow|Naestved|Nitra|Rostock	Dublin
SRR950707	NA	0.0121212	326	enterica	g,p	-	2.38e-05	SRR980326	999	Dublin	enterica	1,9,12[Vi]	D1	Dublin	Blegdam|Dublin|Enteritidis|Gueuletapee|Hillingdon|Kiel|Moscow|Naestved|Nitra|Rostock	Dublin
SRR4243076	3115492384	0.0121212	326	enterica	g,p	-	7.16e-05	85738	997	Dublin	enterica	1,9,12[Vi]	D1	Dublin	Blegdam|Dublin|Enteritidis|Gueuletapee|Hillingdon|Kiel|Moscow|Naestved|Nitra|Rostock	Dublin
SRR4243077	650779921	0.0121212	326	enterica	g,p	-	0.000361208	85738	985	Dublin	enterica	1,9,12[Vi]	D1	Dublin	Blegdam|Dublin|Enteritidis|Gueuletapee|Hillingdon|Kiel|Moscow|Naestved|Nitra|Rostock	Dublin
SRR4243078	3473621464	0.00909091	327	enterica	g,p	-	7.16e-05	85738	997	Dublin	enterica	1,9,12[Vi]	D1	Dublin	Blegdam|Dublin|Enteritidis|Gueuletapee|Hillingdon|Kiel|Moscow|Naestved|Nitra|Rostock	Dublin
SRR980326	NA	0.0121212	326	enterica	g,p	-	2.38e-05	SRR980326	999	Dublin	enterica	1,9,12[Vi]	D1	Dublin	Blegdam|Dublin|Enteritidis|Gueuletapee|Hillingdon|Kiel|Moscow|Naestved|Nitra|Rostock	Dublin
SRR1106157	NA	0.0121212	326	enterica	g,p	-	4.77e-05	SRR980326	998	Dublin	enterica	1,9,12[Vi]	D1	Dublin	Blegdam|Dublin|Enteritidis|Gueuletapee|Hillingdon|Kiel|Moscow|Naestved|Nitra|Rostock	Dublin
SRR1171465	2891731544	0.0121212	326	enterica	g,p	-	2.38e-05	SRR1171465	999	Dublin	enterica	1,9,12[Vi]	D1	Dublin	Blegdam|Dublin|Enteritidis|Gueuletapee|Hillingdon|Kiel|Moscow|Naestved|Nitra|Rostock	Dublin
SRR1106251	NA	0.0121212	326	enterica	g,p	-	2.38e-05	SRR980326	999	Dublin	enterica	1,9,12[Vi]	D1	Dublin	Blegdam|Dublin|Enteritidis|Gueuletapee|Hillingdon|Kiel|Moscow|Naestved|Nitra|Rostock	Dublin
SRR1300559	2891731544	0.0121212	326	enterica	g,p	-	4.77e-05	SRR1030814	998	Dublin	enterica	1,9,12[Vi]	D1	Dublin	Blegdam|Dublin|Enteritidis|Gueuletapee|Hillingdon|Kiel|Moscow|Naestved|Nitra|Rostock	Dublin
SRR1300576	1907000500	0.0121212	326	enterica	g,p	-	4.77e-05	SRR1300576	998	Dublin	enterica	1,9,12[Vi]	B	Dublin	Essen|Hato	Dublin
SRR1300732	2891731544	0.0121212	326	enterica	g,p	-	2.38e-05	SRR1300732	999	Dublin	enterica	1,9,12[Vi]	D1	Dublin	Blegdam|Dublin|Enteritidis|Gueuletapee|Hillingdon|Kiel|Moscow|Naestved|Nitra|Rostock	Dublin
SRR1300738	2665436950	0.0121212	326	enterica	g,p	-	2.38e-05	SRR1300738	999	Dublin	enterica	1,9,12[Vi]	D1	Dublin	Blegdam|Dublin|Enteritidis|Gueuletapee|Hillingdon|Kiel|Moscow|Naestved|Nitra|Rostock	Dublin
SRR1302845	3104741754	0.0121212	326	enterica	g,p	-	4.77e-05	SRR1122708	998	Dublin	enterica	1,9,12[Vi]	D1	Dublin	Blegdam|Dublin|Enteritidis|Gueuletapee|Hillingdon|Kiel|Moscow|Naestved|Nitra|Rostock	Dublin
SRR1300628	2823157283	0.0121212	326	enterica	g,p	-	2.38e-05	SRR1300628	999	Dublin	enterica	1,9,12[Vi]	D1	Dublin	Blegdam|Dublin|Enteritidis|Gueuletapee|Hillingdon|Kiel|Moscow|Naestved|Nitra|Rostock	Dublin
SRR1333867	3573339232	0.0121212	326	enterica	g,p	-	0.000119496	SRR1265001	995	Dublin	enterica	1,9,12[Vi]	D1	Dublin	Blegdam|Dublin|Enteritidis|Gueuletapee|Hillingdon|Kiel|Moscow|Naestved|Nitra|Rostock	Dublin
SRR1333873	3187514524	0.00909091	327	enterica	g,p	-	4.77e-05	SRR1030814	998	Dublin	enterica	1,9,12[Vi]	D1	Dublin	Blegdam|Dublin|Enteritidis|Gueuletapee|Hillingdon|Kiel|Moscow|Naestved|Nitra|Rostock	Dublin
SRR1334125	2891731544	0.0121212	326	enterica	g,p	-	9.55e-05	SRR1030814	996	Dublin	enterica	1,9,12[Vi]	D1	Dublin	Blegdam|Dublin|Enteritidis|Gueuletapee|Hillingdon|Kiel|Moscow|Naestved|Nitra|Rostock	Dublin
SRR1334226	3139939616	0.0121212	326	enterica	g,p	-	0.000119496	SRR1265001	995	Dublin	enterica	1,9,12[Vi]	D1	Dublin	Blegdam|Dublin|Enteritidis|Gueuletapee|Hillingdon|Kiel|Moscow|Naestved|Nitra|Rostock	Dublin
SRR1334561	889133576	0.00909091	327	enterica	g,p	-	9.55e-05	SRR1122708	996	Dublin	enterica	1,9,12[Vi]	D1	Dublin	Blegdam|Dublin|Enteritidis|Gueuletapee|Hillingdon|Kiel|Moscow|Naestved|Nitra|Rostock	Dublin
SRR1334790	2891731544	0.0121212	326	enterica	g,p	-	0.000143503	69756	994	Dublin	enterica	1,9,12[Vi]	D1	Dublin	Blegdam|Dublin|Enteritidis|Gueuletapee|Hillingdon|Kiel|Moscow|Naestved|Nitra|Rostock	Dublin
SRR1363292	250437463	0.0121212	326	enterica	g,p	-	7.16e-05	SRR1030814	997	Dublin	enterica	1,9,12[Vi]	D1	Dublin	Blegdam|Dublin|Enteritidis|Gueuletapee|Hillingdon|Kiel|Moscow|Naestved|Nitra|Rostock	Dublin
SRR1363344	351306447	0.0121212	326	enterica	g,p	-	0.000239895	SRR1300738	990	Dublin	enterica	1,9,12[Vi]	-	Dublin	Abadina|Adeoyo|Agbeni|Amsterdam|Bijlmer|Blegdam|Bron|Caracas|Chincol|Croft|Dublin|Ealing|Emek|Enteritidis|Essen|Gamaba|Giessen|Godesberg|Gueuletapee|Hato|Hillingdon|Kiel|Korovi|Kouka|Luke|Montevideo|Moscow|Naestved|Nikolaifleet|Nitra|Othmarschen|Plumaugat|Pontypridd|Rostock|Suberu|Sylvania|Tornow|Warragul	Dublin
SRR1379610	2891731544	0.0121212	326	enterica	g,p	-	0.000119496	94099	995	Dublin	enterica	1,9,12[Vi]	D1	Dublin	Blegdam|Dublin|Enteritidis|Gueuletapee|Hillingdon|Kiel|Moscow|Naestved|Nitra|Rostock	Dublin
SRR1411125	2816491780	0.00909091	327	enterica	g,p	-	4.77e-05	SRR1300738	998	Dublin	enterica	1,9,12[Vi]	D1	Dublin	Blegdam|Dublin|Enteritidis|Gueuletapee|Hillingdon|Kiel|Moscow|Naestved|Nitra|Rostock	Dublin
SRR1501457	2891731544	0.0121212	326	enterica	g,p	-	0.000508006	SRR1300559	979	Dublin	enterica	1,9,12[Vi]	D1	Dublin	Blegdam|Dublin|Enteritidis|Gueuletapee|Hillingdon|Kiel|Moscow|Naestved|Nitra|Rostock	Dublin
SRR1501493	2732724555	0.0121212	326	enterica	g,p	-	7.16e-05	SRR1122708	997	Dublin	enterica	1,9,12[Vi]	D1	Dublin	Blegdam|Dublin|Enteritidis|Gueuletapee|Hillingdon|Kiel|Moscow|Naestved|Nitra|Rostock	Dublin
SRR1501496	55999596	0.0121212	326	enterica	g,p	-	0.000385581	SRR1299304	984	Dublin	enterica	1,9,12[Vi]	-	Dublin	Abadina|Adeoyo|Agbeni|Amsterdam|Bijlmer|Blegdam|Bron|Caracas|Chincol|Croft|Dublin|Ealing|Emek|Enteritidis|Essen|Gamaba|Giessen|Godesberg|Gueuletapee|Hato|Hillingdon|Kiel|Korovi|Kouka|Luke|Montevideo|Moscow|Naestved|Nikolaifleet|Nitra|Othmarschen|Plumaugat|Pontypridd|Rostock|Suberu|Sylvania|Tornow|Warragul	Dublin
SRR1501621	525111699	0.00909091	327	enterica	g,p	-	0.000631368	SRR1299304	974	Dublin	enterica	1,9,12[Vi]	D1	Dublin	Blegdam|Dublin|Enteritidis|Gueuletapee|Hillingdon|Kiel|Moscow|Naestved|Nitra|Rostock	Dublin
SRR1501633	2891731544	0.0121212	326	enterica	g,p	-	9.55e-05	SRR1299304	996	Dublin	enterica	1,9,12[Vi]	D1	Dublin	Blegdam|Dublin|Enteritidis|Gueuletapee|Hillingdon|Kiel|Moscow|Naestved|Nitra|Rostock	Dublin
SRR1501663	NA	0.0121212	326	enterica	g,p	-	2.38e-05	SRR980326	999	Dublin	enterica	1,9,12[Vi]	D1	Dublin	Blegdam|Dublin|Enteritidis|Gueuletapee|Hillingdon|Kiel|Moscow|Naestved|Nitra|Rostock	Dublin
SRR1501666	NA	0.0121212	326	enterica	g,p	-	0.000215742	SRR980326	991	Dublin	enterica	1,9,12[Vi]	D1	Dublin	Blegdam|Dublin|Enteritidis|Gueuletapee|Hillingdon|Kiel|Moscow|Naestved|Nitra|Rostock	Dublin
SRR1501680	3146118089	0.0121212	326	enterica	g,p	-	9.55e-05	69756	996	Dublin	enterica	1,9,12[Vi]	D1	Dublin	Blegdam|Dublin|Enteritidis|Gueuletapee|Hillingdon|Kiel|Moscow|Naestved|Nitra|Rostock	Dublin
SRR1501685	NA	0.0151515	325	enterica	g,p	-	2.38e-05	SRR980326	999	Dublin	enterica	1,9,12[Vi]	D1	Dublin	Blegdam|Dublin|Enteritidis|Gueuletapee|Hillingdon|Kiel|Moscow|Naestved|Nitra|Rostock	Dublin
SRR1511527	NA	0.0151515	325	enterica	g,p	-	4.77e-05	SRR950704	998	Dublin	enterica	1,9,12[Vi]	D1	Dublin	Blegdam|Dublin|Enteritidis|Gueuletapee|Hillingdon|Kiel|Moscow|Naestved|Nitra|Rostock	Dublin
SRR1511542	2368386982	0.0121212	326	enterica	g,p	-	7.16e-05	63551	997	Dublin	enterica	1,9,12[Vi]	D1	Dublin	Blegdam|Dublin|Enteritidis|Gueuletapee|Hillingdon|Kiel|Moscow|Naestved|Nitra|Rostock	Dublin
SRR1511548	525111699	0.00909091	327	enterica	g,p	-	7.16e-05	SRR1265001	997	Dublin	enterica	1,9,12[Vi]	D1	Dublin	Blegdam|Dublin|Enteritidis|Gueuletapee|Hillingdon|Kiel|Moscow|Naestved|Nitra|Rostock	Dublin
SRR1511549	NA	0.0121212	326	enterica	g,p	-	2.38e-05	SRR980326	999	Dublin	enterica	1,9,12[Vi]	D1	Dublin	Blegdam|Dublin|Enteritidis|Gueuletapee|Hillingdon|Kiel|Moscow|Naestved|Nitra|Rostock	Dublin
SRR1511568	301126272	0.00909091	327	enterica	g,p	-	7.16e-05	SRR1122708	997	Dublin	enterica	1,9,12[Vi]	D1	Dublin	Blegdam|Dublin|Enteritidis|Gueuletapee|Hillingdon|Kiel|Moscow|Naestved|Nitra|Rostock	Dublin
SRR1511581	629131760	0.0121212	326	enterica	g,p	-	0.000191626	SRR1122493	992	Dublin	enterica	1,9,12[Vi]	D1	Dublin	Blegdam|Dublin|Enteritidis|Gueuletapee|Hillingdon|Kiel|Moscow|Naestved|Nitra|Rostock	Dublin
SRR1514770	NA	0.0121212	326	enterica	g,p	-	7.16e-05	SRR950704	997	Dublin	enterica	1,9,12[Vi]	D1	Dublin	Blegdam|Dublin|Enteritidis|Gueuletapee|Hillingdon|Kiel|Moscow|Naestved|Nitra|Rostock	Dublin
SRR1515023	NA	0.0151515	325	enterica	g,p	-	2.38e-05	SRR1284696	999	Dublin	enterica	1,9,12[Vi]	D1	Dublin	Blegdam|Dublin|Enteritidis|Gueuletapee|Hillingdon|Kiel|Moscow|Naestved|Nitra|Rostock	Dublin
SRR1515953	NA	0.0121212	326	enterica	g,p	-	9.55e-05	SRR950704	996	Dublin	enterica	1,9,12[Vi]	D1	Dublin	Blegdam|Dublin|Enteritidis|Gueuletapee|Hillingdon|Kiel|Moscow|Naestved|Nitra|Rostock	Dublin
SRR1515962	NA	0.0151515	325	enterica	g,p	-	0.000167546	SRR980326	993	Dublin	enterica	1,9,12[Vi]	D1	Dublin	Blegdam|Dublin|Enteritidis|Gueuletapee|Hillingdon|Kiel|Moscow|Naestved|Nitra|Rostock	Dublin
SRR1515020	793681109	0.00909091	327	enterica	g,p	-	0.000119496	SRR1257300	995	Dublin	enterica	1,9,12[Vi]	D1	Dublin	Blegdam|Dublin|Enteritidis|Gueuletapee|Hillingdon|Kiel|Moscow|Naestved|Nitra|Rostock	Dublin
SRR1515961	793681109	0.00909091	327	enterica	g,p	-	0.000143503	SRR1257300	994	Dublin	enterica	1,9,12[Vi]	D1	Dublin	Blegdam|Dublin|Enteritidis|Gueuletapee|Hillingdon|Kiel|Moscow|Naestved|Nitra|Rostock	Dublin
SRR1521563	3139939616	0.0121212	326	enterica	g,p	-	9.55e-05	SRR1122493	996	Dublin	enterica	1,9,12[Vi]	D1	Dublin	Blegdam|Dublin|Enteritidis|Gueuletapee|Hillingdon|Kiel|Moscow|Naestved|Nitra|Rostock	Dublin
SRR2994384	NA	0.0151515	325	enterica	g,p	-	9.55e-05	SRR1133229	996	Dublin	enterica	1,9,12[Vi]	D1	Dublin	Blegdam|Dublin|Enteritidis|Gueuletapee|Hillingdon|Kiel|Moscow|Naestved|Nitra|Rostock	Dublin
SRR3000892	NA	0.0151515	325	enterica	g,p	-	0.000264084	SRR1133229	989	Dublin	enterica	1,9,12[Vi]	D1	Dublin	Blegdam|Dublin|Enteritidis|Gueuletapee|Hillingdon|Kiel|Moscow|Naestved|Nitra|Rostock	Dublin
SRR1048307	NA	0.0151515	325	enterica	g,p	-	0	SRR1048307	1000	Dublin	enterica	1,9,12[Vi]	D1	Dublin	Blegdam|Dublin|Enteritidis|Gueuletapee|Hillingdon|Kiel|Moscow|Naestved|Nitra|Rostock	Dublin
SRR3037435	NA	0.0121212	326	enterica	g,p	-	9.55e-05	SRR1300584	996	Dublin	enterica	1,9,12[Vi]	D1	Dublin	Blegdam|Dublin|Enteritidis|Gueuletapee|Hillingdon|Kiel|Moscow|Naestved|Nitra|Rostock	Dublin
SRR3000884	NA	0.0151515	325	enterica	g,p	-	0.000264084	SRR1122622	989	Dublin	enterica	1,9,12[Vi]	D1	Dublin	Blegdam|Dublin|Enteritidis|Gueuletapee|Hillingdon|Kiel|Moscow|Naestved|Nitra|Rostock	Dublin
SRR3000886	NA	0.0151515	325	enterica	g,p	-	0.000239895	SRR1122622	990	Dublin	enterica	1,9,12[Vi]	D1	Dublin	Blegdam|Dublin|Enteritidis|Gueuletapee|Hillingdon|Kiel|Moscow|Naestved|Nitra|Rostock	Dublin
SRR3037518	NA	0.0121212	326	enterica	g,p	-	0.00028831	SRR1122622	988	Dublin	enterica	1,9,12[Vi]	D1	Dublin	Blegdam|Dublin|Enteritidis|Gueuletapee|Hillingdon|Kiel|Moscow|Naestved|Nitra|Rostock	Dublin
SRR2994395	NA	0.0151515	325	enterica	g,p	-	0.000264084	SRR1122622	989	Dublin	enterica	1,9,12[Vi]	D1	Dublin	Blegdam|Dublin|Enteritidis|Gueuletapee|Hillingdon|Kiel|Moscow|Naestved|Nitra|Rostock	Dublin
SRR3000887	NA	0.0121212	326	enterica	g,p	-	0.000264084	SRR1122622	989	Dublin	enterica	1,9,12[Vi]	D1	Dublin	Blegdam|Dublin|Enteritidis|Gueuletapee|Hillingdon|Kiel|Moscow|Naestved|Nitra|Rostock	Dublin
SRR3000891	NA	0.0151515	325	enterica	g,p	-	0.000239895	SRR1122622	990	Dublin	enterica	1,9,12[Vi]	D1	Dublin	Blegdam|Dublin|Enteritidis|Gueuletapee|Hillingdon|Kiel|Moscow|Naestved|Nitra|Rostock	Dublin
SRR1048325	NA	0.0151515	325	enterica	g,p	-	2.38e-05	SRR1048325	999	Dublin	enterica	1,9,12[Vi]	D1	Dublin	Blegdam|Dublin|Enteritidis|Gueuletapee|Hillingdon|Kiel|Moscow|Naestved|Nitra|Rostock	Dublin
SRR2994388	NA	0.0121212	326	enterica	g,p	-	0.00028831	SRR1122622	988	Dublin	enterica	1,9,12[Vi]	D1	Dublin	Blegdam|Dublin|Enteritidis|Gueuletapee|Hillingdon|Kiel|Moscow|Naestved|Nitra|Rostock	Dublin
SRR3037520	NA	0.0151515	325	enterica	g,p	-	0.000264084	SRR1122622	989	Dublin	enterica	1,9,12[Vi]	D1	Dublin	Blegdam|Dublin|Enteritidis|Gueuletapee|Hillingdon|Kiel|Moscow|Naestved|Nitra|Rostock	Dublin
SRR2994390	NA	0.0121212	326	enterica	g,p	-	0.000239895	SRR1122622	990	Dublin	enterica	1,9,12[Vi]	D1	Dublin	Blegdam|Dublin|Enteritidis|Gueuletapee|Hillingdon|Kiel|Moscow|Naestved|Nitra|Rostock	Dublin
SRR3000883	NA	0.0121212	326	enterica	g,p	-	0.000264084	SRR1122622	989	Dublin	enterica	1,9,12[Vi]	D1	Dublin	Blegdam|Dublin|Enteritidis|Gueuletapee|Hillingdon|Kiel|Moscow|Naestved|Nitra|Rostock	Dublin
SRR2994385	NA	0.0151515	325	enterica	g,p	-	0.00028831	SRR1122622	988	Dublin	enterica	1,9,12[Vi]	D1	Dublin	Blegdam|Dublin|Enteritidis|Gueuletapee|Hillingdon|Kiel|Moscow|Naestved|Nitra|Rostock	Dublin
SRR3037434	NA	0.0151515	325	enterica	g,p	-	0.000312573	SRR1122622	987	Dublin	enterica	1,9,12[Vi]	D1	Dublin	Blegdam|Dublin|Enteritidis|Gueuletapee|Hillingdon|Kiel|Moscow|Naestved|Nitra|Rostock	Dublin
SRR3037436	NA	0.0151515	325	enterica	g,p	-	0.00028831	SRR1122622	988	Dublin	enterica	1,9,12[Vi]	D1	Dublin	Blegdam|Dublin|Enteritidis|Gueuletapee|Hillingdon|Kiel|Moscow|Naestved|Nitra|Rostock	Dublin
SRR3000888	NA	0.0151515	325	enterica	g,p	-	0.000336872	SRR1122622	986	Dublin	enterica	1,9,12[Vi]	D1	Dublin	Blegdam|Dublin|Enteritidis|Gueuletapee|Hillingdon|Kiel|Moscow|Naestved|Nitra|Rostock	Dublin
SRR3037403	NA	0.0121212	326	enterica	g,p	-	0.00028831	SRR1122622	988	Dublin	enterica	1,9,12[Vi]	D1	Dublin	Blegdam|Dublin|Enteritidis|Gueuletapee|Hillingdon|Kiel|Moscow|Naestved|Nitra|Rostock	Dublin
SRR1030845	NA	0.0151515	325	enterica	g,p	-	2.38e-05	SRR1030845	999	Dublin	enterica	1,9,12[Vi]	D1	Dublin	Blegdam|Dublin|Enteritidis|Gueuletapee|Hillingdon|Kiel|Moscow|Naestved|Nitra|Rostock	Dublin
SRR3037467	NA	0.0121212	326	enterica	g,p	-	0.00028831	SRR1122622	988	Dublin	enterica	1,9,12[Vi]	D1	Dublin	Blegdam|Dublin|Enteritidis|Gueuletapee|Hillingdon|Kiel|Moscow|Naestved|Nitra|Rostock	Dublin
SRR3000882	NA	0.0151515	325	enterica	g,p	-	0.000264084	SRR1122622	989	Dublin	enterica	1,9,12[Vi]	D1	Dublin	Blegdam|Dublin|Enteritidis|Gueuletapee|Hillingdon|Kiel|Moscow|Naestved|Nitra|Rostock	Dublin
SRR3037400	NA	0.0151515	325	enterica	g,p	-	0	SRR1122622	1000	Dublin	enterica	1,9,12[Vi]	D1	Dublin	Blegdam|Dublin|Enteritidis|Gueuletapee|Hillingdon|Kiel|Moscow|Naestved|Nitra|Rostock	Dublin
SRR3000893	NA	0.0121212	326	enterica	g,p	-	0.000312573	SRR1133229	987	Dublin	enterica	1,9,12[Vi]	D1	Dublin	Blegdam|Dublin|Enteritidis|Gueuletapee|Hillingdon|Kiel|Moscow|Naestved|Nitra|Rostock	Dublin
SRR2994386	NA	0.0151515	325	enterica	g,p	-	0.000336872	SRR1122493	986	Dublin	enterica	1,9,12[Vi]	D1	Dublin	Blegdam|Dublin|Enteritidis|Gueuletapee|Hillingdon|Kiel|Moscow|Naestved|Nitra|Rostock	Dublin
SRR3037491	NA	0.0151515	325	enterica	g,p	-	0.000361208	SRR1122622	985	Dublin	enterica	1,9,12[Vi]	D1	Dublin	Blegdam|Dublin|Enteritidis|Gueuletapee|Hillingdon|Kiel|Moscow|Naestved|Nitra|Rostock	Dublin
SRR3037517	NA	0.0121212	326	enterica	g,p	-	0.000312573	SRR1122622	987	Dublin	enterica	1,9,12[Vi]	D1	Dublin	Blegdam|Dublin|Enteritidis|Gueuletapee|Hillingdon|Kiel|Moscow|Naestved|Nitra|Rostock	Dublin
SRR1107461	NA	0.0121212	326	enterica	g,p	-	4.77e-05	SRR1107461	998	Dublin	enterica	1,9,12[Vi]	D1	Dublin	Blegdam|Dublin|Enteritidis|Gueuletapee|Hillingdon|Kiel|Moscow|Naestved|Nitra|Rostock	Dublin
SRR3037401	NA	0.0151515	325	enterica	g,p	-	2.38e-05	SRR1284696	999	Dublin	enterica	1,9,12[Vi]	D1	Dublin	Blegdam|Dublin|Enteritidis|Gueuletapee|Hillingdon|Kiel|Moscow|Naestved|Nitra|Rostock	Dublin
SRR2994389	NA	0.0151515	325	enterica	g,p	-	0.000264084	SRR1122622	989	Dublin	enterica	1,9,12[Vi]	D1	Dublin	Blegdam|Dublin|Enteritidis|Gueuletapee|Hillingdon|Kiel|Moscow|Naestved|Nitra|Rostock	Dublin
SRR2994393	NA	0.0121212	326	enterica	g,p	-	0.00028831	SRR1122622	988	Dublin	enterica	1,9,12[Vi]	D1	Dublin	Blegdam|Dublin|Enteritidis|Gueuletapee|Hillingdon|Kiel|Moscow|Naestved|Nitra|Rostock	Dublin
SRR2994394	NA	0.0151515	325	enterica	g,p	-	0.000264084	SRR1122622	989	Dublin	enterica	1,9,12[Vi]	D1	Dublin	Blegdam|Dublin|Enteritidis|Gueuletapee|Hillingdon|Kiel|Moscow|Naestved|Nitra|Rostock	Dublin
SRR3000894	NA	0.0151515	325	enterica	g,p	-	0.000264084	SRR1122622	989	Dublin	enterica	1,9,12[Vi]	D1	Dublin	Blegdam|Dublin|Enteritidis|Gueuletapee|Hillingdon|Kiel|Moscow|Naestved|Nitra|Rostock	Dublin
SRR3037399	NA	0.0151515	325	enterica	g,p	-	0.000312573	SRR1122622	987	Dublin	enterica	1,9,12[Vi]	D1	Dublin	Blegdam|Dublin|Enteritidis|Gueuletapee|Hillingdon|Kiel|Moscow|Naestved|Nitra|Rostock	Dublin
SRR3037502	NA	0.0151515	325	enterica	g,p	-	0	SRR1122622	1000	Dublin	enterica	1,9,12[Vi]	D1	Dublin	Blegdam|Dublin|Enteritidis|Gueuletapee|Hillingdon|Kiel|Moscow|Naestved|Nitra|Rostock	Dublin
SRR3037516	NA	0.0151515	325	enterica	g,p	-	0.000680979	SRR1122622	972	Dublin	enterica	1,9,12[Vi]	D1	Dublin	Blegdam|Dublin|Enteritidis|Gueuletapee|Hillingdon|Kiel|Moscow|Naestved|Nitra|Rostock	Dublin
SRR3000885	NA	0.0151515	325	enterica	g,p	-	0.000239895	SRR1122622	990	Dublin	enterica	1,9,12[Vi]	D1	Dublin	Blegdam|Dublin|Enteritidis|Gueuletapee|Hillingdon|Kiel|Moscow|Naestved|Nitra|Rostock	Dublin
SRR3000890	NA	0.0121212	326	enterica	g,p	-	2.38e-05	SRR1122622	999	Dublin	enterica	1,9,12[Vi]	D1	Dublin	Blegdam|Dublin|Enteritidis|Gueuletapee|Hillingdon|Kiel|Moscow|Naestved|Nitra|Rostock	Dublin
SRR1548423	NA	0.0151515	325	enterica	g,p	-	4.77e-05	SRR1133229	998	Dublin	enterica	1,9,12[Vi]	D1	Dublin	Blegdam|Dublin|Enteritidis|Gueuletapee|Hillingdon|Kiel|Moscow|Naestved|Nitra|Rostock	Dublin
SRR3115973	1349777641	0.00909091	327	enterica	g,p	-	4.77e-05	85738	998	Dublin	enterica	1,9,12[Vi]	D1	Dublin	Blegdam|Dublin|Enteritidis|Gueuletapee|Hillingdon|Kiel|Moscow|Naestved|Nitra|Rostock	Dublin
SRR3115983	650779921	0.0121212	326	enterica	g,p	-	4.77e-05	CT_02021853	998	Dublin	enterica	1,9,12[Vi]	D1	Dublin	Blegdam|Dublin|Enteritidis|Gueuletapee|Hillingdon|Kiel|Moscow|Naestved|Nitra|Rostock	Dublin
SRR3115988	1349777641	0.00909091	327	enterica	g,p	-	4.77e-05	85738	998	Dublin	enterica	1,9,12[Vi]	D1	Dublin	Blegdam|Dublin|Enteritidis|Gueuletapee|Hillingdon|Kiel|Moscow|Naestved|Nitra|Rostock	Dublin
SRR2054167	525111699	0.00909091	327	enterica	g,p	-	0.00058191	SRR1300559	976	Dublin	enterica	1,9,12[Vi]	D1	Dublin	Blegdam|Dublin|Enteritidis|Gueuletapee|Hillingdon|Kiel|Moscow|Naestved|Nitra|Rostock	Dublin
SRR2096623	NA	0.0151515	325	enterica	g,p	-	4.77e-05	SRR1133229	998	Dublin	enterica	1,9,12[Vi]	D1	Dublin	Blegdam|Dublin|Enteritidis|Gueuletapee|Hillingdon|Kiel|Moscow|Naestved|Nitra|Rostock	Dublin
SRR2102453	NA	0.0121212	326	enterica	g,p	-	7.16e-05	SRR1284696	997	Dublin	enterica	1,9,12[Vi]	D1	Dublin	Blegdam|Dublin|Enteritidis|Gueuletapee|Hillingdon|Kiel|Moscow|Naestved|Nitra|Rostock	Dublin
SRR2175343	NA	0.0121212	326	enterica	g,p	-	0.000119496	SRR1122622	995	Dublin	enterica	1,9,12[Vi]	D1	Dublin	Blegdam|Dublin|Enteritidis|Gueuletapee|Hillingdon|Kiel|Moscow|Naestved|Nitra|Rostock	Dublin
SRR2096601	NA	0.0151515	325	enterica	g,p	-	0.000508006	SRR1122622	979	Dublin	enterica	1,9,12[Vi]	D1	Dublin	Blegdam|Dublin|Enteritidis|Gueuletapee|Hillingdon|Kiel|Moscow|Naestved|Nitra|Rostock	Dublin
SRR2077395	NA	0.0242424	322	enterica	g,p	-	0.000532603	SRR1107461	978	Dublin	enterica	1,9,12[Vi]	D1	Dublin	Blegdam|Dublin|Enteritidis|Gueuletapee|Hillingdon|Kiel|Moscow|Naestved|Nitra|Rostock	Dublin
SRR2175358	NA	0.0121212	326	enterica	g,p	-	4.77e-05	SRR1133229	998	Dublin	enterica	1,9,12[Vi]	D1	Dublin	Blegdam|Dublin|Enteritidis|Gueuletapee|Hillingdon|Kiel|Moscow|Naestved|Nitra|Rostock	Dublin
SRR2077393	NA	0.0151515	325	enterica	g,p	-	0.000143503	SRR980326	994	Dublin	enterica	1,9,12[Vi]	D1	Dublin	Blegdam|Dublin|Enteritidis|Gueuletapee|Hillingdon|Kiel|Moscow|Naestved|Nitra|Rostock	Dublin
SRR2077386	NA	0.0151515	325	enterica	g,p	-	2.38e-05	SRR1284696	999	Dublin	enterica	1,9,12[Vi]	D1	Dublin	Blegdam|Dublin|Enteritidis|Gueuletapee|Hillingdon|Kiel|Moscow|Naestved|Nitra|Rostock	Dublin
SRR2096548	NA	0.0121212	326	enterica	g,p	-	2.38e-05	SRR1284696	999	Dublin	enterica	1,9,12[Vi]	D1	Dublin	Blegdam|Dublin|Enteritidis|Gueuletapee|Hillingdon|Kiel|Moscow|Naestved|Nitra|Rostock	Dublin
SRR2911775	NA	0.0121212	326	enterica	g,p	-	0.000119496	SRR1107461	995	Dublin	enterica	1,9,12[Vi]	D1	Dublin	Blegdam|Dublin|Enteritidis|Gueuletapee|Hillingdon|Kiel|Moscow|Naestved|Nitra|Rostock	Dublin
SRR2911779	NA	0.0121212	326	enterica	g,p	-	7.16e-05	SRR1133229	997	Dublin	enterica	1,9,12[Vi]	D1	Dublin	Blegdam|Dublin|Enteritidis|Gueuletapee|Hillingdon|Kiel|Moscow|Naestved|Nitra|Rostock	Dublin
SRR2911780	NA	0.0121212	326	enterica	g,p	-	4.77e-05	SRR1122622	998	Dublin	enterica	1,9,12[Vi]	D1	Dublin	Blegdam|Dublin|Enteritidis|Gueuletapee|Hillingdon|Kiel|Moscow|Naestved|Nitra|Rostock	Dublin
SRR2911768	NA	0.0151515	325	enterica	g,p	-	9.55e-05	SRR1133229	996	Dublin	enterica	1,9,12[Vi]	D1	Dublin	Blegdam|Dublin|Enteritidis|Gueuletapee|Hillingdon|Kiel|Moscow|Naestved|Nitra|Rostock	Dublin
SRR2911774	NA	0.0121212	326	enterica	g,p	-	0.00028831	SRR1133229	988	Dublin	enterica	1,9,12[Vi]	D1	Dublin	Blegdam|Dublin|Enteritidis|Gueuletapee|Hillingdon|Kiel|Moscow|Naestved|Nitra|Rostock	Dublin
SRR2096609	NA	0.0151515	325	enterica	g,p	-	9.55e-05	SRR1122622	996	Dublin	enterica	1,9,12[Vi]	D1	Dublin	Blegdam|Dublin|Enteritidis|Gueuletapee|Hillingdon|Kiel|Moscow|Naestved|Nitra|Rostock	Dublin
SRR2102470	NA	0.0151515	325	enterica	g,p	-	0.00028831	SRR1122622	988	Dublin	enterica	1,9,12[Vi]	D1	Dublin	Blegdam|Dublin|Enteritidis|Gueuletapee|Hillingdon|Kiel|Moscow|Naestved|Nitra|Rostock	Dublin
SRR2096614	NA	0.0121212	326	enterica	g,p	-	0.000167546	SRR1107461	993	Dublin	enterica	1,9,12[Vi]	D1	Dublin	Blegdam|Dublin|Enteritidis|Gueuletapee|Hillingdon|Kiel|Moscow|Naestved|Nitra|Rostock	Dublin
SRR2096540	NA	0.0121212	326	enterica	g,p	-	4.77e-05	SRR1133229	998	Dublin	enterica	1,9,12[Vi]	D1	Dublin	Blegdam|Dublin|Enteritidis|Gueuletapee|Hillingdon|Kiel|Moscow|Naestved|Nitra|Rostock	Dublin
SRR5905072	NA	0.0121212	326	enterica	g,p	-	0.000312573	SRR1284696	987	Dublin	enterica	1,9,12[Vi]	D1	Dublin	Blegdam|Dublin|Enteritidis|Gueuletapee|Hillingdon|Kiel|Moscow|Naestved|Nitra|Rostock	Dublin
SRR5883594	NA	0.0181818	324	enterica	g,p	-	7.16e-05	SRR1284696	997	Dublin	enterica	1,9,12[Vi]	D1	Dublin	Blegdam|Dublin|Enteritidis|Gueuletapee|Hillingdon|Kiel|Moscow|Naestved|Nitra|Rostock	Dublin
SRR5905519	NA	0.0151515	325	enterica	g,p	-	7.16e-05	SRR1284696	997	Dublin	enterica	1,9,12[Vi]	D1	Dublin	Blegdam|Dublin|Enteritidis|Gueuletapee|Hillingdon|Kiel|Moscow|Naestved|Nitra|Rostock	Dublin
SRR5883589	NA	0.0151515	325	enterica	g,p	-	9.55e-05	SRR1133229	996	Dublin	enterica	1,9,12[Vi]	D1	Dublin	Blegdam|Dublin|Enteritidis|Gueuletapee|Hillingdon|Kiel|Moscow|Naestved|Nitra|Rostock	Dublin
SRR5883592	NA	0.0212121	323	enterica	g,p	-	0.000143503	SRR1048325	994	Dublin	enterica	1,9,12[Vi]	D1	Dublin	Blegdam|Dublin|Enteritidis|Gueuletapee|Hillingdon|Kiel|Moscow|Naestved|Nitra|Rostock	Dublin
SRR5905029	NA	0.0121212	326	enterica	g,p	-	9.55e-05	SRR1133229	996	Dublin	enterica	1,9,12[Vi]	D1	Dublin	Blegdam|Dublin|Enteritidis|Gueuletapee|Hillingdon|Kiel|Moscow|Naestved|Nitra|Rostock	Dublin
SRR5883596	NA	0.0151515	325	enterica	g,p	-	2.38e-05	SRR1284696	999	Dublin	enterica	1,9,12[Vi]	D1	Dublin	Blegdam|Dublin|Enteritidis|Gueuletapee|Hillingdon|Kiel|Moscow|Naestved|Nitra|Rostock	Dublin
SRR5883588	NA	0.0151515	325	enterica	g,p	-	7.16e-05	SRR1284696	997	Dublin	enterica	1,9,12[Vi]	D1	Dublin	Blegdam|Dublin|Enteritidis|Gueuletapee|Hillingdon|Kiel|Moscow|Naestved|Nitra|Rostock	Dublin
SRR5877170	NA	0.0151515	325	enterica	g,p	-	0.000143503	SRR1122493	994	Dublin	enterica	1,9,12[Vi]	D1	Dublin	Blegdam|Dublin|Enteritidis|Gueuletapee|Hillingdon|Kiel|Moscow|Naestved|Nitra|Rostock	Dublin
SRR5877168	NA	0.0151515	325	enterica	g,p	-	4.77e-05	SRR1122622	998	Dublin	enterica	1,9,12[Vi]	D1	Dublin	Blegdam|Dublin|Enteritidis|Gueuletapee|Hillingdon|Kiel|Moscow|Naestved|Nitra|Rostock	Dublin
SRR1980626	NA	0.0121212	326	enterica	g,p	-	2.38e-05	SRR1284696	999	Dublin	enterica	1,9,12[Vi]	D1	Dublin	Blegdam|Dublin|Enteritidis|Gueuletapee|Hillingdon|Kiel|Moscow|Naestved|Nitra|Rostock	Dublin
SRR5883581	NA	0.0121212	326	enterica	g,p	-	4.77e-05	SRR1133229	998	Dublin	enterica	1,9,12[Vi]	D1	Dublin	Blegdam|Dublin|Enteritidis|Gueuletapee|Hillingdon|Kiel|Moscow|Naestved|Nitra|Rostock	Dublin
SRR5883584	NA	0.0151515	325	enterica	g,p	-	7.16e-05	SRR1284696	997	Dublin	enterica	1,9,12[Vi]	D1	Dublin	Blegdam|Dublin|Enteritidis|Gueuletapee|Hillingdon|Kiel|Moscow|Naestved|Nitra|Rostock	Dublin
SRR2015692	1007346134	0.0121212	326	enterica	g,p	-	0.000167546	66490	993	Dublin	enterica	1,9,12[Vi]	D1	Dublin	Blegdam|Dublin|Enteritidis|Gueuletapee|Hillingdon|Kiel|Moscow|Naestved|Nitra|Rostock	Dublin
SRR5883586	NA	0.0151515	325	enterica	g,p	-	2.38e-05	SRR1122622	999	Dublin	enterica	1,9,12[Vi]	D1	Dublin	Blegdam|Dublin|Enteritidis|Gueuletapee|Hillingdon|Kiel|Moscow|Naestved|Nitra|Rostock	Dublin
SRR5883582	NA	0.0121212	326	enterica	g,p	-	4.77e-05	SRR1133229	998	Dublin	enterica	1,9,12[Vi]	D1	Dublin	Blegdam|Dublin|Enteritidis|Gueuletapee|Hillingdon|Kiel|Moscow|Naestved|Nitra|Rostock	Dublin
SRR5905016	NA	0.0151515	325	enterica	g,p	-	0.000215742	SRR1133229	991	Dublin	enterica	1,9,12[Vi]	D1	Dublin	Blegdam|Dublin|Enteritidis|Gueuletapee|Hillingdon|Kiel|Moscow|Naestved|Nitra|Rostock	Dublin
SRR5905014	NA	0.0181818	324	enterica	g,p	-	0.000215742	SRR1284696	991	Dublin	enterica	1,9,12[Vi]	D1	Dublin	Blegdam|Dublin|Enteritidis|Gueuletapee|Hillingdon|Kiel|Moscow|Naestved|Nitra|Rostock	Dublin
SRR5905281	NA	0.0151515	325	enterica	g,p	-	9.55e-05	SRR1122622	996	Dublin	enterica	1,9,12[Vi]	D1	Dublin	Blegdam|Dublin|Enteritidis|Gueuletapee|Hillingdon|Kiel|Moscow|Naestved|Nitra|Rostock	Dublin
SRR5905513	NA	0.0121212	326	enterica	g,p	-	0.000191626	SRR1284696	992	Dublin	enterica	1,9,12[Vi]	D1	Dublin	Blegdam|Dublin|Enteritidis|Gueuletapee|Hillingdon|Kiel|Moscow|Naestved|Nitra|Rostock	Dublin
SRR5928634	NA	0.0151515	325	enterica	g,p	-	0.000143503	SRR1122622	994	Dublin	enterica	1,9,12[Vi]	D1	Dublin	Blegdam|Dublin|Enteritidis|Gueuletapee|Hillingdon|Kiel|Moscow|Naestved|Nitra|Rostock	Dublin
SRR5928617	NA	0.0151515	325	enterica	g,p	-	0.000239895	SRR1122622	990	Dublin	enterica	1,9,12[Vi]	D1	Dublin	Blegdam|Dublin|Enteritidis|Gueuletapee|Hillingdon|Kiel|Moscow|Naestved|Nitra|Rostock	Dublin
SRR6000478	NA	0.0151515	325	enterica	g,p	-	2.38e-05	SRR1122622	999	Dublin	enterica	1,9,12[Vi]	D1	Dublin	Blegdam|Dublin|Enteritidis|Gueuletapee|Hillingdon|Kiel|Moscow|Naestved|Nitra|Rostock	Dublin
SRR5905275	NA	0.0151515	325	enterica	g,p	-	7.16e-05	SRR1133229	997	Dublin	enterica	1,9,12[Vi]	D1	Dublin	Blegdam|Dublin|Enteritidis|Gueuletapee|Hillingdon|Kiel|Moscow|Naestved|Nitra|Rostock	Dublin
SRR5905291	NA	0.0181818	324	enterica	g,p	-	2.38e-05	SRR1122622	999	Dublin	enterica	1,9,12[Vi]	D1	Dublin	Blegdam|Dublin|Enteritidis|Gueuletapee|Hillingdon|Kiel|Moscow|Naestved|Nitra|Rostock	Dublin
SRR5905278	NA	0.0121212	326	enterica	g,p	-	7.16e-05	SRR1133229	997	Dublin	enterica	1,9,12[Vi]	D1	Dublin	Blegdam|Dublin|Enteritidis|Gueuletapee|Hillingdon|Kiel|Moscow|Naestved|Nitra|Rostock	Dublin
SRR5905300	NA	0.0151515	325	enterica	g,p	-	2.38e-05	SRR1122622	999	Dublin	enterica	1,9,12[Vi]	D1	Dublin	Blegdam|Dublin|Enteritidis|Gueuletapee|Hillingdon|Kiel|Moscow|Naestved|Nitra|Rostock	Dublin
SRR5905020	NA	0.0181818	324	enterica	g,p	-	0.000239895	SRR1133229	990	Dublin	enterica	1,9,12[Vi]	-	Dublin	Abadina|Adeoyo|Agbeni|Amsterdam|Bijlmer|Blegdam|Bron|Caracas|Chincol|Croft|Dublin|Ealing|Emek|Enteritidis|Essen|Gamaba|Giessen|Godesberg|Gueuletapee|Hato|Hillingdon|Kiel|Korovi|Kouka|Luke|Montevideo|Moscow|Naestved|Nikolaifleet|Nitra|Othmarschen|Plumaugat|Pontypridd|Rostock|Suberu|Sylvania|Tornow|Warragul	Dublin
SRR5905011	NA	0.0121212	326	enterica	g,p	-	0.000119496	SRR1133229	995	Dublin	enterica	1,9,12[Vi]	D1	Dublin	Blegdam|Dublin|Enteritidis|Gueuletapee|Hillingdon|Kiel|Moscow|Naestved|Nitra|Rostock	Dublin
SRR5905502	NA	0.0121212	326	enterica	g,p	-	2.38e-05	SRR1122622	999	Dublin	enterica	1,9,12[Vi]	D1	Dublin	Blegdam|Dublin|Enteritidis|Gueuletapee|Hillingdon|Kiel|Moscow|Naestved|Nitra|Rostock	Dublin
SRR5928790	NA	0.0151515	325	enterica	g,p	-	0.000119496	SRR1133229	995	Dublin	enterica	1,9,12[Vi]	D1	Dublin	Blegdam|Dublin|Enteritidis|Gueuletapee|Hillingdon|Kiel|Moscow|Naestved|Nitra|Rostock	Dublin
SRR5905294	NA	0.0181818	324	enterica	g,p	-	7.16e-05	SRR1133229	997	Dublin	enterica	1,9,12[Vi]	D1	Dublin	Blegdam|Dublin|Enteritidis|Gueuletapee|Hillingdon|Kiel|Moscow|Naestved|Nitra|Rostock	Dublin
SRR5905017	NA	0.0181818	324	enterica	g,p	-	0.000167546	SRR1133229	993	Dublin	enterica	1,9,12[Vi]	D1	Dublin	Blegdam|Dublin|Enteritidis|Gueuletapee|Hillingdon|Kiel|Moscow|Naestved|Nitra|Rostock	Dublin
SRR5905013	NA	0.0121212	326	enterica	g,p	-	4.77e-05	SRR1133229	998	Dublin	enterica	1,9,12[Vi]	D1	Dublin	Blegdam|Dublin|Enteritidis|Gueuletapee|Hillingdon|Kiel|Moscow|Naestved|Nitra|Rostock	Dublin
SRR5928608	NA	0.0151515	325	enterica	g,p	-	0.000119496	SRR1284696	995	Dublin	enterica	1,9,12[Vi]	D1	Dublin	Blegdam|Dublin|Enteritidis|Gueuletapee|Hillingdon|Kiel|Moscow|Naestved|Nitra|Rostock	Dublin
SRR5905069	NA	0.0151515	325	enterica	g,p	-	2.38e-05	SRR1284696	999	Dublin	enterica	1,9,12[Vi]	D1	Dublin	Blegdam|Dublin|Enteritidis|Gueuletapee|Hillingdon|Kiel|Moscow|Naestved|Nitra|Rostock	Dublin
SRR5905019	NA	0.0151515	325	enterica	g,p	-	7.16e-05	SRR1122622	997	Dublin	enterica	1,9,12[Vi]	D1	Dublin	Blegdam|Dublin|Enteritidis|Gueuletapee|Hillingdon|Kiel|Moscow|Naestved|Nitra|Rostock	Dublin
SRR5905018	NA	0.0181818	324	enterica	g,p	-	0.00028831	SRR1284696	988	Dublin	enterica	1,9,12[Vi]	-	Dublin	Abadina|Adeoyo|Agbeni|Amsterdam|Bijlmer|Blegdam|Bron|Caracas|Chincol|Croft|Dublin|Ealing|Emek|Enteritidis|Essen|Gamaba|Giessen|Godesberg|Gueuletapee|Hato|Hillingdon|Kiel|Korovi|Kouka|Luke|Montevideo|Moscow|Naestved|Nikolaifleet|Nitra|Othmarschen|Plumaugat|Pontypridd|Rostock|Suberu|Sylvania|Tornow|Warragul	Dublin
SRR5905015	NA	0.0151515	325	enterica	g,p	-	0.000119496	SRR1133229	995	Dublin	enterica	1,9,12[Vi]	D1	Dublin	Blegdam|Dublin|Enteritidis|Gueuletapee|Hillingdon|Kiel|Moscow|Naestved|Nitra|Rostock	Dublin
SRR5904973	NA	0.0121212	326	enterica	g,p	-	4.77e-05	SRR1133229	998	Dublin	enterica	1,9,12[Vi]	D1	Dublin	Blegdam|Dublin|Enteritidis|Gueuletapee|Hillingdon|Kiel|Moscow|Naestved|Nitra|Rostock	Dublin
SRR5928609	NA	0.0181818	324	enterica	g,p	-	0.000119496	SRR1133229	995	Dublin	enterica	1,9,12[Vi]	D1	Dublin	Blegdam|Dublin|Enteritidis|Gueuletapee|Hillingdon|Kiel|Moscow|Naestved|Nitra|Rostock	Dublin
SRR5904975	NA	0.0121212	326	enterica	g,p	-	7.16e-05	SRR1284696	997	Dublin	enterica	1,9,12[Vi]	D1	Dublin	Blegdam|Dublin|Enteritidis|Gueuletapee|Hillingdon|Kiel|Moscow|Naestved|Nitra|Rostock	Dublin
SRR5928712	NA	0.0151515	325	enterica	g,p	-	9.55e-05	SRR1284696	996	Dublin	enterica	1,9,12[Vi]	D1	Dublin	Blegdam|Dublin|Enteritidis|Gueuletapee|Hillingdon|Kiel|Moscow|Naestved|Nitra|Rostock	Dublin
SRR5928610	NA	0.0181818	324	enterica	g,p	-	0.000119496	SRR1122622	995	Dublin	enterica	1,9,12[Vi]	B	Dublin	Essen|Hato	Dublin
SRR5928751	NA	0.0121212	326	enterica	g,p	-	9.55e-05	SRR1133229	996	Dublin	enterica	1,9,12[Vi]	D1	Dublin	Blegdam|Dublin|Enteritidis|Gueuletapee|Hillingdon|Kiel|Moscow|Naestved|Nitra|Rostock	Dublin
SRR5928135	NA	0.0181818	324	enterica	g,p	-	4.77e-05	SRR1122622	998	Dublin	enterica	1,9,12[Vi]	D1	Dublin	Blegdam|Dublin|Enteritidis|Gueuletapee|Hillingdon|Kiel|Moscow|Naestved|Nitra|Rostock	Dublin
SRR5928619	NA	0.0151515	325	enterica	g,p	-	0.000191626	SRR1284696	992	Dublin	enterica	1,9,12[Vi]	D1	Dublin	Blegdam|Dublin|Enteritidis|Gueuletapee|Hillingdon|Kiel|Moscow|Naestved|Nitra|Rostock	Dublin
SRR5928137	NA	0.0151515	325	enterica	g,p	-	0.000119496	SRR1133229	995	Dublin	enterica	1,9,12[Vi]	D1	Dublin	Blegdam|Dublin|Enteritidis|Gueuletapee|Hillingdon|Kiel|Moscow|Naestved|Nitra|Rostock	Dublin
SRR5928132	NA	0.0121212	326	enterica	g,p	-	7.16e-05	SRR1133229	997	Dublin	enterica	1,9,12[Vi]	D1	Dublin	Blegdam|Dublin|Enteritidis|Gueuletapee|Hillingdon|Kiel|Moscow|Naestved|Nitra|Rostock	Dublin
SRR5905071	NA	0.0121212	326	enterica	g,p	-	2.38e-05	SRR1284696	999	Dublin	enterica	1,9,12[Vi]	D1	Dublin	Blegdam|Dublin|Enteritidis|Gueuletapee|Hillingdon|Kiel|Moscow|Naestved|Nitra|Rostock	Dublin
SRR4345507	NA	0.0151515	325	enterica	g,p	-	4.77e-05	SRR1133229	998	Dublin	enterica	1,9,12[Vi]	D1	Dublin	Blegdam|Dublin|Enteritidis|Gueuletapee|Hillingdon|Kiel|Moscow|Naestved|Nitra|Rostock	Dublin
SRR5905515	NA	0.0121212	326	enterica	g,p	-	0.00146992	SRR1122622	941	Dublin	enterica	1,9,12[Vi]	D1	Dublin	Blegdam|Dublin|Enteritidis|Gueuletapee|Hillingdon|Kiel|Moscow|Naestved|Nitra|Rostock	Dublin
SRR5905073	NA	0.0181818	324	enterica	g,p	-	4.77e-05	SRR1122622	998	Dublin	enterica	1,9,12[Vi]	D1	Dublin	Blegdam|Dublin|Enteritidis|Gueuletapee|Hillingdon|Kiel|Moscow|Naestved|Nitra|Rostock	Dublin
SRR5000235	NA	0.0121212	326	enterica	g,p	-	2.38e-05	SRR1284696	999	Dublin	enterica	1,9,12[Vi]	D1	Dublin	Blegdam|Dublin|Enteritidis|Gueuletapee|Hillingdon|Kiel|Moscow|Naestved|Nitra|Rostock	Dublin
SRR5883578	NA	0.0121212	326	enterica	g,p	-	4.77e-05	SRR1133229	998	Dublin	enterica	1,9,12[Vi]	D1	Dublin	Blegdam|Dublin|Enteritidis|Gueuletapee|Hillingdon|Kiel|Moscow|Naestved|Nitra|Rostock	Dublin
SRR5000227	NA	0.0121212	326	enterica	g,p	-	9.55e-05	SRR1048325	996	Dublin	enterica	1,9,12[Vi]	D1	Dublin	Blegdam|Dublin|Enteritidis|Gueuletapee|Hillingdon|Kiel|Moscow|Naestved|Nitra|Rostock	Dublin
SRR5000237	NA	0.0121212	326	enterica	g,p	-	7.16e-05	SRR1133229	997	Dublin	enterica	1,9,12[Vi]	D1	Dublin	Blegdam|Dublin|Enteritidis|Gueuletapee|Hillingdon|Kiel|Moscow|Naestved|Nitra|Rostock	Dublin
SRR5904978	NA	0.0151515	325	enterica	g,p	-	2.38e-05	SRR1284696	999	Dublin	enterica	1,9,12[Vi]	D1	Dublin	Blegdam|Dublin|Enteritidis|Gueuletapee|Hillingdon|Kiel|Moscow|Naestved|Nitra|Rostock	Dublin
SRR5000221	NA	0.0121212	326	enterica	g,p	-	2.38e-05	SRR1122622	999	Dublin	enterica	1,9,12[Vi]	D1	Dublin	Blegdam|Dublin|Enteritidis|Gueuletapee|Hillingdon|Kiel|Moscow|Naestved|Nitra|Rostock	Dublin
SRR5905271	NA	0.0181818	324	enterica	g,p	-	4.77e-05	SRR1284696	998	Dublin	enterica	1,9,12[Vi]	D1	Dublin	Blegdam|Dublin|Enteritidis|Gueuletapee|Hillingdon|Kiel|Moscow|Naestved|Nitra|Rostock	Dublin
SRR5000216	NA	0.0151515	325	enterica	g,p	-	0.000215742	SRR1300584	991	Dublin	enterica	1,9,12[Vi]	D1	Dublin	Blegdam|Dublin|Enteritidis|Gueuletapee|Hillingdon|Kiel|Moscow|Naestved|Nitra|Rostock	Dublin
SRR5928794	NA	0.0181818	324	enterica	g,p	-	0.000264084	SRR1048325	989	Dublin	enterica	1,9,12[Vi]	B	Dublin	Essen|Hato	Dublin
SRR5928136	NA	0.0151515	325	enterica	g,p	-	0.000264084	SRR980326	989	Dublin	enterica	1,9,12[Vi]	D1	Dublin	Blegdam|Dublin|Enteritidis|Gueuletapee|Hillingdon|Kiel|Moscow|Naestved|Nitra|Rostock	Dublin
SRR5350414	NA	0.0121212	326	enterica	g,p	-	0.000239895	SRR1284696	990	Dublin	enterica	1,9,12[Vi]	D1	Dublin	Blegdam|Dublin|Enteritidis|Gueuletapee|Hillingdon|Kiel|Moscow|Naestved|Nitra|Rostock	Dublin
SRR5928156	NA	0.0181818	324	enterica	g,p	-	7.16e-05	SRR1133229	997	Dublin	enterica	1,9,12[Vi]	D1	Dublin	Blegdam|Dublin|Enteritidis|Gueuletapee|Hillingdon|Kiel|Moscow|Naestved|Nitra|Rostock	Dublin
SRR5928024	NA	0.0151515	325	enterica	g,p	-	0.000264084	SRR1122622	989	Dublin	enterica	1,9,12[Vi]	D1	Dublin	Blegdam|Dublin|Enteritidis|Gueuletapee|Hillingdon|Kiel|Moscow|Naestved|Nitra|Rostock	Dublin
SRR6311937	NA	0.0181818	324	enterica	g,p	-	2.38e-05	SRR1284696	999	Dublin	enterica	1,9,12[Vi]	D1	Dublin	Blegdam|Dublin|Enteritidis|Gueuletapee|Hillingdon|Kiel|Moscow|Naestved|Nitra|Rostock	Dublin
SRR5666360	3643165732	0.0151515	325	enterica	g,p	-	7.16e-05	SRR1122493	997	Dublin	enterica	1,9,12[Vi]	D1	Dublin	Blegdam|Dublin|Enteritidis|Gueuletapee|Hillingdon|Kiel|Moscow|Naestved|Nitra|Rostock	Dublin
SRR6311216	NA	0.0151515	325	enterica	g,p	-	7.16e-05	SRR1133229	997	Dublin	enterica	1,9,12[Vi]	D1	Dublin	Blegdam|Dublin|Enteritidis|Gueuletapee|Hillingdon|Kiel|Moscow|Naestved|Nitra|Rostock	Dublin
SRR5928153	NA	0.0121212	326	enterica	g,p	-	2.38e-05	SRR980326	999	Dublin	enterica	1,9,12[Vi]	D1	Dublin	Blegdam|Dublin|Enteritidis|Gueuletapee|Hillingdon|Kiel|Moscow|Naestved|Nitra|Rostock	Dublin
SRR6308559	NA	0.0212121	323	enterica	g,p	-	0.000385581	SRR1107461	984	Dublin	enterica	1,9,12[Vi]	D1	Dublin	Blegdam|Dublin|Enteritidis|Gueuletapee|Hillingdon|Kiel|Moscow|Naestved|Nitra|Rostock	Dublin
SRR6308366	NA	0.0151515	325	enterica	g,p	-	9.55e-05	SRR1133229	996	Dublin	enterica	1,9,12[Vi]	D1	Dublin	Blegdam|Dublin|Enteritidis|Gueuletapee|Hillingdon|Kiel|Moscow|Naestved|Nitra|Rostock	Dublin
SRR6475628	NA	0.0121212	326	enterica	g,p	-	0.000167546	SRR1133229	993	Dublin	enterica	1,9,12[Vi]	D1	Dublin	Blegdam|Dublin|Enteritidis|Gueuletapee|Hillingdon|Kiel|Moscow|Naestved|Nitra|Rostock	Dublin
SRR6475644	NA	0.0181818	324	enterica	g,p	-	7.16e-05	SRR1133229	997	Dublin	enterica	1,9,12[Vi]	D1	Dublin	Blegdam|Dublin|Enteritidis|Gueuletapee|Hillingdon|Kiel|Moscow|Naestved|Nitra|Rostock	Dublin
SRR6795795	NA	0.0121212	326	enterica	g,p	-	7.16e-05	SRR1284696	997	Dublin	enterica	1,9,12[Vi]	D1	Dublin	Blegdam|Dublin|Enteritidis|Gueuletapee|Hillingdon|Kiel|Moscow|Naestved|Nitra|Rostock	Dublin
SRR6786555	NA	0.0151515	325	enterica	g,p	-	9.55e-05	SRR1133229	996	Dublin	enterica	1,9,12[Vi]	D1	Dublin	Blegdam|Dublin|Enteritidis|Gueuletapee|Hillingdon|Kiel|Moscow|Naestved|Nitra|Rostock	Dublin
SRR6682899	NA	0.0181818	324	enterica	g,p	-	9.55e-05	SRR1284696	996	Dublin	enterica	1,9,12[Vi]	D1	Dublin	Blegdam|Dublin|Enteritidis|Gueuletapee|Hillingdon|Kiel|Moscow|Naestved|Nitra|Rostock	Dublin
SRR6683743	NA	0.0151515	325	enterica	g,p	-	7.16e-05	SRR1284696	997	Dublin	enterica	1,9,12[Vi]	D1	Dublin	Blegdam|Dublin|Enteritidis|Gueuletapee|Hillingdon|Kiel|Moscow|Naestved|Nitra|Rostock	Dublin
SRR6786516	NA	0.0212121	323	enterica	g,p	-	7.16e-05	SRR1122622	997	Dublin	enterica	1,9,12[Vi]	D1	Dublin	Blegdam|Dublin|Enteritidis|Gueuletapee|Hillingdon|Kiel|Moscow|Naestved|Nitra|Rostock	Dublin
SRR7276571	NA	0.0121212	326	enterica	g,p	-	0.000119496	SRR1048325	995	Dublin	enterica	1,9,12[Vi]	D1	Dublin	Blegdam|Dublin|Enteritidis|Gueuletapee|Hillingdon|Kiel|Moscow|Naestved|Nitra|Rostock	Dublin
SRR7638087	NA	0.0121212	326	enterica	g,p	-	4.77e-05	SRR1133229	998	Dublin	enterica	1,9,12[Vi]	D1	Dublin	Blegdam|Dublin|Enteritidis|Gueuletapee|Hillingdon|Kiel|Moscow|Naestved|Nitra|Rostock	Dublin
SRR7643294	137850603	0.00909091	327	enterica	g,p	-	0.000119496	SRR1030814	995	Dublin	enterica	1,9,12[Vi]	B	Dublin	Essen|Hato	Dublin
SRR5386605	2143204724	0.00909091	327	enterica	g,p	-	0	61891	1000	Dublin	enterica	1,9,12[Vi]	D1	Dublin	Blegdam|Dublin|Enteritidis|Gueuletapee|Hillingdon|Kiel|Moscow|Naestved|Nitra|Rostock	Dublin
SRR1646229	2127422381	0.0121212	326	enterica	g,p	-	2.38e-05	61891	999	Dublin	enterica	1,9,12[Vi]	D1	Dublin	Blegdam|Dublin|Enteritidis|Gueuletapee|Hillingdon|Kiel|Moscow|Naestved|Nitra|Rostock	Dublin
SRR1645734	1208906207	0.00909091	327	enterica	g,p	-	2.38e-05	61891	999	Dublin	enterica	1,9,12[Vi]	D1	Dublin	Blegdam|Dublin|Enteritidis|Gueuletapee|Hillingdon|Kiel|Moscow|Naestved|Nitra|Rostock	Dublin
SRR1645182	3453821030	0.00909091	327	enterica	g,p	-	2.38e-05	84430	999	Dublin	enterica	1,9,12[Vi]	D1	Dublin	Blegdam|Dublin|Enteritidis|Gueuletapee|Hillingdon|Kiel|Moscow|Naestved|Nitra|Rostock	Dublin
SRR1953054	NA	0.0121212	326	enterica	g,p	-	2.38e-05	SRR950704	999	Dublin	enterica	1,9,12[Vi]	D1	Dublin	Blegdam|Dublin|Enteritidis|Gueuletapee|Hillingdon|Kiel|Moscow|Naestved|Nitra|Rostock	Dublin
SRR4044681	NA	0.0121212	326	enterica	g,p	-	7.16e-05	SRR1133229	997	Dublin	enterica	1,9,12[Vi]	D1	Dublin	Blegdam|Dublin|Enteritidis|Gueuletapee|Hillingdon|Kiel|Moscow|Naestved|Nitra|Rostock	Dublin
SRR1966250	2396647303	0.00909091	327	enterica	g,p	-	2.38e-05	5372	999	Dublin	enterica	1,9,12[Vi]	D1	Dublin	Blegdam|Dublin|Enteritidis|Gueuletapee|Hillingdon|Kiel|Moscow|Naestved|Nitra|Rostock	Dublin
SRR1968946	2406865720	0.0121212	326	enterica	g,p	-	2.38e-05	6456	999	Dublin	enterica	1,9,12[Vi]	D1	Dublin	Blegdam|Dublin|Enteritidis|Gueuletapee|Hillingdon|Kiel|Moscow|Naestved|Nitra|Rostock	Dublin
SRR7501348	1104935850	0.00909091	327	enterica	g,p	-	4.77e-05	63551	998	Dublin	enterica	1,9,12[Vi]	D1	Dublin	Blegdam|Dublin|Enteritidis|Gueuletapee|Hillingdon|Kiel|Moscow|Naestved|Nitra|Rostock	Dublin
SRR1965308	3783655332	0.0121212	326	enterica	g,p	-	2.38e-05	61891	999	Dublin	enterica	1,9,12[Vi]	D1	Dublin	Blegdam|Dublin|Enteritidis|Gueuletapee|Hillingdon|Kiel|Moscow|Naestved|Nitra|Rostock	Dublin
SRR1968838	2537298524	0.00909091	327	enterica	g,p	-	2.38e-05	61891	999	Dublin	enterica	1,9,12[Vi]	D1	Dublin	Blegdam|Dublin|Enteritidis|Gueuletapee|Hillingdon|Kiel|Moscow|Naestved|Nitra|Rostock	Dublin
SRR4044634	NA	0.0151515	325	enterica	g,p	-	7.16e-05	SRR1300584	997	Dublin	enterica	1,9,12[Vi]	D1	Dublin	Blegdam|Dublin|Enteritidis|Gueuletapee|Hillingdon|Kiel|Moscow|Naestved|Nitra|Rostock	Dublin
SRR4420897	NA	0.0121212	326	enterica	g,p	-	0.000119496	SRR1122622	995	Dublin	enterica	1,9,12[Vi]	D1	Dublin	Blegdam|Dublin|Enteritidis|Gueuletapee|Hillingdon|Kiel|Moscow|Naestved|Nitra|Rostock	Dublin
SRR4420948	NA	0.0121212	326	enterica	g,p	-	4.77e-05	SRR1133229	998	Dublin	enterica	1,9,12[Vi]	D1	Dublin	Blegdam|Dublin|Enteritidis|Gueuletapee|Hillingdon|Kiel|Moscow|Naestved|Nitra|Rostock	Dublin
SRR1958638	1061499575	0.00909091	327	enterica	g,p	-	2.38e-05	61891	999	Dublin	enterica	1,9,12[Vi]	D1	Dublin	Blegdam|Dublin|Enteritidis|Gueuletapee|Hillingdon|Kiel|Moscow|Naestved|Nitra|Rostock	Dublin
SRR1970047	3453821030	0.00909091	327	enterica	g,p	-	2.38e-05	42170	999	Dublin	enterica	1,9,12[Vi]	D1	Dublin	Blegdam|Dublin|Enteritidis|Gueuletapee|Hillingdon|Kiel|Moscow|Naestved|Nitra|Rostock	Dublin
SRR1970319	2899934803	0.0121212	326	enterica	g,p	-	2.38e-05	78763	999	Dublin	enterica	1,9,12[Vi]	D1	Dublin	Blegdam|Dublin|Enteritidis|Gueuletapee|Hillingdon|Kiel|Moscow|Naestved|Nitra|Rostock	Dublin
SRR5209744	NA	0.0121212	326	enterica	g,p	-	4.77e-05	SRR1284696	998	Dublin	enterica	1,9,12[Vi]	D1	Dublin	Blegdam|Dublin|Enteritidis|Gueuletapee|Hillingdon|Kiel|Moscow|Naestved|Nitra|Rostock	Dublin
SRR1958112	2160983566	0.00909091	327	enterica	g,p	-	2.38e-05	61891	999	Dublin	enterica	1,9,12[Vi]	D1	Dublin	Blegdam|Dublin|Enteritidis|Gueuletapee|Hillingdon|Kiel|Moscow|Naestved|Nitra|Rostock	Dublin
SRR1958200	2673221932	0.00909091	327	enterica	g,p	-	2.38e-05	61891	999	Dublin	enterica	1,9,12[Vi]	D1	Dublin	Blegdam|Dublin|Enteritidis|Gueuletapee|Hillingdon|Kiel|Moscow|Naestved|Nitra|Rostock	Dublin
SRR1958598	4122305670	0.00909091	327	enterica	g,p	-	0	61891	1000	Dublin	enterica	1,9,12[Vi]	D1	Dublin	Blegdam|Dublin|Enteritidis|Gueuletapee|Hillingdon|Kiel|Moscow|Naestved|Nitra|Rostock	Dublin
SRR1965368	538104331	0.00909091	327	enterica	g,p	-	2.38e-05	61891	999	Dublin	enterica	1,9,12[Vi]	D1	Dublin	Blegdam|Dublin|Enteritidis|Gueuletapee|Hillingdon|Kiel|Moscow|Naestved|Nitra|Rostock	Dublin
SRR1968923	2173467158	0.00909091	327	enterica	g,p	-	0	57161	1000	Dublin	enterica	1,9,12[Vi]	D1	Dublin	Blegdam|Dublin|Enteritidis|Gueuletapee|Hillingdon|Kiel|Moscow|Naestved|Nitra|Rostock	Dublin
SRR5209736	3439285821	0.0181818	324	enterica	g,p	-	0.000167546	69756	993	Dublin	enterica	1,9,12[Vi]	D1	Dublin	Blegdam|Dublin|Enteritidis|Gueuletapee|Hillingdon|Kiel|Moscow|Naestved|Nitra|Rostock	Dublin
SRR1963463	1828635054	0.00909091	327	enterica	g,p	-	2.38e-05	70665	999	Dublin	enterica	1,9,12[Vi]	D1	Dublin	Blegdam|Dublin|Enteritidis|Gueuletapee|Hillingdon|Kiel|Moscow|Naestved|Nitra|Rostock	Dublin
SRR1963530	2127422381	0.0121212	326	enterica	g,p	-	2.38e-05	61891	999	Dublin	enterica	1,9,12[Vi]	D1	Dublin	Blegdam|Dublin|Enteritidis|Gueuletapee|Hillingdon|Kiel|Moscow|Naestved|Nitra|Rostock	Dublin
SRR1966872	3453821030	0.00909091	327	enterica	g,p	-	2.38e-05	61891	999	Dublin	enterica	1,9,12[Vi]	D1	Dublin	Blegdam|Dublin|Enteritidis|Gueuletapee|Hillingdon|Kiel|Moscow|Naestved|Nitra|Rostock	Dublin
SRR1960161	4122305670	0.00909091	327	enterica	g,p	-	2.38e-05	61891	999	Dublin	enterica	1,9,12[Vi]	D1	Dublin	Blegdam|Dublin|Enteritidis|Gueuletapee|Hillingdon|Kiel|Moscow|Naestved|Nitra|Rostock	Dublin
SRR1963347	2787603860	0.00909091	327	enterica	g,p	-	2.38e-05	58590	999	Dublin	enterica	1,9,12[Vi]	D1	Dublin	Blegdam|Dublin|Enteritidis|Gueuletapee|Hillingdon|Kiel|Moscow|Naestved|Nitra|Rostock	Dublin
SRR1965049	3783655332	0.0121212	326	enterica	g,p	-	2.38e-05	61891	999	Dublin	enterica	1,9,12[Vi]	D1	Dublin	Blegdam|Dublin|Enteritidis|Gueuletapee|Hillingdon|Kiel|Moscow|Naestved|Nitra|Rostock	Dublin
SRR1965478	2537298524	0.00909091	327	enterica	g,p	-	2.38e-05	61891	999	Dublin	enterica	1,9,12[Vi]	D1	Dublin	Blegdam|Dublin|Enteritidis|Gueuletapee|Hillingdon|Kiel|Moscow|Naestved|Nitra|Rostock	Dublin
SRR1969030	4122305670	0.00909091	327	enterica	g,p	-	2.38e-05	61891	999	Dublin	enterica	1,9,12[Vi]	D1	Dublin	Blegdam|Dublin|Enteritidis|Gueuletapee|Hillingdon|Kiel|Moscow|Naestved|Nitra|Rostock	Dublin
SRR1961102	1061499575	0.00909091	327	enterica	g,p	-	2.38e-05	61891	999	Dublin	enterica	1,9,12[Vi]	D1	Dublin	Blegdam|Dublin|Enteritidis|Gueuletapee|Hillingdon|Kiel|Moscow|Naestved|Nitra|Rostock	Dublin
SRR1963080	700624646	0.00909091	327	enterica	g,p	-	2.38e-05	79108	999	Dublin	enterica	1,9,12[Vi]	D1	Dublin	Blegdam|Dublin|Enteritidis|Gueuletapee|Hillingdon|Kiel|Moscow|Naestved|Nitra|Rostock	Dublin
SRR1963292	158687043	0.00909091	327	enterica	g,p	-	2.38e-05	78763	999	Dublin	enterica	1,9,12[Vi]	D1	Dublin	Blegdam|Dublin|Enteritidis|Gueuletapee|Hillingdon|Kiel|Moscow|Naestved|Nitra|Rostock	Dublin
SRR1965937	146861839	0.00909091	327	enterica	g,p	-	2.38e-05	78763	999	Dublin	enterica	1,9,12[Vi]	D1	Dublin	Blegdam|Dublin|Enteritidis|Gueuletapee|Hillingdon|Kiel|Moscow|Naestved|Nitra|Rostock	Dublin
SRR1969377	146861839	0.00909091	327	enterica	g,p	-	2.38e-05	85738	999	Dublin	enterica	1,9,12[Vi]	D1	Dublin	Blegdam|Dublin|Enteritidis|Gueuletapee|Hillingdon|Kiel|Moscow|Naestved|Nitra|Rostock	Dublin
SRR1966346	1535973746	0.0121212	326	enterica	g,p	-	2.38e-05	61891	999	Dublin	enterica	1,9,12[Vi]	D1	Dublin	Blegdam|Dublin|Enteritidis|Gueuletapee|Hillingdon|Kiel|Moscow|Naestved|Nitra|Rostock	Dublin
SRR1968569	2127422381	0.0121212	326	enterica	g,p	-	2.38e-05	84430	999	Dublin	enterica	1,9,12[Vi]	D1	Dublin	Blegdam|Dublin|Enteritidis|Gueuletapee|Hillingdon|Kiel|Moscow|Naestved|Nitra|Rostock	Dublin
SRR1969178	146861839	0.00909091	327	enterica	g,p	-	2.38e-05	85738	999	Dublin	enterica	1,9,12[Vi]	D1	Dublin	Blegdam|Dublin|Enteritidis|Gueuletapee|Hillingdon|Kiel|Moscow|Naestved|Nitra|Rostock	Dublin
SRR2043689	NA	0.0151515	325	enterica	g,p	-	4.77e-05	SRR1133229	998	Dublin	enterica	1,9,12[Vi]	D1	Dublin	Blegdam|Dublin|Enteritidis|Gueuletapee|Hillingdon|Kiel|Moscow|Naestved|Nitra|Rostock	Dublin
SRR2043690	NA	0.0121212	326	enterica	g,p	-	2.38e-05	SRR1284696	999	Dublin	enterica	1,9,12[Vi]	D1	Dublin	Blegdam|Dublin|Enteritidis|Gueuletapee|Hillingdon|Kiel|Moscow|Naestved|Nitra|Rostock	Dublin
SRR1965601	2127422381	0.0121212	326	enterica	g,p	-	2.38e-05	61891	999	Dublin	enterica	1,9,12[Vi]	D1	Dublin	Blegdam|Dublin|Enteritidis|Gueuletapee|Hillingdon|Kiel|Moscow|Naestved|Nitra|Rostock	Dublin
SRR1969045	1104935850	0.00909091	327	enterica	g,p	-	2.38e-05	61891	999	Dublin	enterica	1,9,12[Vi]	D1	Dublin	Blegdam|Dublin|Enteritidis|Gueuletapee|Hillingdon|Kiel|Moscow|Naestved|Nitra|Rostock	Dublin
SRR4243138	NA	0.0212121	323	enterica	g,p	-	7.16e-05	SRR1122622	997	Dublin	enterica	1,9,12[Vi]	D1	Dublin	Blegdam|Dublin|Enteritidis|Gueuletapee|Hillingdon|Kiel|Moscow|Naestved|Nitra|Rostock	Dublin
SRR6233894	1104935850	0.00909091	327	enterica	g,p	-	2.38e-05	61891	999	Dublin	enterica	1,9,12[Vi]	D1	Dublin	Blegdam|Dublin|Enteritidis|Gueuletapee|Hillingdon|Kiel|Moscow|Naestved|Nitra|Rostock	Dublin
SRR6191060	3464928471	0.0151515	325	enterica	g,p	-	0.000264084	84430	989	Dublin	enterica	1,9,12[Vi]	D1	Dublin	Blegdam|Dublin|Enteritidis|Gueuletapee|Hillingdon|Kiel|Moscow|Naestved|Nitra|Rostock	Dublin
SRR3322661	248214032	0.0121212	326	enterica	g,p	-	2.38e-05	61891	999	Dublin	enterica	1,9,12[Vi]	D1	Dublin	Blegdam|Dublin|Enteritidis|Gueuletapee|Hillingdon|Kiel|Moscow|Naestved|Nitra|Rostock	Dublin
SRR6191081	1712570216	0.0121212	326	enterica	g,p	-	2.38e-05	84430	999	Dublin	enterica	1,9,12[Vi]	D1	Dublin	Blegdam|Dublin|Enteritidis|Gueuletapee|Hillingdon|Kiel|Moscow|Naestved|Nitra|Rostock	Dublin
SRR2968111	NA	0.0212121	323	enterica	g,p	-	0.000119496	SRR1284696	995	Dublin	enterica	1,9,12[Vi]	D1	Dublin	Blegdam|Dublin|Enteritidis|Gueuletapee|Hillingdon|Kiel|Moscow|Naestved|Nitra|Rostock	Dublin
SRR6191087	1061499575	0.00909091	327	enterica	g,p	-	2.38e-05	61891	999	Dublin	enterica	1,9,12[Vi]	D1	Dublin	Blegdam|Dublin|Enteritidis|Gueuletapee|Hillingdon|Kiel|Moscow|Naestved|Nitra|Rostock	Dublin
SRR6191142	474979212	0.0121212	326	enterica	g,p	-	2.38e-05	61891	999	Dublin	enterica	1,9,12[Vi]	D1	Dublin	Blegdam|Dublin|Enteritidis|Gueuletapee|Hillingdon|Kiel|Moscow|Naestved|Nitra|Rostock	Dublin
SRR2968112	NA	0.0151515	325	enterica	g,p	-	9.55e-05	SRR1133229	996	Dublin	enterica	1,9,12[Vi]	D1	Dublin	Blegdam|Dublin|Enteritidis|Gueuletapee|Hillingdon|Kiel|Moscow|Naestved|Nitra|Rostock	Dublin
SRR2968113	NA	0.0121212	326	enterica	g,p	-	0	SRR1122622	1000	Dublin	enterica	1,9,12[Vi]	D1	Dublin	Blegdam|Dublin|Enteritidis|Gueuletapee|Hillingdon|Kiel|Moscow|Naestved|Nitra|Rostock	Dublin
SRR2968114	NA	0.0151515	325	enterica	g,p	-	2.38e-05	SRR1122622	999	Dublin	enterica	1,9,12[Vi]	D1	Dublin	Blegdam|Dublin|Enteritidis|Gueuletapee|Hillingdon|Kiel|Moscow|Naestved|Nitra|Rostock	Dublin
SRR6191688	2072205797	0.0151515	325	enterica	g,p	-	0.000557238	84430	977	Dublin	enterica	1,9,12[Vi]	D1	Dublin	Blegdam|Dublin|Enteritidis|Gueuletapee|Hillingdon|Kiel|Moscow|Naestved|Nitra|Rostock	Dublin
SRR3322141	217963765	0.0121212	326	enterica	g,p	-	2.38e-05	61891	999	Dublin	enterica	1,9,12[Vi]	D1	Dublin	Blegdam|Dublin|Enteritidis|Gueuletapee|Hillingdon|Kiel|Moscow|Naestved|Nitra|Rostock	Dublin
SRR5216154	217963765	0.0121212	326	enterica	g,p	-	2.38e-05	61891	999	Dublin	enterica	1,9,12[Vi]	D1	Dublin	Blegdam|Dublin|Enteritidis|Gueuletapee|Hillingdon|Kiel|Moscow|Naestved|Nitra|Rostock	Dublin
SRR6191346	1767486645	0.00909091	327	enterica	g,p	-	2.38e-05	61891	999	Dublin	enterica	1,9,12[Vi]	D1	Dublin	Blegdam|Dublin|Enteritidis|Gueuletapee|Hillingdon|Kiel|Moscow|Naestved|Nitra|Rostock	Dublin
SRR6234000	1888043624	0.0151515	325	enterica	g,p	-	2.38e-05	61891	999	Dublin	enterica	1,9,12[Vi]	D1	Dublin	Blegdam|Dublin|Enteritidis|Gueuletapee|Hillingdon|Kiel|Moscow|Naestved|Nitra|Rostock	Dublin
SRR3321866	2223987950	0.0121212	326	enterica	g,p	-	0.000143503	83707	994	Dublin	enterica	1,9,12[Vi]	D1	Dublin	Blegdam|Dublin|Enteritidis|Gueuletapee|Hillingdon|Kiel|Moscow|Naestved|Nitra|Rostock	Dublin
SRR3322264	1208906207	0.00909091	327	enterica	g,p	-	2.38e-05	61891	999	Dublin	enterica	1,9,12[Vi]	D1	Dublin	Blegdam|Dublin|Enteritidis|Gueuletapee|Hillingdon|Kiel|Moscow|Naestved|Nitra|Rostock	Dublin
SRR3322365	1208906207	0.00909091	327	enterica	g,p	-	2.38e-05	61891	999	Dublin	enterica	1,9,12[Vi]	D1	Dublin	Blegdam|Dublin|Enteritidis|Gueuletapee|Hillingdon|Kiel|Moscow|Naestved|Nitra|Rostock	Dublin
SRR3322618	2420038326	0.00909091	327	enterica	g,p	-	0.000143503	83707	994	Dublin	enterica	1,9,12[Vi]	D1	Dublin	Blegdam|Dublin|Enteritidis|Gueuletapee|Hillingdon|Kiel|Moscow|Naestved|Nitra|Rostock	Dublin
SRR6191136	1208906207	0.00909091	327	enterica	g,p	-	2.38e-05	61891	999	Dublin	enterica	1,9,12[Vi]	D1	Dublin	Blegdam|Dublin|Enteritidis|Gueuletapee|Hillingdon|Kiel|Moscow|Naestved|Nitra|Rostock	Dublin
SRR6191690	1208906207	0.00909091	327	enterica	g,p	-	2.38e-05	61891	999	Dublin	enterica	1,9,12[Vi]	D1	Dublin	Blegdam|Dublin|Enteritidis|Gueuletapee|Hillingdon|Kiel|Moscow|Naestved|Nitra|Rostock	Dublin
SRR6191709	1208906207	0.00909091	327	enterica	g,p	-	2.38e-05	61891	999	Dublin	enterica	1,9,12[Vi]	D1	Dublin	Blegdam|Dublin|Enteritidis|Gueuletapee|Hillingdon|Kiel|Moscow|Naestved|Nitra|Rostock	Dublin
SRR6193061	1888043624	0.0151515	325	enterica	g,p	-	0	61891	1000	Dublin	enterica	1,9,12[Vi]	D1	Dublin	Blegdam|Dublin|Enteritidis|Gueuletapee|Hillingdon|Kiel|Moscow|Naestved|Nitra|Rostock	Dublin
SRR6233937	1208906207	0.00909091	327	enterica	g,p	-	2.38e-05	61891	999	Dublin	enterica	1,9,12[Vi]	D1	Dublin	Blegdam|Dublin|Enteritidis|Gueuletapee|Hillingdon|Kiel|Moscow|Naestved|Nitra|Rostock	Dublin
SRR6237085	1208906207	0.00909091	327	enterica	g,p	-	2.38e-05	61891	999	Dublin	enterica	1,9,12[Vi]	D1	Dublin	Blegdam|Dublin|Enteritidis|Gueuletapee|Hillingdon|Kiel|Moscow|Naestved|Nitra|Rostock	Dublin
SRR4292607	NA	0.0121212	326	enterica	g,p	-	2.38e-05	SRR980326	999	Dublin	enterica	1,9,12[Vi]	D1	Dublin	Blegdam|Dublin|Enteritidis|Gueuletapee|Hillingdon|Kiel|Moscow|Naestved|Nitra|Rostock	Dublin
SRR6193094	1061499575	0.00909091	327	enterica	g,p	-	2.38e-05	61891	999	Dublin	enterica	1,9,12[Vi]	D1	Dublin	Blegdam|Dublin|Enteritidis|Gueuletapee|Hillingdon|Kiel|Moscow|Naestved|Nitra|Rostock	Dublin
SRR3392754	NA	0.0121212	326	enterica	g,p	-	7.16e-05	SRR980326	997	Dublin	enterica	1,9,12[Vi]	D1	Dublin	Blegdam|Dublin|Enteritidis|Gueuletapee|Hillingdon|Kiel|Moscow|Naestved|Nitra|Rostock	Dublin
SRR3405715	NA	0.0151515	325	enterica	g,p	-	4.77e-05	SRR1133229	998	Dublin	enterica	1,9,12[Vi]	D1	Dublin	Blegdam|Dublin|Enteritidis|Gueuletapee|Hillingdon|Kiel|Moscow|Naestved|Nitra|Rostock	Dublin
SRR6193013	1104935850	0.00909091	327	enterica	g,p	-	2.38e-05	61891	999	Dublin	enterica	1,9,12[Vi]	D1	Dublin	Blegdam|Dublin|Enteritidis|Gueuletapee|Hillingdon|Kiel|Moscow|Naestved|Nitra|Rostock	Dublin
SRR6860648	1104935850	0.00909091	327	enterica	g,p	-	2.38e-05	61891	999	Dublin	enterica	1,9,12[Vi]	D1	Dublin	Blegdam|Dublin|Enteritidis|Gueuletapee|Hillingdon|Kiel|Moscow|Naestved|Nitra|Rostock	Dublin
SRR6190497	4122305670	0.00909091	327	enterica	g,p	-	2.38e-05	61891	999	Dublin	enterica	1,9,12[Vi]	D1	Dublin	Blegdam|Dublin|Enteritidis|Gueuletapee|Hillingdon|Kiel|Moscow|Naestved|Nitra|Rostock	Dublin
SRR6191011	4122305670	0.00909091	327	enterica	g,p	-	2.38e-05	61891	999	Dublin	enterica	1,9,12[Vi]	D1	Dublin	Blegdam|Dublin|Enteritidis|Gueuletapee|Hillingdon|Kiel|Moscow|Naestved|Nitra|Rostock	Dublin
SRR6191080	3453821030	0.00909091	327	enterica	g,p	-	4.77e-05	61891	998	Dublin	enterica	1,9,12[Vi]	D1	Dublin	Blegdam|Dublin|Enteritidis|Gueuletapee|Hillingdon|Kiel|Moscow|Naestved|Nitra|Rostock	Dublin
SRR6191333	3453821030	0.00909091	327	enterica	g,p	-	2.38e-05	61891	999	Dublin	enterica	1,9,12[Vi]	D1	Dublin	Blegdam|Dublin|Enteritidis|Gueuletapee|Hillingdon|Kiel|Moscow|Naestved|Nitra|Rostock	Dublin
SRR6193095	3453821030	0.00909091	327	enterica	g,p	-	4.77e-05	84430	998	Dublin	enterica	1,9,12[Vi]	D1	Dublin	Blegdam|Dublin|Enteritidis|Gueuletapee|Hillingdon|Kiel|Moscow|Naestved|Nitra|Rostock	Dublin
SRR4292612	NA	0.0121212	326	enterica	g,p	-	7.16e-05	SRR1122622	997	Dublin	enterica	1,9,12[Vi]	D1	Dublin	Blegdam|Dublin|Enteritidis|Gueuletapee|Hillingdon|Kiel|Moscow|Naestved|Nitra|Rostock	Dublin
SRR6190484	1208906207	0.00909091	327	enterica	g,p	-	2.38e-05	61891	999	Dublin	enterica	1,9,12[Vi]	D1	Dublin	Blegdam|Dublin|Enteritidis|Gueuletapee|Hillingdon|Kiel|Moscow|Naestved|Nitra|Rostock	Dublin
SRR6191100	1523657567	0.0242424	322	enterica	g,p	-	0.000119496	61891	995	Dublin	enterica	1,9,12[Vi]	D1	Dublin	Blegdam|Dublin|Enteritidis|Gueuletapee|Hillingdon|Kiel|Moscow|Naestved|Nitra|Rostock	Dublin
SRR6191153	103851920	0.0121212	326	enterica	g,p	-	2.38e-05	61891	999	Dublin	enterica	1,9,12[Vi]	D1	Dublin	Blegdam|Dublin|Enteritidis|Gueuletapee|Hillingdon|Kiel|Moscow|Naestved|Nitra|Rostock	Dublin
SRR6191582	1208906207	0.00909091	327	enterica	g,p	-	4.77e-05	13813	998	Dublin	enterica	1,9,12[Vi]	D1	Dublin	Blegdam|Dublin|Enteritidis|Gueuletapee|Hillingdon|Kiel|Moscow|Naestved|Nitra|Rostock	Dublin
SRR6233997	967220324	0.0151515	325	enterica	g,p	-	4.77e-05	79091	998	Dublin	enterica	1,9,12[Vi]	D1	Dublin	Blegdam|Dublin|Enteritidis|Gueuletapee|Hillingdon|Kiel|Moscow|Naestved|Nitra|Rostock	Dublin
SRR3632939	NA	0.0121212	326	enterica	g,p	-	4.77e-05	SRR1122622	998	Dublin	enterica	1,9,12[Vi]	D1	Dublin	Blegdam|Dublin|Enteritidis|Gueuletapee|Hillingdon|Kiel|Moscow|Naestved|Nitra|Rostock	Dublin
SRR3928698	640735336	0.0121212	326	enterica	g,p	-	0.000264084	SRR1030814	989	Dublin	enterica	1,9,12[Vi]	B	Dublin	Essen|Hato	Dublin
SRR3928699	640735336	0.0121212	326	enterica	g,p	-	9.55e-05	63551	996	Dublin	enterica	1,9,12[Vi]	D1	Dublin	Blegdam|Dublin|Enteritidis|Gueuletapee|Hillingdon|Kiel|Moscow|Naestved|Nitra|Rostock	Dublin
SRR3928713	206829303	0.00909091	327	enterica	g,p	-	7.16e-05	SRR1030814	997	Dublin	enterica	1,9,12[Vi]	D1	Dublin	Blegdam|Dublin|Enteritidis|Gueuletapee|Hillingdon|Kiel|Moscow|Naestved|Nitra|Rostock	Dublin
SRR3930241	NA	0.0151515	325	enterica	g,p	-	4.77e-05	SRR1133229	998	Dublin	enterica	1,9,12[Vi]	D1	Dublin	Blegdam|Dublin|Enteritidis|Gueuletapee|Hillingdon|Kiel|Moscow|Naestved|Nitra|Rostock	Dublin
SRR3933665	2640064679	0.0333333	319	enterica	g,p	-	0.000167546	75678	993	Dublin	enterica	1,9,12[Vi]	D1	Dublin	Blegdam|Dublin|Enteritidis|Gueuletapee|Hillingdon|Kiel|Moscow|Naestved|Nitra|Rostock	Dublin
SRR4040233	592156462	0.0121212	326	enterica	g,p	-	7.16e-05	SRR1030814	997	Dublin	enterica	1,9,12[Vi]	D1	Dublin	Blegdam|Dublin|Enteritidis|Gueuletapee|Hillingdon|Kiel|Moscow|Naestved|Nitra|Rostock	Dublin
SRR4292616	NA	0.0151515	325	enterica	g,p	-	2.38e-05	SRR1122622	999	Dublin	enterica	1,9,12[Vi]	D1	Dublin	Blegdam|Dublin|Enteritidis|Gueuletapee|Hillingdon|Kiel|Moscow|Naestved|Nitra|Rostock	Dublin
SRR3928716	206829303	0.00909091	327	enterica	g,p	-	0.000191626	SRR1030814	992	Dublin	enterica	1,9,12[Vi]	B	Dublin	Essen|Hato	Dublin
SRR3928717	640735336	0.0121212	326	enterica	g,p	-	7.16e-05	SRR1030814	997	Dublin	enterica	1,9,12[Vi]	D1	Dublin	Blegdam|Dublin|Enteritidis|Gueuletapee|Hillingdon|Kiel|Moscow|Naestved|Nitra|Rostock	Dublin
SRR6193046	2223498369	0.0121212	326	enterica	g,p	-	2.38e-05	61891	999	Dublin	enterica	1,9,12[Vi]	D1	Dublin	Blegdam|Dublin|Enteritidis|Gueuletapee|Hillingdon|Kiel|Moscow|Naestved|Nitra|Rostock	Dublin
SRR6234004	425090582	0.0121212	326	enterica	g,p	-	2.38e-05	61891	999	Dublin	enterica	1,9,12[Vi]	D1	Dublin	Blegdam|Dublin|Enteritidis|Gueuletapee|Hillingdon|Kiel|Moscow|Naestved|Nitra|Rostock	Dublin
SRR4046920	2640064679	0.0333333	319	enterica	g,p	-	0.000167546	75678	993	Dublin	enterica	1,9,12[Vi]	D1	Dublin	Blegdam|Dublin|Enteritidis|Gueuletapee|Hillingdon|Kiel|Moscow|Naestved|Nitra|Rostock	Dublin
SRR4244398	NA	0.0151515	325	enterica	g,p	-	4.77e-05	SRR1284696	998	Dublin	enterica	1,9,12[Vi]	D1	Dublin	Blegdam|Dublin|Enteritidis|Gueuletapee|Hillingdon|Kiel|Moscow|Naestved|Nitra|Rostock	Dublin
SRR5296116	NA	0.0151515	325	enterica	g,p	-	7.16e-05	SRR1133229	997	Dublin	enterica	1,9,12[Vi]	D1	Dublin	Blegdam|Dublin|Enteritidis|Gueuletapee|Hillingdon|Kiel|Moscow|Naestved|Nitra|Rostock	Dublin
SRR4841710	NA	0.0151515	325	enterica	g,p	-	2.38e-05	SRR1284696	999	Dublin	enterica	1,9,12[Vi]	D1	Dublin	Blegdam|Dublin|Enteritidis|Gueuletapee|Hillingdon|Kiel|Moscow|Naestved|Nitra|Rostock	Dublin
SRR5486500	NA	0.0121212	326	enterica	g,p	-	7.16e-05	SRR1284696	997	Dublin	enterica	1,9,12[Vi]	D1	Dublin	Blegdam|Dublin|Enteritidis|Gueuletapee|Hillingdon|Kiel|Moscow|Naestved|Nitra|Rostock	Dublin
SRR6191522	1104935850	0.00909091	327	enterica	g,p	-	0.000215742	66490	991	Dublin	enterica	1,9,12[Vi]	D1	Dublin	Blegdam|Dublin|Enteritidis|Gueuletapee|Hillingdon|Kiel|Moscow|Naestved|Nitra|Rostock	Dublin
SRR6191703	2127422381	0.0121212	326	enterica	g,p	-	2.38e-05	61891	999	Dublin	enterica	1,9,12[Vi]	D1	Dublin	Blegdam|Dublin|Enteritidis|Gueuletapee|Hillingdon|Kiel|Moscow|Naestved|Nitra|Rostock	Dublin
SRR4420695	594447547	0.00909091	327	enterica	g,p	-	4.77e-05	SRR1030814	998	Dublin	enterica	1,9,12[Vi]	D1	Dublin	Blegdam|Dublin|Enteritidis|Gueuletapee|Hillingdon|Kiel|Moscow|Naestved|Nitra|Rostock	Dublin
SRR5508365	NA	0.0151515	325	enterica	g,p	-	2.38e-05	SRR1284696	999	Dublin	enterica	1,9,12[Vi]	D1	Dublin	Blegdam|Dublin|Enteritidis|Gueuletapee|Hillingdon|Kiel|Moscow|Naestved|Nitra|Rostock	Dublin
SRR6191062	1104935850	0.00909091	327	enterica	g,p	-	0.000215742	66490	991	Dublin	enterica	1,9,12[Vi]	D1	Dublin	Blegdam|Dublin|Enteritidis|Gueuletapee|Hillingdon|Kiel|Moscow|Naestved|Nitra|Rostock	Dublin
SRR7523206	1104935850	0.00909091	327	enterica	g,p	-	2.38e-05	61891	999	Dublin	enterica	1,9,12[Vi]	D1	Dublin	Blegdam|Dublin|Enteritidis|Gueuletapee|Hillingdon|Kiel|Moscow|Naestved|Nitra|Rostock	Dublin
SRR5125979	NA	0.0121212	326	enterica	g,p	-	2.38e-05	SRR1122622	999	Dublin	enterica	1,9,12[Vi]	D1	Dublin	Blegdam|Dublin|Enteritidis|Gueuletapee|Hillingdon|Kiel|Moscow|Naestved|Nitra|Rostock	Dublin
SRR5259943	NA	0.0121212	326	enterica	g,p	-	7.16e-05	SRR1284696	997	Dublin	enterica	1,9,12[Vi]	D1	Dublin	Blegdam|Dublin|Enteritidis|Gueuletapee|Hillingdon|Kiel|Moscow|Naestved|Nitra|Rostock	Dublin
SRR5459567	NA	0.0121212	326	enterica	g,p	-	0.000119496	SRR1265001	995	Dublin	enterica	1,9,12[Vi]	D1	Dublin	Blegdam|Dublin|Enteritidis|Gueuletapee|Hillingdon|Kiel|Moscow|Naestved|Nitra|Rostock	Dublin
SRR5110557	NA	0.0151515	325	enterica	g,p	-	0	SRR1122622	1000	Dublin	enterica	1,9,12[Vi]	D1	Dublin	Blegdam|Dublin|Enteritidis|Gueuletapee|Hillingdon|Kiel|Moscow|Naestved|Nitra|Rostock	Dublin
SRR5263955	NA	0.0151515	325	enterica	g,p	-	4.77e-05	SRR1284696	998	Dublin	enterica	1,9,12[Vi]	D1	Dublin	Blegdam|Dublin|Enteritidis|Gueuletapee|Hillingdon|Kiel|Moscow|Naestved|Nitra|Rostock	Dublin
SRR5278598	NA	0.0151515	325	enterica	g,p	-	2.38e-05	SRR1122622	999	Dublin	enterica	1,9,12[Vi]	D1	Dublin	Blegdam|Dublin|Enteritidis|Gueuletapee|Hillingdon|Kiel|Moscow|Naestved|Nitra|Rostock	Dublin
SRR5341724	NA	0.0151515	325	enterica	g,p	-	7.16e-05	SRR1122622	997	Dublin	enterica	1,9,12[Vi]	D1	Dublin	Blegdam|Dublin|Enteritidis|Gueuletapee|Hillingdon|Kiel|Moscow|Naestved|Nitra|Rostock	Dublin
SRR5500983	NA	0.0121212	326	enterica	g,p	-	2.38e-05	SRR1284696	999	Dublin	enterica	1,9,12[Vi]	B	Dublin	Essen|Hato	Dublin
SRR5659559	NA	0.0151515	325	enterica	g,p	-	0.000119496	SRR950704	995	Dublin	enterica	1,9,12[Vi]	D1	Dublin	Blegdam|Dublin|Enteritidis|Gueuletapee|Hillingdon|Kiel|Moscow|Naestved|Nitra|Rostock	Dublin
SRR6191170	3697785938	0.0121212	326	enterica	g,p	-	2.38e-05	61891	999	Dublin	enterica	1,9,12[Vi]	D1	Dublin	Blegdam|Dublin|Enteritidis|Gueuletapee|Hillingdon|Kiel|Moscow|Naestved|Nitra|Rostock	Dublin
SRR6191408	1104935850	0.00909091	327	enterica	g,p	-	2.38e-05	61891	999	Dublin	enterica	1,9,12[Vi]	D1	Dublin	Blegdam|Dublin|Enteritidis|Gueuletapee|Hillingdon|Kiel|Moscow|Naestved|Nitra|Rostock	Dublin
SRR6860649	185032543	0.0181818	324	enterica	g,p	-	2.38e-05	61891	999	Dublin	enterica	1,9,12[Vi]	D1	Dublin	Blegdam|Dublin|Enteritidis|Gueuletapee|Hillingdon|Kiel|Moscow|Naestved|Nitra|Rostock	Dublin
SRR5188920	NA	0.0151515	325	enterica	g,p	-	2.38e-05	SRR1284696	999	Dublin	enterica	1,9,12[Vi]	D1	Dublin	Blegdam|Dublin|Enteritidis|Gueuletapee|Hillingdon|Kiel|Moscow|Naestved|Nitra|Rostock	Dublin
SRR5195409	NA	0.0151515	325	enterica	g,p	-	9.55e-05	SRR1133229	996	Dublin	enterica	1,9,12[Vi]	D1	Dublin	Blegdam|Dublin|Enteritidis|Gueuletapee|Hillingdon|Kiel|Moscow|Naestved|Nitra|Rostock	Dublin
SRR5238120	NA	0.0121212	326	enterica	g,p	-	0.000336872	SRR1133229	986	Dublin	enterica	1,9,12[Vi]	D1	Dublin	Blegdam|Dublin|Enteritidis|Gueuletapee|Hillingdon|Kiel|Moscow|Naestved|Nitra|Rostock	Dublin
SRR5277761	NA	0.0151515	325	enterica	g,p	-	2.38e-05	SRR1284696	999	Dublin	enterica	1,9,12[Vi]	D1	Dublin	Blegdam|Dublin|Enteritidis|Gueuletapee|Hillingdon|Kiel|Moscow|Naestved|Nitra|Rostock	Dublin
SRR5281933	NA	0.0151515	325	enterica	g,p	-	2.38e-05	SRR1284696	999	Dublin	enterica	1,9,12[Vi]	D1	Dublin	Blegdam|Dublin|Enteritidis|Gueuletapee|Hillingdon|Kiel|Moscow|Naestved|Nitra|Rostock	Dublin
SRR5341712	NA	0.0151515	325	enterica	g,p	-	0	SRR1122622	1000	Dublin	enterica	1,9,12[Vi]	D1	Dublin	Blegdam|Dublin|Enteritidis|Gueuletapee|Hillingdon|Kiel|Moscow|Naestved|Nitra|Rostock	Dublin
SRR5341744	NA	0.0151515	325	enterica	g,p	-	0.000143503	SRR1284696	994	Dublin	enterica	1,9,12[Vi]	D1	Dublin	Blegdam|Dublin|Enteritidis|Gueuletapee|Hillingdon|Kiel|Moscow|Naestved|Nitra|Rostock	Dublin
SRR5382699	NA	0.0151515	325	enterica	g,p	-	0	SRR1122622	1000	Dublin	enterica	1,9,12[Vi]	D1	Dublin	Blegdam|Dublin|Enteritidis|Gueuletapee|Hillingdon|Kiel|Moscow|Naestved|Nitra|Rostock	Dublin
SRR5438371	NA	0.0151515	325	enterica	g,p	-	2.38e-05	SRR1122622	999	Dublin	enterica	1,9,12[Vi]	D1	Dublin	Blegdam|Dublin|Enteritidis|Gueuletapee|Hillingdon|Kiel|Moscow|Naestved|Nitra|Rostock	Dublin
SRR5238147	NA	0.0181818	324	enterica	g,p	-	2.38e-05	SRR1122622	999	Dublin	enterica	1,9,12[Vi]	D1	Dublin	Blegdam|Dublin|Enteritidis|Gueuletapee|Hillingdon|Kiel|Moscow|Naestved|Nitra|Rostock	Dublin
SRR5238151	NA	0.0151515	325	enterica	g,p	-	2.38e-05	SRR1122622	999	Dublin	enterica	1,9,12[Vi]	D1	Dublin	Blegdam|Dublin|Enteritidis|Gueuletapee|Hillingdon|Kiel|Moscow|Naestved|Nitra|Rostock	Dublin
SRR5238261	NA	0.0151515	325	enterica	g,p	-	9.55e-05	SRR1133229	996	Dublin	enterica	1,9,12[Vi]	D1	Dublin	Blegdam|Dublin|Enteritidis|Gueuletapee|Hillingdon|Kiel|Moscow|Naestved|Nitra|Rostock	Dublin
SRR5238336	NA	0.0151515	325	enterica	g,p	-	7.16e-05	SRR1030814	997	Dublin	enterica	1,9,12[Vi]	D1	Dublin	Blegdam|Dublin|Enteritidis|Gueuletapee|Hillingdon|Kiel|Moscow|Naestved|Nitra|Rostock	Dublin
SRR5238340	NA	0.0121212	326	enterica	g,p	-	2.38e-05	SRR1284696	999	Dublin	enterica	1,9,12[Vi]	D1	Dublin	Blegdam|Dublin|Enteritidis|Gueuletapee|Hillingdon|Kiel|Moscow|Naestved|Nitra|Rostock	Dublin
SRR5242739	NA	0.0151515	325	enterica	g,p	-	7.16e-05	SRR1030814	997	Dublin	enterica	1,9,12[Vi]	D1	Dublin	Blegdam|Dublin|Enteritidis|Gueuletapee|Hillingdon|Kiel|Moscow|Naestved|Nitra|Rostock	Dublin
SRR5364948	NA	0.0151515	325	enterica	g,p	-	4.77e-05	SRR1122622	998	Dublin	enterica	1,9,12[Vi]	D1	Dublin	Blegdam|Dublin|Enteritidis|Gueuletapee|Hillingdon|Kiel|Moscow|Naestved|Nitra|Rostock	Dublin
SRR5632884	3404547112	0.0121212	326	enterica	g,p	-	4.77e-05	78763	998	Dublin	enterica	1,9,12[Vi]	D1	Dublin	Blegdam|Dublin|Enteritidis|Gueuletapee|Hillingdon|Kiel|Moscow|Naestved|Nitra|Rostock	Dublin
SRR6191141	2829438185	0.0151515	325	enterica	g,p	-	0.000483446	89884	980	Dublin	enterica	1,9,12[Vi]	D1	Dublin	Blegdam|Dublin|Enteritidis|Gueuletapee|Hillingdon|Kiel|Moscow|Naestved|Nitra|Rostock	Dublin
SRR5364266	594447547	0.00909091	327	enterica	g,p	-	7.16e-05	63551	997	Dublin	enterica	1,9,12[Vi]	D1	Dublin	Blegdam|Dublin|Enteritidis|Gueuletapee|Hillingdon|Kiel|Moscow|Naestved|Nitra|Rostock	Dublin
SRR5379291	NA	0.0151515	325	enterica	g,p	-	2.38e-05	SRR1284696	999	Dublin	enterica	1,9,12[Vi]	D1	Dublin	Blegdam|Dublin|Enteritidis|Gueuletapee|Hillingdon|Kiel|Moscow|Naestved|Nitra|Rostock	Dublin
SRR5632071	1061499575	0.00909091	327	enterica	g,p	-	4.77e-05	63551	998	Dublin	enterica	1,9,12[Vi]	D1	Dublin	Blegdam|Dublin|Enteritidis|Gueuletapee|Hillingdon|Kiel|Moscow|Naestved|Nitra|Rostock	Dublin
SRR5381007	NA	0.0151515	325	enterica	g,p	-	7.16e-05	SRR1284696	997	Dublin	enterica	1,9,12[Vi]	D1	Dublin	Blegdam|Dublin|Enteritidis|Gueuletapee|Hillingdon|Kiel|Moscow|Naestved|Nitra|Rostock	Dublin
SRR5459688	594447547	0.00909091	327	enterica	g,p	-	9.55e-05	SRR1030814	996	Dublin	enterica	1,9,12[Vi]	D1	Dublin	Blegdam|Dublin|Enteritidis|Gueuletapee|Hillingdon|Kiel|Moscow|Naestved|Nitra|Rostock	Dublin
SRR5583067	3453821030	0.00909091	327	enterica	g,p	-	7.16e-05	61891	997	Dublin	enterica	1,9,12[Vi]	D1	Dublin	Blegdam|Dublin|Enteritidis|Gueuletapee|Hillingdon|Kiel|Moscow|Naestved|Nitra|Rostock	Dublin
SRR6160993	3786527638	0.0121212	326	enterica	g,p	-	0.000119496	69901	995	Dublin	enterica	1,9,12[Vi]	D1	Dublin	Blegdam|Dublin|Enteritidis|Gueuletapee|Hillingdon|Kiel|Moscow|Naestved|Nitra|Rostock	Dublin
SRR6192982	2678262581	0.0121212	326	enterica	g,p	-	2.38e-05	61891	999	Dublin	enterica	1,9,12[Vi]	D1	Dublin	Blegdam|Dublin|Enteritidis|Gueuletapee|Hillingdon|Kiel|Moscow|Naestved|Nitra|Rostock	Dublin
SRR5628644	594447547	0.00909091	327	enterica	g,p	-	7.16e-05	SRR1030814	997	Dublin	enterica	1,9,12[Vi]	D1	Dublin	Blegdam|Dublin|Enteritidis|Gueuletapee|Hillingdon|Kiel|Moscow|Naestved|Nitra|Rostock	Dublin
SRR5808938	NA	0.0181818	324	enterica	g,p	-	0.000239895	SRR1133229	990	Dublin	enterica	1,9,12[Vi]	D1	Dublin	Blegdam|Dublin|Enteritidis|Gueuletapee|Hillingdon|Kiel|Moscow|Naestved|Nitra|Rostock	Dublin
SRR5888669	NA	0.0121212	326	enterica	g,p	-	9.55e-05	SRR1284696	996	Dublin	enterica	1,9,12[Vi]	D1	Dublin	Blegdam|Dublin|Enteritidis|Gueuletapee|Hillingdon|Kiel|Moscow|Naestved|Nitra|Rostock	Dublin
SRR6233874	3453821030	0.00909091	327	enterica	g,p	-	2.38e-05	84430	999	Dublin	enterica	1,9,12[Vi]	D1	Dublin	Blegdam|Dublin|Enteritidis|Gueuletapee|Hillingdon|Kiel|Moscow|Naestved|Nitra|Rostock	Dublin
SRR6233993	2127422381	0.0121212	326	enterica	g,p	-	2.38e-05	84430	999	Dublin	enterica	1,9,12[Vi]	D1	Dublin	Blegdam|Dublin|Enteritidis|Gueuletapee|Hillingdon|Kiel|Moscow|Naestved|Nitra|Rostock	Dublin
SRR6025940	NA	0.0181818	324	enterica	g,p	-	0.000143503	SRR1107461	994	Dublin	enterica	1,9,12[Vi]	D1	Dublin	Blegdam|Dublin|Enteritidis|Gueuletapee|Hillingdon|Kiel|Moscow|Naestved|Nitra|Rostock	Dublin
SRR6114323	NA	0.0181818	324	enterica	g,p	-	0.000143503	SRR1030845	994	Dublin	enterica	1,9,12[Vi]	D1	Dublin	Blegdam|Dublin|Enteritidis|Gueuletapee|Hillingdon|Kiel|Moscow|Naestved|Nitra|Rostock	Dublin
SRR6158727	NA	0.0151515	325	enterica	g,p	-	0.000191626	SRR980326	992	Dublin	enterica	1,9,12[Vi]	D1	Dublin	Blegdam|Dublin|Enteritidis|Gueuletapee|Hillingdon|Kiel|Moscow|Naestved|Nitra|Rostock	Dublin
SRR6192976	3453821030	0.00909091	327	enterica	g,p	-	2.38e-05	61891	999	Dublin	enterica	1,9,12[Vi]	D1	Dublin	Blegdam|Dublin|Enteritidis|Gueuletapee|Hillingdon|Kiel|Moscow|Naestved|Nitra|Rostock	Dublin
SRR5875977	NA	0.0121212	326	enterica	g,p	-	9.55e-05	SRR1284696	996	Dublin	enterica	1,9,12[Vi]	D1	Dublin	Blegdam|Dublin|Enteritidis|Gueuletapee|Hillingdon|Kiel|Moscow|Naestved|Nitra|Rostock	Dublin
SRR6190523	1208906207	0.00909091	327	enterica	g,p	-	2.38e-05	61891	999	Dublin	enterica	1,9,12[Vi]	D1	Dublin	Blegdam|Dublin|Enteritidis|Gueuletapee|Hillingdon|Kiel|Moscow|Naestved|Nitra|Rostock	Dublin
SRR6190971	1208906207	0.00909091	327	enterica	g,p	-	2.38e-05	61891	999	Dublin	enterica	1,9,12[Vi]	D1	Dublin	Blegdam|Dublin|Enteritidis|Gueuletapee|Hillingdon|Kiel|Moscow|Naestved|Nitra|Rostock	Dublin
SRR6191126	2856754653	0.0151515	325	enterica	g,p	-	0.000336872	89884	986	Dublin	enterica	1,9,12[Vi]	D1	Dublin	Blegdam|Dublin|Enteritidis|Gueuletapee|Hillingdon|Kiel|Moscow|Naestved|Nitra|Rostock	Dublin
SRR6191150	3085388134	0.0121212	326	enterica	g,p	-	2.38e-05	61891	999	Dublin	enterica	1,9,12[Vi]	D1	Dublin	Blegdam|Dublin|Enteritidis|Gueuletapee|Hillingdon|Kiel|Moscow|Naestved|Nitra|Rostock	Dublin
SRR6191200	1208906207	0.00909091	327	enterica	g,p	-	2.38e-05	61891	999	Dublin	enterica	1,9,12[Vi]	D1	Dublin	Blegdam|Dublin|Enteritidis|Gueuletapee|Hillingdon|Kiel|Moscow|Naestved|Nitra|Rostock	Dublin
SRR6191587	2856754653	0.0151515	325	enterica	g,p	-	0.000191626	89884	992	Dublin	enterica	1,9,12[Vi]	D1	Dublin	Blegdam|Dublin|Enteritidis|Gueuletapee|Hillingdon|Kiel|Moscow|Naestved|Nitra|Rostock	Dublin
SRR6191602	2856754653	0.0151515	325	enterica	g,p	-	0.000191626	89884	992	Dublin	enterica	1,9,12[Vi]	D1	Dublin	Blegdam|Dublin|Enteritidis|Gueuletapee|Hillingdon|Kiel|Moscow|Naestved|Nitra|Rostock	Dublin
SRR6192964	1208906207	0.00909091	327	enterica	g,p	-	2.38e-05	61891	999	Dublin	enterica	1,9,12[Vi]	D1	Dublin	Blegdam|Dublin|Enteritidis|Gueuletapee|Hillingdon|Kiel|Moscow|Naestved|Nitra|Rostock	Dublin
SRR6192974	425090582	0.0121212	326	enterica	g,p	-	0.000191626	89884	992	Dublin	enterica	1,9,12[Vi]	D1	Dublin	Blegdam|Dublin|Enteritidis|Gueuletapee|Hillingdon|Kiel|Moscow|Naestved|Nitra|Rostock	Dublin
SRR6193043	2856754653	0.0151515	325	enterica	g,p	-	0.000191626	89884	992	Dublin	enterica	1,9,12[Vi]	D1	Dublin	Blegdam|Dublin|Enteritidis|Gueuletapee|Hillingdon|Kiel|Moscow|Naestved|Nitra|Rostock	Dublin
SRR6233943	425090582	0.0121212	326	enterica	g,p	-	0.000191626	89884	992	Dublin	enterica	1,9,12[Vi]	D1	Dublin	Blegdam|Dublin|Enteritidis|Gueuletapee|Hillingdon|Kiel|Moscow|Naestved|Nitra|Rostock	Dublin
SRR6190442	NA	0.0151515	325	enterica	g,p	-	7.16e-05	69756	997	Dublin	enterica	1,9,12[Vi]	D1	Dublin	Blegdam|Dublin|Enteritidis|Gueuletapee|Hillingdon|Kiel|Moscow|Naestved|Nitra|Rostock	Dublin
SRR6190507	3896492338	0.0212121	323	enterica	g,p	-	0.000191626	CT_02021853	992	Dublin	enterica	1,9,12[Vi]	D1	Dublin	Blegdam|Dublin|Enteritidis|Gueuletapee|Hillingdon|Kiel|Moscow|Naestved|Nitra|Rostock	Dublin
SRR6190526	2792389757	0.0181818	324	enterica	g,p	-	9.55e-05	89884	996	Dublin	enterica	1,9,12[Vi]	D1	Dublin	Blegdam|Dublin|Enteritidis|Gueuletapee|Hillingdon|Kiel|Moscow|Naestved|Nitra|Rostock	Dublin
SRR6191017	3085388134	0.0121212	326	enterica	g,p	-	9.55e-05	94099	996	Dublin	enterica	1,9,12[Vi]	D1	Dublin	Blegdam|Dublin|Enteritidis|Gueuletapee|Hillingdon|Kiel|Moscow|Naestved|Nitra|Rostock	Dublin
SRR6191352	2679172711	0.0151515	325	enterica	g,p	-	0.000167546	63551	993	Dublin	enterica	1,9,12[Vi]	D1	Dublin	Blegdam|Dublin|Enteritidis|Gueuletapee|Hillingdon|Kiel|Moscow|Naestved|Nitra|Rostock	Dublin
SRR6217712	2424196976	0.0121212	326	enterica	g,p	-	7.16e-05	63551	997	Dublin	enterica	1,9,12[Vi]	D1	Dublin	Blegdam|Dublin|Enteritidis|Gueuletapee|Hillingdon|Kiel|Moscow|Naestved|Nitra|Rostock	Dublin
SRR6233876	3896492338	0.0212121	323	enterica	g,p	-	0.000167546	CT_02021853	993	Dublin	enterica	1,9,12[Vi]	D1	Dublin	Blegdam|Dublin|Enteritidis|Gueuletapee|Hillingdon|Kiel|Moscow|Naestved|Nitra|Rostock	Dublin
SRR6233909	1843816218	0.0212121	323	enterica	g,p	-	0.000880953	94099	964	Dublin	enterica	1,9,12[Vi]	D1	Dublin	Blegdam|Dublin|Enteritidis|Gueuletapee|Hillingdon|Kiel|Moscow|Naestved|Nitra|Rostock	Dublin
SRR6191327	4286271725	0.0121212	326	enterica	g,p	-	2.38e-05	61891	999	Dublin	enterica	1,9,12[Vi]	D1	Dublin	Blegdam|Dublin|Enteritidis|Gueuletapee|Hillingdon|Kiel|Moscow|Naestved|Nitra|Rostock	Dublin
SRR6191355	NA	0.0181818	324	enterica	g,p	-	4.77e-05	61912	998	Dublin	enterica	1,9,12[Vi]	D1	Dublin	Blegdam|Dublin|Enteritidis|Gueuletapee|Hillingdon|Kiel|Moscow|Naestved|Nitra|Rostock	Dublin
SRR6191628	NA	0.0121212	326	enterica	g,p	-	2.38e-05	61891	999	Dublin	enterica	1,9,12[Vi]	D1	Dublin	Blegdam|Dublin|Enteritidis|Gueuletapee|Hillingdon|Kiel|Moscow|Naestved|Nitra|Rostock	Dublin
SRR6191676	NA	0.0151515	325	enterica	g,p	-	0	84430	1000	Dublin	enterica	1,9,12[Vi]	D1	Dublin	Blegdam|Dublin|Enteritidis|Gueuletapee|Hillingdon|Kiel|Moscow|Naestved|Nitra|Rostock	Dublin
SRR6191689	599413344	0.0181818	324	enterica	g,p	-	0.000458924	93566	981	Dublin	enterica	1,9,12[Vi]	D1	Dublin	Blegdam|Dublin|Enteritidis|Gueuletapee|Hillingdon|Kiel|Moscow|Naestved|Nitra|Rostock	Dublin
SRR6234018	180468810	0.0151515	325	enterica	g,p	-	0.000191626	93566	992	Dublin	enterica	1,9,12[Vi]	D1	Dublin	Blegdam|Dublin|Enteritidis|Gueuletapee|Hillingdon|Kiel|Moscow|Naestved|Nitra|Rostock	Dublin
SRR6291070	NA	0.0151515	325	enterica	g,p	-	7.16e-05	SRR1030814	997	Dublin	enterica	1,9,12[Vi]	D1	Dublin	Blegdam|Dublin|Enteritidis|Gueuletapee|Hillingdon|Kiel|Moscow|Naestved|Nitra|Rostock	Dublin
SRR7451213	1104935850	0.00909091	327	enterica	g,p	-	0.000215742	69901	991	Dublin	enterica	1,9,12[Vi]	D1	Dublin	Blegdam|Dublin|Enteritidis|Gueuletapee|Hillingdon|Kiel|Moscow|Naestved|Nitra|Rostock	Dublin
SRR6283536	NA	0.0151515	325	enterica	g,p	-	7.16e-05	SRR1122622	997	Dublin	enterica	1,9,12[Vi]	D1	Dublin	Blegdam|Dublin|Enteritidis|Gueuletapee|Hillingdon|Kiel|Moscow|Naestved|Nitra|Rostock	Dublin
SRR6283581	NA	0.0121212	326	enterica	g,p	-	2.38e-05	SRR1284696	999	Dublin	enterica	1,9,12[Vi]	D1	Dublin	Blegdam|Dublin|Enteritidis|Gueuletapee|Hillingdon|Kiel|Moscow|Naestved|Nitra|Rostock	Dublin
SRR6291058	NA	0.0181818	324	enterica	g,p	-	7.16e-05	SRR1030814	997	Dublin	enterica	1,9,12[Vi]	D1	Dublin	Blegdam|Dublin|Enteritidis|Gueuletapee|Hillingdon|Kiel|Moscow|Naestved|Nitra|Rostock	Dublin
SRR6291064	NA	0.0151515	325	enterica	g,p	-	7.16e-05	SRR1030814	997	Dublin	enterica	1,9,12[Vi]	D1	Dublin	Blegdam|Dublin|Enteritidis|Gueuletapee|Hillingdon|Kiel|Moscow|Naestved|Nitra|Rostock	Dublin
SRR6291075	NA	0.0151515	325	enterica	g,p	-	7.16e-05	SRR1030814	997	Dublin	enterica	1,9,12[Vi]	D1	Dublin	Blegdam|Dublin|Enteritidis|Gueuletapee|Hillingdon|Kiel|Moscow|Naestved|Nitra|Rostock	Dublin
SRR6291076	NA	0.0151515	325	enterica	g,p	-	4.77e-05	SRR1030814	998	Dublin	enterica	1,9,12[Vi]	D1	Dublin	Blegdam|Dublin|Enteritidis|Gueuletapee|Hillingdon|Kiel|Moscow|Naestved|Nitra|Rostock	Dublin
SRR6299288	NA	0.0151515	325	enterica	g,p	-	2.38e-05	SRR1284696	999	Dublin	enterica	1,9,12[Vi]	D1	Dublin	Blegdam|Dublin|Enteritidis|Gueuletapee|Hillingdon|Kiel|Moscow|Naestved|Nitra|Rostock	Dublin
SRR6334804	NA	0.0121212	326	enterica	g,p	-	0.000312573	SRR1122622	987	Dublin	enterica	1,9,12[Vi]	D1	Dublin	Blegdam|Dublin|Enteritidis|Gueuletapee|Hillingdon|Kiel|Moscow|Naestved|Nitra|Rostock	Dublin
SRR6371600	NA	0.0181818	324	enterica	g,p	-	2.38e-05	SRR1122622	999	Dublin	enterica	1,9,12[Vi]	D1	Dublin	Blegdam|Dublin|Enteritidis|Gueuletapee|Hillingdon|Kiel|Moscow|Naestved|Nitra|Rostock	Dublin
SRR6663496	NA	0.0151515	325	enterica	g,p	-	0.000119496	SRR1048325	995	Dublin	enterica	1,9,12[Vi]	D1	Dublin	Blegdam|Dublin|Enteritidis|Gueuletapee|Hillingdon|Kiel|Moscow|Naestved|Nitra|Rostock	Dublin
SRR6766175	NA	0.0121212	326	enterica	g,p	-	4.77e-05	SRR1122622	998	Dublin	enterica	1,9,12[Vi]	D1	Dublin	Blegdam|Dublin|Enteritidis|Gueuletapee|Hillingdon|Kiel|Moscow|Naestved|Nitra|Rostock	Dublin
SRR6869099	3545231408	0.0181818	324	enterica	g,p	-	2.38e-05	84430	999	Dublin	enterica	1,9,12[Vi]	D1	Dublin	Blegdam|Dublin|Enteritidis|Gueuletapee|Hillingdon|Kiel|Moscow|Naestved|Nitra|Rostock	Dublin
SRR6880170	NA	0.0181818	324	enterica	g,p	-	4.77e-05	SRR1133229	998	Dublin	enterica	1,9,12[Vi]	D1	Dublin	Blegdam|Dublin|Enteritidis|Gueuletapee|Hillingdon|Kiel|Moscow|Naestved|Nitra|Rostock	Dublin
SRR6881433	NA	0.0151515	325	enterica	g,p	-	2.38e-05	SRR1284696	999	Dublin	enterica	1,9,12[Vi]	D1	Dublin	Blegdam|Dublin|Enteritidis|Gueuletapee|Hillingdon|Kiel|Moscow|Naestved|Nitra|Rostock	Dublin
SRR6371908	NA	0.0151515	325	enterica	g,p	-	4.77e-05	SRR1030814	998	Dublin	enterica	1,9,12[Vi]	D1	Dublin	Blegdam|Dublin|Enteritidis|Gueuletapee|Hillingdon|Kiel|Moscow|Naestved|Nitra|Rostock	Dublin
SRR6373531	NA	0.0181818	324	enterica	g,p	-	4.77e-05	SRR1133229	998	Dublin	enterica	1,9,12[Vi]	D1	Dublin	Blegdam|Dublin|Enteritidis|Gueuletapee|Hillingdon|Kiel|Moscow|Naestved|Nitra|Rostock	Dublin
SRR6425483	NA	0.0121212	326	enterica	g,p	-	7.16e-05	SRR1122622	997	Dublin	enterica	1,9,12[Vi]	D1	Dublin	Blegdam|Dublin|Enteritidis|Gueuletapee|Hillingdon|Kiel|Moscow|Naestved|Nitra|Rostock	Dublin
SRR6650898	NA	0.0121212	326	enterica	g,p	-	7.16e-05	SRR1284696	997	Dublin	enterica	1,9,12[Vi]	D1	Dublin	Blegdam|Dublin|Enteritidis|Gueuletapee|Hillingdon|Kiel|Moscow|Naestved|Nitra|Rostock	Dublin
SRR6703770	NA	0.0121212	326	enterica	g,p	-	2.38e-05	SRR1122622	999	Dublin	enterica	1,9,12[Vi]	D1	Dublin	Blegdam|Dublin|Enteritidis|Gueuletapee|Hillingdon|Kiel|Moscow|Naestved|Nitra|Rostock	Dublin
SRR6860650	103851920	0.0121212	326	enterica	g,p	-	0	61891	1000	Dublin	enterica	1,9,12[Vi]	D1	Dublin	Blegdam|Dublin|Enteritidis|Gueuletapee|Hillingdon|Kiel|Moscow|Naestved|Nitra|Rostock	Dublin
SRR6926992	1884311659	0.0393939	317	enterica	g,p	-	0.000264084	78763	989	Dublin	enterica	1,9,12[Vi]	D1	Dublin	Blegdam|Dublin|Enteritidis|Gueuletapee|Hillingdon|Kiel|Moscow|Naestved|Nitra|Rostock	Dublin
SRR6926998	NA	0.0151515	325	enterica	g,p	-	0.000656154	SRR1171465	973	Dublin	enterica	1,9,12[Vi]	D1	Dublin	Blegdam|Dublin|Enteritidis|Gueuletapee|Hillingdon|Kiel|Moscow|Naestved|Nitra|Rostock	Dublin
SRR7063430	NA	0.0181818	324	enterica	g,p	-	9.55e-05	SRR1122622	996	Dublin	enterica	1,9,12[Vi]	D1	Dublin	Blegdam|Dublin|Enteritidis|Gueuletapee|Hillingdon|Kiel|Moscow|Naestved|Nitra|Rostock	Dublin
SRR7235692	NA	0.0121212	326	enterica	g,p	-	4.77e-05	SRR1133229	998	Dublin	enterica	1,9,12[Vi]	D1	Dublin	Blegdam|Dublin|Enteritidis|Gueuletapee|Hillingdon|Kiel|Moscow|Naestved|Nitra|Rostock	Dublin
SRR6457608	NA	0.0151515	325	enterica	g,p	-	2.38e-05	SRR1284696	999	Dublin	enterica	1,9,12[Vi]	D1	Dublin	Blegdam|Dublin|Enteritidis|Gueuletapee|Hillingdon|Kiel|Moscow|Naestved|Nitra|Rostock	Dublin
SRR6457613	NA	0.0151515	325	enterica	g,p	-	4.77e-05	SRR1122622	998	Dublin	enterica	1,9,12[Vi]	D1	Dublin	Blegdam|Dublin|Enteritidis|Gueuletapee|Hillingdon|Kiel|Moscow|Naestved|Nitra|Rostock	Dublin
SRR6457616	NA	0.0181818	324	enterica	g,p	-	2.38e-05	SRR1284696	999	Dublin	enterica	1,9,12[Vi]	D1	Dublin	Blegdam|Dublin|Enteritidis|Gueuletapee|Hillingdon|Kiel|Moscow|Naestved|Nitra|Rostock	Dublin
SRR6465553	NA	0.0151515	325	enterica	g,p	-	0.000336872	SRR1122622	986	Dublin	enterica	1,9,12[Vi]	D1	Dublin	Blegdam|Dublin|Enteritidis|Gueuletapee|Hillingdon|Kiel|Moscow|Naestved|Nitra|Rostock	Dublin
SRR6475572	NA	0.0181818	324	enterica	g,p	-	7.16e-05	SRR1048325	997	Dublin	enterica	1,9,12[Vi]	D1	Dublin	Blegdam|Dublin|Enteritidis|Gueuletapee|Hillingdon|Kiel|Moscow|Naestved|Nitra|Rostock	Dublin
SRR6514723	NA	0.0181818	324	enterica	g,p	-	0.000119496	SRR1122622	995	Dublin	enterica	1,9,12[Vi]	D1	Dublin	Blegdam|Dublin|Enteritidis|Gueuletapee|Hillingdon|Kiel|Moscow|Naestved|Nitra|Rostock	Dublin
SRR6676532	NA	0.0121212	326	enterica	g,p	-	0.000312573	SRR1122622	987	Dublin	enterica	1,9,12[Vi]	D1	Dublin	Blegdam|Dublin|Enteritidis|Gueuletapee|Hillingdon|Kiel|Moscow|Naestved|Nitra|Rostock	Dublin
SRR6676541	NA	0.0121212	326	enterica	g,p	-	0.00028831	SRR1122622	988	Dublin	enterica	1,9,12[Vi]	D1	Dublin	Blegdam|Dublin|Enteritidis|Gueuletapee|Hillingdon|Kiel|Moscow|Naestved|Nitra|Rostock	Dublin
SRR6881303	NA	0.0121212	326	enterica	g,p	-	0	SRR1122622	1000	Dublin	enterica	1,9,12[Vi]	D1	Dublin	Blegdam|Dublin|Enteritidis|Gueuletapee|Hillingdon|Kiel|Moscow|Naestved|Nitra|Rostock	Dublin
SRR6908088	NA	0.0121212	326	enterica	g,p	-	0.000119496	SRR1133229	995	Dublin	enterica	1,9,12[Vi]	B	Dublin	Essen|Hato	Dublin
SRR6920571	NA	0.0151515	325	enterica	g,p	-	4.77e-05	SRR1133229	998	Dublin	enterica	1,9,12[Vi]	D1	Dublin	Blegdam|Dublin|Enteritidis|Gueuletapee|Hillingdon|Kiel|Moscow|Naestved|Nitra|Rostock	Dublin
SRR6676536	NA	0.0121212	326	enterica	g,p	-	0.000312573	SRR1122622	987	Dublin	enterica	1,9,12[Vi]	D1	Dublin	Blegdam|Dublin|Enteritidis|Gueuletapee|Hillingdon|Kiel|Moscow|Naestved|Nitra|Rostock	Dublin
SRR6715741	NA	0.0121212	326	enterica	g,p	-	0.000361208	SRR1122622	985	Dublin	enterica	1,9,12[Vi]	D1	Dublin	Blegdam|Dublin|Enteritidis|Gueuletapee|Hillingdon|Kiel|Moscow|Naestved|Nitra|Rostock	Dublin
SRR6760557	NA	0.0151515	325	enterica	g,p	-	2.38e-05	SRR1284696	999	Dublin	enterica	1,9,12[Vi]	D1	Dublin	Blegdam|Dublin|Enteritidis|Gueuletapee|Hillingdon|Kiel|Moscow|Naestved|Nitra|Rostock	Dublin
SRR6766433	NA	0.0181818	324	enterica	g,p	-	2.38e-05	SRR1284696	999	Dublin	enterica	1,9,12[Vi]	D1	Dublin	Blegdam|Dublin|Enteritidis|Gueuletapee|Hillingdon|Kiel|Moscow|Naestved|Nitra|Rostock	Dublin
SRR6860647	3453821030	0.00909091	327	enterica	g,p	-	2.38e-05	84430	999	Dublin	enterica	1,9,12[Vi]	D1	Dublin	Blegdam|Dublin|Enteritidis|Gueuletapee|Hillingdon|Kiel|Moscow|Naestved|Nitra|Rostock	Dublin
SRR6860651	3453821030	0.00909091	327	enterica	g,p	-	0.000119496	84430	995	Dublin	enterica	1,9,12[Vi]	D1	Dublin	Blegdam|Dublin|Enteritidis|Gueuletapee|Hillingdon|Kiel|Moscow|Naestved|Nitra|Rostock	Dublin
SRR6860652	4122305670	0.00909091	327	enterica	g,p	-	0	61891	1000	Dublin	enterica	1,9,12[Vi]	D1	Dublin	Blegdam|Dublin|Enteritidis|Gueuletapee|Hillingdon|Kiel|Moscow|Naestved|Nitra|Rostock	Dublin
SRR6869056	1208906207	0.00909091	327	enterica	g,p	-	2.38e-05	61891	999	Dublin	enterica	1,9,12[Vi]	D1	Dublin	Blegdam|Dublin|Enteritidis|Gueuletapee|Hillingdon|Kiel|Moscow|Naestved|Nitra|Rostock	Dublin
SRR6870569	NA	0.0121212	326	enterica	g,p	-	0.000409992	SRR1122622	983	Dublin	enterica	1,9,12[Vi]	D1	Dublin	Blegdam|Dublin|Enteritidis|Gueuletapee|Hillingdon|Kiel|Moscow|Naestved|Nitra|Rostock	Dublin
SRR6870784	NA	0.0151515	325	enterica	g,p	-	9.55e-05	SRR1048325	996	Dublin	enterica	1,9,12[Vi]	D1	Dublin	Blegdam|Dublin|Enteritidis|Gueuletapee|Hillingdon|Kiel|Moscow|Naestved|Nitra|Rostock	Dublin
SRR6880072	NA	0.0151515	325	enterica	g,p	-	4.77e-05	SRR1133229	998	Dublin	enterica	1,9,12[Vi]	D1	Dublin	Blegdam|Dublin|Enteritidis|Gueuletapee|Hillingdon|Kiel|Moscow|Naestved|Nitra|Rostock	Dublin
SRR6885452	NA	0.0121212	326	enterica	g,p	-	7.16e-05	SRR1133229	997	Dublin	enterica	1,9,12[Vi]	D1	Dublin	Blegdam|Dublin|Enteritidis|Gueuletapee|Hillingdon|Kiel|Moscow|Naestved|Nitra|Rostock	Dublin
SRR7049822	NA	0.0121212	326	enterica	g,p	-	2.38e-05	SRR1122622	999	Dublin	enterica	1,9,12[Vi]	D1	Dublin	Blegdam|Dublin|Enteritidis|Gueuletapee|Hillingdon|Kiel|Moscow|Naestved|Nitra|Rostock	Dublin
SRR7170103	1267220545	0.0151515	325	enterica	g,p	-	4.77e-05	SRR1133229	998	Dublin	enterica	1,9,12[Vi]	D1	Dublin	Blegdam|Dublin|Enteritidis|Gueuletapee|Hillingdon|Kiel|Moscow|Naestved|Nitra|Rostock	Dublin
SRR6869075	3939611512	0.00909091	327	enterica	g,p	-	2.38e-05	6456	999	Dublin	enterica	1,9,12[Vi]	-	Dublin	Abadina|Adeoyo|Agbeni|Amsterdam|Bijlmer|Blegdam|Bron|Caracas|Chincol|Croft|Dublin|Ealing|Emek|Enteritidis|Essen|Gamaba|Giessen|Godesberg|Gueuletapee|Hato|Hillingdon|Kiel|Korovi|Kouka|Luke|Montevideo|Moscow|Naestved|Nikolaifleet|Nitra|Othmarschen|Plumaugat|Pontypridd|Rostock|Suberu|Sylvania|Tornow|Warragul	Dublin
SRR7516260	2472559213	0.0212121	323	enterica	g,p	-	0	61891	1000	Dublin	enterica	1,9,12[Vi]	D1	Dublin	Blegdam|Dublin|Enteritidis|Gueuletapee|Hillingdon|Kiel|Moscow|Naestved|Nitra|Rostock	Dublin
SRR7140652	1061499575	0.00909091	327	enterica	g,p	-	0	61891	1000	Dublin	enterica	1,9,12[Vi]	D1	Dublin	Blegdam|Dublin|Enteritidis|Gueuletapee|Hillingdon|Kiel|Moscow|Naestved|Nitra|Rostock	Dublin
SRR7204589	4286392380	0.0272727	321	enterica	g,p	-	7.16e-05	79091	997	Dublin	enterica	1,9,12[Vi]	D1	Dublin	Blegdam|Dublin|Enteritidis|Gueuletapee|Hillingdon|Kiel|Moscow|Naestved|Nitra|Rostock	Dublin
ERR1010001	567165550	0.00909091	327	enterica	g,p	-	7.16e-05	6456	997	Dublin	enterica	1,9,12[Vi]	D1	Dublin	Blegdam|Dublin|Enteritidis|Gueuletapee|Hillingdon|Kiel|Moscow|Naestved|Nitra|Rostock	Dublin
ERR1010029	2673738465	0.0121212	326	enterica	g,p	-	2.38e-05	78763	999	Dublin	enterica	1,9,12[Vi]	D1	Dublin	Blegdam|Dublin|Enteritidis|Gueuletapee|Hillingdon|Kiel|Moscow|Naestved|Nitra|Rostock	Dublin
ERR1010030	3313610347	0.00909091	327	enterica	g,p	-	0.000508006	84430	979	Dublin	enterica	1,9,12[Vi]	D1	Dublin	Blegdam|Dublin|Enteritidis|Gueuletapee|Hillingdon|Kiel|Moscow|Naestved|Nitra|Rostock	Dublin
ERR1010037	1182969922	0.0121212	326	enterica	g,p	-	0.000336872	78763	986	Dublin	enterica	1,9,12[Vi]	D1	Dublin	Blegdam|Dublin|Enteritidis|Gueuletapee|Hillingdon|Kiel|Moscow|Naestved|Nitra|Rostock	Dublin
ERR1010056	224436648	0.0121212	326	enterica	g,p	-	2.38e-05	85738	999	Dublin	enterica	1,9,12[Vi]	D1	Dublin	Blegdam|Dublin|Enteritidis|Gueuletapee|Hillingdon|Kiel|Moscow|Naestved|Nitra|Rostock	Dublin
ERR1010061	2673738465	0.0121212	326	enterica	g,p	-	2.38e-05	85738	999	Dublin	enterica	1,9,12[Vi]	D1	Dublin	Blegdam|Dublin|Enteritidis|Gueuletapee|Hillingdon|Kiel|Moscow|Naestved|Nitra|Rostock	Dublin
ERR1010062	2899934803	0.0121212	326	enterica	g,p	-	4.77e-05	85738	998	Dublin	enterica	1,9,12[Vi]	D1	Dublin	Blegdam|Dublin|Enteritidis|Gueuletapee|Hillingdon|Kiel|Moscow|Naestved|Nitra|Rostock	Dublin
ERR1010078	567165550	0.00909091	327	enterica	g,p	-	0.000312573	85738	987	Dublin	enterica	1,9,12[Vi]	D1	Dublin	Blegdam|Dublin|Enteritidis|Gueuletapee|Hillingdon|Kiel|Moscow|Naestved|Nitra|Rostock	Dublin
ERR1010083	3075763636	0.0121212	326	enterica	g,p	-	4.77e-05	61912	998	Dublin	enterica	1,9,12[Vi]	D1	Dublin	Blegdam|Dublin|Enteritidis|Gueuletapee|Hillingdon|Kiel|Moscow|Naestved|Nitra|Rostock	Dublin
ERR1010109	344428791	0.00909091	327	enterica	g,p	-	7.16e-05	6456	997	Dublin	enterica	1,9,12[Vi]	D1	Dublin	Blegdam|Dublin|Enteritidis|Gueuletapee|Hillingdon|Kiel|Moscow|Naestved|Nitra|Rostock	Dublin
ERR1010168	598235161	0.00909091	327	enterica	g,p	-	0.000483446	84430	980	Dublin	enterica	1,9,12[Vi]	D1	Dublin	Blegdam|Dublin|Enteritidis|Gueuletapee|Hillingdon|Kiel|Moscow|Naestved|Nitra|Rostock	Dublin
ERR2230899	532497214	0.0121212	326	enterica	g,p	-	2.38e-05	61891	999	Dublin	enterica	1,9,12[Vi]	D1	Dublin	Blegdam|Dublin|Enteritidis|Gueuletapee|Hillingdon|Kiel|Moscow|Naestved|Nitra|Rostock	Dublin
ERR2230900	2127422381	0.0121212	326	enterica	g,p	-	2.38e-05	13813	999	Dublin	enterica	1,9,12[Vi]	D1	Dublin	Blegdam|Dublin|Enteritidis|Gueuletapee|Hillingdon|Kiel|Moscow|Naestved|Nitra|Rostock	Dublin
ERR2230901	2764063138	0.0121212	326	enterica	g,p	-	0	84430	1000	Dublin	enterica	1,9,12[Vi]	D1	Dublin	Blegdam|Dublin|Enteritidis|Gueuletapee|Hillingdon|Kiel|Moscow|Naestved|Nitra|Rostock	Dublin
ERR2230902	3394605586	0.0121212	326	enterica	g,p	-	0	61891	1000	Dublin	enterica	1,9,12[Vi]	D1	Dublin	Blegdam|Dublin|Enteritidis|Gueuletapee|Hillingdon|Kiel|Moscow|Naestved|Nitra|Rostock	Dublin
ERR2230903	1061499575	0.00909091	327	enterica	g,p	-	0	61891	1000	Dublin	enterica	1,9,12[Vi]	D1	Dublin	Blegdam|Dublin|Enteritidis|Gueuletapee|Hillingdon|Kiel|Moscow|Naestved|Nitra|Rostock	Dublin
ERR2230904	1104935850	0.00909091	327	enterica	g,p	-	0.000312573	1503	987	Dublin	enterica	1,9,12[Vi]	D1	Dublin	Blegdam|Dublin|Enteritidis|Gueuletapee|Hillingdon|Kiel|Moscow|Naestved|Nitra|Rostock	Dublin
ERR2230907	1104935850	0.00909091	327	enterica	g,p	-	4.77e-05	61891	998	Dublin	enterica	1,9,12[Vi]	D1	Dublin	Blegdam|Dublin|Enteritidis|Gueuletapee|Hillingdon|Kiel|Moscow|Naestved|Nitra|Rostock	Dublin
ERR2230908	NA	0.0121212	326	enterica	g,p	-	4.77e-05	SRR980326	998	Dublin	enterica	1,9,12[Vi]	D1	Dublin	Blegdam|Dublin|Enteritidis|Gueuletapee|Hillingdon|Kiel|Moscow|Naestved|Nitra|Rostock	Dublin
ERR2230909	3785082715	0.0151515	325	enterica	g,p	-	4.77e-05	13813	998	Dublin	enterica	1,9,12[Vi]	D1	Dublin	Blegdam|Dublin|Enteritidis|Gueuletapee|Hillingdon|Kiel|Moscow|Naestved|Nitra|Rostock	Dublin
ERR2230910	1104935850	0.00909091	327	enterica	g,p	-	0.000336872	84430	986	Dublin	enterica	1,9,12[Vi]	D1	Dublin	Blegdam|Dublin|Enteritidis|Gueuletapee|Hillingdon|Kiel|Moscow|Naestved|Nitra|Rostock	Dublin
ERR2230911	1208906207	0.00909091	327	enterica	g,p	-	2.38e-05	61891	999	Dublin	enterica	1,9,12[Vi]	D1	Dublin	Blegdam|Dublin|Enteritidis|Gueuletapee|Hillingdon|Kiel|Moscow|Naestved|Nitra|Rostock	Dublin
ERR2230912	1233580991	0.0121212	326	enterica	g,p	-	4.77e-05	94099	998	Dublin	enterica	1,9,12[Vi]	D1	Dublin	Blegdam|Dublin|Enteritidis|Gueuletapee|Hillingdon|Kiel|Moscow|Naestved|Nitra|Rostock	Dublin
ERR2230913	4170395926	0.00909091	327	enterica	g,p	-	2.38e-05	61891	999	Dublin	enterica	1,9,12[Vi]	D1	Dublin	Blegdam|Dublin|Enteritidis|Gueuletapee|Hillingdon|Kiel|Moscow|Naestved|Nitra|Rostock	Dublin
ERR2230914	2354442620	0.0121212	326	enterica	g,p	-	7.16e-05	75678	997	Dublin	enterica	1,9,12[Vi]	D1	Dublin	Blegdam|Dublin|Enteritidis|Gueuletapee|Hillingdon|Kiel|Moscow|Naestved|Nitra|Rostock	Dublin
ERR2230916	3453821030	0.00909091	327	enterica	g,p	-	2.38e-05	84430	999	Dublin	enterica	1,9,12[Vi]	D1	Dublin	Blegdam|Dublin|Enteritidis|Gueuletapee|Hillingdon|Kiel|Moscow|Naestved|Nitra|Rostock	Dublin
ERR2230917	3453821030	0.00909091	327	enterica	g,p	-	2.38e-05	61891	999	Dublin	enterica	1,9,12[Vi]	D1	Dublin	Blegdam|Dublin|Enteritidis|Gueuletapee|Hillingdon|Kiel|Moscow|Naestved|Nitra|Rostock	Dublin
ERR2230918	1061499575	0.00909091	327	enterica	g,p	-	2.38e-05	75678	999	Dublin	enterica	1,9,12[Vi]	D1	Dublin	Blegdam|Dublin|Enteritidis|Gueuletapee|Hillingdon|Kiel|Moscow|Naestved|Nitra|Rostock	Dublin
ERR2230919	2764409659	0.0181818	324	enterica	g,p	-	0.00028831	84430	988	Dublin	enterica	1,9,12[Vi]	D1	Dublin	Blegdam|Dublin|Enteritidis|Gueuletapee|Hillingdon|Kiel|Moscow|Naestved|Nitra|Rostock	Dublin
ERR2230920	3453821030	0.00909091	327	enterica	g,p	-	2.38e-05	84430	999	Dublin	enterica	1,9,12[Vi]	D1	Dublin	Blegdam|Dublin|Enteritidis|Gueuletapee|Hillingdon|Kiel|Moscow|Naestved|Nitra|Rostock	Dublin
ERR2230921	1208906207	0.00909091	327	enterica	g,p	-	0	61891	1000	Dublin	enterica	1,9,12[Vi]	D1	Dublin	Blegdam|Dublin|Enteritidis|Gueuletapee|Hillingdon|Kiel|Moscow|Naestved|Nitra|Rostock	Dublin
ERR2230922	446597760	0.0151515	325	enterica	g,p	-	0.000312573	1503	987	Dublin	enterica	1,9,12[Vi]	D1	Dublin	Blegdam|Dublin|Enteritidis|Gueuletapee|Hillingdon|Kiel|Moscow|Naestved|Nitra|Rostock	Dublin
ERR2230924	3783655332	0.0121212	326	enterica	g,p	-	2.38e-05	61891	999	Dublin	enterica	1,9,12[Vi]	D1	Dublin	Blegdam|Dublin|Enteritidis|Gueuletapee|Hillingdon|Kiel|Moscow|Naestved|Nitra|Rostock	Dublin
ERR2230925	1104935850	0.00909091	327	enterica	g,p	-	2.38e-05	61891	999	Dublin	enterica	1,9,12[Vi]	D1	Dublin	Blegdam|Dublin|Enteritidis|Gueuletapee|Hillingdon|Kiel|Moscow|Naestved|Nitra|Rostock	Dublin
ERR2230926	531311729	0.0212121	323	enterica	g,p	-	4.77e-05	13813	998	Dublin	enterica	1,9,12[Vi]	D1	Dublin	Blegdam|Dublin|Enteritidis|Gueuletapee|Hillingdon|Kiel|Moscow|Naestved|Nitra|Rostock	Dublin
ERR2230927	1098271338	0.0151515	325	enterica	g,p	-	2.38e-05	94099	999	Dublin	enterica	1,9,12[Vi]	D1	Dublin	Blegdam|Dublin|Enteritidis|Gueuletapee|Hillingdon|Kiel|Moscow|Naestved|Nitra|Rostock	Dublin
ERR2230929	2733564343	0.0151515	325	enterica	g,p	-	0.000215742	89884	991	Dublin	enterica	1,9,12[Vi]	D1	Dublin	Blegdam|Dublin|Enteritidis|Gueuletapee|Hillingdon|Kiel|Moscow|Naestved|Nitra|Rostock	Dublin
ERR2230930	3453821030	0.00909091	327	enterica	g,p	-	2.38e-05	61891	999	Dublin	enterica	1,9,12[Vi]	D1	Dublin	Blegdam|Dublin|Enteritidis|Gueuletapee|Hillingdon|Kiel|Moscow|Naestved|Nitra|Rostock	Dublin
ERR2230931	3247822573	0.0121212	326	enterica	g,p	-	2.38e-05	79091	999	Dublin	enterica	1,9,12[Vi]	D1	Dublin	Blegdam|Dublin|Enteritidis|Gueuletapee|Hillingdon|Kiel|Moscow|Naestved|Nitra|Rostock	Dublin
ERR2230932	2938331743	0.0212121	323	enterica	g,p	-	4.77e-05	13813	998	Dublin	enterica	1,9,12[Vi]	D1	Dublin	Blegdam|Dublin|Enteritidis|Gueuletapee|Hillingdon|Kiel|Moscow|Naestved|Nitra|Rostock	Dublin
ERR2230933	1185261389	0.0121212	326	enterica	g,p	-	0	61891	1000	Dublin	enterica	1,9,12[Vi]	D1	Dublin	Blegdam|Dublin|Enteritidis|Gueuletapee|Hillingdon|Kiel|Moscow|Naestved|Nitra|Rostock	Dublin
ERR2230934	2948923162	0.0121212	326	enterica	g,p	-	4.77e-05	13858	998	Dublin	enterica	1,9,12[Vi]	D1	Dublin	Blegdam|Dublin|Enteritidis|Gueuletapee|Hillingdon|Kiel|Moscow|Naestved|Nitra|Rostock	Dublin
ERR2230935	3453821030	0.00909091	327	enterica	g,p	-	2.38e-05	84430	999	Dublin	enterica	1,9,12[Vi]	D1	Dublin	Blegdam|Dublin|Enteritidis|Gueuletapee|Hillingdon|Kiel|Moscow|Naestved|Nitra|Rostock	Dublin
ERR2230936	1061499575	0.00909091	327	enterica	g,p	-	0	61891	1000	Dublin	enterica	1,9,12[Vi]	D1	Dublin	Blegdam|Dublin|Enteritidis|Gueuletapee|Hillingdon|Kiel|Moscow|Naestved|Nitra|Rostock	Dublin
ERR2230937	1061499575	0.00909091	327	enterica	g,p	-	2.38e-05	61891	999	Dublin	enterica	1,9,12[Vi]	D1	Dublin	Blegdam|Dublin|Enteritidis|Gueuletapee|Hillingdon|Kiel|Moscow|Naestved|Nitra|Rostock	Dublin
ERR2230939	1208906207	0.00909091	327	enterica	g,p	-	2.38e-05	61891	999	Dublin	enterica	1,9,12[Vi]	D1	Dublin	Blegdam|Dublin|Enteritidis|Gueuletapee|Hillingdon|Kiel|Moscow|Naestved|Nitra|Rostock	Dublin
ERR2230940	3666639816	0.0121212	326	enterica	g,p	-	2.38e-05	61891	999	Dublin	enterica	1,9,12[Vi]	D1	Dublin	Blegdam|Dublin|Enteritidis|Gueuletapee|Hillingdon|Kiel|Moscow|Naestved|Nitra|Rostock	Dublin
ERR2230941	1104935850	0.00909091	327	enterica	g,p	-	2.38e-05	61891	999	Dublin	enterica	1,9,12[Vi]	D1	Dublin	Blegdam|Dublin|Enteritidis|Gueuletapee|Hillingdon|Kiel|Moscow|Naestved|Nitra|Rostock	Dublin
ERR2230942	NA	0.0151515	325	enterica	g,p	-	0.000119496	SRR1284696	995	Dublin	enterica	1,9,12[Vi]	D1	Dublin	Blegdam|Dublin|Enteritidis|Gueuletapee|Hillingdon|Kiel|Moscow|Naestved|Nitra|Rostock	Dublin
ERR2230943	1104935850	0.00909091	327	enterica	g,p	-	0.000336872	84430	986	Dublin	enterica	1,9,12[Vi]	D1	Dublin	Blegdam|Dublin|Enteritidis|Gueuletapee|Hillingdon|Kiel|Moscow|Naestved|Nitra|Rostock	Dublin
ERR2230944	2127422381	0.0121212	326	enterica	g,p	-	4.77e-05	84430	998	Dublin	enterica	1,9,12[Vi]	D1	Dublin	Blegdam|Dublin|Enteritidis|Gueuletapee|Hillingdon|Kiel|Moscow|Naestved|Nitra|Rostock	Dublin
ERR2230945	531311729	0.0212121	323	enterica	g,p	-	2.38e-05	13813	999	Dublin	enterica	1,9,12[Vi]	D1	Dublin	Blegdam|Dublin|Enteritidis|Gueuletapee|Hillingdon|Kiel|Moscow|Naestved|Nitra|Rostock	Dublin
ERR2230946	830057883	0.0212121	323	enterica	g,p	-	0	61891	1000	Dublin	enterica	1,9,12[Vi]	D1	Dublin	Blegdam|Dublin|Enteritidis|Gueuletapee|Hillingdon|Kiel|Moscow|Naestved|Nitra|Rostock	Dublin
ERR2230947	1208906207	0.00909091	327	enterica	g,p	-	0.000191626	69756	992	Dublin	enterica	1,9,12[Vi]	D1	Dublin	Blegdam|Dublin|Enteritidis|Gueuletapee|Hillingdon|Kiel|Moscow|Naestved|Nitra|Rostock	Dublin
ERR2230948	1836560524	0.0151515	325	enterica	g,p	-	4.77e-05	13858	998	Dublin	enterica	1,9,12[Vi]	D1	Dublin	Blegdam|Dublin|Enteritidis|Gueuletapee|Hillingdon|Kiel|Moscow|Naestved|Nitra|Rostock	Dublin
ERR2230949	3432342449	0.0121212	326	enterica	g,p	-	2.38e-05	61891	999	Dublin	enterica	1,9,12[Vi]	D1	Dublin	Blegdam|Dublin|Enteritidis|Gueuletapee|Hillingdon|Kiel|Moscow|Naestved|Nitra|Rostock	Dublin
ERR2230950	1208906207	0.00909091	327	enterica	g,p	-	2.38e-05	61891	999	Dublin	enterica	1,9,12[Vi]	D1	Dublin	Blegdam|Dublin|Enteritidis|Gueuletapee|Hillingdon|Kiel|Moscow|Naestved|Nitra|Rostock	Dublin
ERR2230951	NA	0.0151515	325	enterica	g,p	-	2.38e-05	61891	999	Dublin	enterica	1,9,12[Vi]	D1	Dublin	Blegdam|Dublin|Enteritidis|Gueuletapee|Hillingdon|Kiel|Moscow|Naestved|Nitra|Rostock	Dublin
ERR2230952	1061499575	0.00909091	327	enterica	g,p	-	2.38e-05	13813	999	Dublin	enterica	1,9,12[Vi]	D1	Dublin	Blegdam|Dublin|Enteritidis|Gueuletapee|Hillingdon|Kiel|Moscow|Naestved|Nitra|Rostock	Dublin
ERR2230953	NA	0.0151515	325	enterica	g,p	-	2.38e-05	61891	999	Dublin	enterica	1,9,12[Vi]	D1	Dublin	Blegdam|Dublin|Enteritidis|Gueuletapee|Hillingdon|Kiel|Moscow|Naestved|Nitra|Rostock	Dublin
ERR2230954	1104935850	0.00909091	327	enterica	g,p	-	2.38e-05	61891	999	Dublin	enterica	1,9,12[Vi]	D1	Dublin	Blegdam|Dublin|Enteritidis|Gueuletapee|Hillingdon|Kiel|Moscow|Naestved|Nitra|Rostock	Dublin
ERR2230955	1104935850	0.00909091	327	enterica	g,p	-	2.38e-05	61891	999	Dublin	enterica	1,9,12[Vi]	D1	Dublin	Blegdam|Dublin|Enteritidis|Gueuletapee|Hillingdon|Kiel|Moscow|Naestved|Nitra|Rostock	Dublin
ERR2230956	2537298524	0.00909091	327	enterica	g,p	-	2.38e-05	61891	999	Dublin	enterica	1,9,12[Vi]	D1	Dublin	Blegdam|Dublin|Enteritidis|Gueuletapee|Hillingdon|Kiel|Moscow|Naestved|Nitra|Rostock	Dublin
ERR2230957	4217246135	0.0121212	326	enterica	g,p	-	2.38e-05	61891	999	Dublin	enterica	1,9,12[Vi]	D1	Dublin	Blegdam|Dublin|Enteritidis|Gueuletapee|Hillingdon|Kiel|Moscow|Naestved|Nitra|Rostock	Dublin
ERR230468	3822710046	0.0121212	326	enterica	g,p	-	9.55e-05	94099	996	Dublin	enterica	1,9,12[Vi]	D1	Dublin	Blegdam|Dublin|Enteritidis|Gueuletapee|Hillingdon|Kiel|Moscow|Naestved|Nitra|Rostock	Dublin
ERR984718	1427226081	0.0121212	326	enterica	g,p	-	0.000483446	84430	980	Dublin	enterica	1,9,12[Vi]	D1	Dublin	Blegdam|Dublin|Enteritidis|Gueuletapee|Hillingdon|Kiel|Moscow|Naestved|Nitra|Rostock	Dublin
ERR984728	158060777	0.00909091	327	enterica	g,p	1,2	0.00157453	61912	937	Dublin	enterica	1,9,12[Vi]	D1	Dublin	I 9,46:g,m:1,2	Dublin
ERR984730	2899934803	0.0121212	326	enterica	g,p	-	9.55e-05	CT_02021853	996	Dublin	enterica	1,9,12[Vi]	D1	Dublin	Blegdam|Dublin|Enteritidis|Gueuletapee|Hillingdon|Kiel|Moscow|Naestved|Nitra|Rostock	Dublin
ERR984733	567165550	0.00909091	327	enterica	g,p	-	7.16e-05	6456	997	Dublin	enterica	1,9,12[Vi]	D1	Dublin	Blegdam|Dublin|Enteritidis|Gueuletapee|Hillingdon|Kiel|Moscow|Naestved|Nitra|Rostock	Dublin
ERR984734	1427226081	0.0121212	326	enterica	g,p	-	0.000508006	84430	979	Dublin	enterica	1,9,12[Vi]	D1	Dublin	Blegdam|Dublin|Enteritidis|Gueuletapee|Hillingdon|Kiel|Moscow|Naestved|Nitra|Rostock	Dublin
ERR984809	598235161	0.00909091	327	enterica	g,p	-	0.000508006	84430	979	Dublin	enterica	1,9,12[Vi]	D1	Dublin	Blegdam|Dublin|Enteritidis|Gueuletapee|Hillingdon|Kiel|Moscow|Naestved|Nitra|Rostock	Dublin
ERR984811	1990180860	0.0121212	326	enterica	g,p	-	0.000631368	78763	974	Dublin	enterica	1,9,12[Vi]	D1	Dublin	Blegdam|Dublin|Enteritidis|Gueuletapee|Hillingdon|Kiel|Moscow|Naestved|Nitra|Rostock	Dublin
ERR984815	157896047	0.0121212	326	enterica	g,p	-	0	78763	1000	Dublin	enterica	1,9,12[Vi]	D1	Dublin	Blegdam|Dublin|Enteritidis|Gueuletapee|Hillingdon|Kiel|Moscow|Naestved|Nitra|Rostock	Dublin
ERR984819	3897155137	0.0121212	326	enterica	g,p	-	0.00058191	CT_02021853	976	Dublin	enterica	1,9,12[Vi]	D1	Dublin	Blegdam|Dublin|Enteritidis|Gueuletapee|Hillingdon|Kiel|Moscow|Naestved|Nitra|Rostock	Dublin
ERR984849	598235161	0.00909091	327	enterica	g,p	-	0.000508006	84430	979	Dublin	enterica	1,9,12[Vi]	D1	Dublin	Blegdam|Dublin|Enteritidis|Gueuletapee|Hillingdon|Kiel|Moscow|Naestved|Nitra|Rostock	Dublin
ERR984883	1427226081	0.0121212	326	enterica	g,p	-	0.000483446	84430	980	Dublin	enterica	1,9,12[Vi]	D1	Dublin	Blegdam|Dublin|Enteritidis|Gueuletapee|Hillingdon|Kiel|Moscow|Naestved|Nitra|Rostock	Dublin
ERR984943	3663764395	0.00909091	327	enterica	g,p	1,5	0.00216198	85738	915	Dublin	enterica	1,9,12[Vi]	E1	Dublin	I 3,10:g,m:1,5	Dublin
ERR998469	3281513718	0.0121212	326	enterica	g,p	1,2	0.00202665	84430	920	Dublin	enterica	1,9,12[Vi]	D1	Dublin	I 9,46:g,m:1,2	Dublin
ERR998607	567165550	0.00909091	327	enterica	g,p	-	7.16e-05	6456	997	Dublin	enterica	1,9,12[Vi]	D1	Dublin	Blegdam|Dublin|Enteritidis|Gueuletapee|Hillingdon|Kiel|Moscow|Naestved|Nitra|Rostock	Dublin
ERR998620	1825552553	0.0121212	326	enterica	g,p	-	4.77e-05	61912	998	Dublin	enterica	1,9,12[Vi]	D1	Dublin	Blegdam|Dublin|Enteritidis|Gueuletapee|Hillingdon|Kiel|Moscow|Naestved|Nitra|Rostock	Dublin
SRR1030814	NA	0.0151515	325	enterica	g,p	-	2.38e-05	SRR1030814	999	Dublin	enterica	1,9,12[Vi]	D1	Dublin	Blegdam|Dublin|Enteritidis|Gueuletapee|Hillingdon|Kiel|Moscow|Naestved|Nitra|Rostock	Dublin
SRR1118714	NA	0.0151515	325	enterica	g,p	-	0.000264084	SRR1133229	989	Dublin	enterica	1,9,12[Vi]	D1	Dublin	Blegdam|Dublin|Enteritidis|Gueuletapee|Hillingdon|Kiel|Moscow|Naestved|Nitra|Rostock	Dublin
SRR2016695	NA	0.0151515	325	enterica	g,p	-	7.16e-05	SRR1133229	997	Dublin	enterica	1,9,12[Vi]	D1	Dublin	Blegdam|Dublin|Enteritidis|Gueuletapee|Hillingdon|Kiel|Moscow|Naestved|Nitra|Rostock	Dublin
SRR2016697	NA	0.0121212	326	enterica	g,p	-	0.000119496	SRR1030845	995	Dublin	enterica	1,9,12[Vi]	D1	Dublin	Blegdam|Dublin|Enteritidis|Gueuletapee|Hillingdon|Kiel|Moscow|Naestved|Nitra|Rostock	Dublin
SRR3048856	328440269	0.0121212	326	enterica	g,p	-	2.38e-05	18536	999	Dublin	enterica	1,9,12[Vi]	D1	Dublin	Blegdam|Dublin|Enteritidis|Gueuletapee|Hillingdon|Kiel|Moscow|Naestved|Nitra|Rostock	Dublin
SRR3048968	2787603860	0.00909091	327	enterica	g,p	-	2.38e-05	58590	999	Dublin	enterica	1,9,12[Vi]	D1	Dublin	Blegdam|Dublin|Enteritidis|Gueuletapee|Hillingdon|Kiel|Moscow|Naestved|Nitra|Rostock	Dublin
SRR3049830	4170395926	0.00909091	327	enterica	g,p	-	2.38e-05	1503	999	Dublin	enterica	1,9,12[Vi]	D1	Dublin	Blegdam|Dublin|Enteritidis|Gueuletapee|Hillingdon|Kiel|Moscow|Naestved|Nitra|Rostock	Dublin
SRR4054670	NA	0.0121212	326	enterica	g,p	-	2.38e-05	SRR1284696	999	Dublin	enterica	1,9,12[Vi]	D1	Dublin	Blegdam|Dublin|Enteritidis|Gueuletapee|Hillingdon|Kiel|Moscow|Naestved|Nitra|Rostock	Dublin
SRR4243006	NA	0.0151515	325	enterica	g,p	-	2.38e-05	SRR1122622	999	Dublin	enterica	1,9,12[Vi]	D1	Dublin	Blegdam|Dublin|Enteritidis|Gueuletapee|Hillingdon|Kiel|Moscow|Naestved|Nitra|Rostock	Dublin
SRR4243007	NA	0.0151515	325	enterica	g,p	-	2.38e-05	SRR1284696	999	Dublin	enterica	1,9,12[Vi]	D1	Dublin	Blegdam|Dublin|Enteritidis|Gueuletapee|Hillingdon|Kiel|Moscow|Naestved|Nitra|Rostock	Dublin
SRR6696881	797135388	0.0424242	316	enterica	g,p	-	0.000385581	75678	984	Dublin	enterica	1,9,12[Vi]	D1	Dublin	Blegdam|Dublin|Enteritidis|Gueuletapee|Hillingdon|Kiel|Moscow|Naestved|Nitra|Rostock	Dublin
SRR6696882	NA	0.0484848	314	enterica	g,p	-	0.000385581	89884	984	Dublin	enterica	1,9,12[Vi]	D1	Dublin	Blegdam|Dublin|Enteritidis|Gueuletapee|Hillingdon|Kiel|Moscow|Naestved|Nitra|Rostock	Dublin
SRR6696883	2689456601	0.0363636	318	enterica	g,p	-	9.55e-05	79091	996	Dublin	enterica	1,9,12[Vi]	D1	Dublin	Blegdam|Dublin|Enteritidis|Gueuletapee|Hillingdon|Kiel|Moscow|Naestved|Nitra|Rostock	Dublin
SRR6696884	NA	0.0515152	313	enterica	g,p	-	0.000409992	13813	983	Dublin	enterica	1,9,12[Vi]	D1	Dublin	Blegdam|Dublin|Enteritidis|Gueuletapee|Hillingdon|Kiel|Moscow|Naestved|Nitra|Rostock	Dublin
SRR6696885	3619003582	0.0363636	318	enterica	g,p	-	7.16e-05	79091	997	Dublin	enterica	1,9,12[Vi]	D1	Dublin	Blegdam|Dublin|Enteritidis|Gueuletapee|Hillingdon|Kiel|Moscow|Naestved|Nitra|Rostock	Dublin
SRR6696886	344171100	0.0454545	315	enterica	g,p	-	7.16e-05	79091	997	Dublin	enterica	1,9,12[Vi]	D1	Dublin	Blegdam|Dublin|Enteritidis|Gueuletapee|Hillingdon|Kiel|Moscow|Naestved|Nitra|Rostock	Dublin
SRR6696887	3950223739	0.0393939	317	enterica	g,p	-	7.16e-05	79091	997	Dublin	enterica	1,9,12[Vi]	D1	Dublin	Blegdam|Dublin|Enteritidis|Gueuletapee|Hillingdon|Kiel|Moscow|Naestved|Nitra|Rostock	Dublin
SRR6697007	1786513725	0.030303	320	enterica	g,p	-	0.000434439	63551	982	Dublin	enterica	1,9,12[Vi]	D1	Dublin	Blegdam|Dublin|Enteritidis|Gueuletapee|Hillingdon|Kiel|Moscow|Naestved|Nitra|Rostock	Dublin
SRR6697008	2311376324	0.030303	320	enterica	g,p	-	4.77e-05	69756	998	Dublin	enterica	1,9,12[Vi]	D1	Dublin	Blegdam|Dublin|Enteritidis|Gueuletapee|Hillingdon|Kiel|Moscow|Naestved|Nitra|Rostock	Dublin
SRR6697510	1354212531	0.0393939	317	enterica	g,p	-	7.16e-05	79091	997	Dublin	enterica	1,9,12[Vi]	D1	Dublin	Blegdam|Dublin|Enteritidis|Gueuletapee|Hillingdon|Kiel|Moscow|Naestved|Nitra|Rostock	Dublin
SRR6697511	4094414157	0.0333333	319	enterica	g,p	-	0.000730741	1503	970	Dublin	enterica	1,9,12[Vi]	D1	Dublin	Blegdam|Dublin|Enteritidis|Gueuletapee|Hillingdon|Kiel|Moscow|Naestved|Nitra|Rostock	Dublin
SRR6698012	2311376324	0.030303	320	enterica	g,p	-	0.000119496	75976	995	Dublin	enterica	1,9,12[Vi]	D1	Dublin	Blegdam|Dublin|Enteritidis|Gueuletapee|Hillingdon|Kiel|Moscow|Naestved|Nitra|Rostock	Dublin
SRR6698013	3501099905	0.030303	320	enterica	g,p	-	7.16e-05	69756	997	Dublin	enterica	1,9,12[Vi]	D1	Dublin	Blegdam|Dublin|Enteritidis|Gueuletapee|Hillingdon|Kiel|Moscow|Naestved|Nitra|Rostock	Dublin
SRR6698014	3501099905	0.030303	320	enterica	g,p	-	7.16e-05	69756	997	Dublin	enterica	1,9,12[Vi]	D1	Dublin	Blegdam|Dublin|Enteritidis|Gueuletapee|Hillingdon|Kiel|Moscow|Naestved|Nitra|Rostock	Dublin
SRR6698515	1685857284	0.0393939	317	enterica	g,p	-	0.000119496	75976	995	Dublin	enterica	1,9,12[Vi]	D1	Dublin	Blegdam|Dublin|Enteritidis|Gueuletapee|Hillingdon|Kiel|Moscow|Naestved|Nitra|Rostock	Dublin
SRR6699016	4094414157	0.0333333	319	enterica	g,p	-	0.000434439	63551	982	Dublin	enterica	1,9,12[Vi]	D1	Dublin	Blegdam|Dublin|Enteritidis|Gueuletapee|Hillingdon|Kiel|Moscow|Naestved|Nitra|Rostock	Dublin
SRR6699518	4062500296	0.0545455	312	enterica	g,p	-	0.000931334	61891	962	Dublin	enterica	1,9,12[Vi]	D1	Dublin	Blegdam|Dublin|Enteritidis|Gueuletapee|Hillingdon|Kiel|Moscow|Naestved|Nitra|Rostock	Dublin
SRR6701097	2834088005	0.0272727	321	enterica	g,p	-	0.000215742	93566	991	Dublin	enterica	1,9,12[Vi]	D1	Dublin	Blegdam|Dublin|Enteritidis|Gueuletapee|Hillingdon|Kiel|Moscow|Naestved|Nitra|Rostock	Dublin
SRR6701098	2311376324	0.030303	320	enterica	g,p	-	0.000906124	1503	963	Dublin	enterica	1,9,12[Vi]	D1	Dublin	Blegdam|Dublin|Enteritidis|Gueuletapee|Hillingdon|Kiel|Moscow|Naestved|Nitra|Rostock	Dublin
SRR6701099	4286392380	0.0272727	321	enterica	g,p	-	0.000557238	79091	977	Dublin	enterica	1,9,12[Vi]	D1	Dublin	Blegdam|Dublin|Enteritidis|Gueuletapee|Hillingdon|Kiel|Moscow|Naestved|Nitra|Rostock	Dublin
SRR6701100	1221712544	0.0333333	319	enterica	g,p	-	0.000656154	75976	973	Dublin	enterica	1,9,12[Vi]	D1	Dublin	Blegdam|Dublin|Enteritidis|Gueuletapee|Hillingdon|Kiel|Moscow|Naestved|Nitra|Rostock	Dublin
SRR6701101	2051035886	0.0393939	317	enterica	g,p	-	0.000119496	79091	995	Dublin	enterica	1,9,12[Vi]	D1	Dublin	Blegdam|Dublin|Enteritidis|Gueuletapee|Hillingdon|Kiel|Moscow|Naestved|Nitra|Rostock	Dublin
SRR6701103	2311376324	0.030303	320	enterica	g,p	-	9.55e-05	94099	996	Dublin	enterica	1,9,12[Vi]	D1	Dublin	Blegdam|Dublin|Enteritidis|Gueuletapee|Hillingdon|Kiel|Moscow|Naestved|Nitra|Rostock	Dublin
SRR6701109	3291070158	0.0484848	314	enterica	g,p	-	0.0011089	84430	955	Dublin	enterica	1,9,12[Vi]	D1	Dublin	Blegdam|Dublin|Enteritidis|Gueuletapee|Hillingdon|Kiel|Moscow|Naestved|Nitra|Rostock	Dublin
SRR6701111	119441320	0.030303	320	enterica	g,p	-	7.16e-05	69756	997	Dublin	enterica	1,9,12[Vi]	D1	Dublin	Blegdam|Dublin|Enteritidis|Gueuletapee|Hillingdon|Kiel|Moscow|Naestved|Nitra|Rostock	Dublin
SRR6701112	452181987	0.0393939	317	enterica	g,p	-	0.000434439	69756	982	Dublin	enterica	1,9,12[Vi]	D1	Dublin	Blegdam|Dublin|Enteritidis|Gueuletapee|Hillingdon|Kiel|Moscow|Naestved|Nitra|Rostock	Dublin
SRR6701113	2393946375	0.0333333	319	enterica	g,p	-	7.16e-05	69756	997	Dublin	enterica	1,9,12[Vi]	D1	Dublin	Blegdam|Dublin|Enteritidis|Gueuletapee|Hillingdon|Kiel|Moscow|Naestved|Nitra|Rostock	Dublin
SRR6701114	2393946375	0.0333333	319	enterica	g,p	-	7.16e-05	69756	997	Dublin	enterica	1,9,12[Vi]	D1	Dublin	Blegdam|Dublin|Enteritidis|Gueuletapee|Hillingdon|Kiel|Moscow|Naestved|Nitra|Rostock	Dublin
SRR6701115	2541978530	0.030303	320	enterica	g,p	-	7.16e-05	69756	997	Dublin	enterica	1,9,12[Vi]	D1	Dublin	Blegdam|Dublin|Enteritidis|Gueuletapee|Hillingdon|Kiel|Moscow|Naestved|Nitra|Rostock	Dublin
SRR6701116	3882679533	0.0424242	316	enterica	g,p	-	0.000239895	83707	990	Dublin	enterica	1,9,12[Vi]	D1	Dublin	Blegdam|Dublin|Enteritidis|Gueuletapee|Hillingdon|Kiel|Moscow|Naestved|Nitra|Rostock	Dublin
SRR6701117	NA	0.0484848	314	enterica	g,p	-	0.000336872	89884	986	Dublin	enterica	1,9,12[Vi]	D1	Dublin	Blegdam|Dublin|Enteritidis|Gueuletapee|Hillingdon|Kiel|Moscow|Naestved|Nitra|Rostock	Dublin
SRR6701118	4015419416	0.0393939	317	enterica	g,p	-	7.16e-05	79091	997	Dublin	enterica	1,9,12[Vi]	D1	Dublin	Blegdam|Dublin|Enteritidis|Gueuletapee|Hillingdon|Kiel|Moscow|Naestved|Nitra|Rostock	Dublin
SRR6701119	3112153508	0.0454545	315	enterica	g,p	-	7.16e-05	79091	997	Dublin	enterica	1,9,12[Vi]	D1	Dublin	Blegdam|Dublin|Enteritidis|Gueuletapee|Hillingdon|Kiel|Moscow|Naestved|Nitra|Rostock	Dublin
SRR6701120	126512588	0.0363636	318	enterica	g,p	-	9.55e-05	79091	996	Dublin	enterica	1,9,12[Vi]	D1	Dublin	Blegdam|Dublin|Enteritidis|Gueuletapee|Hillingdon|Kiel|Moscow|Naestved|Nitra|Rostock	Dublin
SRR6701121	3864487301	0.0363636	318	enterica	g,p	-	7.16e-05	69756	997	Dublin	enterica	1,9,12[Vi]	D1	Dublin	Blegdam|Dublin|Enteritidis|Gueuletapee|Hillingdon|Kiel|Moscow|Naestved|Nitra|Rostock	Dublin
SRR6701122	1685857284	0.0393939	317	enterica	g,p	-	0.000119496	75976	995	Dublin	enterica	1,9,12[Vi]	D1	Dublin	Blegdam|Dublin|Enteritidis|Gueuletapee|Hillingdon|Kiel|Moscow|Naestved|Nitra|Rostock	Dublin
SRR6701123	4207449821	0.0333333	319	enterica	g,p	-	7.16e-05	69756	997	Dublin	enterica	1,9,12[Vi]	D1	Dublin	Blegdam|Dublin|Enteritidis|Gueuletapee|Hillingdon|Kiel|Moscow|Naestved|Nitra|Rostock	Dublin
SRR6701124	1730809123	0.0484848	314	enterica	g,p	-	7.16e-05	79091	997	Dublin	enterica	1,9,12[Vi]	D1	Dublin	Blegdam|Dublin|Enteritidis|Gueuletapee|Hillingdon|Kiel|Moscow|Naestved|Nitra|Rostock	Dublin
SRR6701125	1798244056	0.0515152	313	enterica	g,p	-	9.55e-05	79091	996	Dublin	enterica	1,9,12[Vi]	D1	Dublin	Blegdam|Dublin|Enteritidis|Gueuletapee|Hillingdon|Kiel|Moscow|Naestved|Nitra|Rostock	Dublin
SRR6701127	1730809123	0.0484848	314	enterica	g,p	-	0.000143503	69901	994	Dublin	enterica	1,9,12[Vi]	D1	Dublin	Blegdam|Dublin|Enteritidis|Gueuletapee|Hillingdon|Kiel|Moscow|Naestved|Nitra|Rostock	Dublin
SRR6701128	1326236994	0.0393939	317	enterica	g,p	-	0.000483446	75678	980	Dublin	enterica	1,9,12[Vi]	D1	Dublin	Blegdam|Dublin|Enteritidis|Gueuletapee|Hillingdon|Kiel|Moscow|Naestved|Nitra|Rostock	Dublin
SRR6701129	37497128	0.0333333	319	enterica	g,p	-	0.000409992	SRR1300738	983	Dublin	enterica	1,9,12[Vi]	D1	Dublin	Blegdam|Dublin|Enteritidis|Gueuletapee|Hillingdon|Kiel|Moscow|Naestved|Nitra|Rostock	Dublin
SRR6701131	956706421	0.030303	320	enterica	g,p	-	7.16e-05	69756	997	Dublin	enterica	1,9,12[Vi]	D1	Dublin	Blegdam|Dublin|Enteritidis|Gueuletapee|Hillingdon|Kiel|Moscow|Naestved|Nitra|Rostock	Dublin
SRR6701132	NA	0.0393939	317	enterica	g,p	-	7.16e-05	69756	997	Dublin	enterica	1,9,12[Vi]	D1	Dublin	Blegdam|Dublin|Enteritidis|Gueuletapee|Hillingdon|Kiel|Moscow|Naestved|Nitra|Rostock	Dublin
SRR6701133	3263897862	0.0272727	321	enterica	g,p	-	0.000191626	69756	992	Dublin	enterica	1,9,12[Vi]	D1	Dublin	Blegdam|Dublin|Enteritidis|Gueuletapee|Hillingdon|Kiel|Moscow|Naestved|Nitra|Rostock	Dublin
SRR6701433	3263897862	0.0272727	321	enterica	g,p	-	0.000191626	69756	992	Dublin	enterica	1,9,12[Vi]	D1	Dublin	Blegdam|Dublin|Enteritidis|Gueuletapee|Hillingdon|Kiel|Moscow|Naestved|Nitra|Rostock	Dublin
SRR6701434	3634132421	0.0363636	318	enterica	g,p	-	0.000336872	SRR1300738	986	Dublin	enterica	1,9,12[Vi]	D1	Dublin	Blegdam|Dublin|Enteritidis|Gueuletapee|Hillingdon|Kiel|Moscow|Naestved|Nitra|Rostock	Dublin
SRR6701435	3983321752	0.0515152	313	enterica	g,p	-	9.55e-05	79091	996	Dublin	enterica	1,9,12[Vi]	D1	Dublin	Blegdam|Dublin|Enteritidis|Gueuletapee|Hillingdon|Kiel|Moscow|Naestved|Nitra|Rostock	Dublin
SRR6701436	4130429581	0.030303	320	enterica	g,p	-	7.16e-05	69756	997	Dublin	enterica	1,9,12[Vi]	D1	Dublin	Blegdam|Dublin|Enteritidis|Gueuletapee|Hillingdon|Kiel|Moscow|Naestved|Nitra|Rostock	Dublin
SRR6701437	3501099905	0.030303	320	enterica	g,p	-	0.000264084	94099	989	Dublin	enterica	1,9,12[Vi]	D1	Dublin	Blegdam|Dublin|Enteritidis|Gueuletapee|Hillingdon|Kiel|Moscow|Naestved|Nitra|Rostock	Dublin
SRR6701441	3443451228	0.0393939	317	enterica	g,p	-	0.000143503	13858	994	Dublin	enterica	1,9,12[Vi]	D1	Dublin	Blegdam|Dublin|Enteritidis|Gueuletapee|Hillingdon|Kiel|Moscow|Naestved|Nitra|Rostock	Dublin
SRR6701442	1033927372	0.030303	320	enterica	g,p	-	0.000167546	75976	993	Dublin	enterica	1,9,12[Vi]	D1	Dublin	Blegdam|Dublin|Enteritidis|Gueuletapee|Hillingdon|Kiel|Moscow|Naestved|Nitra|Rostock	Dublin
SRR6701444	4286392380	0.0272727	321	enterica	g,p	-	0.000361208	89884	985	Dublin	enterica	1,9,12[Vi]	D1	Dublin	Blegdam|Dublin|Enteritidis|Gueuletapee|Hillingdon|Kiel|Moscow|Naestved|Nitra|Rostock	Dublin
SRR6701445	3763832138	0.0484848	314	enterica	g,p	-	9.55e-05	94099	996	Dublin	enterica	1,9,12[Vi]	D1	Dublin	Blegdam|Dublin|Enteritidis|Gueuletapee|Hillingdon|Kiel|Moscow|Naestved|Nitra|Rostock	Dublin
SRR6701446	4279626688	0.0333333	319	enterica	g,p	-	7.16e-05	79091	997	Dublin	enterica	1,9,12[Vi]	D1	Dublin	Blegdam|Dublin|Enteritidis|Gueuletapee|Hillingdon|Kiel|Moscow|Naestved|Nitra|Rostock	Dublin
SRR6701447	NA	0.0333333	319	enterica	g,p	-	0.000119496	94099	995	Dublin	enterica	1,9,12[Vi]	D1	Dublin	Blegdam|Dublin|Enteritidis|Gueuletapee|Hillingdon|Kiel|Moscow|Naestved|Nitra|Rostock	Dublin
SRR6701450	3079637971	0.0484848	314	enterica	g,p	-	0.000119496	13813	995	Dublin	enterica	1,9,12[Vi]	D1	Dublin	Blegdam|Dublin|Enteritidis|Gueuletapee|Hillingdon|Kiel|Moscow|Naestved|Nitra|Rostock	Dublin
SRR6701451	176533738	0.0333333	319	enterica	g,p	-	0.000119496	94099	995	Dublin	enterica	1,9,12[Vi]	D1	Dublin	Blegdam|Dublin|Enteritidis|Gueuletapee|Hillingdon|Kiel|Moscow|Naestved|Nitra|Rostock	Dublin
SRR6701452	37497128	0.0333333	319	enterica	g,p	-	0.000191626	63551	992	Dublin	enterica	1,9,12[Vi]	D1	Dublin	Blegdam|Dublin|Enteritidis|Gueuletapee|Hillingdon|Kiel|Moscow|Naestved|Nitra|Rostock	Dublin
SRR6701453	1180165239	0.0333333	319	enterica	g,p	-	0.000119496	79091	995	Dublin	enterica	1,9,12[Vi]	D1	Dublin	Blegdam|Dublin|Enteritidis|Gueuletapee|Hillingdon|Kiel|Moscow|Naestved|Nitra|Rostock	Dublin
SRR6701622	984281345	0.0363636	318	enterica	g,p	-	9.55e-05	79091	996	Dublin	enterica	1,9,12[Vi]	D1	Dublin	Blegdam|Dublin|Enteritidis|Gueuletapee|Hillingdon|Kiel|Moscow|Naestved|Nitra|Rostock	Dublin
SRR6701623	NA	0.0333333	319	enterica	g,p	-	0.000191626	75678	992	Dublin	enterica	1,9,12[Vi]	D1	Dublin	Blegdam|Dublin|Enteritidis|Gueuletapee|Hillingdon|Kiel|Moscow|Naestved|Nitra|Rostock	Dublin
SRR6701624	2360066107	0.0272727	321	enterica	g,p	-	0.000239895	63551	990	Dublin	enterica	1,9,12[Vi]	D1	Dublin	Blegdam|Dublin|Enteritidis|Gueuletapee|Hillingdon|Kiel|Moscow|Naestved|Nitra|Rostock	Dublin
SRR6701625	340552885	0.0272727	321	enterica	g,p	-	0.000215742	93566	991	Dublin	enterica	1,9,12[Vi]	D1	Dublin	Blegdam|Dublin|Enteritidis|Gueuletapee|Hillingdon|Kiel|Moscow|Naestved|Nitra|Rostock	Dublin
SRR6701626	4152207813	0.0181818	324	enterica	g,p	-	0.000312573	93566	987	Dublin	enterica	1,9,12[Vi]	D1	Dublin	Blegdam|Dublin|Enteritidis|Gueuletapee|Hillingdon|Kiel|Moscow|Naestved|Nitra|Rostock	Dublin
SRR6701627	3267086866	0.030303	320	enterica	g,p	-	4.77e-05	69756	998	Dublin	enterica	1,9,12[Vi]	D1	Dublin	Blegdam|Dublin|Enteritidis|Gueuletapee|Hillingdon|Kiel|Moscow|Naestved|Nitra|Rostock	Dublin
SRR6701628	2173295463	0.0272727	321	enterica	g,p	-	0.000264084	69756	989	Dublin	enterica	1,9,12[Vi]	D1	Dublin	Blegdam|Dublin|Enteritidis|Gueuletapee|Hillingdon|Kiel|Moscow|Naestved|Nitra|Rostock	Dublin
SRR6701629	151188445	0.0333333	319	enterica	g,p	-	0.000483446	1503	980	Dublin	enterica	1,9,12[Vi]	D1	Dublin	Blegdam|Dublin|Enteritidis|Gueuletapee|Hillingdon|Kiel|Moscow|Naestved|Nitra|Rostock	Dublin
SRR6701630	2311376324	0.030303	320	enterica	g,p	-	7.16e-05	69756	997	Dublin	enterica	1,9,12[Vi]	D1	Dublin	Blegdam|Dublin|Enteritidis|Gueuletapee|Hillingdon|Kiel|Moscow|Naestved|Nitra|Rostock	Dublin
SRR6701631	2798369464	0.0424242	316	enterica	g,p	-	0.000458924	SRR1300738	981	Dublin	enterica	1,9,12[Vi]	D1	Dublin	Blegdam|Dublin|Enteritidis|Gueuletapee|Hillingdon|Kiel|Moscow|Naestved|Nitra|Rostock	Dublin
SRR6701632	4094414157	0.0333333	319	enterica	g,p	-	0.000458924	63551	981	Dublin	enterica	1,9,12[Vi]	D1	Dublin	Blegdam|Dublin|Enteritidis|Gueuletapee|Hillingdon|Kiel|Moscow|Naestved|Nitra|Rostock	Dublin
SRR6701657	2834088005	0.0272727	321	enterica	g,p	-	0.000215742	93566	991	Dublin	enterica	1,9,12[Vi]	D1	Dublin	Blegdam|Dublin|Enteritidis|Gueuletapee|Hillingdon|Kiel|Moscow|Naestved|Nitra|Rostock	Dublin
SRR6701658	814315906	0.0363636	318	enterica	g,p	-	9.55e-05	69901	996	Dublin	enterica	1,9,12[Vi]	D1	Dublin	Blegdam|Dublin|Enteritidis|Gueuletapee|Hillingdon|Kiel|Moscow|Naestved|Nitra|Rostock	Dublin
SRR6701659	4286392380	0.0272727	321	enterica	g,p	-	0.000264084	84430	989	Dublin	enterica	1,9,12[Vi]	D1	Dublin	Blegdam|Dublin|Enteritidis|Gueuletapee|Hillingdon|Kiel|Moscow|Naestved|Nitra|Rostock	Dublin
SRR6701660	2311376324	0.030303	320	enterica	g,p	-	0.000215742	94099	991	Dublin	enterica	1,9,12[Vi]	D1	Dublin	Blegdam|Dublin|Enteritidis|Gueuletapee|Hillingdon|Kiel|Moscow|Naestved|Nitra|Rostock	Dublin
SRR6701661	2715493601	0.0333333	319	enterica	g,p	-	0.000458924	63551	981	Dublin	enterica	1,9,12[Vi]	D1	Dublin	Blegdam|Dublin|Enteritidis|Gueuletapee|Hillingdon|Kiel|Moscow|Naestved|Nitra|Rostock	Dublin
SRR6701665	4286392380	0.0272727	321	enterica	g,p	-	0.00060662	13858	975	Dublin	enterica	1,9,12[Vi]	D1	Dublin	Blegdam|Dublin|Enteritidis|Gueuletapee|Hillingdon|Kiel|Moscow|Naestved|Nitra|Rostock	Dublin
SRR6701666	2311376324	0.030303	320	enterica	g,p	-	0.000215742	94099	991	Dublin	enterica	1,9,12[Vi]	D1	Dublin	Blegdam|Dublin|Enteritidis|Gueuletapee|Hillingdon|Kiel|Moscow|Naestved|Nitra|Rostock	Dublin
SRR6701668	2875695178	0.0333333	319	enterica	g,p	-	0.000557238	79091	977	Dublin	enterica	1,9,12[Vi]	D1	Dublin	Blegdam|Dublin|Enteritidis|Gueuletapee|Hillingdon|Kiel|Moscow|Naestved|Nitra|Rostock	Dublin
SRR6701669	573165539	0.0363636	318	enterica	g,p	-	0.000143503	69756	994	Dublin	enterica	1,9,12[Vi]	D1	Dublin	Blegdam|Dublin|Enteritidis|Gueuletapee|Hillingdon|Kiel|Moscow|Naestved|Nitra|Rostock	Dublin
SRR6701670	2311376324	0.030303	320	enterica	g,p	-	0.000458924	63551	981	Dublin	enterica	1,9,12[Vi]	D1	Dublin	Blegdam|Dublin|Enteritidis|Gueuletapee|Hillingdon|Kiel|Moscow|Naestved|Nitra|Rostock	Dublin
SRR6701672	3306692414	0.0333333	319	enterica	g,p	-	0.000458924	61891	981	Dublin	enterica	1,9,12[Vi]	D1	Dublin	Blegdam|Dublin|Enteritidis|Gueuletapee|Hillingdon|Kiel|Moscow|Naestved|Nitra|Rostock	Dublin
SRR6701673	2311376324	0.030303	320	enterica	g,p	-	0.000264084	84430	989	Dublin	enterica	1,9,12[Vi]	D1	Dublin	Blegdam|Dublin|Enteritidis|Gueuletapee|Hillingdon|Kiel|Moscow|Naestved|Nitra|Rostock	Dublin
SRR6701676	4138390733	0.0333333	319	enterica	g,p	-	0.000361208	SRR1300738	985	Dublin	enterica	1,9,12[Vi]	D1	Dublin	Blegdam|Dublin|Enteritidis|Gueuletapee|Hillingdon|Kiel|Moscow|Naestved|Nitra|Rostock	Dublin
SRR6701677	3626233198	0.0333333	319	enterica	g,p	-	7.16e-05	69756	997	Dublin	enterica	1,9,12[Vi]	D1	Dublin	Blegdam|Dublin|Enteritidis|Gueuletapee|Hillingdon|Kiel|Moscow|Naestved|Nitra|Rostock	Dublin
SRR6701679	2791740159	0.0454545	315	enterica	g,p	-	0.000167546	1503	993	Dublin	enterica	1,9,12[Vi]	D1	Dublin	Blegdam|Dublin|Enteritidis|Gueuletapee|Hillingdon|Kiel|Moscow|Naestved|Nitra|Rostock	Dublin
SRR6701680	2132444725	0.0393939	317	enterica	g,p	-	0.000119496	94099	995	Dublin	enterica	1,9,12[Vi]	D1	Dublin	Blegdam|Dublin|Enteritidis|Gueuletapee|Hillingdon|Kiel|Moscow|Naestved|Nitra|Rostock	Dublin
SRR6701681	1574166919	0.030303	320	enterica	g,p	-	0.000119496	75976	995	Dublin	enterica	1,9,12[Vi]	D1	Dublin	Blegdam|Dublin|Enteritidis|Gueuletapee|Hillingdon|Kiel|Moscow|Naestved|Nitra|Rostock	Dublin
SRR6701692	603163703	0.030303	320	enterica	g,p	-	9.55e-05	79091	996	Dublin	enterica	1,9,12[Vi]	D1	Dublin	Blegdam|Dublin|Enteritidis|Gueuletapee|Hillingdon|Kiel|Moscow|Naestved|Nitra|Rostock	Dublin
SRR6701693	2148075342	0.0333333	319	enterica	g,p	-	0.000239895	84430	990	Dublin	enterica	1,9,12[Vi]	D1	Dublin	Blegdam|Dublin|Enteritidis|Gueuletapee|Hillingdon|Kiel|Moscow|Naestved|Nitra|Rostock	Dublin
SRR6701782	NA	0.0333333	319	enterica	g,p	-	0.000483446	13813	980	Dublin	enterica	1,9,12[Vi]	D1	Dublin	Blegdam|Dublin|Enteritidis|Gueuletapee|Hillingdon|Kiel|Moscow|Naestved|Nitra|Rostock	Dublin
SRR6701792	2724108196	0.0424242	316	enterica	g,p	-	0.000361208	75678	985	Dublin	enterica	1,9,12[Vi]	D1	Dublin	Blegdam|Dublin|Enteritidis|Gueuletapee|Hillingdon|Kiel|Moscow|Naestved|Nitra|Rostock	Dublin
SRR6701894	2945006875	0.0393939	317	enterica	g,p	-	0.000730741	69756	970	Dublin	enterica	1,9,12[Vi]	D1	Dublin	Blegdam|Dublin|Enteritidis|Gueuletapee|Hillingdon|Kiel|Moscow|Naestved|Nitra|Rostock	Dublin
SRR6701911	3081555071	0.0242424	322	enterica	g,p	-	0.000508006	CT_02021853	979	Dublin	enterica	1,9,12[Vi]	D1	Dublin	Blegdam|Dublin|Enteritidis|Gueuletapee|Hillingdon|Kiel|Moscow|Naestved|Nitra|Rostock	Dublin
SRR6701922	4286392380	0.0272727	321	enterica	g,p	-	0.000483446	SRR1300738	980	Dublin	enterica	1,9,12[Vi]	D1	Dublin	Blegdam|Dublin|Enteritidis|Gueuletapee|Hillingdon|Kiel|Moscow|Naestved|Nitra|Rostock	Dublin
SRR6701923	1735504829	0.0454545	315	enterica	g,p	-	0.000191626	94099	992	Dublin	enterica	1,9,12[Vi]	D1	Dublin	Blegdam|Dublin|Enteritidis|Gueuletapee|Hillingdon|Kiel|Moscow|Naestved|Nitra|Rostock	Dublin
SRR6702193	3081555071	0.0242424	322	enterica	g,p	-	0.000532603	84430	978	Dublin	enterica	1,9,12[Vi]	D1	Dublin	Blegdam|Dublin|Enteritidis|Gueuletapee|Hillingdon|Kiel|Moscow|Naestved|Nitra|Rostock	Dublin
SRR6702195	702937627	0.0272727	321	enterica	g,p	-	0.000680979	69756	972	Dublin	enterica	1,9,12[Vi]	D1	Dublin	Blegdam|Dublin|Enteritidis|Gueuletapee|Hillingdon|Kiel|Moscow|Naestved|Nitra|Rostock	Dublin
SRR6702214	3520767922	0.0363636	318	enterica	g,p	-	0.000119496	13813	995	Dublin	enterica	1,9,12[Vi]	D1	Dublin	Blegdam|Dublin|Enteritidis|Gueuletapee|Hillingdon|Kiel|Moscow|Naestved|Nitra|Rostock	Dublin
SRR7013016	2192713909	0.030303	320	enterica	g,p	-	0.000434439	63551	982	Dublin	enterica	1,9,12[Vi]	D1	Dublin	Blegdam|Dublin|Enteritidis|Gueuletapee|Hillingdon|Kiel|Moscow|Naestved|Nitra|Rostock	Dublin
SRR7013017	4286392380	0.0272727	321	enterica	g,p	-	7.16e-05	69756	997	Dublin	enterica	1,9,12[Vi]	D1	Dublin	Blegdam|Dublin|Enteritidis|Gueuletapee|Hillingdon|Kiel|Moscow|Naestved|Nitra|Rostock	Dublin
SRR7013018	2311376324	0.030303	320	enterica	g,p	-	0.000361208	89884	985	Dublin	enterica	1,9,12[Vi]	D1	Dublin	Blegdam|Dublin|Enteritidis|Gueuletapee|Hillingdon|Kiel|Moscow|Naestved|Nitra|Rostock	Dublin
SRR7013019	3291070158	0.0484848	314	enterica	g,p	-	0.00103256	84430	958	Dublin	enterica	1,9,12[Vi]	D1	Dublin	Blegdam|Dublin|Enteritidis|Gueuletapee|Hillingdon|Kiel|Moscow|Naestved|Nitra|Rostock	Dublin
SRR7013029	3079637971	0.0484848	314	enterica	g,p	-	0.000361208	1503	985	Dublin	enterica	1,9,12[Vi]	D1	Dublin	Blegdam|Dublin|Enteritidis|Gueuletapee|Hillingdon|Kiel|Moscow|Naestved|Nitra|Rostock	Dublin
SRR7013038	1954925776	0.030303	320	enterica	g,p	-	0.000458924	SRR1300738	981	Dublin	enterica	1,9,12[Vi]	D1	Dublin	Blegdam|Dublin|Enteritidis|Gueuletapee|Hillingdon|Kiel|Moscow|Naestved|Nitra|Rostock	Dublin
SRR7013835	37497128	0.0333333	319	enterica	g,p	-	0.000191626	63551	992	Dublin	enterica	1,9,12[Vi]	D1	Dublin	Blegdam|Dublin|Enteritidis|Gueuletapee|Hillingdon|Kiel|Moscow|Naestved|Nitra|Rostock	Dublin
SRR7013856	3619003582	0.0363636	318	enterica	g,p	-	0.000361208	75678	985	Dublin	enterica	1,9,12[Vi]	D1	Dublin	Blegdam|Dublin|Enteritidis|Gueuletapee|Hillingdon|Kiel|Moscow|Naestved|Nitra|Rostock	Dublin
SRR7013857	3520767922	0.0363636	318	enterica	g,p	-	9.55e-05	13813	996	Dublin	enterica	1,9,12[Vi]	D1	Dublin	Blegdam|Dublin|Enteritidis|Gueuletapee|Hillingdon|Kiel|Moscow|Naestved|Nitra|Rostock	Dublin
SRR7013930	2583224806	0.0454545	315	enterica	g,p	-	0.000143503	79091	994	Dublin	enterica	1,9,12[Vi]	D1	Dublin	Blegdam|Dublin|Enteritidis|Gueuletapee|Hillingdon|Kiel|Moscow|Naestved|Nitra|Rostock	Dublin
SRR7014209	3619003582	0.0363636	318	enterica	g,p	-	9.55e-05	94099	996	Dublin	enterica	1,9,12[Vi]	D1	Dublin	Blegdam|Dublin|Enteritidis|Gueuletapee|Hillingdon|Kiel|Moscow|Naestved|Nitra|Rostock	Dublin
SRR7014222	2311376324	0.030303	320	enterica	g,p	-	7.16e-05	69756	997	Dublin	enterica	1,9,12[Vi]	D1	Dublin	Blegdam|Dublin|Enteritidis|Gueuletapee|Hillingdon|Kiel|Moscow|Naestved|Nitra|Rostock	Dublin
SRR7014225	4130429581	0.030303	320	enterica	g,p	-	7.16e-05	69756	997	Dublin	enterica	1,9,12[Vi]	D1	Dublin	Blegdam|Dublin|Enteritidis|Gueuletapee|Hillingdon|Kiel|Moscow|Naestved|Nitra|Rostock	Dublin
SRR7014227	2311376324	0.030303	320	enterica	g,p	-	7.16e-05	69756	997	Dublin	enterica	1,9,12[Vi]	D1	Dublin	Blegdam|Dublin|Enteritidis|Gueuletapee|Hillingdon|Kiel|Moscow|Naestved|Nitra|Rostock	Dublin
SRR7014234	3685783365	0.0333333	319	enterica	g,p	-	0.000361208	75678	985	Dublin	enterica	1,9,12[Vi]	D1	Dublin	Blegdam|Dublin|Enteritidis|Gueuletapee|Hillingdon|Kiel|Moscow|Naestved|Nitra|Rostock	Dublin
SRR7014235	3634132421	0.0363636	318	enterica	g,p	-	0.000830728	SRR1300738	966	Dublin	enterica	1,9,12[Vi]	D1	Dublin	Blegdam|Dublin|Enteritidis|Gueuletapee|Hillingdon|Kiel|Moscow|Naestved|Nitra|Rostock	Dublin
SRR7014277	2834088005	0.0272727	321	enterica	g,p	-	0.000191626	69756	992	Dublin	enterica	1,9,12[Vi]	D1	Dublin	Blegdam|Dublin|Enteritidis|Gueuletapee|Hillingdon|Kiel|Moscow|Naestved|Nitra|Rostock	Dublin
SRR7014278	2311376324	0.030303	320	enterica	g,p	-	4.77e-05	69756	998	Dublin	enterica	1,9,12[Vi]	D1	Dublin	Blegdam|Dublin|Enteritidis|Gueuletapee|Hillingdon|Kiel|Moscow|Naestved|Nitra|Rostock	Dublin
