# Supplementary material for: Geography Shapes the Population Genomics of Salmonella enterica Dublin
Source: Genome Biol Evol. 2019 Jul 22;11(8):2220–31. doi: 10.1093/gbe/evz158 (PMC6703130; doi:10.1093/gbe/evz158)
Supplement: evz158_Supplementary_Data [file evz158_supplementary_data.zip › Data_Set_02.xlsx]

## Sheet: Data_Set_04
Genome	Job_ID	REGION	REGION_LENGTH	COMPLETENESS	SPECIFIC_KEYWORD	Contig	End	TRNA_NUM	TOTAL_PROTEIN_NUM	HIT_PROTEIN_NUM	HYPOTHETICAL_PROTEIN_NUM	PHAGE.HYPO_PROTEIN_PERCENTAGE	BACTERIAL_PROTEIN_NUM	ATT_SITE_SHOWUP	SPECIES_NUM	GENE_01	GENE_02	GENE_03	GENE_04	GENE_05	GENE_06	GENE_07	GENE_08	GENE_09	GENE_10	GENE_11	GENE_12	GENE_13	GENE_14	GENE_15	GENE_16	GENE_17	GENE_18	GENE_19	GENE_20	GENE_21	GENE_22	GENE_23	GENE_24	GENE_25	GENE_26	GENE_27	GENE_28	GENE_29	GENE_30	GENE_31	GENE_32	GENE_33	GENE_34
ERR1010001	ZZ_97f7c8cdeb	1	52.7	intact	integrase,head,lysis,lysin,terminase,capsid,tail,plate,transposase	contig00001,len=952970,cov=28.1,corr=2,spades=NODE_1_length_952970_cov_28.072357_pilon:272407	325129	2	66	57	9	1	0	yes	10	Salmon_118970_sal3_NC_031940	Salmon_ST64B_NC_004313(40)	Shigel_SfII_NC_021857(11)	Shigel_SfIV_NC_022749(9)	Entero_SfV_NC_003444(8)	Entero_SfI_NC_027339(8)	Entero_phiP27_NC_003356(5)	Entero_mEp460_NC_019716(5)	Salmon_SJ46_NC_031129(3)	Salmon_SP_004_NC_021774(2)	Salmon_vB_SemP_Emek_NC_018275(2)	Entero_cdtI_NC_009514(2)	Bacter_APSE_2_NC_011551(1)	Clostr_phiC2_NC_009231(1)	Lister_A118_NC_003216(1)	Gordon_Nymphadora_NC_031061(1)	Stx2_vB_EcoP_24B_NC_027984(1)	Entero_Mu_NC_000929(1)	Endosy_APSE_1_NC_000935(1)	Yersin_L_413C_NC_004745(1)	Entero_HK106_NC_019768(1)	Entero_mEp390_NC_019721(1)	Thermu_OH2_NC_021784(1)	Salmon_Fels_1_NC_010391(1)	Pectob_ZF40_NC_019522(1)	Entero_EFC_1_NC_025453(1)	Clostr_phiMMP02_NC_019421(1)	Entero_PsP3_NC_005340(1)	Lister_A006_NC_009815(1)	Salmon_SPN3UB_NC_019545(1)	Entero_HK633_NC_019719(1)	Salmon_SEN34_NC_028699(1)	Salmon_SEN1_NC_029003(1)	Entero_P1_NC_005856(1)
ERR1010001	ZZ_97f7c8cdeb	2	45.3	questionable	tail,transposase,portal	contig00002,len=559146,cov=28.2,corr=12,spades=NODE_2_length_559145_cov_28.205127_pilon:191929	237236	0	66	59	7	1	0	yes	23	Salmon_ST160_NC_014900	Salmon_SE1_NC_011802(18)	Entero_ST104_NC_005841(17)	Entero_UAB_Phi20_NC_031019(17)	Salmon_epsilon34_NC_011976(17)	Salmon_118970_sal4_NC_030919(15)	Salmon_g341c_NC_013059(13)	Salmon_vB_SemP_Emek_NC_018275(12)	Salmon_SEN22_NC_028696(12)	Salmon_ST64T_NC_004348(12)	Salmon_103203_sal5_NC_031946(9)	Salmon_SPN9CC_NC_017985(7)	Entero_ES18_NC_006949(7)	Entero_P22_NC_002371(6)	Salmon_vB_SosS_Oslo_NC_018279(4)	Shigel_Sf6_NC_005344(3)	Entero_mEp235_NC_019708(3)	Entero_Sf101_NC_027398(3)	Stx2_II_NC_004914(3)	Escher_HK639_NC_016158(2)	Shigel_SfIV_NC_022749(2)	Entero_HK022_NC_002166(2)	Entero_mEp234_NC_019715(2)	Escher_HK75_NC_016160(2)	Entero_c_1_NC_019706(2)	Entero_933W_NC_000924(2)	Entero_mEpX2_NC_019705(2)	Escher_NC_004913(2)	Bacter_APSE_2_NC_011551(1)	Oenoco_phiS13_NC_023560(1)	Entero_HK446_NC_019714(1)	Salmon_ST64B_NC_004313(1)	Entero_Min27_NC_010237(1)	Escher_PA2_NC_028449(1)
ERR1010001	ZZ_97f7c8cdeb	3	39.9	incomplete	integrase,tail,terminase	contig00003,len=495025,cov=27.6,corr=10,spades=NODE_3_length_495025_cov_27.640580_pilon:208438	248367	0	32	29	3	1	0	yes	10	Gifsy_2_NC_010393	Salmon_SPN3UB_NC_019545(17)	Gifsy_1_NC_010392(15)	Salmon_SEN34_NC_028699(10)	Entero_mEp237_NC_019704(8)	Salmon_Fels_1_NC_010391(3)	Entero_HK225_NC_019717(3)	Entero_YYZ_2008_NC_011356(3)	Salmon_ST64B_NC_004313(2)	Entero_phi80_NC_021190(2)	Entero_BP_4795_NC_004813(2)	Entero_phiP27_NC_003356(2)	Salmon_vB_SemP_Emek_NC_018275(2)	Salmon_118970_sal3_NC_031940(2)	Salmon_ST64T_NC_004348(2)	Burkho_Bcep22_NC_005262(1)	Lister_A118_NC_003216(1)	Gordon_Nymphadora_NC_031061(1)	Escher_Akfv33_NC_017969(1)	Pectob_My1_NC_018837(1)	Burkho_BcepC6B_NC_005887(1)	Shigel_SfIV_NC_022749(1)	Entero_DT57C_NC_027356(1)	Entero_mEpX1_NC_019709(1)	Entero_SfV_NC_003444(1)	Pectob_ZF40_NC_019522(1)	Burkho_Bcep43_NC_005342(1)	Cronob_phiES15_NC_018454(1)	Stx2_c_1717_NC_011357(1)	Lister_A006_NC_009815(1)	Burkho_Bcep781_NC_004333(1)	Salmon_SSU5_NC_018843(1)	Salmon_SEN4_NC_029015(1)	Salmon_Spc35_NC_015269(1)
ERR1010001	ZZ_97f7c8cdeb	4	8.4	incomplete	plate,tail,transposase	contig00003,len=495025,cov=27.6,corr=10,spades=NODE_3_length_495025_cov_27.640580_pilon:257505	265931	0	11	8	3	1	0	no	6	Gifsy_2_NC_010393	Salmon_RE_2010_NC_019488(2)	Salmon_SEN5_NC_028701(2)	Salmon_Fels_1_NC_010391(2)	Pseudo_F116_NC_006552(1)	Vibrio_vB_VchM_138_NC_019518(1)	Stenot_S1_NC_011589(1)	Vibrio_CP_T1_NC_019457(1)	Entero_mEp390_NC_019721(1)	Entero_phi80_NC_021190(1)	Burkho_BcepB1A_NC_005886(1)	Gifsy_1_NC_010392(1)	Stenot_Smp131_NC_023588(1)	Entero_HK140_NC_019710(1)	Salmon_Fels_2_NC_010463(1)	Bacill_SPbeta_NC_001884(1)	Stx2_c_1717_NC_011357(1)	Entero_mEp237_NC_019704(1)	Salmon_SJ46_NC_031129(1)	Salmon_SEN4_NC_029015(1)	Entero_phiP27_NC_003356(1)	Entero_HK225_NC_019717(1)
ERR1010001	ZZ_97f7c8cdeb	5	42.9	intact	transposase,integrase,capsid,terminase,head,tail,lysis,plate	contig00011,len=133885,cov=27.6,corr=0,spades=NODE_11_length_133885_cov_27.562809_pilon:48646	91628	0	47	41	6	1	0	yes	8	Salmon_RE_2010_NC_019488	Salmon_Fels_2_NC_010463(33)	Erwini_ENT90_NC_019932(14)	Entero_PsP3_NC_005340(9)	Entero_186_NC_001317(8)	Salmon_SEN1_NC_029003(7)	Salmon_SP_004_NC_021774(5)	Burkho_KS14_NC_015273(4)	Burkho_KS5_NC_015265(4)	Ralsto_RSA1_NC_009382(3)	Salmon_SEN5_NC_028701(3)	Salmon_ST64B_NC_004313(2)	Salmon_SEN4_NC_029015(2)	Pseudo_phiCTX_NC_003278(2)	Ralsto_RSY1_NC_025115(2)	Entero_P2_NC_001895(2)	Escher_pro483_NC_028943(2)	Entero_JSE_NC_012740(1)	Entero_RB49_NC_005066(1)	Hypert_2_NC_014321(1)	Entero_WPhi_NC_005056(1)	Entero_Phi1_NC_009821(1)	Entero_GEC_3S_NC_025425(1)	Bacill_SPbeta_NC_001884(1)	Bacill_G_NC_023719(1)	Pseudo_YMC11/02/R656_NC_028657(1)	Entero_fiAA91_ss_NC_022750(1)	Erwini_vB_EamP_Frozen_NC_031062(1)	Erwini_Ea9_2_NC_023579(1)	Pseudo_PAJU2_NC_011373(1)	Entero_P1_NC_005856(1)	Pseudo_PPpW_3_NC_023006(1)	Salmon_118970_sal3_NC_031940(1)	Mannhe_phiMHaA1_NC_008201(1)
ERR1010001	ZZ_97f7c8cdeb	6	39.6	intact	lysis,terminase,portal,protease,tail	contig00017,len=42668,cov=28.0,corr=1,spades=NODE_17_length_42668_cov_28.020281_pilon:1253	40898	0	50	42	8	1	0	no	11	Gifsy_2_NC_010393	Salmon_Fels_1_NC_010391(17)	Gifsy_1_NC_010392(15)	Entero_mEp460_NC_019716(13)	Entero_cdtI_NC_009514(12)	Entero_c_1_NC_019706(7)	Salmon_SEN34_NC_028699(6)	Entero_mEp213_NC_019720(5)	Entero_lambda_NC_001416(4)	Entero_mEp237_NC_019704(4)	Salmon_SPN3UB_NC_019545(4)	Entero_HK629_NC_019711(3)	Cronob_phiES15_NC_018454(3)	Entero_HK225_NC_019717(3)	Entero_HK630_NC_019723(3)	Entero_BP_4795_NC_004813(2)	Entero_phi80_NC_021190(2)	Salmon_SEN4_NC_029015(2)	Salmon_RE_2010_NC_019488(2)	Entero_933W_NC_000924(2)	Salmon_SEN5_NC_028701(2)	Entero_YYZ_2008_NC_011356(2)	Escher_HK639_NC_016158(1)	Entero_Tyrion_NC_031077(1)	Escher_D108_NC_013594(1)	Salmon_ST64B_NC_004313(1)	Bacill_SP_15_NC_031245(1)	Entero_Min27_NC_010237(1)	Klebsi_phiKO2_NC_005857(1)	Entero_Mu_NC_000929(1)	Pseudo_YuA_NC_010116(1)	Escher_TL_2011b_NC_019445(1)	Entero_mEpX1_NC_019709(1)	Vibrio_VP882_NC_009016(1)
ERR1010029	ZZ_93ca6ea0dc	1	52.7	intact	integrase,head,lysis,lysin,terminase,capsid,tail,plate,transposase	contig00001,len=952116,cov=27.0,corr=4,spades=NODE_1_length_952116_cov_27.048107_pilon:271375	324097	2	66	57	9	1	0	yes	10	Salmon_118970_sal3_NC_031940	Salmon_ST64B_NC_004313(40)	Shigel_SfII_NC_021857(11)	Shigel_SfIV_NC_022749(9)	Entero_SfV_NC_003444(8)	Entero_SfI_NC_027339(8)	Entero_phiP27_NC_003356(5)	Entero_mEp460_NC_019716(5)	Salmon_SJ46_NC_031129(3)	Salmon_SP_004_NC_021774(2)	Salmon_vB_SemP_Emek_NC_018275(2)	Entero_cdtI_NC_009514(2)	Bacter_APSE_2_NC_011551(1)	Clostr_phiC2_NC_009231(1)	Lister_A118_NC_003216(1)	Gordon_Nymphadora_NC_031061(1)	Stx2_vB_EcoP_24B_NC_027984(1)	Entero_Mu_NC_000929(1)	Endosy_APSE_1_NC_000935(1)	Yersin_L_413C_NC_004745(1)	Entero_HK106_NC_019768(1)	Entero_mEp390_NC_019721(1)	Thermu_OH2_NC_021784(1)	Salmon_Fels_1_NC_010391(1)	Pectob_ZF40_NC_019522(1)	Entero_EFC_1_NC_025453(1)	Clostr_phiMMP02_NC_019421(1)	Entero_PsP3_NC_005340(1)	Lister_A006_NC_009815(1)	Salmon_SPN3UB_NC_019545(1)	Entero_HK633_NC_019719(1)	Salmon_SEN34_NC_028699(1)	Salmon_SEN1_NC_029003(1)	Entero_P1_NC_005856(1)
ERR1010029	ZZ_93ca6ea0dc	2	45.3	questionable	portal,transposase,tail	contig00002,len=548068,cov=27.9,corr=11,spades=NODE_2_length_548067_cov_27.944128_pilon:321859	367208	0	68	60	8	1	0	yes	24	Salmon_ST160_NC_014900	Entero_ST104_NC_005841(18)	Entero_UAB_Phi20_NC_031019(18)	Salmon_SE1_NC_011802(17)	Salmon_epsilon34_NC_011976(17)	Salmon_ST64T_NC_004348(14)	Salmon_118970_sal4_NC_030919(14)	Salmon_g341c_NC_013059(13)	Salmon_vB_SemP_Emek_NC_018275(13)	Salmon_SEN22_NC_028696(12)	Entero_ES18_NC_006949(8)	Salmon_103203_sal5_NC_031946(7)	Salmon_SPN9CC_NC_017985(7)	Entero_P22_NC_002371(5)	Salmon_vB_SosS_Oslo_NC_018279(4)	Shigel_Sf6_NC_005344(3)	Entero_mEp235_NC_019708(3)	Escher_HK75_NC_016160(3)	Entero_Sf101_NC_027398(3)	Stx2_II_NC_004914(3)	Entero_mEp234_NC_019715(2)	Escher_NC_004913(2)	Escher_HK639_NC_016158(2)	Shigel_SfIV_NC_022749(2)	Entero_HK022_NC_002166(2)	Entero_c_1_NC_019706(2)	Entero_933W_NC_000924(2)	Entero_mEpX2_NC_019705(2)	Salmon_ST64B_NC_004313(1)	Escher_PA2_NC_028449(1)	Entero_HK629_NC_019711(1)	Entero_HK542_NC_019769(1)	Salmon_SPN3UB_NC_019545(1)	Entero_HK225_NC_019717(1)
ERR1010029	ZZ_93ca6ea0dc	3	39.8	incomplete	integrase,tail,terminase	contig00003,len=494934,cov=27.3,corr=9,spades=NODE_3_length_494934_cov_27.338903_pilon:208439	248281	0	32	29	3	1	0	yes	10	Gifsy_2_NC_010393	Salmon_SPN3UB_NC_019545(17)	Gifsy_1_NC_010392(15)	Salmon_SEN34_NC_028699(10)	Entero_mEp237_NC_019704(8)	Salmon_Fels_1_NC_010391(3)	Entero_HK225_NC_019717(3)	Salmon_ST64B_NC_004313(2)	Entero_phi80_NC_021190(2)	Entero_BP_4795_NC_004813(2)	Entero_phiP27_NC_003356(2)	Salmon_vB_SemP_Emek_NC_018275(2)	Entero_YYZ_2008_NC_011356(2)	Salmon_118970_sal3_NC_031940(2)	Salmon_ST64T_NC_004348(2)	Burkho_Bcep22_NC_005262(1)	Lister_A118_NC_003216(1)	Gordon_Nymphadora_NC_031061(1)	Escher_Akfv33_NC_017969(1)	Pectob_My1_NC_018837(1)	Burkho_BcepC6B_NC_005887(1)	Shigel_SfIV_NC_022749(1)	Entero_DT57C_NC_027356(1)	Entero_mEpX1_NC_019709(1)	Entero_SfV_NC_003444(1)	Pectob_ZF40_NC_019522(1)	Burkho_Bcep43_NC_005342(1)	Cronob_phiES15_NC_018454(1)	Lister_A006_NC_009815(1)	Burkho_Bcep781_NC_004333(1)	Salmon_SSU5_NC_018843(1)	Salmon_SEN4_NC_029015(1)	Salmon_Spc35_NC_015269(1)	Shigel_POCJ13_NC_025434(1)
ERR1010029	ZZ_93ca6ea0dc	4	8.4	incomplete	plate,tail,transposase	contig00003,len=494934,cov=27.3,corr=9,spades=NODE_3_length_494934_cov_27.338903_pilon:257419	265845	0	11	8	3	1	0	no	6	Gifsy_2_NC_010393	Salmon_RE_2010_NC_019488(2)	Salmon_SEN5_NC_028701(2)	Salmon_Fels_1_NC_010391(2)	Pseudo_F116_NC_006552(1)	Vibrio_vB_VchM_138_NC_019518(1)	Stenot_S1_NC_011589(1)	Vibrio_CP_T1_NC_019457(1)	Entero_mEp390_NC_019721(1)	Entero_phi80_NC_021190(1)	Gifsy_1_NC_010392(1)	Stenot_Smp131_NC_023588(1)	Entero_HK140_NC_019710(1)	Salmon_Fels_2_NC_010463(1)	Bacill_SPbeta_NC_001884(1)	Stx2_c_1717_NC_011357(1)	Salmon_SJ46_NC_031129(1)	Entero_mEp237_NC_019704(1)	Salmon_SEN4_NC_029015(1)	Entero_phiP27_NC_003356(1)	Entero_HK225_NC_019717(1)
ERR1010029	ZZ_93ca6ea0dc	5	42.9	intact	tail,plate,lysis,head,terminase,capsid,integrase,transposase	contig00011,len=133859,cov=27.6,corr=0,spades=NODE_11_length_133859_cov_27.634186_pilon:42253	85240	0	51	42	9	1	0	yes	8	Salmon_RE_2010_NC_019488	Salmon_Fels_2_NC_010463(34)	Erwini_ENT90_NC_019932(14)	Entero_PsP3_NC_005340(10)	Entero_186_NC_001317(9)	Salmon_SEN1_NC_029003(7)	Salmon_SP_004_NC_021774(5)	Burkho_KS14_NC_015273(4)	Burkho_KS5_NC_015265(4)	Ralsto_RSA1_NC_009382(3)	Salmon_SEN5_NC_028701(3)	Escher_pro483_NC_028943(3)	Salmon_ST64B_NC_004313(2)	Pseudo_phiCTX_NC_003278(2)	Salmon_SEN4_NC_029015(2)	Ralsto_RSY1_NC_025115(2)	Entero_P2_NC_001895(2)	Entero_JSE_NC_012740(1)	Hypert_2_NC_014321(1)	Entero_RB49_NC_005066(1)	Entero_WPhi_NC_005056(1)	Entero_Phi1_NC_009821(1)	Entero_GEC_3S_NC_025425(1)	Bacill_SPbeta_NC_001884(1)	Bacill_G_NC_023719(1)	Pseudo_YMC11/02/R656_NC_028657(1)	Erwini_vB_EamP_Frozen_NC_031062(1)	Entero_fiAA91_ss_NC_022750(1)	Erwini_Ea9_2_NC_023579(1)	Entero_P1_NC_005856(1)	Pseudo_PAJU2_NC_011373(1)	Pseudo_PPpW_3_NC_023006(1)	Salmon_118970_sal3_NC_031940(1)	Sulfol_SMV1_NC_023585(1)
ERR1010029	ZZ_93ca6ea0dc	6	30.5	intact	tail,protease,portal,terminase,lysis	contig00017,len=42668,cov=27.3,corr=0,spades=NODE_17_length_42668_cov_27.253069_pilon:1771	32349	0	37	35	2	1	0	no	5	Gifsy_2_NC_010393	Salmon_Fels_1_NC_010391(17)	Gifsy_1_NC_010392(14)	Entero_mEp460_NC_019716(14)	Entero_cdtI_NC_009514(12)	Entero_c_1_NC_019706(7)	Entero_lambda_NC_001416(4)	Salmon_SEN34_NC_028699(4)	Entero_mEp213_NC_019720(4)	Entero_HK629_NC_019711(3)	Salmon_SPN3UB_NC_019545(3)	Entero_HK630_NC_019723(3)	Entero_BP_4795_NC_004813(2)	Cronob_phiES15_NC_018454(2)	Salmon_SEN4_NC_029015(2)	Salmon_RE_2010_NC_019488(2)	Salmon_SEN5_NC_028701(2)	Entero_YYZ_2008_NC_011356(2)	Escher_D108_NC_013594(1)	Salmon_ST64B_NC_004313(1)	Klebsi_phiKO2_NC_005857(1)	Entero_Mu_NC_000929(1)	Vibrio_VP882_NC_009016(1)	Pseudo_MD8_NC_031091(1)	Entero_vB_EcoM_VR25_NC_028925(1)	Stx2_c_1717_NC_011357(1)	Entero_mEp237_NC_019704(1)	Entero_HK225_NC_019717(1)	Entero_N15_NC_001901(1)	Salmon_118970_sal3_NC_031940(1)	Yersin_PY54_NC_005069(1)	Salmon_Fels_2_NC_010463(1)	Salmon_SJ46_NC_031129(1)	Escher_APCEc01_NC_029091(1)
ERR1010030	ZZ_0ab479b691	1	52.7	intact	integrase,head,lysis,lysin,terminase,capsid,tail,plate,transposase	contig00001,len=1067204,cov=30.2,corr=2,spades=NODE_1_length_1067204_cov_30.192739_pilon:272409	325131	2	66	57	9	1	0	yes	10	Salmon_118970_sal3_NC_031940	Salmon_ST64B_NC_004313(40)	Shigel_SfII_NC_021857(11)	Shigel_SfIV_NC_022749(9)	Entero_SfV_NC_003444(8)	Entero_SfI_NC_027339(8)	Entero_phiP27_NC_003356(5)	Entero_mEp460_NC_019716(5)	Salmon_SJ46_NC_031129(3)	Salmon_SP_004_NC_021774(2)	Salmon_vB_SemP_Emek_NC_018275(2)	Entero_cdtI_NC_009514(2)	Bacter_APSE_2_NC_011551(1)	Clostr_phiC2_NC_009231(1)	Lister_A118_NC_003216(1)	Gordon_Nymphadora_NC_031061(1)	Stx2_vB_EcoP_24B_NC_027984(1)	Entero_Mu_NC_000929(1)	Endosy_APSE_1_NC_000935(1)	Yersin_L_413C_NC_004745(1)	Entero_HK106_NC_019768(1)	Entero_mEp390_NC_019721(1)	Thermu_OH2_NC_021784(1)	Salmon_Fels_1_NC_010391(1)	Pectob_ZF40_NC_019522(1)	Entero_EFC_1_NC_025453(1)	Clostr_phiMMP02_NC_019421(1)	Entero_PsP3_NC_005340(1)	Lister_A006_NC_009815(1)	Salmon_SPN3UB_NC_019545(1)	Entero_HK633_NC_019719(1)	Salmon_SEN34_NC_028699(1)	Salmon_SEN1_NC_029003(1)	Entero_P1_NC_005856(1)
ERR1010030	ZZ_0ab479b691	2	44.1	incomplete	portal	contig00006,len=362350,cov=30.7,corr=7,spades=NODE_6_length_362350_cov_30.747650_pilon:3	44195	0	62	56	6	1	0	yes	21	Salmon_ST160_NC_014900	Entero_ST104_NC_005841(20)	Salmon_SE1_NC_011802(18)	Salmon_epsilon34_NC_011976(17)	Entero_UAB_Phi20_NC_031019(15)	Salmon_118970_sal4_NC_030919(14)	Salmon_g341c_NC_013059(14)	Salmon_ST64T_NC_004348(13)	Salmon_vB_SemP_Emek_NC_018275(11)	Salmon_SEN22_NC_028696(11)	Salmon_103203_sal5_NC_031946(8)	Salmon_SPN9CC_NC_017985(7)	Entero_ES18_NC_006949(7)	Entero_P22_NC_002371(6)	Shigel_Sf6_NC_005344(4)	Salmon_vB_SosS_Oslo_NC_018279(4)	Entero_Sf101_NC_027398(4)	Stx2_II_NC_004914(4)	Entero_lambda_NC_001416(3)	Escher_HK639_NC_016158(2)	Entero_mEp235_NC_019708(2)	Entero_HK022_NC_002166(2)	Entero_mEp234_NC_019715(2)	Stx2_c_1717_NC_011357(2)	Escher_HK75_NC_016160(2)	Entero_c_1_NC_019706(2)	Entero_933W_NC_000924(2)	Entero_SfI_NC_027339(2)	Entero_VT2_Sakai_NC_000902(2)	Entero_mEpX2_NC_019705(2)	Escher_NC_004913(2)	Bacter_APSE_2_NC_011551(1)	Entero_HK446_NC_019714(1)	Salmon_ST64B_NC_004313(1)
ERR1010030	ZZ_0ab479b691	4	8.4	incomplete	plate,tail,transposase	contig00007,len=267662,cov=30.3,corr=4,spades=NODE_7_length_267662_cov_30.336793_pilon:30147	38573	0	11	8	3	1	0	no	6	Gifsy_2_NC_010393	Salmon_RE_2010_NC_019488(2)	Salmon_SEN5_NC_028701(2)	Salmon_Fels_1_NC_010391(2)	Pseudo_F116_NC_006552(1)	Vibrio_vB_VchM_138_NC_019518(1)	Stenot_S1_NC_011589(1)	Vibrio_CP_T1_NC_019457(1)	Entero_mEp390_NC_019721(1)	Entero_phi80_NC_021190(1)	Burkho_BcepB1A_NC_005886(1)	Gifsy_1_NC_010392(1)	Stenot_Smp131_NC_023588(1)	Entero_HK140_NC_019710(1)	Salmon_Fels_2_NC_010463(1)	Bacill_SPbeta_NC_001884(1)	Stx2_c_1717_NC_011357(1)	Entero_mEp237_NC_019704(1)	Salmon_SJ46_NC_031129(1)	Salmon_SEN4_NC_029015(1)	Entero_phiP27_NC_003356(1)	Entero_HK225_NC_019717(1)
ERR1010030	ZZ_0ab479b691	3	17.3	incomplete	tail,terminase	contig00007,len=267662,cov=30.3,corr=4,spades=NODE_7_length_267662_cov_30.336793_pilon:851	18183	0	29	24	5	1	0	no	10	Salmon_SPN3UB_NC_019545	Gifsy_2_NC_010393(13)	Gifsy_1_NC_010392(12)	Salmon_SEN34_NC_028699(9)	Entero_mEp237_NC_019704(7)	Salmon_ST64B_NC_004313(2)	Salmon_Fels_1_NC_010391(2)	Entero_HK225_NC_019717(2)	Salmon_vB_SemP_Emek_NC_018275(2)	Salmon_118970_sal3_NC_031940(2)	Salmon_ST64T_NC_004348(2)	Burkho_Bcep22_NC_005262(1)	Lister_A118_NC_003216(1)	Gordon_Nymphadora_NC_031061(1)	Escher_Akfv33_NC_017969(1)	Pectob_My1_NC_018837(1)	Burkho_BcepC6B_NC_005887(1)	Shigel_SfIV_NC_022749(1)	Entero_DT57C_NC_027356(1)	Entero_mEpX1_NC_019709(1)	Entero_SfV_NC_003444(1)	Entero_phi80_NC_021190(1)	Pectob_ZF40_NC_019522(1)	Burkho_Bcep43_NC_005342(1)	Cronob_phiES15_NC_018454(1)	Stx2_c_1717_NC_011357(1)	Lister_A006_NC_009815(1)	Burkho_Bcep781_NC_004333(1)	Salmon_SSU5_NC_018843(1)	Salmon_SEN4_NC_029015(1)	Salmon_Spc35_NC_015269(1)	Shigel_POCJ13_NC_025434(1)	Pseudo_F116_NC_006552(1)	Salmon_SEN5_NC_028701(1)
ERR1010030	ZZ_0ab479b691	5	42.9	intact	transposase,integrase,capsid,terminase,head,tail,lysis,plate	contig00011,len=133858,cov=30.5,corr=0,spades=NODE_11_length_133858_cov_30.465943_pilon:48619	91601	0	47	41	6	1	0	yes	8	Salmon_RE_2010_NC_019488	Salmon_Fels_2_NC_010463(33)	Erwini_ENT90_NC_019932(14)	Entero_PsP3_NC_005340(9)	Entero_186_NC_001317(8)	Salmon_SEN1_NC_029003(7)	Salmon_SP_004_NC_021774(5)	Burkho_KS14_NC_015273(4)	Burkho_KS5_NC_015265(4)	Ralsto_RSA1_NC_009382(3)	Salmon_SEN5_NC_028701(3)	Salmon_ST64B_NC_004313(2)	Salmon_SEN4_NC_029015(2)	Pseudo_phiCTX_NC_003278(2)	Ralsto_RSY1_NC_025115(2)	Entero_P2_NC_001895(2)	Escher_pro483_NC_028943(2)	Entero_JSE_NC_012740(1)	Entero_RB49_NC_005066(1)	Hypert_2_NC_014321(1)	Entero_WPhi_NC_005056(1)	Entero_Phi1_NC_009821(1)	Entero_GEC_3S_NC_025425(1)	Bacill_SPbeta_NC_001884(1)	Bacill_G_NC_023719(1)	Pseudo_YMC11/02/R656_NC_028657(1)	Entero_fiAA91_ss_NC_022750(1)	Erwini_vB_EamP_Frozen_NC_031062(1)	Erwini_Ea9_2_NC_023579(1)	Pseudo_PAJU2_NC_011373(1)	Entero_P1_NC_005856(1)	Pseudo_PPpW_3_NC_023006(1)	Salmon_118970_sal3_NC_031940(1)	Mannhe_phiMHaA1_NC_008201(1)
ERR1010030	ZZ_0ab479b691	6	39.6	intact	lysis,terminase,portal,protease,tail	contig00019,len=42668,cov=29.1,corr=3,spades=NODE_19_length_42668_cov_29.087275_pilon:1253	40898	0	50	42	8	1	0	no	11	Gifsy_2_NC_010393	Salmon_Fels_1_NC_010391(17)	Gifsy_1_NC_010392(15)	Entero_mEp460_NC_019716(13)	Entero_cdtI_NC_009514(12)	Entero_c_1_NC_019706(7)	Salmon_SEN34_NC_028699(6)	Entero_mEp213_NC_019720(5)	Entero_lambda_NC_001416(4)	Entero_mEp237_NC_019704(4)	Salmon_SPN3UB_NC_019545(4)	Entero_HK629_NC_019711(3)	Cronob_phiES15_NC_018454(3)	Entero_HK225_NC_019717(3)	Entero_HK630_NC_019723(3)	Entero_BP_4795_NC_004813(2)	Entero_phi80_NC_021190(2)	Salmon_SEN4_NC_029015(2)	Salmon_RE_2010_NC_019488(2)	Entero_933W_NC_000924(2)	Salmon_SEN5_NC_028701(2)	Entero_YYZ_2008_NC_011356(2)	Escher_HK639_NC_016158(1)	Entero_Tyrion_NC_031077(1)	Escher_D108_NC_013594(1)	Salmon_ST64B_NC_004313(1)	Bacill_SP_15_NC_031245(1)	Entero_Min27_NC_010237(1)	Klebsi_phiKO2_NC_005857(1)	Entero_Mu_NC_000929(1)	Pseudo_YuA_NC_010116(1)	Escher_TL_2011b_NC_019445(1)	Entero_mEpX1_NC_019709(1)	Vibrio_VP882_NC_009016(1)
ERR1010037	ZZ_6b9e66f5f4	1	63	intact	transposase,tail,plate,capsid,head,terminase,lysin,lysis,integrase	contig00001,len=1067216,cov=27.5,corr=0,spades=NODE_1_length_1067216_cov_27.528397_pilon:734645	797683	2	64	56	8	1	0	yes	9	Salmon_118970_sal3_NC_031940	Salmon_ST64B_NC_004313(40)	Shigel_SfII_NC_021857(12)	Shigel_SfIV_NC_022749(9)	Entero_SfV_NC_003444(8)	Entero_SfI_NC_027339(8)	Entero_phiP27_NC_003356(5)	Entero_mEp460_NC_019716(5)	Salmon_SJ46_NC_031129(3)	Salmon_vB_SemP_Emek_NC_018275(2)	Entero_cdtI_NC_009514(2)	Bacter_APSE_2_NC_011551(1)	Clostr_phiC2_NC_009231(1)	Lister_A118_NC_003216(1)	Gordon_Nymphadora_NC_031061(1)	Stx2_vB_EcoP_24B_NC_027984(1)	Salmon_SP_004_NC_021774(1)	Entero_Mu_NC_000929(1)	Endosy_APSE_1_NC_000935(1)	Entero_HK106_NC_019768(1)	Entero_mEp390_NC_019721(1)	Thermu_OH2_NC_021784(1)	Salmon_Fels_1_NC_010391(1)	Pectob_ZF40_NC_019522(1)	Entero_EFC_1_NC_025453(1)	Clostr_phiMMP02_NC_019421(1)	Lister_A006_NC_009815(1)	Salmon_SPN3UB_NC_019545(1)	Entero_HK633_NC_019719(1)	Salmon_SEN34_NC_028699(1)	Entero_P1_NC_005856(1)	Salmon_g341c_NC_013059(1)	Entero_933W_NC_000924(1)	Clostr_phiMMP03_NC_028959(1)
ERR1010037	ZZ_6b9e66f5f4	2	41.6	incomplete	portal	contig00006,len=397743,cov=28.3,corr=0,spades=NODE_6_length_397743_cov_28.295980_pilon:243543	285143	0	61	55	6	1	0	yes	20	Salmon_ST160_NC_014900	Entero_ST104_NC_005841(18)	Entero_UAB_Phi20_NC_031019(18)	Salmon_SE1_NC_011802(17)	Salmon_epsilon34_NC_011976(16)	Salmon_ST64T_NC_004348(14)	Salmon_118970_sal4_NC_030919(13)	Salmon_vB_SemP_Emek_NC_018275(13)	Salmon_g341c_NC_013059(13)	Salmon_SEN22_NC_028696(12)	Entero_ES18_NC_006949(8)	Salmon_103203_sal5_NC_031946(6)	Salmon_SPN9CC_NC_017985(6)	Entero_P22_NC_002371(5)	Salmon_vB_SosS_Oslo_NC_018279(4)	Shigel_Sf6_NC_005344(3)	Entero_mEp235_NC_019708(3)	Escher_HK75_NC_016160(3)	Entero_Sf101_NC_027398(3)	Stx2_II_NC_004914(3)	Escher_HK639_NC_016158(2)	Entero_HK022_NC_002166(2)	Entero_mEp234_NC_019715(2)	Entero_c_1_NC_019706(2)	Entero_933W_NC_000924(2)	Entero_mEpX2_NC_019705(2)	Escher_NC_004913(2)	Bacter_APSE_2_NC_011551(1)	Entero_HK446_NC_019714(1)	Salmon_ST64B_NC_004313(1)	Escher_PA2_NC_028449(1)	Entero_Min27_NC_010237(1)	Klebsi_phiKO2_NC_005857(1)	Shigel_Ss_VASD_NC_028685(1)
ERR1010037	ZZ_6b9e66f5f4	3	42.9	intact	tail,plate,lysis,head,terminase,capsid,integrase,transposase	contig00010,len=133859,cov=28.4,corr=0,spades=NODE_10_length_133859_cov_28.368423_pilon:42253	85240	0	51	42	9	1	0	yes	8	Salmon_RE_2010_NC_019488	Salmon_Fels_2_NC_010463(34)	Erwini_ENT90_NC_019932(14)	Entero_PsP3_NC_005340(10)	Entero_186_NC_001317(9)	Salmon_SEN1_NC_029003(7)	Salmon_SP_004_NC_021774(5)	Burkho_KS14_NC_015273(4)	Burkho_KS5_NC_015265(4)	Ralsto_RSA1_NC_009382(3)	Salmon_SEN5_NC_028701(3)	Escher_pro483_NC_028943(3)	Salmon_ST64B_NC_004313(2)	Pseudo_phiCTX_NC_003278(2)	Salmon_SEN4_NC_029015(2)	Ralsto_RSY1_NC_025115(2)	Entero_P2_NC_001895(2)	Entero_JSE_NC_012740(1)	Hypert_2_NC_014321(1)	Entero_RB49_NC_005066(1)	Entero_WPhi_NC_005056(1)	Entero_Phi1_NC_009821(1)	Entero_GEC_3S_NC_025425(1)	Bacill_SPbeta_NC_001884(1)	Bacill_G_NC_023719(1)	Pseudo_YMC11/02/R656_NC_028657(1)	Erwini_vB_EamP_Frozen_NC_031062(1)	Entero_fiAA91_ss_NC_022750(1)	Erwini_Ea9_2_NC_023579(1)	Entero_P1_NC_005856(1)	Pseudo_PAJU2_NC_011373(1)	Pseudo_PPpW_3_NC_023006(1)	Salmon_118970_sal3_NC_031940(1)	Sulfol_SMV1_NC_023585(1)
ERR1010037	ZZ_6b9e66f5f4	4	41.5	intact	tail,protease,portal,terminase,lysis	contig00018,len=43308,cov=27.4,corr=0,spades=NODE_18_length_43308_cov_27.364145_pilon:1771	43308	0	51	42	9	1	0	no	10	Gifsy_2_NC_010393	Salmon_Fels_1_NC_010391(17)	Gifsy_1_NC_010392(16)	Entero_mEp460_NC_019716(14)	Entero_cdtI_NC_009514(12)	Entero_c_1_NC_019706(7)	Salmon_SEN34_NC_028699(6)	Salmon_SPN3UB_NC_019545(5)	Entero_mEp213_NC_019720(5)	Entero_lambda_NC_001416(4)	Entero_mEp237_NC_019704(4)	Entero_HK225_NC_019717(4)	Entero_HK629_NC_019711(3)	Cronob_phiES15_NC_018454(3)	Entero_HK630_NC_019723(3)	Entero_BP_4795_NC_004813(2)	Salmon_SEN4_NC_029015(2)	Salmon_RE_2010_NC_019488(2)	Salmon_SEN5_NC_028701(2)	Entero_YYZ_2008_NC_011356(2)	Entero_Tyrion_NC_031077(1)	Escher_HK639_NC_016158(1)	Escher_D108_NC_013594(1)	Salmon_ST64B_NC_004313(1)	Bacill_SP_15_NC_031245(1)	Klebsi_phiKO2_NC_005857(1)	Entero_Mu_NC_000929(1)	Entero_mEpX1_NC_019709(1)	Escher_TL_2011b_NC_019445(1)	Pseudo_YuA_NC_010116(1)	Entero_phi80_NC_021190(1)	Vibrio_VP882_NC_009016(1)	Pseudo_MD8_NC_031091(1)	Bacill_G_NC_023719(1)
ERR1010056	ZZ_f4f1b9ea2f	1	52.7	intact	integrase,head,lysis,lysin,terminase,capsid,tail,plate,transposase	contig00001,len=1066479,cov=31.1,corr=4,spades=NODE_1_length_1066479_cov_31.104309_pilon:272228	324950	2	67	58	9	1	0	yes	10	Salmon_118970_sal3_NC_031940	Salmon_ST64B_NC_004313(40)	Shigel_SfII_NC_021857(11)	Shigel_SfIV_NC_022749(9)	Entero_SfV_NC_003444(8)	Entero_SfI_NC_027339(8)	Entero_phiP27_NC_003356(5)	Entero_mEp460_NC_019716(5)	Salmon_SJ46_NC_031129(3)	Salmon_SP_004_NC_021774(2)	Salmon_vB_SemP_Emek_NC_018275(2)	Entero_cdtI_NC_009514(2)	Bacter_APSE_2_NC_011551(1)	Clostr_phiC2_NC_009231(1)	Lister_A118_NC_003216(1)	Gordon_Nymphadora_NC_031061(1)	Stx2_vB_EcoP_24B_NC_027984(1)	Entero_Mu_NC_000929(1)	Endosy_APSE_1_NC_000935(1)	Yersin_L_413C_NC_004745(1)	Entero_HK106_NC_019768(1)	Entero_mEp390_NC_019721(1)	Thermu_OH2_NC_021784(1)	Salmon_Fels_1_NC_010391(1)	Pectob_ZF40_NC_019522(1)	Entero_EFC_1_NC_025453(1)	Clostr_phiMMP02_NC_019421(1)	Entero_PsP3_NC_005340(1)	Lister_A006_NC_009815(1)	Salmon_SPN3UB_NC_019545(1)	Entero_HK633_NC_019719(1)	Salmon_SEN34_NC_028699(1)	Salmon_SEN1_NC_029003(1)	Entero_P1_NC_005856(1)
ERR1010056	ZZ_f4f1b9ea2f	2	39.9	incomplete	integrase,tail,terminase	contig00002,len=494838,cov=31.6,corr=1,spades=NODE_2_length_494838_cov_31.612512_pilon:208258	248187	0	32	29	3	1	0	yes	10	Gifsy_2_NC_010393	Salmon_SPN3UB_NC_019545(17)	Gifsy_1_NC_010392(15)	Salmon_SEN34_NC_028699(10)	Entero_mEp237_NC_019704(8)	Salmon_Fels_1_NC_010391(3)	Entero_HK225_NC_019717(3)	Entero_YYZ_2008_NC_011356(3)	Salmon_ST64B_NC_004313(2)	Entero_phi80_NC_021190(2)	Entero_BP_4795_NC_004813(2)	Entero_phiP27_NC_003356(2)	Salmon_vB_SemP_Emek_NC_018275(2)	Salmon_118970_sal3_NC_031940(2)	Salmon_ST64T_NC_004348(2)	Burkho_Bcep22_NC_005262(1)	Lister_A118_NC_003216(1)	Gordon_Nymphadora_NC_031061(1)	Escher_Akfv33_NC_017969(1)	Pectob_My1_NC_018837(1)	Burkho_BcepC6B_NC_005887(1)	Shigel_SfIV_NC_022749(1)	Entero_DT57C_NC_027356(1)	Entero_mEpX1_NC_019709(1)	Entero_SfV_NC_003444(1)	Pectob_ZF40_NC_019522(1)	Burkho_Bcep43_NC_005342(1)	Cronob_phiES15_NC_018454(1)	Stx2_c_1717_NC_011357(1)	Lister_A006_NC_009815(1)	Burkho_Bcep781_NC_004333(1)	Salmon_SSU5_NC_018843(1)	Salmon_SEN4_NC_029015(1)	Salmon_Spc35_NC_015269(1)
ERR1010056	ZZ_f4f1b9ea2f	3	8.4	incomplete	plate,tail,transposase	contig00002,len=494838,cov=31.6,corr=1,spades=NODE_2_length_494838_cov_31.612512_pilon:257325	265751	0	11	8	3	1	0	no	6	Gifsy_2_NC_010393	Salmon_RE_2010_NC_019488(2)	Salmon_SEN5_NC_028701(2)	Salmon_Fels_1_NC_010391(2)	Pseudo_F116_NC_006552(1)	Vibrio_vB_VchM_138_NC_019518(1)	Stenot_S1_NC_011589(1)	Vibrio_CP_T1_NC_019457(1)	Entero_mEp390_NC_019721(1)	Entero_phi80_NC_021190(1)	Burkho_BcepB1A_NC_005886(1)	Gifsy_1_NC_010392(1)	Stenot_Smp131_NC_023588(1)	Entero_HK140_NC_019710(1)	Salmon_Fels_2_NC_010463(1)	Bacill_SPbeta_NC_001884(1)	Stx2_c_1717_NC_011357(1)	Entero_mEp237_NC_019704(1)	Salmon_SJ46_NC_031129(1)	Salmon_SEN4_NC_029015(1)	Entero_phiP27_NC_003356(1)	Entero_HK225_NC_019717(1)
ERR1010056	ZZ_f4f1b9ea2f	4	43.5	incomplete	portal	contig00007,len=361837,cov=31.9,corr=5,spades=NODE_7_length_361837_cov_31.864574_pilon:183	43688	0	61	55	6	1	0	yes	21	Salmon_ST160_NC_014900	Entero_ST104_NC_005841(19)	Salmon_SE1_NC_011802(17)	Salmon_epsilon34_NC_011976(17)	Entero_UAB_Phi20_NC_031019(15)	Salmon_118970_sal4_NC_030919(14)	Salmon_g341c_NC_013059(14)	Salmon_ST64T_NC_004348(12)	Salmon_vB_SemP_Emek_NC_018275(11)	Salmon_SEN22_NC_028696(11)	Salmon_103203_sal5_NC_031946(8)	Entero_ES18_NC_006949(7)	Entero_P22_NC_002371(6)	Salmon_SPN9CC_NC_017985(6)	Shigel_Sf6_NC_005344(4)	Salmon_vB_SosS_Oslo_NC_018279(4)	Entero_Sf101_NC_027398(4)	Stx2_II_NC_004914(4)	Entero_lambda_NC_001416(3)	Escher_HK639_NC_016158(2)	Entero_mEp235_NC_019708(2)	Entero_HK022_NC_002166(2)	Entero_mEp234_NC_019715(2)	Stx2_c_1717_NC_011357(2)	Escher_HK75_NC_016160(2)	Entero_c_1_NC_019706(2)	Entero_933W_NC_000924(2)	Entero_SfI_NC_027339(2)	Entero_VT2_Sakai_NC_000902(2)	Entero_mEpX2_NC_019705(2)	Escher_NC_004913(2)	Bacter_APSE_2_NC_011551(1)	Entero_HK446_NC_019714(1)	Salmon_ST64B_NC_004313(1)
ERR1010056	ZZ_f4f1b9ea2f	5	42.9	intact	tail,plate,lysis,head,terminase,capsid,integrase,transposase	contig00012,len=133859,cov=31.3,corr=0,spades=NODE_12_length_133859_cov_31.293680_pilon:42253	85240	0	51	42	9	1	0	yes	8	Salmon_RE_2010_NC_019488	Salmon_Fels_2_NC_010463(34)	Erwini_ENT90_NC_019932(14)	Entero_PsP3_NC_005340(10)	Entero_186_NC_001317(9)	Salmon_SEN1_NC_029003(7)	Salmon_SP_004_NC_021774(5)	Burkho_KS14_NC_015273(4)	Burkho_KS5_NC_015265(4)	Ralsto_RSA1_NC_009382(3)	Salmon_SEN5_NC_028701(3)	Escher_pro483_NC_028943(3)	Salmon_ST64B_NC_004313(2)	Pseudo_phiCTX_NC_003278(2)	Salmon_SEN4_NC_029015(2)	Ralsto_RSY1_NC_025115(2)	Entero_P2_NC_001895(2)	Entero_JSE_NC_012740(1)	Hypert_2_NC_014321(1)	Entero_RB49_NC_005066(1)	Entero_WPhi_NC_005056(1)	Entero_Phi1_NC_009821(1)	Entero_GEC_3S_NC_025425(1)	Bacill_SPbeta_NC_001884(1)	Bacill_G_NC_023719(1)	Pseudo_YMC11/02/R656_NC_028657(1)	Erwini_vB_EamP_Frozen_NC_031062(1)	Entero_fiAA91_ss_NC_022750(1)	Erwini_Ea9_2_NC_023579(1)	Entero_P1_NC_005856(1)	Pseudo_PAJU2_NC_011373(1)	Pseudo_PPpW_3_NC_023006(1)	Salmon_118970_sal3_NC_031940(1)	Sulfol_SMV1_NC_023585(1)
ERR1010056	ZZ_f4f1b9ea2f	6	30.5	intact	tail,protease,portal,terminase,lysis	contig00017,len=42667,cov=31.1,corr=3,spades=NODE_17_length_42667_cov_31.115657_pilon:1771	32349	0	37	35	2	1	0	no	5	Gifsy_2_NC_010393	Salmon_Fels_1_NC_010391(17)	Gifsy_1_NC_010392(14)	Entero_mEp460_NC_019716(14)	Entero_cdtI_NC_009514(12)	Entero_c_1_NC_019706(7)	Entero_lambda_NC_001416(4)	Salmon_SEN34_NC_028699(4)	Entero_mEp213_NC_019720(4)	Entero_HK629_NC_019711(3)	Salmon_SPN3UB_NC_019545(3)	Entero_HK630_NC_019723(3)	Entero_BP_4795_NC_004813(2)	Cronob_phiES15_NC_018454(2)	Salmon_SEN4_NC_029015(2)	Salmon_RE_2010_NC_019488(2)	Salmon_SEN5_NC_028701(2)	Entero_YYZ_2008_NC_011356(2)	Escher_D108_NC_013594(1)	Salmon_ST64B_NC_004313(1)	Klebsi_phiKO2_NC_005857(1)	Entero_Mu_NC_000929(1)	Vibrio_VP882_NC_009016(1)	Pseudo_MD8_NC_031091(1)	Entero_vB_EcoM_VR25_NC_028925(1)	Stx2_c_1717_NC_011357(1)	Entero_mEp237_NC_019704(1)	Entero_HK225_NC_019717(1)	Entero_N15_NC_001901(1)	Salmon_118970_sal3_NC_031940(1)	Yersin_PY54_NC_005069(1)	Salmon_Fels_2_NC_010463(1)	Salmon_SJ46_NC_031129(1)	Escher_APCEc01_NC_029091(1)
ERR1010061	ZZ_43a13f4a2f	1	63	intact	transposase,tail,plate,capsid,head,terminase,lysin,lysis,integrase	contig00001,len=1065710,cov=27.3,corr=4,spades=NODE_1_length_1065710_cov_27.269756_pilon:734172	797210	2	64	56	8	1	0	yes	9	Salmon_118970_sal3_NC_031940	Salmon_ST64B_NC_004313(40)	Shigel_SfII_NC_021857(12)	Shigel_SfIV_NC_022749(9)	Entero_SfV_NC_003444(8)	Entero_SfI_NC_027339(8)	Entero_phiP27_NC_003356(5)	Entero_mEp460_NC_019716(5)	Salmon_SJ46_NC_031129(3)	Salmon_vB_SemP_Emek_NC_018275(2)	Entero_cdtI_NC_009514(2)	Bacter_APSE_2_NC_011551(1)	Clostr_phiC2_NC_009231(1)	Lister_A118_NC_003216(1)	Gordon_Nymphadora_NC_031061(1)	Stx2_vB_EcoP_24B_NC_027984(1)	Salmon_SP_004_NC_021774(1)	Entero_Mu_NC_000929(1)	Endosy_APSE_1_NC_000935(1)	Entero_HK106_NC_019768(1)	Entero_mEp390_NC_019721(1)	Thermu_OH2_NC_021784(1)	Salmon_Fels_1_NC_010391(1)	Pectob_ZF40_NC_019522(1)	Entero_EFC_1_NC_025453(1)	Clostr_phiMMP02_NC_019421(1)	Lister_A006_NC_009815(1)	Salmon_SPN3UB_NC_019545(1)	Entero_HK633_NC_019719(1)	Salmon_SEN34_NC_028699(1)	Entero_P1_NC_005856(1)	Salmon_g341c_NC_013059(1)	Entero_933W_NC_000924(1)	Clostr_phiMMP03_NC_028959(1)
ERR1010061	ZZ_43a13f4a2f	2	44.5	incomplete	portal	contig00006,len=284752,cov=27.7,corr=3,spades=NODE_6_length_284752_cov_27.703915_pilon:263	44767	0	62	56	6	1	0	yes	21	Salmon_ST160_NC_014900	Entero_ST104_NC_005841(19)	Salmon_SE1_NC_011802(18)	Salmon_epsilon34_NC_011976(17)	Entero_UAB_Phi20_NC_031019(16)	Salmon_118970_sal4_NC_030919(14)	Salmon_g341c_NC_013059(14)	Salmon_ST64T_NC_004348(13)	Salmon_vB_SemP_Emek_NC_018275(11)	Salmon_SEN22_NC_028696(11)	Salmon_103203_sal5_NC_031946(8)	Entero_ES18_NC_006949(7)	Entero_P22_NC_002371(6)	Salmon_SPN9CC_NC_017985(6)	Shigel_Sf6_NC_005344(4)	Salmon_vB_SosS_Oslo_NC_018279(4)	Entero_Sf101_NC_027398(4)	Stx2_II_NC_004914(4)	Entero_lambda_NC_001416(3)	Escher_HK639_NC_016158(2)	Entero_mEp235_NC_019708(2)	Entero_HK022_NC_002166(2)	Entero_mEp234_NC_019715(2)	Stx2_c_1717_NC_011357(2)	Escher_HK75_NC_016160(2)	Entero_c_1_NC_019706(2)	Entero_933W_NC_000924(2)	Entero_SfI_NC_027339(2)	Entero_VT2_Sakai_NC_000902(2)	Entero_mEpX2_NC_019705(2)	Escher_NC_004913(2)	Bacter_APSE_2_NC_011551(1)	Entero_HK446_NC_019714(1)	Salmon_ST64B_NC_004313(1)
ERR1010061	ZZ_43a13f4a2f	4	8.4	incomplete	plate,tail,transposase	contig00011,len=152387,cov=28.7,corr=0,spades=NODE_11_length_152387_cov_28.731887_pilon:30060	38486	0	11	8	3	1	0	no	6	Gifsy_2_NC_010393	Salmon_RE_2010_NC_019488(2)	Salmon_SEN5_NC_028701(2)	Salmon_Fels_1_NC_010391(2)	Pseudo_F116_NC_006552(1)	Vibrio_vB_VchM_138_NC_019518(1)	Stenot_S1_NC_011589(1)	Vibrio_CP_T1_NC_019457(1)	Entero_mEp390_NC_019721(1)	Entero_phi80_NC_021190(1)	Gifsy_1_NC_010392(1)	Stenot_Smp131_NC_023588(1)	Entero_HK140_NC_019710(1)	Salmon_Fels_2_NC_010463(1)	Bacill_SPbeta_NC_001884(1)	Stx2_c_1717_NC_011357(1)	Salmon_SJ46_NC_031129(1)	Entero_mEp237_NC_019704(1)	Salmon_SEN4_NC_029015(1)	Entero_phiP27_NC_003356(1)	Entero_HK225_NC_019717(1)
ERR1010061	ZZ_43a13f4a2f	3	17.2	incomplete	tail,terminase	contig00011,len=152387,cov=28.7,corr=0,spades=NODE_11_length_152387_cov_28.731887_pilon:851	18096	0	29	24	5	1	0	no	10	Salmon_SPN3UB_NC_019545	Gifsy_2_NC_010393(13)	Gifsy_1_NC_010392(12)	Salmon_SEN34_NC_028699(9)	Entero_mEp237_NC_019704(7)	Salmon_ST64B_NC_004313(2)	Salmon_Fels_1_NC_010391(2)	Entero_HK225_NC_019717(2)	Salmon_vB_SemP_Emek_NC_018275(2)	Salmon_118970_sal3_NC_031940(2)	Salmon_ST64T_NC_004348(2)	Burkho_Bcep22_NC_005262(1)	Lister_A118_NC_003216(1)	Gordon_Nymphadora_NC_031061(1)	Escher_Akfv33_NC_017969(1)	Pectob_My1_NC_018837(1)	Burkho_BcepC6B_NC_005887(1)	Shigel_SfIV_NC_022749(1)	Entero_DT57C_NC_027356(1)	Entero_mEpX1_NC_019709(1)	Entero_SfV_NC_003444(1)	Entero_phi80_NC_021190(1)	Pectob_ZF40_NC_019522(1)	Burkho_Bcep43_NC_005342(1)	Cronob_phiES15_NC_018454(1)	Lister_A006_NC_009815(1)	Burkho_Bcep781_NC_004333(1)	Salmon_SSU5_NC_018843(1)	Salmon_SEN4_NC_029015(1)	Salmon_Spc35_NC_015269(1)	Shigel_POCJ13_NC_025434(1)	Pseudo_F116_NC_006552(1)	Salmon_SEN5_NC_028701(1)	Burkho_BcepB1A_NC_005886(1)
ERR1010061	ZZ_43a13f4a2f	5	42.9	intact	tail,plate,lysis,head,terminase,capsid,integrase,transposase	contig00012,len=133859,cov=27.7,corr=0,spades=NODE_12_length_133859_cov_27.713817_pilon:42253	85240	0	51	42	9	1	0	yes	8	Salmon_RE_2010_NC_019488	Salmon_Fels_2_NC_010463(34)	Erwini_ENT90_NC_019932(14)	Entero_PsP3_NC_005340(10)	Entero_186_NC_001317(9)	Salmon_SEN1_NC_029003(7)	Salmon_SP_004_NC_021774(5)	Burkho_KS14_NC_015273(4)	Burkho_KS5_NC_015265(4)	Ralsto_RSA1_NC_009382(3)	Salmon_SEN5_NC_028701(3)	Escher_pro483_NC_028943(3)	Salmon_ST64B_NC_004313(2)	Pseudo_phiCTX_NC_003278(2)	Salmon_SEN4_NC_029015(2)	Ralsto_RSY1_NC_025115(2)	Entero_P2_NC_001895(2)	Entero_JSE_NC_012740(1)	Hypert_2_NC_014321(1)	Entero_RB49_NC_005066(1)	Entero_WPhi_NC_005056(1)	Entero_Phi1_NC_009821(1)	Entero_GEC_3S_NC_025425(1)	Bacill_SPbeta_NC_001884(1)	Bacill_G_NC_023719(1)	Pseudo_YMC11/02/R656_NC_028657(1)	Erwini_vB_EamP_Frozen_NC_031062(1)	Entero_fiAA91_ss_NC_022750(1)	Erwini_Ea9_2_NC_023579(1)	Entero_P1_NC_005856(1)	Pseudo_PAJU2_NC_011373(1)	Pseudo_PPpW_3_NC_023006(1)	Salmon_118970_sal3_NC_031940(1)	Sulfol_SMV1_NC_023585(1)
ERR1010061	ZZ_43a13f4a2f	6	39.6	intact	lysis,terminase,portal,protease,tail	contig00019,len=42668,cov=27.4,corr=4,spades=NODE_19_length_42668_cov_27.359029_pilon:1253	40898	0	50	43	7	1	0	no	12	Gifsy_2_NC_010393	Salmon_Fels_1_NC_010391(17)	Gifsy_1_NC_010392(15)	Entero_mEp460_NC_019716(13)	Entero_cdtI_NC_009514(12)	Entero_c_1_NC_019706(7)	Salmon_SEN34_NC_028699(6)	Entero_mEp213_NC_019720(5)	Entero_lambda_NC_001416(4)	Entero_mEp237_NC_019704(4)	Salmon_SPN3UB_NC_019545(4)	Entero_HK629_NC_019711(3)	Cronob_phiES15_NC_018454(3)	Entero_HK225_NC_019717(3)	Entero_HK630_NC_019723(3)	Entero_BP_4795_NC_004813(2)	Entero_phi80_NC_021190(2)	Salmon_SEN4_NC_029015(2)	Salmon_RE_2010_NC_019488(2)	Entero_933W_NC_000924(2)	Salmon_SEN5_NC_028701(2)	Entero_YYZ_2008_NC_011356(2)	Escher_HK639_NC_016158(1)	Entero_Tyrion_NC_031077(1)	Escher_D108_NC_013594(1)	Salmon_ST64B_NC_004313(1)	Bacill_SP_15_NC_031245(1)	Entero_Min27_NC_010237(1)	Klebsi_phiKO2_NC_005857(1)	Entero_Mu_NC_000929(1)	Pseudo_YuA_NC_010116(1)	Escher_TL_2011b_NC_019445(1)	Entero_mEpX1_NC_019709(1)	Vibrio_VP882_NC_009016(1)
ERR1010062	ZZ_28b4b3ad95	1	52.7	intact	integrase,head,lysis,lysin,terminase,capsid,tail,plate,transposase	contig00001,len=1067131,cov=33.4,corr=4,spades=NODE_1_length_1067131_cov_33.391392_pilon:272409	325131	2	66	57	9	1	0	yes	10	Salmon_118970_sal3_NC_031940	Salmon_ST64B_NC_004313(40)	Shigel_SfII_NC_021857(11)	Shigel_SfIV_NC_022749(9)	Entero_SfV_NC_003444(8)	Entero_SfI_NC_027339(8)	Entero_phiP27_NC_003356(5)	Entero_mEp460_NC_019716(5)	Salmon_SJ46_NC_031129(3)	Salmon_SP_004_NC_021774(2)	Salmon_vB_SemP_Emek_NC_018275(2)	Entero_cdtI_NC_009514(2)	Bacter_APSE_2_NC_011551(1)	Clostr_phiC2_NC_009231(1)	Lister_A118_NC_003216(1)	Gordon_Nymphadora_NC_031061(1)	Stx2_vB_EcoP_24B_NC_027984(1)	Entero_Mu_NC_000929(1)	Endosy_APSE_1_NC_000935(1)	Yersin_L_413C_NC_004745(1)	Entero_HK106_NC_019768(1)	Entero_mEp390_NC_019721(1)	Thermu_OH2_NC_021784(1)	Salmon_Fels_1_NC_010391(1)	Pectob_ZF40_NC_019522(1)	Entero_EFC_1_NC_025453(1)	Clostr_phiMMP02_NC_019421(1)	Entero_PsP3_NC_005340(1)	Lister_A006_NC_009815(1)	Salmon_SPN3UB_NC_019545(1)	Entero_HK633_NC_019719(1)	Salmon_SEN34_NC_028699(1)	Salmon_SEN1_NC_029003(1)	Entero_P1_NC_005856(1)
ERR1010062	ZZ_28b4b3ad95	2	45.3	questionable	tail,transposase,portal	contig00002,len=548091,cov=33.4,corr=9,spades=NODE_2_length_548091_cov_33.441966_pilon:180859	226166	0	66	59	7	1	0	yes	23	Salmon_ST160_NC_014900	Salmon_SE1_NC_011802(18)	Entero_ST104_NC_005841(17)	Entero_UAB_Phi20_NC_031019(17)	Salmon_epsilon34_NC_011976(17)	Salmon_118970_sal4_NC_030919(15)	Salmon_g341c_NC_013059(13)	Salmon_vB_SemP_Emek_NC_018275(12)	Salmon_SEN22_NC_028696(12)	Salmon_ST64T_NC_004348(12)	Salmon_103203_sal5_NC_031946(9)	Salmon_SPN9CC_NC_017985(7)	Entero_ES18_NC_006949(7)	Entero_P22_NC_002371(6)	Salmon_vB_SosS_Oslo_NC_018279(4)	Shigel_Sf6_NC_005344(3)	Entero_mEp235_NC_019708(3)	Entero_Sf101_NC_027398(3)	Stx2_II_NC_004914(3)	Escher_HK639_NC_016158(2)	Shigel_SfIV_NC_022749(2)	Entero_HK022_NC_002166(2)	Entero_mEp234_NC_019715(2)	Escher_HK75_NC_016160(2)	Entero_c_1_NC_019706(2)	Entero_933W_NC_000924(2)	Entero_mEpX2_NC_019705(2)	Escher_NC_004913(2)	Bacter_APSE_2_NC_011551(1)	Oenoco_phiS13_NC_023560(1)	Entero_HK446_NC_019714(1)	Salmon_ST64B_NC_004313(1)	Entero_Min27_NC_010237(1)	Escher_PA2_NC_028449(1)
ERR1010062	ZZ_28b4b3ad95	3	39.9	incomplete	integrase,tail,terminase	contig00003,len=495019,cov=32.7,corr=4,spades=NODE_3_length_495019_cov_32.691651_pilon:208438	248367	0	32	29	3	1	0	yes	10	Gifsy_2_NC_010393	Salmon_SPN3UB_NC_019545(17)	Gifsy_1_NC_010392(15)	Salmon_SEN34_NC_028699(10)	Entero_mEp237_NC_019704(8)	Salmon_Fels_1_NC_010391(3)	Entero_HK225_NC_019717(3)	Entero_YYZ_2008_NC_011356(3)	Salmon_ST64B_NC_004313(2)	Entero_phi80_NC_021190(2)	Entero_BP_4795_NC_004813(2)	Entero_phiP27_NC_003356(2)	Salmon_vB_SemP_Emek_NC_018275(2)	Salmon_118970_sal3_NC_031940(2)	Salmon_ST64T_NC_004348(2)	Burkho_Bcep22_NC_005262(1)	Lister_A118_NC_003216(1)	Gordon_Nymphadora_NC_031061(1)	Escher_Akfv33_NC_017969(1)	Pectob_My1_NC_018837(1)	Burkho_BcepC6B_NC_005887(1)	Shigel_SfIV_NC_022749(1)	Entero_DT57C_NC_027356(1)	Entero_mEpX1_NC_019709(1)	Entero_SfV_NC_003444(1)	Pectob_ZF40_NC_019522(1)	Burkho_Bcep43_NC_005342(1)	Cronob_phiES15_NC_018454(1)	Stx2_c_1717_NC_011357(1)	Lister_A006_NC_009815(1)	Burkho_Bcep781_NC_004333(1)	Salmon_SSU5_NC_018843(1)	Salmon_SEN4_NC_029015(1)	Salmon_Spc35_NC_015269(1)
ERR1010062	ZZ_28b4b3ad95	4	8.4	incomplete	plate,tail,transposase	contig00003,len=495019,cov=32.7,corr=4,spades=NODE_3_length_495019_cov_32.691651_pilon:257505	265931	0	11	8	3	1	0	no	6	Gifsy_2_NC_010393	Salmon_RE_2010_NC_019488(2)	Salmon_SEN5_NC_028701(2)	Salmon_Fels_1_NC_010391(2)	Pseudo_F116_NC_006552(1)	Vibrio_vB_VchM_138_NC_019518(1)	Stenot_S1_NC_011589(1)	Vibrio_CP_T1_NC_019457(1)	Entero_mEp390_NC_019721(1)	Entero_phi80_NC_021190(1)	Burkho_BcepB1A_NC_005886(1)	Gifsy_1_NC_010392(1)	Stenot_Smp131_NC_023588(1)	Entero_HK140_NC_019710(1)	Salmon_Fels_2_NC_010463(1)	Bacill_SPbeta_NC_001884(1)	Stx2_c_1717_NC_011357(1)	Entero_mEp237_NC_019704(1)	Salmon_SJ46_NC_031129(1)	Salmon_SEN4_NC_029015(1)	Entero_phiP27_NC_003356(1)	Entero_HK225_NC_019717(1)
ERR1010062	ZZ_28b4b3ad95	5	42.9	intact	transposase,integrase,capsid,terminase,head,tail,lysis,plate	contig00011,len=133183,cov=33.1,corr=0,spades=NODE_11_length_133183_cov_33.121000_pilon:48575	91556	0	48	41	7	1	0	yes	8	Salmon_RE_2010_NC_019488	Salmon_Fels_2_NC_010463(33)	Erwini_ENT90_NC_019932(14)	Entero_PsP3_NC_005340(9)	Entero_186_NC_001317(8)	Salmon_SEN1_NC_029003(7)	Salmon_SP_004_NC_021774(5)	Burkho_KS14_NC_015273(4)	Burkho_KS5_NC_015265(4)	Ralsto_RSA1_NC_009382(3)	Salmon_SEN5_NC_028701(3)	Salmon_ST64B_NC_004313(2)	Salmon_SEN4_NC_029015(2)	Pseudo_phiCTX_NC_003278(2)	Ralsto_RSY1_NC_025115(2)	Entero_P2_NC_001895(2)	Escher_pro483_NC_028943(2)	Entero_JSE_NC_012740(1)	Entero_RB49_NC_005066(1)	Hypert_2_NC_014321(1)	Entero_WPhi_NC_005056(1)	Entero_Phi1_NC_009821(1)	Entero_GEC_3S_NC_025425(1)	Bacill_SPbeta_NC_001884(1)	Bacill_G_NC_023719(1)	Pseudo_YMC11/02/R656_NC_028657(1)	Entero_fiAA91_ss_NC_022750(1)	Erwini_vB_EamP_Frozen_NC_031062(1)	Erwini_Ea9_2_NC_023579(1)	Pseudo_PAJU2_NC_011373(1)	Entero_P1_NC_005856(1)	Pseudo_PPpW_3_NC_023006(1)	Salmon_118970_sal3_NC_031940(1)	Mannhe_phiMHaA1_NC_008201(1)
ERR1010062	ZZ_28b4b3ad95	6	30.5	intact	tail,protease,portal,terminase,lysis	contig00016,len=42668,cov=33.7,corr=4,spades=NODE_16_length_42668_cov_33.651111_pilon:1771	32349	0	37	35	2	1	0	no	5	Gifsy_2_NC_010393	Salmon_Fels_1_NC_010391(17)	Gifsy_1_NC_010392(14)	Entero_mEp460_NC_019716(14)	Entero_cdtI_NC_009514(12)	Entero_c_1_NC_019706(7)	Entero_lambda_NC_001416(4)	Salmon_SEN34_NC_028699(4)	Entero_mEp213_NC_019720(4)	Entero_HK629_NC_019711(3)	Salmon_SPN3UB_NC_019545(3)	Entero_HK630_NC_019723(3)	Entero_BP_4795_NC_004813(2)	Cronob_phiES15_NC_018454(2)	Salmon_SEN4_NC_029015(2)	Salmon_RE_2010_NC_019488(2)	Salmon_SEN5_NC_028701(2)	Entero_YYZ_2008_NC_011356(2)	Escher_D108_NC_013594(1)	Salmon_ST64B_NC_004313(1)	Klebsi_phiKO2_NC_005857(1)	Entero_Mu_NC_000929(1)	Vibrio_VP882_NC_009016(1)	Pseudo_MD8_NC_031091(1)	Entero_vB_EcoM_VR25_NC_028925(1)	Stx2_c_1717_NC_011357(1)	Entero_mEp237_NC_019704(1)	Entero_HK225_NC_019717(1)	Entero_N15_NC_001901(1)	Salmon_118970_sal3_NC_031940(1)	Yersin_PY54_NC_005069(1)	Salmon_Fels_2_NC_010463(1)	Salmon_SJ46_NC_031129(1)	Escher_APCEc01_NC_029091(1)
ERR1010078	ZZ_bde8fcec97	1	52.7	intact	integrase,head,lysis,lysin,terminase,capsid,tail,plate,transposase	contig00001,len=1068145,cov=30.6,corr=9,spades=NODE_1_length_1068145_cov_30.599953_pilon:272407	325129	2	66	57	9	1	0	yes	10	Salmon_118970_sal3_NC_031940	Salmon_ST64B_NC_004313(40)	Shigel_SfII_NC_021857(11)	Shigel_SfIV_NC_022749(9)	Entero_SfV_NC_003444(8)	Entero_SfI_NC_027339(8)	Entero_phiP27_NC_003356(5)	Entero_mEp460_NC_019716(5)	Salmon_SJ46_NC_031129(3)	Salmon_SP_004_NC_021774(2)	Salmon_vB_SemP_Emek_NC_018275(2)	Entero_cdtI_NC_009514(2)	Bacter_APSE_2_NC_011551(1)	Clostr_phiC2_NC_009231(1)	Lister_A118_NC_003216(1)	Gordon_Nymphadora_NC_031061(1)	Stx2_vB_EcoP_24B_NC_027984(1)	Entero_Mu_NC_000929(1)	Endosy_APSE_1_NC_000935(1)	Yersin_L_413C_NC_004745(1)	Entero_HK106_NC_019768(1)	Entero_mEp390_NC_019721(1)	Thermu_OH2_NC_021784(1)	Salmon_Fels_1_NC_010391(1)	Pectob_ZF40_NC_019522(1)	Entero_EFC_1_NC_025453(1)	Clostr_phiMMP02_NC_019421(1)	Entero_PsP3_NC_005340(1)	Lister_A006_NC_009815(1)	Salmon_SPN3UB_NC_019545(1)	Entero_HK633_NC_019719(1)	Salmon_SEN34_NC_028699(1)	Salmon_SEN1_NC_029003(1)	Entero_P1_NC_005856(1)
ERR1010078	ZZ_bde8fcec97	2	45.3	questionable	portal,transposase,tail	contig00002,len=559362,cov=24.5,corr=12,spades=NODE_2_length_559361_cov_24.452066_pilon:321870	367219	0	68	60	8	1	0	yes	24	Salmon_ST160_NC_014900	Entero_ST104_NC_005841(18)	Entero_UAB_Phi20_NC_031019(18)	Salmon_SE1_NC_011802(17)	Salmon_epsilon34_NC_011976(17)	Salmon_ST64T_NC_004348(14)	Salmon_118970_sal4_NC_030919(14)	Salmon_g341c_NC_013059(13)	Salmon_vB_SemP_Emek_NC_018275(13)	Salmon_SEN22_NC_028696(12)	Entero_ES18_NC_006949(8)	Salmon_103203_sal5_NC_031946(7)	Salmon_SPN9CC_NC_017985(7)	Entero_P22_NC_002371(5)	Salmon_vB_SosS_Oslo_NC_018279(4)	Shigel_Sf6_NC_005344(3)	Entero_mEp235_NC_019708(3)	Escher_HK75_NC_016160(3)	Entero_Sf101_NC_027398(3)	Stx2_II_NC_004914(3)	Entero_mEp234_NC_019715(2)	Escher_NC_004913(2)	Escher_HK639_NC_016158(2)	Shigel_SfIV_NC_022749(2)	Entero_HK022_NC_002166(2)	Entero_c_1_NC_019706(2)	Entero_933W_NC_000924(2)	Entero_mEpX2_NC_019705(2)	Salmon_ST64B_NC_004313(1)	Escher_PA2_NC_028449(1)	Entero_HK629_NC_019711(1)	Entero_HK542_NC_019769(1)	Salmon_SPN3UB_NC_019545(1)	Entero_HK225_NC_019717(1)
ERR1010078	ZZ_bde8fcec97	3	42.9	intact	tail,plate,lysis,head,terminase,capsid,integrase,transposase	contig00012,len=133858,cov=24.7,corr=0,spades=NODE_12_length_133858_cov_24.734556_pilon:42253	85240	0	51	42	9	1	0	yes	8	Salmon_RE_2010_NC_019488	Salmon_Fels_2_NC_010463(34)	Erwini_ENT90_NC_019932(14)	Entero_PsP3_NC_005340(10)	Entero_186_NC_001317(9)	Salmon_SEN1_NC_029003(7)	Salmon_SP_004_NC_021774(5)	Burkho_KS14_NC_015273(4)	Burkho_KS5_NC_015265(4)	Ralsto_RSA1_NC_009382(3)	Salmon_SEN5_NC_028701(3)	Escher_pro483_NC_028943(3)	Salmon_ST64B_NC_004313(2)	Pseudo_phiCTX_NC_003278(2)	Salmon_SEN4_NC_029015(2)	Ralsto_RSY1_NC_025115(2)	Entero_P2_NC_001895(2)	Entero_JSE_NC_012740(1)	Hypert_2_NC_014321(1)	Entero_RB49_NC_005066(1)	Entero_WPhi_NC_005056(1)	Entero_Phi1_NC_009821(1)	Entero_GEC_3S_NC_025425(1)	Bacill_SPbeta_NC_001884(1)	Bacill_G_NC_023719(1)	Pseudo_YMC11/02/R656_NC_028657(1)	Erwini_vB_EamP_Frozen_NC_031062(1)	Entero_fiAA91_ss_NC_022750(1)	Erwini_Ea9_2_NC_023579(1)	Entero_P1_NC_005856(1)	Pseudo_PAJU2_NC_011373(1)	Pseudo_PPpW_3_NC_023006(1)	Salmon_118970_sal3_NC_031940(1)	Sulfol_SMV1_NC_023585(1)
ERR1010078	ZZ_bde8fcec97	5	8.4	incomplete	plate,tail,transposase	contig00017,len=44376,cov=60.9,corr=0,spades=NODE_17_length_44376_cov_60.897763_pilon:35705	44131	0	12	8	4	1	0	no	6	Gifsy_2_NC_010393	Salmon_RE_2010_NC_019488(2)	Salmon_SEN5_NC_028701(2)	Salmon_Fels_1_NC_010391(2)	Pseudo_F116_NC_006552(1)	Vibrio_vB_VchM_138_NC_019518(1)	Stenot_S1_NC_011589(1)	Vibrio_CP_T1_NC_019457(1)	Entero_mEp390_NC_019721(1)	Entero_phi80_NC_021190(1)	Burkho_BcepB1A_NC_005886(1)	Gifsy_1_NC_010392(1)	Stenot_Smp131_NC_023588(1)	Entero_HK140_NC_019710(1)	Salmon_Fels_2_NC_010463(1)	Bacill_SPbeta_NC_001884(1)	Stx2_c_1717_NC_011357(1)	Entero_mEp237_NC_019704(1)	Salmon_SJ46_NC_031129(1)	Salmon_SEN4_NC_029015(1)	Entero_phiP27_NC_003356(1)	Entero_HK225_NC_019717(1)
ERR1010078	ZZ_bde8fcec97	4	23.6	incomplete	integrase,tail,terminase	contig00017,len=44376,cov=60.9,corr=0,spades=NODE_17_length_44376_cov_60.897763_pilon:50	23741	0	33	30	3	1	0	no	10	Salmon_SPN3UB_NC_019545	Gifsy_2_NC_010393(18)	Gifsy_1_NC_010392(15)	Salmon_SEN34_NC_028699(10)	Entero_mEp237_NC_019704(8)	Salmon_Fels_1_NC_010391(3)	Entero_HK225_NC_019717(3)	Entero_YYZ_2008_NC_011356(3)	Salmon_ST64B_NC_004313(2)	Entero_phi80_NC_021190(2)	Entero_BP_4795_NC_004813(2)	Entero_phiP27_NC_003356(2)	Salmon_vB_SemP_Emek_NC_018275(2)	Salmon_118970_sal3_NC_031940(2)	Salmon_ST64T_NC_004348(2)	Burkho_Bcep22_NC_005262(1)	Lister_A118_NC_003216(1)	Gordon_Nymphadora_NC_031061(1)	Escher_Akfv33_NC_017969(1)	Pectob_My1_NC_018837(1)	Burkho_BcepC6B_NC_005887(1)	Shigel_SfIV_NC_022749(1)	Entero_DT57C_NC_027356(1)	Entero_mEpX1_NC_019709(1)	Entero_SfV_NC_003444(1)	Pectob_ZF40_NC_019522(1)	Burkho_Bcep43_NC_005342(1)	Cronob_phiES15_NC_018454(1)	Stx2_c_1717_NC_011357(1)	Lister_A006_NC_009815(1)	Burkho_Bcep781_NC_004333(1)	Salmon_SSU5_NC_018843(1)	Salmon_SEN4_NC_029015(1)	Salmon_Spc35_NC_015269(1)
ERR1010078	ZZ_bde8fcec97	6	39.6	intact	lysis,terminase,portal,protease,tail	contig00018,len=42668,cov=22.5,corr=4,spades=NODE_18_length_42668_cov_22.498416_pilon:1253	40898	0	50	42	8	1	0	no	11	Gifsy_2_NC_010393	Salmon_Fels_1_NC_010391(17)	Gifsy_1_NC_010392(15)	Entero_mEp460_NC_019716(13)	Entero_cdtI_NC_009514(12)	Entero_c_1_NC_019706(7)	Salmon_SEN34_NC_028699(6)	Entero_mEp213_NC_019720(5)	Entero_lambda_NC_001416(4)	Entero_mEp237_NC_019704(4)	Salmon_SPN3UB_NC_019545(4)	Entero_HK629_NC_019711(3)	Cronob_phiES15_NC_018454(3)	Entero_HK225_NC_019717(3)	Entero_HK630_NC_019723(3)	Entero_BP_4795_NC_004813(2)	Entero_phi80_NC_021190(2)	Salmon_SEN4_NC_029015(2)	Salmon_RE_2010_NC_019488(2)	Entero_933W_NC_000924(2)	Salmon_SEN5_NC_028701(2)	Entero_YYZ_2008_NC_011356(2)	Escher_HK639_NC_016158(1)	Entero_Tyrion_NC_031077(1)	Escher_D108_NC_013594(1)	Salmon_ST64B_NC_004313(1)	Bacill_SP_15_NC_031245(1)	Entero_Min27_NC_010237(1)	Klebsi_phiKO2_NC_005857(1)	Entero_Mu_NC_000929(1)	Pseudo_YuA_NC_010116(1)	Escher_TL_2011b_NC_019445(1)	Entero_mEpX1_NC_019709(1)	Vibrio_VP882_NC_009016(1)
ERR1010083	ZZ_81556fe049	1	63	intact	transposase,tail,plate,capsid,head,terminase,lysin,lysis,integrase	contig00001,len=1067216,cov=32.1,corr=4,spades=NODE_1_length_1067216_cov_32.119368_pilon:734644	797682	2	64	56	8	1	0	yes	9	Salmon_118970_sal3_NC_031940	Salmon_ST64B_NC_004313(40)	Shigel_SfII_NC_021857(12)	Shigel_SfIV_NC_022749(9)	Entero_SfV_NC_003444(8)	Entero_SfI_NC_027339(8)	Entero_phiP27_NC_003356(5)	Entero_mEp460_NC_019716(5)	Salmon_SJ46_NC_031129(3)	Salmon_vB_SemP_Emek_NC_018275(2)	Entero_cdtI_NC_009514(2)	Bacter_APSE_2_NC_011551(1)	Clostr_phiC2_NC_009231(1)	Lister_A118_NC_003216(1)	Gordon_Nymphadora_NC_031061(1)	Stx2_vB_EcoP_24B_NC_027984(1)	Salmon_SP_004_NC_021774(1)	Entero_Mu_NC_000929(1)	Endosy_APSE_1_NC_000935(1)	Entero_HK106_NC_019768(1)	Entero_mEp390_NC_019721(1)	Thermu_OH2_NC_021784(1)	Salmon_Fels_1_NC_010391(1)	Pectob_ZF40_NC_019522(1)	Entero_EFC_1_NC_025453(1)	Clostr_phiMMP02_NC_019421(1)	Lister_A006_NC_009815(1)	Salmon_SPN3UB_NC_019545(1)	Entero_HK633_NC_019719(1)	Salmon_SEN34_NC_028699(1)	Entero_P1_NC_005856(1)	Salmon_g341c_NC_013059(1)	Entero_933W_NC_000924(1)	Clostr_phiMMP03_NC_028959(1)
ERR1010083	ZZ_81556fe049	2	45.3	questionable	tail,transposase,portal	contig00002,len=559200,cov=32.6,corr=7,spades=NODE_2_length_559200_cov_32.623143_pilon:191929	237275	0	66	59	7	1	0	yes	23	Salmon_ST160_NC_014900	Salmon_SE1_NC_011802(18)	Entero_ST104_NC_005841(17)	Entero_UAB_Phi20_NC_031019(17)	Salmon_epsilon34_NC_011976(17)	Salmon_118970_sal4_NC_030919(15)	Salmon_g341c_NC_013059(13)	Salmon_vB_SemP_Emek_NC_018275(12)	Salmon_SEN22_NC_028696(12)	Salmon_ST64T_NC_004348(12)	Salmon_103203_sal5_NC_031946(9)	Salmon_SPN9CC_NC_017985(7)	Entero_ES18_NC_006949(7)	Entero_P22_NC_002371(6)	Salmon_vB_SosS_Oslo_NC_018279(4)	Shigel_Sf6_NC_005344(3)	Entero_mEp235_NC_019708(3)	Entero_Sf101_NC_027398(3)	Stx2_II_NC_004914(3)	Escher_HK639_NC_016158(2)	Shigel_SfIV_NC_022749(2)	Entero_HK022_NC_002166(2)	Entero_mEp234_NC_019715(2)	Escher_HK75_NC_016160(2)	Entero_c_1_NC_019706(2)	Entero_933W_NC_000924(2)	Entero_mEpX2_NC_019705(2)	Escher_NC_004913(2)	Bacter_APSE_2_NC_011551(1)	Oenoco_phiS13_NC_023560(1)	Entero_HK446_NC_019714(1)	Salmon_ST64B_NC_004313(1)	Entero_Min27_NC_010237(1)	Escher_PA2_NC_028449(1)
ERR1010083	ZZ_81556fe049	3	8.4	incomplete	transposase,tail,plate	contig00011,len=152470,cov=32.6,corr=2,spades=NODE_11_length_152470_cov_32.579785_pilon:113902	122324	0	10	7	3	1	0	no	5	Gifsy_2_NC_010393	Salmon_SEN5_NC_028701(2)	Salmon_Fels_1_NC_010391(2)	Pseudo_F116_NC_006552(1)	Salmon_RE_2010_NC_019488(1)	Vibrio_vB_VchM_138_NC_019518(1)	Vibrio_CP_T1_NC_019457(1)	Stenot_S1_NC_011589(1)	Entero_mEp390_NC_019721(1)	Entero_phi80_NC_021190(1)	Burkho_BcepB1A_NC_005886(1)	Stenot_Smp131_NC_023588(1)	Gifsy_1_NC_010392(1)	Entero_HK140_NC_019710(1)	Bacill_SPbeta_NC_001884(1)	Stx2_c_1717_NC_011357(1)	Entero_mEp237_NC_019704(1)	Salmon_SEN4_NC_029015(1)	Entero_HK225_NC_019717(1)
ERR1010083	ZZ_81556fe049	4	17.3	incomplete	terminase,tail	contig00011,len=152470,cov=32.6,corr=2,spades=NODE_11_length_152470_cov_32.579785_pilon:134288	151620	0	27	23	4	1	0	no	10	Gifsy_2_NC_010393	Gifsy_1_NC_010392(13)	Salmon_SPN3UB_NC_019545(13)	Salmon_SEN34_NC_028699(8)	Entero_mEp237_NC_019704(6)	Salmon_ST64B_NC_004313(2)	Salmon_Fels_1_NC_010391(2)	Entero_HK225_NC_019717(2)	Salmon_vB_SemP_Emek_NC_018275(2)	Salmon_118970_sal3_NC_031940(2)	Salmon_ST64T_NC_004348(2)	Burkho_Bcep22_NC_005262(1)	Lister_A118_NC_003216(1)	Gordon_Nymphadora_NC_031061(1)	Escher_Akfv33_NC_017969(1)	Shigel_SfIV_NC_022749(1)	Burkho_BcepC6B_NC_005887(1)	Pectob_My1_NC_018837(1)	Entero_DT57C_NC_027356(1)	Entero_mEpX1_NC_019709(1)	Entero_SfV_NC_003444(1)	Entero_phi80_NC_021190(1)	Pectob_ZF40_NC_019522(1)	Cronob_phiES15_NC_018454(1)	Burkho_Bcep43_NC_005342(1)	Stx2_c_1717_NC_011357(1)	Lister_A006_NC_009815(1)	Salmon_SSU5_NC_018843(1)	Burkho_Bcep781_NC_004333(1)	Salmon_SEN4_NC_029015(1)	Salmon_Spc35_NC_015269(1)	Shigel_POCJ13_NC_025434(1)	Pseudo_F116_NC_006552(1)	Salmon_SEN5_NC_028701(1)
ERR1010083	ZZ_81556fe049	5	42.9	intact	transposase,integrase,capsid,terminase,head,tail,lysis,plate	contig00012,len=133183,cov=32.3,corr=0,spades=NODE_12_length_133183_cov_32.269201_pilon:48575	91556	0	48	41	7	1	0	yes	8	Salmon_RE_2010_NC_019488	Salmon_Fels_2_NC_010463(33)	Erwini_ENT90_NC_019932(14)	Entero_PsP3_NC_005340(9)	Entero_186_NC_001317(8)	Salmon_SEN1_NC_029003(7)	Salmon_SP_004_NC_021774(5)	Burkho_KS14_NC_015273(4)	Burkho_KS5_NC_015265(4)	Ralsto_RSA1_NC_009382(3)	Salmon_SEN5_NC_028701(3)	Salmon_ST64B_NC_004313(2)	Salmon_SEN4_NC_029015(2)	Pseudo_phiCTX_NC_003278(2)	Ralsto_RSY1_NC_025115(2)	Entero_P2_NC_001895(2)	Escher_pro483_NC_028943(2)	Entero_JSE_NC_012740(1)	Entero_RB49_NC_005066(1)	Hypert_2_NC_014321(1)	Entero_WPhi_NC_005056(1)	Entero_Phi1_NC_009821(1)	Entero_GEC_3S_NC_025425(1)	Bacill_SPbeta_NC_001884(1)	Bacill_G_NC_023719(1)	Pseudo_YMC11/02/R656_NC_028657(1)	Entero_fiAA91_ss_NC_022750(1)	Erwini_vB_EamP_Frozen_NC_031062(1)	Erwini_Ea9_2_NC_023579(1)	Pseudo_PAJU2_NC_011373(1)	Entero_P1_NC_005856(1)	Pseudo_PPpW_3_NC_023006(1)	Salmon_118970_sal3_NC_031940(1)	Mannhe_phiMHaA1_NC_008201(1)
ERR1010083	ZZ_81556fe049	6	30.5	intact	tail,protease,portal,terminase,lysis	contig00018,len=42668,cov=31.8,corr=4,spades=NODE_18_length_42668_cov_31.802704_pilon:1771	32349	0	37	35	2	1	0	no	5	Gifsy_2_NC_010393	Salmon_Fels_1_NC_010391(17)	Gifsy_1_NC_010392(14)	Entero_mEp460_NC_019716(14)	Entero_cdtI_NC_009514(12)	Entero_c_1_NC_019706(7)	Entero_lambda_NC_001416(4)	Salmon_SEN34_NC_028699(4)	Entero_mEp213_NC_019720(4)	Entero_HK629_NC_019711(3)	Salmon_SPN3UB_NC_019545(3)	Entero_HK630_NC_019723(3)	Entero_BP_4795_NC_004813(2)	Cronob_phiES15_NC_018454(2)	Salmon_SEN4_NC_029015(2)	Salmon_RE_2010_NC_019488(2)	Salmon_SEN5_NC_028701(2)	Entero_YYZ_2008_NC_011356(2)	Escher_D108_NC_013594(1)	Salmon_ST64B_NC_004313(1)	Klebsi_phiKO2_NC_005857(1)	Entero_Mu_NC_000929(1)	Vibrio_VP882_NC_009016(1)	Pseudo_MD8_NC_031091(1)	Entero_vB_EcoM_VR25_NC_028925(1)	Stx2_c_1717_NC_011357(1)	Entero_mEp237_NC_019704(1)	Entero_HK225_NC_019717(1)	Entero_N15_NC_001901(1)	Salmon_118970_sal3_NC_031940(1)	Yersin_PY54_NC_005069(1)	Salmon_Fels_2_NC_010463(1)	Salmon_SJ46_NC_031129(1)	Escher_APCEc01_NC_029091(1)
ERR1010109	ZZ_483a2c2d03	1	52.7	intact	integrase,head,lysis,lysin,terminase,capsid,tail,plate,transposase	contig00001,len=1062847,cov=31.0,corr=0,spades=NODE_1_length_1062847_cov_30.954166_pilon:268045	320767	2	66	57	9	1	0	yes	10	Salmon_118970_sal3_NC_031940	Salmon_ST64B_NC_004313(40)	Shigel_SfII_NC_021857(11)	Shigel_SfIV_NC_022749(9)	Entero_SfV_NC_003444(8)	Entero_SfI_NC_027339(8)	Entero_phiP27_NC_003356(5)	Entero_mEp460_NC_019716(5)	Salmon_SJ46_NC_031129(3)	Salmon_SP_004_NC_021774(2)	Salmon_vB_SemP_Emek_NC_018275(2)	Entero_cdtI_NC_009514(2)	Bacter_APSE_2_NC_011551(1)	Clostr_phiC2_NC_009231(1)	Lister_A118_NC_003216(1)	Gordon_Nymphadora_NC_031061(1)	Stx2_vB_EcoP_24B_NC_027984(1)	Entero_Mu_NC_000929(1)	Endosy_APSE_1_NC_000935(1)	Yersin_L_413C_NC_004745(1)	Entero_HK106_NC_019768(1)	Entero_mEp390_NC_019721(1)	Thermu_OH2_NC_021784(1)	Salmon_Fels_1_NC_010391(1)	Pectob_ZF40_NC_019522(1)	Entero_EFC_1_NC_025453(1)	Clostr_phiMMP02_NC_019421(1)	Entero_PsP3_NC_005340(1)	Lister_A006_NC_009815(1)	Salmon_SPN3UB_NC_019545(1)	Entero_HK633_NC_019719(1)	Salmon_SEN34_NC_028699(1)	Salmon_SEN1_NC_029003(1)	Entero_P1_NC_005856(1)
ERR1010109	ZZ_483a2c2d03	2	45.3	questionable	tail,transposase,portal	contig00002,len=559147,cov=31.6,corr=7,spades=NODE_2_length_559146_cov_31.647299_pilon:191929	237236	0	66	59	7	1	0	yes	23	Salmon_ST160_NC_014900	Salmon_SE1_NC_011802(18)	Entero_ST104_NC_005841(17)	Entero_UAB_Phi20_NC_031019(17)	Salmon_epsilon34_NC_011976(17)	Salmon_118970_sal4_NC_030919(15)	Salmon_g341c_NC_013059(13)	Salmon_vB_SemP_Emek_NC_018275(12)	Salmon_SEN22_NC_028696(12)	Salmon_ST64T_NC_004348(12)	Salmon_103203_sal5_NC_031946(9)	Salmon_SPN9CC_NC_017985(7)	Entero_ES18_NC_006949(7)	Entero_P22_NC_002371(6)	Salmon_vB_SosS_Oslo_NC_018279(4)	Shigel_Sf6_NC_005344(3)	Entero_mEp235_NC_019708(3)	Entero_Sf101_NC_027398(3)	Stx2_II_NC_004914(3)	Escher_HK639_NC_016158(2)	Shigel_SfIV_NC_022749(2)	Entero_HK022_NC_002166(2)	Entero_mEp234_NC_019715(2)	Escher_HK75_NC_016160(2)	Entero_c_1_NC_019706(2)	Entero_933W_NC_000924(2)	Entero_mEpX2_NC_019705(2)	Escher_NC_004913(2)	Bacter_APSE_2_NC_011551(1)	Oenoco_phiS13_NC_023560(1)	Entero_HK446_NC_019714(1)	Salmon_ST64B_NC_004313(1)	Entero_Min27_NC_010237(1)	Escher_PA2_NC_028449(1)
ERR1010109	ZZ_483a2c2d03	3	8.4	incomplete	transposase,tail,plate	contig00011,len=152477,cov=31.7,corr=0,spades=NODE_11_length_152477_cov_31.705971_pilon:113905	122331	0	11	8	3	1	0	no	6	Gifsy_2_NC_010393	Salmon_RE_2010_NC_019488(2)	Salmon_SEN5_NC_028701(2)	Salmon_Fels_1_NC_010391(2)	Pseudo_F116_NC_006552(1)	Vibrio_vB_VchM_138_NC_019518(1)	Vibrio_CP_T1_NC_019457(1)	Stenot_S1_NC_011589(1)	Entero_mEp390_NC_019721(1)	Entero_phi80_NC_021190(1)	Burkho_BcepB1A_NC_005886(1)	Gifsy_1_NC_010392(1)	Stenot_Smp131_NC_023588(1)	Entero_HK140_NC_019710(1)	Salmon_Fels_2_NC_010463(1)	Bacill_SPbeta_NC_001884(1)	Stx2_c_1717_NC_011357(1)	Entero_mEp237_NC_019704(1)	Salmon_SJ46_NC_031129(1)	Salmon_SEN4_NC_029015(1)	Entero_phiP27_NC_003356(1)	Entero_HK225_NC_019717(1)
ERR1010109	ZZ_483a2c2d03	4	17.3	incomplete	terminase,tail	contig00011,len=152477,cov=31.7,corr=0,spades=NODE_11_length_152477_cov_31.705971_pilon:134295	151627	0	27	23	4	1	0	no	10	Gifsy_2_NC_010393	Gifsy_1_NC_010392(13)	Salmon_SPN3UB_NC_019545(13)	Salmon_SEN34_NC_028699(8)	Entero_mEp237_NC_019704(6)	Salmon_ST64B_NC_004313(2)	Salmon_Fels_1_NC_010391(2)	Entero_HK225_NC_019717(2)	Salmon_vB_SemP_Emek_NC_018275(2)	Salmon_118970_sal3_NC_031940(2)	Salmon_ST64T_NC_004348(2)	Burkho_Bcep22_NC_005262(1)	Lister_A118_NC_003216(1)	Gordon_Nymphadora_NC_031061(1)	Escher_Akfv33_NC_017969(1)	Shigel_SfIV_NC_022749(1)	Burkho_BcepC6B_NC_005887(1)	Pectob_My1_NC_018837(1)	Entero_DT57C_NC_027356(1)	Entero_mEpX1_NC_019709(1)	Entero_SfV_NC_003444(1)	Entero_phi80_NC_021190(1)	Pectob_ZF40_NC_019522(1)	Cronob_phiES15_NC_018454(1)	Burkho_Bcep43_NC_005342(1)	Stx2_c_1717_NC_011357(1)	Lister_A006_NC_009815(1)	Salmon_SSU5_NC_018843(1)	Burkho_Bcep781_NC_004333(1)	Salmon_SEN4_NC_029015(1)	Salmon_Spc35_NC_015269(1)	Shigel_POCJ13_NC_025434(1)	Pseudo_F116_NC_006552(1)	Salmon_SEN5_NC_028701(1)
ERR1010109	ZZ_483a2c2d03	5	42.9	intact	transposase,integrase,capsid,terminase,head,tail,lysis,plate	contig00012,len=133858,cov=31.7,corr=0,spades=NODE_12_length_133858_cov_31.682587_pilon:48619	91601	0	47	41	6	1	0	yes	8	Salmon_RE_2010_NC_019488	Salmon_Fels_2_NC_010463(33)	Erwini_ENT90_NC_019932(14)	Entero_PsP3_NC_005340(9)	Entero_186_NC_001317(8)	Salmon_SEN1_NC_029003(7)	Salmon_SP_004_NC_021774(5)	Burkho_KS14_NC_015273(4)	Burkho_KS5_NC_015265(4)	Ralsto_RSA1_NC_009382(3)	Salmon_SEN5_NC_028701(3)	Salmon_ST64B_NC_004313(2)	Salmon_SEN4_NC_029015(2)	Pseudo_phiCTX_NC_003278(2)	Ralsto_RSY1_NC_025115(2)	Entero_P2_NC_001895(2)	Escher_pro483_NC_028943(2)	Entero_JSE_NC_012740(1)	Entero_RB49_NC_005066(1)	Hypert_2_NC_014321(1)	Entero_WPhi_NC_005056(1)	Entero_Phi1_NC_009821(1)	Entero_GEC_3S_NC_025425(1)	Bacill_SPbeta_NC_001884(1)	Bacill_G_NC_023719(1)	Pseudo_YMC11/02/R656_NC_028657(1)	Entero_fiAA91_ss_NC_022750(1)	Erwini_vB_EamP_Frozen_NC_031062(1)	Erwini_Ea9_2_NC_023579(1)	Pseudo_PAJU2_NC_011373(1)	Entero_P1_NC_005856(1)	Pseudo_PPpW_3_NC_023006(1)	Salmon_118970_sal3_NC_031940(1)	Mannhe_phiMHaA1_NC_008201(1)
ERR1010109	ZZ_483a2c2d03	6	30.5	intact	tail,protease,portal,terminase,lysis	contig00018,len=42668,cov=31.1,corr=4,spades=NODE_18_length_42668_cov_31.061430_pilon:1771	32349	0	37	35	2	1	0	no	5	Gifsy_2_NC_010393	Salmon_Fels_1_NC_010391(17)	Gifsy_1_NC_010392(14)	Entero_mEp460_NC_019716(14)	Entero_cdtI_NC_009514(12)	Entero_c_1_NC_019706(7)	Entero_lambda_NC_001416(4)	Salmon_SEN34_NC_028699(4)	Entero_mEp213_NC_019720(4)	Entero_HK629_NC_019711(3)	Salmon_SPN3UB_NC_019545(3)	Entero_HK630_NC_019723(3)	Entero_BP_4795_NC_004813(2)	Cronob_phiES15_NC_018454(2)	Salmon_SEN4_NC_029015(2)	Salmon_RE_2010_NC_019488(2)	Salmon_SEN5_NC_028701(2)	Entero_YYZ_2008_NC_011356(2)	Escher_D108_NC_013594(1)	Salmon_ST64B_NC_004313(1)	Klebsi_phiKO2_NC_005857(1)	Entero_Mu_NC_000929(1)	Vibrio_VP882_NC_009016(1)	Pseudo_MD8_NC_031091(1)	Entero_vB_EcoM_VR25_NC_028925(1)	Stx2_c_1717_NC_011357(1)	Entero_mEp237_NC_019704(1)	Entero_HK225_NC_019717(1)	Entero_N15_NC_001901(1)	Salmon_118970_sal3_NC_031940(1)	Yersin_PY54_NC_005069(1)	Salmon_Fels_2_NC_010463(1)	Salmon_SJ46_NC_031129(1)	Escher_APCEc01_NC_029091(1)
ERR1010168	ZZ_a670190b4c	1	62.7	intact	transposase,tail,plate,capsid,head,terminase,lysin,lysis,integrase	contig00001,len=1070284,cov=29.4,corr=4,spades=NODE_1_length_1070284_cov_29.411053_pilon:737971	800750	2	64	56	8	1	0	yes	9	Salmon_118970_sal3_NC_031940	Salmon_ST64B_NC_004313(40)	Shigel_SfII_NC_021857(12)	Shigel_SfIV_NC_022749(9)	Entero_SfV_NC_003444(8)	Entero_SfI_NC_027339(8)	Entero_phiP27_NC_003356(5)	Entero_mEp460_NC_019716(5)	Salmon_SJ46_NC_031129(3)	Salmon_vB_SemP_Emek_NC_018275(2)	Entero_cdtI_NC_009514(2)	Bacter_APSE_2_NC_011551(1)	Clostr_phiC2_NC_009231(1)	Lister_A118_NC_003216(1)	Gordon_Nymphadora_NC_031061(1)	Stx2_vB_EcoP_24B_NC_027984(1)	Salmon_SP_004_NC_021774(1)	Entero_Mu_NC_000929(1)	Endosy_APSE_1_NC_000935(1)	Entero_HK106_NC_019768(1)	Entero_mEp390_NC_019721(1)	Thermu_OH2_NC_021784(1)	Salmon_Fels_1_NC_010391(1)	Pectob_ZF40_NC_019522(1)	Entero_EFC_1_NC_025453(1)	Clostr_phiMMP02_NC_019421(1)	Lister_A006_NC_009815(1)	Salmon_SPN3UB_NC_019545(1)	Entero_HK633_NC_019719(1)	Salmon_SEN34_NC_028699(1)	Entero_P1_NC_005856(1)	Salmon_g341c_NC_013059(1)	Entero_933W_NC_000924(1)	Clostr_phiMMP03_NC_028959(1)
ERR1010168	ZZ_a670190b4c	2	45.3	questionable	portal,transposase,tail	contig00002,len=559058,cov=28.9,corr=11,spades=NODE_2_length_559058_cov_28.883064_pilon:321274	366623	0	68	60	8	1	0	yes	24	Salmon_ST160_NC_014900	Entero_ST104_NC_005841(19)	Entero_UAB_Phi20_NC_031019(18)	Salmon_SE1_NC_011802(17)	Salmon_epsilon34_NC_011976(17)	Salmon_ST64T_NC_004348(14)	Salmon_118970_sal4_NC_030919(13)	Salmon_g341c_NC_013059(13)	Salmon_vB_SemP_Emek_NC_018275(13)	Salmon_SEN22_NC_028696(12)	Entero_ES18_NC_006949(8)	Salmon_103203_sal5_NC_031946(7)	Salmon_SPN9CC_NC_017985(7)	Entero_P22_NC_002371(5)	Salmon_vB_SosS_Oslo_NC_018279(4)	Shigel_Sf6_NC_005344(3)	Entero_mEp235_NC_019708(3)	Escher_HK75_NC_016160(3)	Entero_Sf101_NC_027398(3)	Stx2_II_NC_004914(3)	Entero_mEp234_NC_019715(2)	Escher_NC_004913(2)	Escher_HK639_NC_016158(2)	Shigel_SfIV_NC_022749(2)	Entero_HK022_NC_002166(2)	Entero_c_1_NC_019706(2)	Entero_933W_NC_000924(2)	Entero_mEpX2_NC_019705(2)	Salmon_ST64B_NC_004313(1)	Escher_PA2_NC_028449(1)	Entero_HK629_NC_019711(1)	Entero_HK542_NC_019769(1)	Salmon_SPN3UB_NC_019545(1)	Entero_HK225_NC_019717(1)
ERR1010168	ZZ_a670190b4c	3	8.4	incomplete	transposase,tail,plate	contig00003,len=495020,cov=29.1,corr=4,spades=NODE_3_length_495020_cov_29.065889_pilon:229090	237516	0	10	8	2	1	0	no	6	Gifsy_2_NC_010393	Salmon_RE_2010_NC_019488(2)	Salmon_SEN5_NC_028701(2)	Salmon_Fels_1_NC_010391(2)	Pseudo_F116_NC_006552(1)	Vibrio_vB_VchM_138_NC_019518(1)	Vibrio_CP_T1_NC_019457(1)	Stenot_S1_NC_011589(1)	Entero_mEp390_NC_019721(1)	Entero_phi80_NC_021190(1)	Burkho_BcepB1A_NC_005886(1)	Gifsy_1_NC_010392(1)	Stenot_Smp131_NC_023588(1)	Entero_HK140_NC_019710(1)	Salmon_Fels_2_NC_010463(1)	Bacill_SPbeta_NC_001884(1)	Stx2_c_1717_NC_011357(1)	Entero_mEp237_NC_019704(1)	Salmon_SJ46_NC_031129(1)	Salmon_SEN4_NC_029015(1)	Entero_phiP27_NC_003356(1)	Entero_HK225_NC_019717(1)
ERR1010168	ZZ_a670190b4c	4	23.6	incomplete	terminase,tail,integrase	contig00003,len=495020,cov=29.1,corr=4,spades=NODE_3_length_495020_cov_29.065889_pilon:249480	273171	0	32	28	4	1	0	yes	10	Gifsy_2_NC_010393	Salmon_SPN3UB_NC_019545(16)	Gifsy_1_NC_010392(15)	Salmon_SEN34_NC_028699(9)	Entero_mEp237_NC_019704(7)	Salmon_Fels_1_NC_010391(3)	Entero_HK225_NC_019717(3)	Entero_YYZ_2008_NC_011356(3)	Salmon_ST64B_NC_004313(2)	Entero_BP_4795_NC_004813(2)	Entero_phi80_NC_021190(2)	Entero_phiP27_NC_003356(2)	Salmon_vB_SemP_Emek_NC_018275(2)	Salmon_118970_sal3_NC_031940(2)	Salmon_ST64T_NC_004348(2)	Burkho_Bcep22_NC_005262(1)	Lister_A118_NC_003216(1)	Gordon_Nymphadora_NC_031061(1)	Escher_Akfv33_NC_017969(1)	Shigel_SfIV_NC_022749(1)	Burkho_BcepC6B_NC_005887(1)	Pectob_My1_NC_018837(1)	Entero_DT57C_NC_027356(1)	Entero_mEpX1_NC_019709(1)	Entero_SfV_NC_003444(1)	Pectob_ZF40_NC_019522(1)	Cronob_phiES15_NC_018454(1)	Burkho_Bcep43_NC_005342(1)	Stx2_c_1717_NC_011357(1)	Lister_A006_NC_009815(1)	Salmon_SSU5_NC_018843(1)	Burkho_Bcep781_NC_004333(1)	Salmon_SEN4_NC_029015(1)	Salmon_Spc35_NC_015269(1)
ERR1010168	ZZ_a670190b4c	5	42.9	intact	transposase,integrase,capsid,terminase,head,tail,lysis,plate	contig00011,len=133858,cov=29.1,corr=0,spades=NODE_11_length_133858_cov_29.092779_pilon:48619	91601	0	47	41	6	1	0	yes	8	Salmon_RE_2010_NC_019488	Salmon_Fels_2_NC_010463(33)	Erwini_ENT90_NC_019932(14)	Entero_PsP3_NC_005340(9)	Entero_186_NC_001317(8)	Salmon_SEN1_NC_029003(7)	Salmon_SP_004_NC_021774(5)	Burkho_KS14_NC_015273(4)	Burkho_KS5_NC_015265(4)	Ralsto_RSA1_NC_009382(3)	Salmon_SEN5_NC_028701(3)	Salmon_ST64B_NC_004313(2)	Salmon_SEN4_NC_029015(2)	Pseudo_phiCTX_NC_003278(2)	Ralsto_RSY1_NC_025115(2)	Entero_P2_NC_001895(2)	Escher_pro483_NC_028943(2)	Entero_JSE_NC_012740(1)	Entero_RB49_NC_005066(1)	Hypert_2_NC_014321(1)	Entero_WPhi_NC_005056(1)	Entero_Phi1_NC_009821(1)	Entero_GEC_3S_NC_025425(1)	Bacill_SPbeta_NC_001884(1)	Bacill_G_NC_023719(1)	Pseudo_YMC11/02/R656_NC_028657(1)	Entero_fiAA91_ss_NC_022750(1)	Erwini_vB_EamP_Frozen_NC_031062(1)	Erwini_Ea9_2_NC_023579(1)	Pseudo_PAJU2_NC_011373(1)	Entero_P1_NC_005856(1)	Pseudo_PPpW_3_NC_023006(1)	Salmon_118970_sal3_NC_031940(1)	Mannhe_phiMHaA1_NC_008201(1)
ERR1010168	ZZ_a670190b4c	6	30.5	intact	tail,protease,portal,terminase,lysis	contig00018,len=42668,cov=29.6,corr=3,spades=NODE_18_length_42668_cov_29.571888_pilon:1771	32349	0	37	35	2	1	0	no	5	Gifsy_2_NC_010393	Salmon_Fels_1_NC_010391(17)	Gifsy_1_NC_010392(14)	Entero_mEp460_NC_019716(14)	Entero_cdtI_NC_009514(12)	Entero_c_1_NC_019706(7)	Entero_lambda_NC_001416(4)	Salmon_SEN34_NC_028699(4)	Entero_mEp213_NC_019720(4)	Entero_HK629_NC_019711(3)	Salmon_SPN3UB_NC_019545(3)	Entero_HK630_NC_019723(3)	Entero_BP_4795_NC_004813(2)	Cronob_phiES15_NC_018454(2)	Salmon_SEN4_NC_029015(2)	Salmon_RE_2010_NC_019488(2)	Salmon_SEN5_NC_028701(2)	Entero_YYZ_2008_NC_011356(2)	Escher_D108_NC_013594(1)	Salmon_ST64B_NC_004313(1)	Klebsi_phiKO2_NC_005857(1)	Entero_Mu_NC_000929(1)	Vibrio_VP882_NC_009016(1)	Pseudo_MD8_NC_031091(1)	Entero_vB_EcoM_VR25_NC_028925(1)	Stx2_c_1717_NC_011357(1)	Entero_mEp237_NC_019704(1)	Entero_HK225_NC_019717(1)	Entero_N15_NC_001901(1)	Salmon_118970_sal3_NC_031940(1)	Yersin_PY54_NC_005069(1)	Salmon_Fels_2_NC_010463(1)	Salmon_SJ46_NC_031129(1)	Escher_APCEc01_NC_029091(1)
ERR2230899	ZZ_347d566cda	1	42.9	intact	tail,plate,lysis,head,terminase,capsid,integrase,transposase	contig00001,len=679352,cov=16.2,corr=0,spades=NODE_1_length_679352_cov_16.218579_pilon:42354	85336	0	52	43	9	1	0	yes	8	Salmon_RE_2010_NC_019488	Salmon_Fels_2_NC_010463(34)	Erwini_ENT90_NC_019932(13)	Entero_PsP3_NC_005340(10)	Entero_186_NC_001317(9)	Salmon_SEN1_NC_029003(7)	Salmon_SP_004_NC_021774(5)	Burkho_KS14_NC_015273(4)	Burkho_KS5_NC_015265(4)	Escher_pro483_NC_028943(4)	Ralsto_RSA1_NC_009382(3)	Salmon_SEN5_NC_028701(3)	Salmon_ST64B_NC_004313(2)	Pseudo_phiCTX_NC_003278(2)	Salmon_SEN4_NC_029015(2)	Entero_fiAA91_ss_NC_022750(2)	Ralsto_RSY1_NC_025115(2)	Entero_P2_NC_001895(2)	Entero_JSE_NC_012740(1)	Hypert_2_NC_014321(1)	Entero_RB49_NC_005066(1)	Entero_WPhi_NC_005056(1)	Entero_Phi1_NC_009821(1)	Entero_GEC_3S_NC_025425(1)	Bacill_SPbeta_NC_001884(1)	Bacill_G_NC_023719(1)	Pseudo_YMC11/02/R656_NC_028657(1)	Erwini_vB_EamP_Frozen_NC_031062(1)	Burkho_KL3_NC_015266(1)	Erwini_Ea9_2_NC_023579(1)	Entero_P1_NC_005856(1)	Pseudo_PAJU2_NC_011373(1)	Escher_pro147_NC_028896(1)	Pseudo_PPpW_3_NC_023006(1)
ERR2230899	ZZ_347d566cda	2	19.9	questionable	integrase,lysin,tail,terminase	contig00002,len=654747,cov=13.8,corr=0,spades=NODE_2_length_654747_cov_13.848100_pilon:226511	246492	0	15	10	5	1	0	yes	7	Salmon_Fels_1_NC_010391	Gifsy_1_NC_010392(2)	Salmon_SEN4_NC_029015(2)	Salmon_SEN5_NC_028701(2)	Salmon_SPN1S_NC_016761(2)	Entero_Tyrion_NC_031077(1)	Escher_HK639_NC_016158(1)	Cronob_vB_CsaM_GAP32_NC_019401(1)	Salmon_ST64B_NC_004313(1)	Escher_vB_EcoM_ECO1230_10_NC_027995(1)	Pseudo_H101_NC_029094(1)	Erwini_phiEt88_NC_015295(1)	Entero_mEp235_NC_019708(1)	Entero_lambda_NC_001416(1)	Escher_TL_2011b_NC_019445(1)	Entero_HK106_NC_019768(1)	Entero_HK022_NC_002166(1)	Entero_mEp390_NC_019721(1)	Pectob_ZF40_NC_019522(1)	Entero_PsP3_NC_005340(1)	Salmon_SEN34_NC_028699(1)	Clostr_phiCTC2A_NC_030949(1)	Entero_N15_NC_001901(1)	Salmon_SEN1_NC_029003(1)	Entero_HK97_NC_002167(1)	Entero_P1_NC_005856(1)	Entero_c_1_NC_019706(1)	Sinorh_phiN3_NC_028945(1)	Gifsy_2_NC_010393(1)	Pseudo_PPpW_3_NC_023006(1)	Entero_mEp213_NC_019720(1)	Entero_mEp460_NC_019716(1)	Clostr_phiCT9441A_NC_029022(1)	Entero_Arya_NC_031048(1)
ERR2230899	ZZ_347d566cda	3	44.4	incomplete	portal	contig00006,len=362997,cov=17.5,corr=3,spades=NODE_6_length_362997_cov_17.494205_pilon:287	44777	1	69	57	12	1	0	yes	22	Salmon_ST160_NC_014900	Salmon_SE1_NC_011802(18)	Entero_ST104_NC_005841(18)	Salmon_epsilon34_NC_011976(17)	Entero_UAB_Phi20_NC_031019(16)	Salmon_118970_sal4_NC_030919(14)	Salmon_g341c_NC_013059(14)	Salmon_ST64T_NC_004348(13)	Salmon_vB_SemP_Emek_NC_018275(11)	Salmon_SEN22_NC_028696(11)	Salmon_103203_sal5_NC_031946(8)	Entero_ES18_NC_006949(7)	Entero_P22_NC_002371(6)	Salmon_SPN9CC_NC_017985(6)	Shigel_Sf6_NC_005344(4)	Salmon_vB_SosS_Oslo_NC_018279(4)	Entero_Sf101_NC_027398(4)	Stx2_II_NC_004914(4)	Entero_lambda_NC_001416(3)	Escher_HK639_NC_016158(2)	Entero_mEp235_NC_019708(2)	Entero_HK022_NC_002166(2)	Entero_mEp234_NC_019715(2)	Stx2_c_1717_NC_011357(2)	Escher_HK75_NC_016160(2)	Entero_c_1_NC_019706(2)	Entero_933W_NC_000924(2)	Entero_SfI_NC_027339(2)	Entero_VT2_Sakai_NC_000902(2)	Entero_mEpX2_NC_019705(2)	Escher_NC_004913(2)	Bacter_APSE_2_NC_011551(1)	Entero_HK446_NC_019714(1)	Salmon_ST64B_NC_004313(1)
ERR2230899	ZZ_347d566cda	4	52.7	intact	transposase,tail,plate,capsid,head,terminase,lysin,lysis,integrase	contig00007,len=327605,cov=18.0,corr=0,spades=NODE_7_length_327605_cov_18.023230_pilon:7045	59762	2	64	56	8	1	0	yes	9	Salmon_118970_sal3_NC_031940	Salmon_ST64B_NC_004313(40)	Shigel_SfII_NC_021857(12)	Shigel_SfIV_NC_022749(9)	Entero_SfV_NC_003444(8)	Entero_SfI_NC_027339(8)	Entero_phiP27_NC_003356(5)	Entero_mEp460_NC_019716(5)	Salmon_SJ46_NC_031129(3)	Salmon_vB_SemP_Emek_NC_018275(2)	Entero_cdtI_NC_009514(2)	Bacter_APSE_2_NC_011551(1)	Clostr_phiC2_NC_009231(1)	Lister_A118_NC_003216(1)	Gordon_Nymphadora_NC_031061(1)	Stx2_vB_EcoP_24B_NC_027984(1)	Salmon_SP_004_NC_021774(1)	Entero_Mu_NC_000929(1)	Endosy_APSE_1_NC_000935(1)	Entero_HK106_NC_019768(1)	Entero_mEp390_NC_019721(1)	Thermu_OH2_NC_021784(1)	Salmon_Fels_1_NC_010391(1)	Pectob_ZF40_NC_019522(1)	Entero_EFC_1_NC_025453(1)	Clostr_phiMMP02_NC_019421(1)	Lister_A006_NC_009815(1)	Salmon_SPN3UB_NC_019545(1)	Entero_HK633_NC_019719(1)	Salmon_SEN34_NC_028699(1)	Entero_P1_NC_005856(1)	Salmon_g341c_NC_013059(1)	Entero_933W_NC_000924(1)	Clostr_phiMMP03_NC_028959(1)
ERR2230899	ZZ_347d566cda	5	30.6	intact	tail,protease,portal,terminase,lysis	contig00019,len=42675,cov=15.5,corr=0,spades=NODE_19_length_42675_cov_15.496055_pilon:1712	32332	0	37	35	2	1	0	no	5	Gifsy_2_NC_010393	Salmon_Fels_1_NC_010391(17)	Gifsy_1_NC_010392(14)	Entero_mEp460_NC_019716(14)	Entero_cdtI_NC_009514(12)	Entero_c_1_NC_019706(7)	Entero_lambda_NC_001416(4)	Salmon_SEN34_NC_028699(4)	Entero_mEp213_NC_019720(4)	Entero_HK629_NC_019711(3)	Salmon_SPN3UB_NC_019545(3)	Entero_HK630_NC_019723(3)	Entero_BP_4795_NC_004813(2)	Cronob_phiES15_NC_018454(2)	Salmon_SEN4_NC_029015(2)	Salmon_RE_2010_NC_019488(2)	Salmon_SEN5_NC_028701(2)	Entero_YYZ_2008_NC_011356(2)	Escher_D108_NC_013594(1)	Salmon_ST64B_NC_004313(1)	Klebsi_phiKO2_NC_005857(1)	Entero_Mu_NC_000929(1)	Vibrio_VP882_NC_009016(1)	Pseudo_MD8_NC_031091(1)	Entero_vB_EcoM_VR25_NC_028925(1)	Stx2_c_1717_NC_011357(1)	Entero_mEp237_NC_019704(1)	Entero_HK225_NC_019717(1)	Entero_N15_NC_001901(1)	Salmon_118970_sal3_NC_031940(1)	Yersin_PY54_NC_005069(1)	Salmon_Fels_2_NC_010463(1)	Salmon_SJ46_NC_031129(1)	Escher_APCEc01_NC_029091(1)
ERR2230899	ZZ_347d566cda	6	17.3	incomplete	tail,terminase	contig00020,len=32907,cov=16.0,corr=0,spades=NODE_20_length_32907_cov_15.977237_pilon:875	18207	0	29	24	5	1	0	no	10	Salmon_SPN3UB_NC_019545	Gifsy_2_NC_010393(13)	Gifsy_1_NC_010392(12)	Salmon_SEN34_NC_028699(9)	Entero_mEp237_NC_019704(7)	Salmon_ST64B_NC_004313(2)	Salmon_Fels_1_NC_010391(2)	Entero_HK225_NC_019717(2)	Salmon_vB_SemP_Emek_NC_018275(2)	Salmon_118970_sal3_NC_031940(2)	Salmon_ST64T_NC_004348(2)	Burkho_Bcep22_NC_005262(1)	Lister_A118_NC_003216(1)	Gordon_Nymphadora_NC_031061(1)	Escher_Akfv33_NC_017969(1)	Pectob_My1_NC_018837(1)	Burkho_BcepC6B_NC_005887(1)	Shigel_SfIV_NC_022749(1)	Entero_DT57C_NC_027356(1)	Entero_mEpX1_NC_019709(1)	Entero_SfV_NC_003444(1)	Entero_phi80_NC_021190(1)	Pectob_ZF40_NC_019522(1)	Burkho_Bcep43_NC_005342(1)	Cronob_phiES15_NC_018454(1)	Stx2_c_1717_NC_011357(1)	Lister_A006_NC_009815(1)	Burkho_Bcep781_NC_004333(1)	Salmon_SSU5_NC_018843(1)	Salmon_SEN4_NC_029015(1)	Salmon_Spc35_NC_015269(1)	Shigel_POCJ13_NC_025434(1)	Pseudo_F116_NC_006552(1)	Salmon_SEN5_NC_028701(1)
ERR2230900	ZZ_eb2e21748a	1	42.9	intact	tail,plate,lysis,head,terminase,capsid,integrase,transposase	contig00001,len=679392,cov=26.5,corr=0,spades=NODE_1_length_679392_cov_26.506382_pilon:42374	85356	0	52	43	9	1	0	yes	8	Salmon_RE_2010_NC_019488	Salmon_Fels_2_NC_010463(34)	Erwini_ENT90_NC_019932(13)	Entero_PsP3_NC_005340(10)	Entero_186_NC_001317(9)	Salmon_SEN1_NC_029003(7)	Salmon_SP_004_NC_021774(5)	Burkho_KS14_NC_015273(4)	Burkho_KS5_NC_015265(4)	Escher_pro483_NC_028943(4)	Ralsto_RSA1_NC_009382(3)	Salmon_SEN5_NC_028701(3)	Salmon_ST64B_NC_004313(2)	Pseudo_phiCTX_NC_003278(2)	Salmon_SEN4_NC_029015(2)	Entero_fiAA91_ss_NC_022750(2)	Ralsto_RSY1_NC_025115(2)	Entero_P2_NC_001895(2)	Entero_JSE_NC_012740(1)	Hypert_2_NC_014321(1)	Entero_RB49_NC_005066(1)	Entero_WPhi_NC_005056(1)	Entero_Phi1_NC_009821(1)	Entero_GEC_3S_NC_025425(1)	Bacill_SPbeta_NC_001884(1)	Bacill_G_NC_023719(1)	Pseudo_YMC11/02/R656_NC_028657(1)	Erwini_vB_EamP_Frozen_NC_031062(1)	Burkho_KL3_NC_015266(1)	Erwini_Ea9_2_NC_023579(1)	Entero_P1_NC_005856(1)	Pseudo_PAJU2_NC_011373(1)	Escher_pro147_NC_028896(1)	Pseudo_PPpW_3_NC_023006(1)
ERR2230900	ZZ_eb2e21748a	2	49.3	questionable	tail,transposase,portal	contig00003,len=560341,cov=25.1,corr=0,spades=NODE_3_length_560341_cov_25.090450_pilon:192315	241669	1	70	60	10	1	0	yes	24	Salmon_ST160_NC_014900	Salmon_SE1_NC_011802(18)	Entero_UAB_Phi20_NC_031019(17)	Salmon_epsilon34_NC_011976(17)	Entero_ST104_NC_005841(16)	Salmon_118970_sal4_NC_030919(15)	Salmon_g341c_NC_013059(13)	Salmon_ST64T_NC_004348(12)	Salmon_vB_SemP_Emek_NC_018275(12)	Salmon_SEN22_NC_028696(12)	Salmon_103203_sal5_NC_031946(9)	Salmon_SPN9CC_NC_017985(7)	Entero_ES18_NC_006949(7)	Entero_P22_NC_002371(6)	Salmon_vB_SosS_Oslo_NC_018279(4)	Shigel_Sf6_NC_005344(3)	Entero_mEp235_NC_019708(3)	Entero_Sf101_NC_027398(3)	Stx2_II_NC_004914(3)	Entero_mEp234_NC_019715(2)	Escher_HK75_NC_016160(2)	Escher_NC_004913(2)	Escher_HK639_NC_016158(2)	Shigel_SfIV_NC_022749(2)	Entero_HK022_NC_002166(2)	Entero_c_1_NC_019706(2)	Entero_933W_NC_000924(2)	Entero_mEpX2_NC_019705(2)	Oenoco_phiS13_NC_023560(1)	Salmon_ST64B_NC_004313(1)	Escher_PA2_NC_028449(1)	Oenoco_phi9805_NC_023559(1)	Sodali_phiSG1_NC_007902(1)	Entero_HK542_NC_019769(1)
ERR2230900	ZZ_eb2e21748a	3	52.7	intact	transposase,tail,plate,capsid,head,terminase,lysin,lysis,integrase	contig00006,len=321453,cov=25.2,corr=0,spades=NODE_6_length_321453_cov_25.233409_pilon:872	53589	2	64	56	8	1	0	yes	9	Salmon_118970_sal3_NC_031940	Salmon_ST64B_NC_004313(40)	Shigel_SfII_NC_021857(12)	Shigel_SfIV_NC_022749(9)	Entero_SfV_NC_003444(8)	Entero_SfI_NC_027339(8)	Entero_phiP27_NC_003356(5)	Entero_mEp460_NC_019716(5)	Salmon_SJ46_NC_031129(3)	Salmon_vB_SemP_Emek_NC_018275(2)	Entero_cdtI_NC_009514(2)	Bacter_APSE_2_NC_011551(1)	Clostr_phiC2_NC_009231(1)	Lister_A118_NC_003216(1)	Gordon_Nymphadora_NC_031061(1)	Stx2_vB_EcoP_24B_NC_027984(1)	Salmon_SP_004_NC_021774(1)	Entero_Mu_NC_000929(1)	Endosy_APSE_1_NC_000935(1)	Entero_HK106_NC_019768(1)	Entero_mEp390_NC_019721(1)	Thermu_OH2_NC_021784(1)	Salmon_Fels_1_NC_010391(1)	Pectob_ZF40_NC_019522(1)	Entero_EFC_1_NC_025453(1)	Clostr_phiMMP02_NC_019421(1)	Lister_A006_NC_009815(1)	Salmon_SPN3UB_NC_019545(1)	Entero_HK633_NC_019719(1)	Salmon_SEN34_NC_028699(1)	Entero_P1_NC_005856(1)	Salmon_g341c_NC_013059(1)	Entero_933W_NC_000924(1)	Clostr_phiMMP03_NC_028959(1)
ERR2230900	ZZ_eb2e21748a	4	39.9	incomplete	integrase,tail,terminase	contig00007,len=261126,cov=22.8,corr=0,spades=NODE_7_length_261126_cov_22.779082_pilon:207585	247514	0	32	29	3	1	0	yes	10	Gifsy_2_NC_010393	Salmon_SPN3UB_NC_019545(17)	Gifsy_1_NC_010392(15)	Salmon_SEN34_NC_028699(10)	Entero_mEp237_NC_019704(8)	Salmon_Fels_1_NC_010391(3)	Entero_HK225_NC_019717(3)	Entero_YYZ_2008_NC_011356(3)	Salmon_ST64B_NC_004313(2)	Entero_phi80_NC_021190(2)	Entero_BP_4795_NC_004813(2)	Entero_phiP27_NC_003356(2)	Salmon_vB_SemP_Emek_NC_018275(2)	Salmon_118970_sal3_NC_031940(2)	Salmon_ST64T_NC_004348(2)	Burkho_Bcep22_NC_005262(1)	Lister_A118_NC_003216(1)	Gordon_Nymphadora_NC_031061(1)	Escher_Akfv33_NC_017969(1)	Pectob_My1_NC_018837(1)	Burkho_BcepC6B_NC_005887(1)	Shigel_SfIV_NC_022749(1)	Entero_DT57C_NC_027356(1)	Entero_mEpX1_NC_019709(1)	Entero_SfV_NC_003444(1)	Pectob_ZF40_NC_019522(1)	Burkho_Bcep43_NC_005342(1)	Cronob_phiES15_NC_018454(1)	Stx2_c_1717_NC_011357(1)	Lister_A006_NC_009815(1)	Burkho_Bcep781_NC_004333(1)	Salmon_SSU5_NC_018843(1)	Salmon_SEN4_NC_029015(1)	Salmon_Spc35_NC_015269(1)
ERR2230900	ZZ_eb2e21748a	5	46.8	intact	integrase,lysis,terminase,portal,protease,tail	contig00018,len=46909,cov=23.8,corr=2,spades=NODE_18_length_46909_cov_23.784905_pilon:1	46829	0	56	45	11	1	0	yes	14	Gifsy_2_NC_010393	Salmon_Fels_1_NC_010391(17)	Gifsy_1_NC_010392(15)	Entero_mEp460_NC_019716(13)	Entero_cdtI_NC_009514(12)	Entero_c_1_NC_019706(7)	Salmon_SEN34_NC_028699(6)	Entero_lambda_NC_001416(5)	Entero_mEp213_NC_019720(5)	Entero_HK629_NC_019711(4)	Entero_mEp237_NC_019704(4)	Salmon_SPN3UB_NC_019545(4)	Entero_HK630_NC_019723(4)	Cronob_phiES15_NC_018454(3)	Entero_HK225_NC_019717(3)	Entero_Tyrion_NC_031077(2)	Escher_TL_2011b_NC_019445(2)	Entero_BP_4795_NC_004813(2)	Entero_phi80_NC_021190(2)	Salmon_SEN4_NC_029015(2)	Salmon_RE_2010_NC_019488(2)	Entero_933W_NC_000924(2)	Salmon_SEN5_NC_028701(2)	Entero_YYZ_2008_NC_011356(2)	Salmon_SPN1S_NC_016761(2)	Salmon_epsilon15_NC_004775(2)	Escher_HK639_NC_016158(1)	Escher_D108_NC_013594(1)	Salmon_ST64B_NC_004313(1)	Bacill_SP_15_NC_031245(1)	Entero_Min27_NC_010237(1)	Erwini_phiEt88_NC_015295(1)	Entero_mEp235_NC_019708(1)	Klebsi_phiKO2_NC_005857(1)
ERR2230901	ZZ_040e694911	1	63	intact	transposase,tail,plate,capsid,head,terminase,lysin,lysis,integrase	contig00001,len=1062438,cov=24.4,corr=0,spades=NODE_1_length_1062438_cov_24.379490_pilon:734424	797468	2	64	56	8	1	0	yes	9	Salmon_118970_sal3_NC_031940	Salmon_ST64B_NC_004313(40)	Shigel_SfII_NC_021857(12)	Shigel_SfIV_NC_022749(9)	Entero_SfV_NC_003444(8)	Entero_SfI_NC_027339(8)	Entero_phiP27_NC_003356(5)	Entero_mEp460_NC_019716(5)	Salmon_SJ46_NC_031129(3)	Salmon_vB_SemP_Emek_NC_018275(2)	Entero_cdtI_NC_009514(2)	Bacter_APSE_2_NC_011551(1)	Clostr_phiC2_NC_009231(1)	Lister_A118_NC_003216(1)	Gordon_Nymphadora_NC_031061(1)	Stx2_vB_EcoP_24B_NC_027984(1)	Salmon_SP_004_NC_021774(1)	Entero_Mu_NC_000929(1)	Endosy_APSE_1_NC_000935(1)	Entero_HK106_NC_019768(1)	Entero_mEp390_NC_019721(1)	Thermu_OH2_NC_021784(1)	Salmon_Fels_1_NC_010391(1)	Pectob_ZF40_NC_019522(1)	Entero_EFC_1_NC_025453(1)	Clostr_phiMMP02_NC_019421(1)	Lister_A006_NC_009815(1)	Salmon_SPN3UB_NC_019545(1)	Entero_HK633_NC_019719(1)	Salmon_SEN34_NC_028699(1)	Entero_P1_NC_005856(1)	Salmon_g341c_NC_013059(1)	Entero_933W_NC_000924(1)	Clostr_phiMMP03_NC_028959(1)
ERR2230901	ZZ_040e694911	2	42.9	intact	tail,plate,lysis,head,terminase,capsid,integrase,transposase	contig00002,len=679646,cov=27.5,corr=0,spades=NODE_2_length_679646_cov_27.498569_pilon:42359	85341	0	52	43	9	1	0	yes	8	Salmon_RE_2010_NC_019488	Salmon_Fels_2_NC_010463(34)	Erwini_ENT90_NC_019932(13)	Entero_PsP3_NC_005340(10)	Entero_186_NC_001317(9)	Salmon_SEN1_NC_029003(7)	Salmon_SP_004_NC_021774(5)	Burkho_KS14_NC_015273(4)	Burkho_KS5_NC_015265(4)	Escher_pro483_NC_028943(4)	Ralsto_RSA1_NC_009382(3)	Salmon_SEN5_NC_028701(3)	Salmon_ST64B_NC_004313(2)	Pseudo_phiCTX_NC_003278(2)	Salmon_SEN4_NC_029015(2)	Entero_fiAA91_ss_NC_022750(2)	Ralsto_RSY1_NC_025115(2)	Entero_P2_NC_001895(2)	Entero_JSE_NC_012740(1)	Hypert_2_NC_014321(1)	Entero_RB49_NC_005066(1)	Entero_WPhi_NC_005056(1)	Entero_Phi1_NC_009821(1)	Entero_GEC_3S_NC_025425(1)	Bacill_SPbeta_NC_001884(1)	Bacill_G_NC_023719(1)	Pseudo_YMC11/02/R656_NC_028657(1)	Erwini_vB_EamP_Frozen_NC_031062(1)	Burkho_KL3_NC_015266(1)	Erwini_Ea9_2_NC_023579(1)	Entero_P1_NC_005856(1)	Pseudo_PAJU2_NC_011373(1)	Escher_pro147_NC_028896(1)	Pseudo_PPpW_3_NC_023006(1)
ERR2230901	ZZ_040e694911	3	49.3	questionable	tail,transposase,portal	contig00003,len=480439,cov=27.4,corr=0,spades=NODE_3_length_480439_cov_27.369323_pilon:112453	161807	1	70	60	10	1	0	yes	24	Salmon_ST160_NC_014900	Salmon_SE1_NC_011802(18)	Entero_UAB_Phi20_NC_031019(17)	Salmon_epsilon34_NC_011976(17)	Entero_ST104_NC_005841(16)	Salmon_118970_sal4_NC_030919(15)	Salmon_g341c_NC_013059(13)	Salmon_ST64T_NC_004348(12)	Salmon_vB_SemP_Emek_NC_018275(12)	Salmon_SEN22_NC_028696(12)	Salmon_103203_sal5_NC_031946(9)	Salmon_SPN9CC_NC_017985(7)	Entero_ES18_NC_006949(7)	Entero_P22_NC_002371(6)	Salmon_vB_SosS_Oslo_NC_018279(4)	Shigel_Sf6_NC_005344(3)	Entero_mEp235_NC_019708(3)	Entero_Sf101_NC_027398(3)	Stx2_II_NC_004914(3)	Entero_mEp234_NC_019715(2)	Escher_HK75_NC_016160(2)	Escher_NC_004913(2)	Escher_HK639_NC_016158(2)	Shigel_SfIV_NC_022749(2)	Entero_HK022_NC_002166(2)	Entero_c_1_NC_019706(2)	Entero_933W_NC_000924(2)	Entero_mEpX2_NC_019705(2)	Oenoco_phiS13_NC_023560(1)	Salmon_ST64B_NC_004313(1)	Escher_PA2_NC_028449(1)	Oenoco_phi9805_NC_023559(1)	Sodali_phiSG1_NC_007902(1)	Entero_HK542_NC_019769(1)
ERR2230901	ZZ_040e694911	4	23.6	incomplete	terminase,tail,integrase	contig00007,len=261071,cov=23.4,corr=3,spades=NODE_7_length_261071_cov_23.357657_pilon:16431	40122	0	32	28	4	1	0	yes	10	Gifsy_2_NC_010393	Salmon_SPN3UB_NC_019545(16)	Gifsy_1_NC_010392(15)	Salmon_SEN34_NC_028699(9)	Entero_mEp237_NC_019704(7)	Salmon_Fels_1_NC_010391(3)	Entero_HK225_NC_019717(3)	Entero_YYZ_2008_NC_011356(3)	Salmon_ST64B_NC_004313(2)	Entero_BP_4795_NC_004813(2)	Entero_phi80_NC_021190(2)	Entero_phiP27_NC_003356(2)	Salmon_vB_SemP_Emek_NC_018275(2)	Salmon_118970_sal3_NC_031940(2)	Salmon_ST64T_NC_004348(2)	Burkho_Bcep22_NC_005262(1)	Lister_A118_NC_003216(1)	Gordon_Nymphadora_NC_031061(1)	Escher_Akfv33_NC_017969(1)	Shigel_SfIV_NC_022749(1)	Burkho_BcepC6B_NC_005887(1)	Pectob_My1_NC_018837(1)	Entero_DT57C_NC_027356(1)	Entero_mEpX1_NC_019709(1)	Entero_SfV_NC_003444(1)	Pectob_ZF40_NC_019522(1)	Cronob_phiES15_NC_018454(1)	Burkho_Bcep43_NC_005342(1)	Stx2_c_1717_NC_011357(1)	Lister_A006_NC_009815(1)	Salmon_SSU5_NC_018843(1)	Burkho_Bcep781_NC_004333(1)	Salmon_SEN4_NC_029015(1)	Salmon_Spc35_NC_015269(1)
ERR2230901	ZZ_040e694911	5	30.6	intact	tail,protease,portal,terminase,lysis	contig00017,len=43522,cov=24.7,corr=0,spades=NODE_17_length_43522_cov_24.677376_pilon:1807	32427	0	37	35	2	1	0	no	5	Gifsy_2_NC_010393	Salmon_Fels_1_NC_010391(17)	Gifsy_1_NC_010392(14)	Entero_mEp460_NC_019716(14)	Entero_cdtI_NC_009514(12)	Entero_c_1_NC_019706(7)	Entero_lambda_NC_001416(4)	Salmon_SEN34_NC_028699(4)	Entero_mEp213_NC_019720(4)	Entero_HK629_NC_019711(3)	Salmon_SPN3UB_NC_019545(3)	Entero_HK630_NC_019723(3)	Entero_BP_4795_NC_004813(2)	Cronob_phiES15_NC_018454(2)	Salmon_SEN4_NC_029015(2)	Salmon_RE_2010_NC_019488(2)	Salmon_SEN5_NC_028701(2)	Entero_YYZ_2008_NC_011356(2)	Escher_D108_NC_013594(1)	Salmon_ST64B_NC_004313(1)	Klebsi_phiKO2_NC_005857(1)	Entero_Mu_NC_000929(1)	Vibrio_VP882_NC_009016(1)	Pseudo_MD8_NC_031091(1)	Entero_vB_EcoM_VR25_NC_028925(1)	Stx2_c_1717_NC_011357(1)	Entero_mEp237_NC_019704(1)	Entero_HK225_NC_019717(1)	Entero_N15_NC_001901(1)	Salmon_118970_sal3_NC_031940(1)	Yersin_PY54_NC_005069(1)	Salmon_Fels_2_NC_010463(1)	Salmon_SJ46_NC_031129(1)	Escher_APCEc01_NC_029091(1)
ERR2230902	ZZ_a7192bc5b0	1	62.7	intact	transposase,tail,plate,capsid,head,terminase,lysin,lysis,integrase	contig00001,len=1062313,cov=23.8,corr=4,spades=NODE_1_length_1062313_cov_23.781181_pilon:734548	797333	2	64	56	8	1	0	yes	9	Salmon_118970_sal3_NC_031940	Salmon_ST64B_NC_004313(40)	Shigel_SfII_NC_021857(12)	Shigel_SfIV_NC_022749(9)	Entero_SfV_NC_003444(8)	Entero_SfI_NC_027339(8)	Entero_phiP27_NC_003356(5)	Entero_mEp460_NC_019716(5)	Salmon_SJ46_NC_031129(3)	Salmon_vB_SemP_Emek_NC_018275(2)	Entero_cdtI_NC_009514(2)	Bacter_APSE_2_NC_011551(1)	Clostr_phiC2_NC_009231(1)	Lister_A118_NC_003216(1)	Gordon_Nymphadora_NC_031061(1)	Stx2_vB_EcoP_24B_NC_027984(1)	Salmon_SP_004_NC_021774(1)	Entero_Mu_NC_000929(1)	Endosy_APSE_1_NC_000935(1)	Entero_HK106_NC_019768(1)	Entero_mEp390_NC_019721(1)	Thermu_OH2_NC_021784(1)	Salmon_Fels_1_NC_010391(1)	Pectob_ZF40_NC_019522(1)	Entero_EFC_1_NC_025453(1)	Clostr_phiMMP02_NC_019421(1)	Lister_A006_NC_009815(1)	Salmon_SPN3UB_NC_019545(1)	Entero_HK633_NC_019719(1)	Salmon_SEN34_NC_028699(1)	Entero_P1_NC_005856(1)	Salmon_g341c_NC_013059(1)	Entero_933W_NC_000924(1)	Clostr_phiMMP03_NC_028959(1)
ERR2230902	ZZ_a7192bc5b0	2	42.9	intact	transposase,integrase,capsid,terminase,head,tail,lysis,plate	contig00002,len=679409,cov=27.4,corr=0,spades=NODE_2_length_679409_cov_27.438434_pilon:594054	637031	0	48	42	6	1	0	yes	8	Salmon_RE_2010_NC_019488	Salmon_Fels_2_NC_010463(33)	Erwini_ENT90_NC_019932(13)	Entero_PsP3_NC_005340(9)	Entero_186_NC_001317(8)	Salmon_SEN1_NC_029003(7)	Salmon_SP_004_NC_021774(5)	Burkho_KS14_NC_015273(4)	Burkho_KS5_NC_015265(4)	Ralsto_RSA1_NC_009382(3)	Salmon_SEN5_NC_028701(3)	Escher_pro483_NC_028943(3)	Salmon_ST64B_NC_004313(2)	Salmon_SEN4_NC_029015(2)	Pseudo_phiCTX_NC_003278(2)	Entero_fiAA91_ss_NC_022750(2)	Ralsto_RSY1_NC_025115(2)	Entero_P2_NC_001895(2)	Entero_JSE_NC_012740(1)	Entero_RB49_NC_005066(1)	Hypert_2_NC_014321(1)	Entero_WPhi_NC_005056(1)	Entero_Phi1_NC_009821(1)	Entero_GEC_3S_NC_025425(1)	Bacill_SPbeta_NC_001884(1)	Bacill_G_NC_023719(1)	Pseudo_YMC11/02/R656_NC_028657(1)	Erwini_vB_EamP_Frozen_NC_031062(1)	Burkho_KL3_NC_015266(1)	Erwini_Ea9_2_NC_023579(1)	Pseudo_PAJU2_NC_011373(1)	Entero_P1_NC_005856(1)	Escher_pro147_NC_028896(1)	Pseudo_PPpW_3_NC_023006(1)
ERR2230902	ZZ_a7192bc5b0	3	49.3	questionable	tail,transposase,portal	contig00003,len=559972,cov=26.9,corr=0,spades=NODE_3_length_559972_cov_26.884062_pilon:191978	241332	1	70	60	10	1	0	yes	24	Salmon_ST160_NC_014900	Salmon_SE1_NC_011802(18)	Entero_UAB_Phi20_NC_031019(17)	Salmon_epsilon34_NC_011976(17)	Entero_ST104_NC_005841(16)	Salmon_118970_sal4_NC_030919(15)	Salmon_g341c_NC_013059(13)	Salmon_ST64T_NC_004348(12)	Salmon_vB_SemP_Emek_NC_018275(12)	Salmon_SEN22_NC_028696(12)	Salmon_103203_sal5_NC_031946(9)	Salmon_SPN9CC_NC_017985(7)	Entero_ES18_NC_006949(7)	Entero_P22_NC_002371(6)	Salmon_vB_SosS_Oslo_NC_018279(4)	Shigel_Sf6_NC_005344(3)	Entero_mEp235_NC_019708(3)	Entero_Sf101_NC_027398(3)	Stx2_II_NC_004914(3)	Entero_mEp234_NC_019715(2)	Escher_HK75_NC_016160(2)	Escher_NC_004913(2)	Escher_HK639_NC_016158(2)	Shigel_SfIV_NC_022749(2)	Entero_HK022_NC_002166(2)	Entero_c_1_NC_019706(2)	Entero_933W_NC_000924(2)	Entero_mEpX2_NC_019705(2)	Oenoco_phiS13_NC_023560(1)	Salmon_ST64B_NC_004313(1)	Escher_PA2_NC_028449(1)	Oenoco_phi9805_NC_023559(1)	Sodali_phiSG1_NC_007902(1)	Entero_HK542_NC_019769(1)
ERR2230902	ZZ_a7192bc5b0	4	23.6	incomplete	terminase,tail,integrase	contig00009,len=187044,cov=22.1,corr=0,spades=NODE_9_length_187044_cov_22.141575_pilon:16439	40130	0	33	29	4	1	0	yes	10	Gifsy_2_NC_010393	Gifsy_1_NC_010392(16)	Salmon_SPN3UB_NC_019545(16)	Salmon_SEN34_NC_028699(9)	Entero_mEp237_NC_019704(7)	Salmon_Fels_1_NC_010391(3)	Entero_HK225_NC_019717(3)	Entero_YYZ_2008_NC_011356(3)	Salmon_ST64B_NC_004313(2)	Entero_BP_4795_NC_004813(2)	Entero_phi80_NC_021190(2)	Entero_phiP27_NC_003356(2)	Salmon_vB_SemP_Emek_NC_018275(2)	Salmon_118970_sal3_NC_031940(2)	Salmon_ST64T_NC_004348(2)	Burkho_Bcep22_NC_005262(1)	Lister_A118_NC_003216(1)	Gordon_Nymphadora_NC_031061(1)	Escher_Akfv33_NC_017969(1)	Shigel_SfIV_NC_022749(1)	Burkho_BcepC6B_NC_005887(1)	Pectob_My1_NC_018837(1)	Entero_DT57C_NC_027356(1)	Entero_mEpX1_NC_019709(1)	Entero_SfV_NC_003444(1)	Pectob_ZF40_NC_019522(1)	Cronob_phiES15_NC_018454(1)	Burkho_Bcep43_NC_005342(1)	Stx2_c_1717_NC_011357(1)	Lister_A006_NC_009815(1)	Salmon_SSU5_NC_018843(1)	Burkho_Bcep781_NC_004333(1)	Salmon_SEN4_NC_029015(1)	Salmon_Spc35_NC_015269(1)
ERR2230902	ZZ_a7192bc5b0	5	46.8	intact	integrase,lysis,terminase,portal,protease,tail	contig00015,len=46909,cov=25.4,corr=0,spades=NODE_15_length_46909_cov_25.423480_pilon:1	46829	0	56	45	11	1	0	yes	14	Gifsy_2_NC_010393	Salmon_Fels_1_NC_010391(17)	Gifsy_1_NC_010392(15)	Entero_mEp460_NC_019716(13)	Entero_cdtI_NC_009514(12)	Entero_c_1_NC_019706(7)	Salmon_SEN34_NC_028699(6)	Entero_lambda_NC_001416(5)	Entero_mEp213_NC_019720(5)	Entero_HK629_NC_019711(4)	Entero_mEp237_NC_019704(4)	Salmon_SPN3UB_NC_019545(4)	Entero_HK630_NC_019723(4)	Cronob_phiES15_NC_018454(3)	Entero_HK225_NC_019717(3)	Entero_Tyrion_NC_031077(2)	Escher_TL_2011b_NC_019445(2)	Entero_BP_4795_NC_004813(2)	Entero_phi80_NC_021190(2)	Salmon_SEN4_NC_029015(2)	Salmon_RE_2010_NC_019488(2)	Entero_933W_NC_000924(2)	Salmon_SEN5_NC_028701(2)	Entero_YYZ_2008_NC_011356(2)	Salmon_SPN1S_NC_016761(2)	Salmon_epsilon15_NC_004775(2)	Escher_HK639_NC_016158(1)	Escher_D108_NC_013594(1)	Salmon_ST64B_NC_004313(1)	Bacill_SP_15_NC_031245(1)	Entero_Min27_NC_010237(1)	Erwini_phiEt88_NC_015295(1)	Entero_mEp235_NC_019708(1)	Klebsi_phiKO2_NC_005857(1)
ERR2230903	ZZ_f488cd0fe7	1	63	intact	transposase,tail,plate,capsid,head,terminase,lysin,lysis,integrase	contig00001,len=1062964,cov=24.6,corr=2,spades=NODE_1_length_1062964_cov_24.634423_pilon:734941	797985	2	64	56	8	1	0	yes	9	Salmon_118970_sal3_NC_031940	Salmon_ST64B_NC_004313(40)	Shigel_SfII_NC_021857(12)	Shigel_SfIV_NC_022749(9)	Entero_SfV_NC_003444(8)	Entero_SfI_NC_027339(8)	Entero_phiP27_NC_003356(5)	Entero_mEp460_NC_019716(5)	Salmon_SJ46_NC_031129(3)	Salmon_vB_SemP_Emek_NC_018275(2)	Entero_cdtI_NC_009514(2)	Bacter_APSE_2_NC_011551(1)	Clostr_phiC2_NC_009231(1)	Lister_A118_NC_003216(1)	Gordon_Nymphadora_NC_031061(1)	Stx2_vB_EcoP_24B_NC_027984(1)	Salmon_SP_004_NC_021774(1)	Entero_Mu_NC_000929(1)	Endosy_APSE_1_NC_000935(1)	Entero_HK106_NC_019768(1)	Entero_mEp390_NC_019721(1)	Thermu_OH2_NC_021784(1)	Salmon_Fels_1_NC_010391(1)	Pectob_ZF40_NC_019522(1)	Entero_EFC_1_NC_025453(1)	Clostr_phiMMP02_NC_019421(1)	Lister_A006_NC_009815(1)	Salmon_SPN3UB_NC_019545(1)	Entero_HK633_NC_019719(1)	Salmon_SEN34_NC_028699(1)	Entero_P1_NC_005856(1)	Salmon_g341c_NC_013059(1)	Entero_933W_NC_000924(1)	Clostr_phiMMP03_NC_028959(1)
ERR2230903	ZZ_f488cd0fe7	2	42.9	intact	tail,plate,lysis,head,terminase,capsid,integrase,transposase	contig00002,len=679404,cov=27.7,corr=0,spades=NODE_2_length_679404_cov_27.667104_pilon:42374	85356	0	52	43	9	1	0	yes	8	Salmon_RE_2010_NC_019488	Salmon_Fels_2_NC_010463(34)	Erwini_ENT90_NC_019932(13)	Entero_PsP3_NC_005340(10)	Entero_186_NC_001317(9)	Salmon_SEN1_NC_029003(7)	Salmon_SP_004_NC_021774(5)	Burkho_KS14_NC_015273(4)	Burkho_KS5_NC_015265(4)	Escher_pro483_NC_028943(4)	Ralsto_RSA1_NC_009382(3)	Salmon_SEN5_NC_028701(3)	Salmon_ST64B_NC_004313(2)	Pseudo_phiCTX_NC_003278(2)	Salmon_SEN4_NC_029015(2)	Entero_fiAA91_ss_NC_022750(2)	Ralsto_RSY1_NC_025115(2)	Entero_P2_NC_001895(2)	Entero_JSE_NC_012740(1)	Hypert_2_NC_014321(1)	Entero_RB49_NC_005066(1)	Entero_WPhi_NC_005056(1)	Entero_Phi1_NC_009821(1)	Entero_GEC_3S_NC_025425(1)	Bacill_SPbeta_NC_001884(1)	Bacill_G_NC_023719(1)	Pseudo_YMC11/02/R656_NC_028657(1)	Erwini_vB_EamP_Frozen_NC_031062(1)	Burkho_KL3_NC_015266(1)	Erwini_Ea9_2_NC_023579(1)	Entero_P1_NC_005856(1)	Pseudo_PAJU2_NC_011373(1)	Escher_pro147_NC_028896(1)	Pseudo_PPpW_3_NC_023006(1)
ERR2230903	ZZ_f488cd0fe7	3	49.3	questionable	tail,transposase,portal	contig00003,len=560022,cov=27.4,corr=0,spades=NODE_3_length_560022_cov_27.404684_pilon:192045	241399	1	70	60	10	1	0	yes	24	Salmon_ST160_NC_014900	Salmon_SE1_NC_011802(19)	Entero_UAB_Phi20_NC_031019(17)	Entero_ST104_NC_005841(16)	Salmon_epsilon34_NC_011976(16)	Salmon_118970_sal4_NC_030919(15)	Salmon_g341c_NC_013059(13)	Salmon_ST64T_NC_004348(12)	Salmon_vB_SemP_Emek_NC_018275(12)	Salmon_SEN22_NC_028696(12)	Salmon_103203_sal5_NC_031946(9)	Salmon_SPN9CC_NC_017985(7)	Entero_ES18_NC_006949(7)	Entero_P22_NC_002371(6)	Salmon_vB_SosS_Oslo_NC_018279(4)	Shigel_Sf6_NC_005344(3)	Entero_mEp235_NC_019708(3)	Entero_Sf101_NC_027398(3)	Stx2_II_NC_004914(3)	Entero_mEp234_NC_019715(2)	Escher_HK75_NC_016160(2)	Escher_NC_004913(2)	Escher_HK639_NC_016158(2)	Shigel_SfIV_NC_022749(2)	Entero_HK022_NC_002166(2)	Entero_c_1_NC_019706(2)	Entero_933W_NC_000924(2)	Entero_mEpX2_NC_019705(2)	Oenoco_phiS13_NC_023560(1)	Salmon_ST64B_NC_004313(1)	Escher_PA2_NC_028449(1)	Oenoco_phi9805_NC_023559(1)	Sodali_phiSG1_NC_007902(1)	Entero_HK542_NC_019769(1)
ERR2230903	ZZ_f488cd0fe7	4	39.9	incomplete	integrase,tail,terminase	contig00007,len=261137,cov=22.1,corr=0,spades=NODE_7_length_261137_cov_22.145445_pilon:207596	247525	0	32	29	3	1	0	yes	10	Gifsy_2_NC_010393	Salmon_SPN3UB_NC_019545(17)	Gifsy_1_NC_010392(15)	Salmon_SEN34_NC_028699(10)	Entero_mEp237_NC_019704(8)	Salmon_Fels_1_NC_010391(3)	Entero_HK225_NC_019717(3)	Entero_YYZ_2008_NC_011356(3)	Salmon_ST64B_NC_004313(2)	Entero_phi80_NC_021190(2)	Entero_BP_4795_NC_004813(2)	Entero_phiP27_NC_003356(2)	Salmon_vB_SemP_Emek_NC_018275(2)	Salmon_118970_sal3_NC_031940(2)	Salmon_ST64T_NC_004348(2)	Burkho_Bcep22_NC_005262(1)	Lister_A118_NC_003216(1)	Gordon_Nymphadora_NC_031061(1)	Escher_Akfv33_NC_017969(1)	Pectob_My1_NC_018837(1)	Burkho_BcepC6B_NC_005887(1)	Shigel_SfIV_NC_022749(1)	Entero_DT57C_NC_027356(1)	Entero_mEpX1_NC_019709(1)	Entero_SfV_NC_003444(1)	Pectob_ZF40_NC_019522(1)	Burkho_Bcep43_NC_005342(1)	Cronob_phiES15_NC_018454(1)	Stx2_c_1717_NC_011357(1)	Lister_A006_NC_009815(1)	Burkho_Bcep781_NC_004333(1)	Salmon_SSU5_NC_018843(1)	Salmon_SEN4_NC_029015(1)	Salmon_Spc35_NC_015269(1)
ERR2230903	ZZ_f488cd0fe7	5	30.6	intact	tail,protease,portal,terminase,lysis	contig00015,len=46930,cov=25.7,corr=0,spades=NODE_15_length_46930_cov_25.666460_pilon:1815	32435	0	37	35	2	1	0	no	5	Gifsy_2_NC_010393	Salmon_Fels_1_NC_010391(17)	Gifsy_1_NC_010392(14)	Entero_mEp460_NC_019716(14)	Entero_cdtI_NC_009514(12)	Entero_c_1_NC_019706(7)	Entero_lambda_NC_001416(4)	Salmon_SEN34_NC_028699(4)	Entero_mEp213_NC_019720(4)	Entero_HK629_NC_019711(3)	Salmon_SPN3UB_NC_019545(3)	Entero_HK630_NC_019723(3)	Entero_BP_4795_NC_004813(2)	Cronob_phiES15_NC_018454(2)	Salmon_SEN4_NC_029015(2)	Salmon_RE_2010_NC_019488(2)	Salmon_SEN5_NC_028701(2)	Entero_YYZ_2008_NC_011356(2)	Escher_D108_NC_013594(1)	Salmon_ST64B_NC_004313(1)	Klebsi_phiKO2_NC_005857(1)	Entero_Mu_NC_000929(1)	Vibrio_VP882_NC_009016(1)	Pseudo_MD8_NC_031091(1)	Entero_vB_EcoM_VR25_NC_028925(1)	Stx2_c_1717_NC_011357(1)	Entero_mEp237_NC_019704(1)	Entero_HK225_NC_019717(1)	Entero_N15_NC_001901(1)	Salmon_118970_sal3_NC_031940(1)	Yersin_PY54_NC_005069(1)	Salmon_Fels_2_NC_010463(1)	Salmon_SJ46_NC_031129(1)	Escher_APCEc01_NC_029091(1)
ERR2230904	ZZ_80ec4aa03b	1	49.2	intact	tail,plate,capsid,head,terminase,lysin,lysis,integrase	contig00001,len=762609,cov=19.3,corr=0,spades=NODE_1_length_762609_cov_19.268790_pilon:155	49354	2	64	55	9	1	0	yes	8	Salmon_118970_sal3_NC_031940	Salmon_ST64B_NC_004313(40)	Shigel_SfII_NC_021857(12)	Shigel_SfIV_NC_022749(9)	Entero_SfV_NC_003444(8)	Entero_SfI_NC_027339(8)	Entero_phiP27_NC_003356(5)	Entero_mEp460_NC_019716(5)	Salmon_SJ46_NC_031129(3)	Salmon_vB_SemP_Emek_NC_018275(2)	Entero_cdtI_NC_009514(2)	Bacter_APSE_2_NC_011551(1)	Clostr_phiC2_NC_009231(1)	Lister_A118_NC_003216(1)	Gordon_Nymphadora_NC_031061(1)	Stx2_vB_EcoP_24B_NC_027984(1)	Salmon_SP_004_NC_021774(1)	Entero_Mu_NC_000929(1)	Endosy_APSE_1_NC_000935(1)	Entero_HK106_NC_019768(1)	Entero_mEp390_NC_019721(1)	Thermu_OH2_NC_021784(1)	Salmon_Fels_1_NC_010391(1)	Pectob_ZF40_NC_019522(1)	Entero_EFC_1_NC_025453(1)	Clostr_phiMMP02_NC_019421(1)	Lister_A006_NC_009815(1)	Salmon_SPN3UB_NC_019545(1)	Entero_HK633_NC_019719(1)	Salmon_SEN34_NC_028699(1)	Entero_P1_NC_005856(1)	Salmon_g341c_NC_013059(1)	Entero_933W_NC_000924(1)	Clostr_phiMMP03_NC_028959(1)
ERR2230904	ZZ_80ec4aa03b	2	49.3	questionable	tail,transposase,portal	contig00001,len=762609,cov=19.3,corr=0,spades=NODE_1_length_762609_cov_19.268790_pilon:394636	443990	1	75	62	13	1	0	yes	26	Salmon_ST160_NC_014900	Salmon_SE1_NC_011802(18)	Entero_ST104_NC_005841(18)	Salmon_epsilon34_NC_011976(18)	Entero_UAB_Phi20_NC_031019(16)	Salmon_118970_sal4_NC_030919(15)	Salmon_g341c_NC_013059(14)	Salmon_ST64T_NC_004348(13)	Salmon_vB_SemP_Emek_NC_018275(11)	Salmon_SEN22_NC_028696(11)	Salmon_103203_sal5_NC_031946(9)	Salmon_SPN9CC_NC_017985(7)	Entero_ES18_NC_006949(7)	Entero_P22_NC_002371(6)	Shigel_Sf6_NC_005344(4)	Entero_Sf101_NC_027398(4)	Stx2_II_NC_004914(4)	Salmon_vB_SosS_Oslo_NC_018279(4)	Entero_lambda_NC_001416(3)	Entero_mEp235_NC_019708(2)	Entero_mEp234_NC_019715(2)	Escher_HK75_NC_016160(2)	Entero_VT2_Sakai_NC_000902(2)	Escher_NC_004913(2)	Escher_HK639_NC_016158(2)	Shigel_SfIV_NC_022749(2)	Entero_HK022_NC_002166(2)	Stx2_c_1717_NC_011357(2)	Entero_c_1_NC_019706(2)	Entero_933W_NC_000924(2)	Entero_SfI_NC_027339(2)	Entero_mEpX2_NC_019705(2)	Oenoco_phiS13_NC_023560(1)	Salmon_ST64B_NC_004313(1)
ERR2230904	ZZ_80ec4aa03b	3	42.9	intact	tail,plate,lysis,head,terminase,capsid,integrase,transposase	contig00002,len=679290,cov=16.4,corr=0,spades=NODE_2_length_679290_cov_16.355511_pilon:42354	85336	0	52	43	9	1	0	yes	8	Salmon_RE_2010_NC_019488	Salmon_Fels_2_NC_010463(34)	Erwini_ENT90_NC_019932(13)	Entero_PsP3_NC_005340(10)	Entero_186_NC_001317(9)	Salmon_SEN1_NC_029003(7)	Salmon_SP_004_NC_021774(5)	Burkho_KS14_NC_015273(4)	Burkho_KS5_NC_015265(4)	Escher_pro483_NC_028943(4)	Ralsto_RSA1_NC_009382(3)	Salmon_SEN5_NC_028701(3)	Salmon_ST64B_NC_004313(2)	Pseudo_phiCTX_NC_003278(2)	Salmon_SEN4_NC_029015(2)	Entero_fiAA91_ss_NC_022750(2)	Ralsto_RSY1_NC_025115(2)	Entero_P2_NC_001895(2)	Entero_JSE_NC_012740(1)	Hypert_2_NC_014321(1)	Entero_RB49_NC_005066(1)	Entero_WPhi_NC_005056(1)	Entero_Phi1_NC_009821(1)	Entero_GEC_3S_NC_025425(1)	Bacill_SPbeta_NC_001884(1)	Bacill_G_NC_023719(1)	Pseudo_YMC11/02/R656_NC_028657(1)	Erwini_vB_EamP_Frozen_NC_031062(1)	Burkho_KL3_NC_015266(1)	Erwini_Ea9_2_NC_023579(1)	Entero_P1_NC_005856(1)	Pseudo_PAJU2_NC_011373(1)	Escher_pro147_NC_028896(1)	Pseudo_PPpW_3_NC_023006(1)
ERR2230904	ZZ_80ec4aa03b	4	39.9	incomplete	integrase,tail,terminase	contig00004,len=494124,cov=15.3,corr=7,spades=NODE_4_length_494124_cov_15.284912_pilon:207527	247456	0	32	29	3	1	0	yes	10	Gifsy_2_NC_010393	Salmon_SPN3UB_NC_019545(17)	Gifsy_1_NC_010392(15)	Salmon_SEN34_NC_028699(10)	Entero_mEp237_NC_019704(8)	Salmon_Fels_1_NC_010391(3)	Entero_HK225_NC_019717(3)	Entero_YYZ_2008_NC_011356(3)	Salmon_ST64B_NC_004313(2)	Entero_phi80_NC_021190(2)	Entero_BP_4795_NC_004813(2)	Entero_phiP27_NC_003356(2)	Salmon_vB_SemP_Emek_NC_018275(2)	Salmon_118970_sal3_NC_031940(2)	Salmon_ST64T_NC_004348(2)	Burkho_Bcep22_NC_005262(1)	Lister_A118_NC_003216(1)	Gordon_Nymphadora_NC_031061(1)	Escher_Akfv33_NC_017969(1)	Pectob_My1_NC_018837(1)	Burkho_BcepC6B_NC_005887(1)	Shigel_SfIV_NC_022749(1)	Entero_DT57C_NC_027356(1)	Entero_mEpX1_NC_019709(1)	Entero_SfV_NC_003444(1)	Pectob_ZF40_NC_019522(1)	Burkho_Bcep43_NC_005342(1)	Cronob_phiES15_NC_018454(1)	Stx2_c_1717_NC_011357(1)	Lister_A006_NC_009815(1)	Burkho_Bcep781_NC_004333(1)	Salmon_SSU5_NC_018843(1)	Salmon_SEN4_NC_029015(1)	Salmon_Spc35_NC_015269(1)
ERR2230904	ZZ_80ec4aa03b	5	8.4	incomplete	plate,tail,transposase	contig00004,len=494124,cov=15.3,corr=7,spades=NODE_4_length_494124_cov_15.284912_pilon:256594	265014	0	11	8	3	1	0	no	6	Gifsy_2_NC_010393	Salmon_RE_2010_NC_019488(2)	Salmon_SEN5_NC_028701(2)	Gifsy_1_NC_010392(2)	Pseudo_F116_NC_006552(1)	Vibrio_vB_VchM_138_NC_019518(1)	Stenot_S1_NC_011589(1)	Vibrio_CP_T1_NC_019457(1)	Entero_mEp390_NC_019721(1)	Entero_phi80_NC_021190(1)	Stenot_Smp131_NC_023588(1)	Salmon_Fels_1_NC_010391(1)	Entero_HK140_NC_019710(1)	Salmon_Fels_2_NC_010463(1)	Bacill_SPbeta_NC_001884(1)	Stx2_c_1717_NC_011357(1)	Salmon_SJ46_NC_031129(1)	Entero_mEp237_NC_019704(1)	Salmon_SEN4_NC_029015(1)	Entero_phiP27_NC_003356(1)	Entero_HK225_NC_019717(1)
ERR2230904	ZZ_80ec4aa03b	6	30.6	intact	tail,protease,portal,terminase,lysis	contig00015,len=46869,cov=16.5,corr=9,spades=NODE_15_length_46869_cov_16.544358_pilon:1795	32415	0	37	35	2	1	0	no	5	Gifsy_2_NC_010393	Salmon_Fels_1_NC_010391(17)	Gifsy_1_NC_010392(14)	Entero_mEp460_NC_019716(14)	Entero_cdtI_NC_009514(12)	Entero_c_1_NC_019706(7)	Entero_lambda_NC_001416(4)	Salmon_SEN34_NC_028699(4)	Entero_mEp213_NC_019720(4)	Entero_HK629_NC_019711(3)	Salmon_SPN3UB_NC_019545(3)	Entero_HK630_NC_019723(3)	Entero_BP_4795_NC_004813(2)	Cronob_phiES15_NC_018454(2)	Salmon_SEN4_NC_029015(2)	Salmon_RE_2010_NC_019488(2)	Salmon_SEN5_NC_028701(2)	Entero_YYZ_2008_NC_011356(2)	Escher_D108_NC_013594(1)	Salmon_ST64B_NC_004313(1)	Klebsi_phiKO2_NC_005857(1)	Entero_Mu_NC_000929(1)	Vibrio_VP882_NC_009016(1)	Pseudo_MD8_NC_031091(1)	Entero_vB_EcoM_VR25_NC_028925(1)	Stx2_c_1717_NC_011357(1)	Entero_mEp237_NC_019704(1)	Entero_HK225_NC_019717(1)	Entero_N15_NC_001901(1)	Salmon_118970_sal3_NC_031940(1)	Yersin_PY54_NC_005069(1)	Salmon_Fels_2_NC_010463(1)	Salmon_SJ46_NC_031129(1)	Escher_APCEc01_NC_029091(1)
ERR2230907	ZZ_f5e9986ee9	1	52.7	intact	integrase,head,lysis,lysin,terminase,capsid,tail,plate,transposase	contig00001,len=947807,cov=23.1,corr=0,spades=NODE_1_length_947807_cov_23.094125_pilon:267834	320562	2	67	58	9	1	0	yes	10	Salmon_118970_sal3_NC_031940	Salmon_ST64B_NC_004313(40)	Shigel_SfII_NC_021857(11)	Shigel_SfIV_NC_022749(9)	Entero_SfV_NC_003444(8)	Entero_SfI_NC_027339(8)	Entero_phiP27_NC_003356(5)	Entero_mEp460_NC_019716(5)	Salmon_SJ46_NC_031129(3)	Salmon_SP_004_NC_021774(2)	Salmon_vB_SemP_Emek_NC_018275(2)	Entero_cdtI_NC_009514(2)	Bacter_APSE_2_NC_011551(1)	Clostr_phiC2_NC_009231(1)	Lister_A118_NC_003216(1)	Gordon_Nymphadora_NC_031061(1)	Stx2_vB_EcoP_24B_NC_027984(1)	Entero_Mu_NC_000929(1)	Endosy_APSE_1_NC_000935(1)	Yersin_L_413C_NC_004745(1)	Entero_HK106_NC_019768(1)	Entero_mEp390_NC_019721(1)	Thermu_OH2_NC_021784(1)	Salmon_Fels_1_NC_010391(1)	Pectob_ZF40_NC_019522(1)	Entero_EFC_1_NC_025453(1)	Clostr_phiMMP02_NC_019421(1)	Entero_PsP3_NC_005340(1)	Lister_A006_NC_009815(1)	Salmon_SPN3UB_NC_019545(1)	Entero_HK633_NC_019719(1)	Salmon_SEN34_NC_028699(1)	Salmon_SEN1_NC_029003(1)	Entero_P1_NC_005856(1)
ERR2230907	ZZ_f5e9986ee9	2	42.9	intact	transposase,integrase,capsid,terminase,head,tail,lysis,plate	contig00002,len=679358,cov=25.4,corr=0,spades=NODE_2_length_679358_cov_25.366990_pilon:594023	637000	0	48	42	6	1	0	yes	8	Salmon_RE_2010_NC_019488	Salmon_Fels_2_NC_010463(33)	Erwini_ENT90_NC_019932(13)	Entero_PsP3_NC_005340(9)	Entero_186_NC_001317(8)	Salmon_SEN1_NC_029003(7)	Salmon_SP_004_NC_021774(5)	Burkho_KS14_NC_015273(4)	Burkho_KS5_NC_015265(4)	Ralsto_RSA1_NC_009382(3)	Salmon_SEN5_NC_028701(3)	Escher_pro483_NC_028943(3)	Salmon_ST64B_NC_004313(2)	Salmon_SEN4_NC_029015(2)	Pseudo_phiCTX_NC_003278(2)	Entero_fiAA91_ss_NC_022750(2)	Ralsto_RSY1_NC_025115(2)	Entero_P2_NC_001895(2)	Entero_JSE_NC_012740(1)	Entero_RB49_NC_005066(1)	Hypert_2_NC_014321(1)	Entero_WPhi_NC_005056(1)	Entero_Phi1_NC_009821(1)	Entero_GEC_3S_NC_025425(1)	Bacill_SPbeta_NC_001884(1)	Bacill_G_NC_023719(1)	Pseudo_YMC11/02/R656_NC_028657(1)	Erwini_vB_EamP_Frozen_NC_031062(1)	Burkho_KL3_NC_015266(1)	Erwini_Ea9_2_NC_023579(1)	Pseudo_PAJU2_NC_011373(1)	Entero_P1_NC_005856(1)	Escher_pro147_NC_028896(1)	Pseudo_PPpW_3_NC_023006(1)
ERR2230907	ZZ_f5e9986ee9	3	44.4	incomplete	portal	contig00004,len=284890,cov=25.5,corr=0,spades=NODE_4_length_284890_cov_25.502867_pilon:287	44777	1	69	57	12	1	0	yes	22	Salmon_ST160_NC_014900	Salmon_SE1_NC_011802(18)	Entero_ST104_NC_005841(18)	Salmon_epsilon34_NC_011976(17)	Entero_UAB_Phi20_NC_031019(16)	Salmon_118970_sal4_NC_030919(14)	Salmon_g341c_NC_013059(14)	Salmon_ST64T_NC_004348(13)	Salmon_vB_SemP_Emek_NC_018275(11)	Salmon_SEN22_NC_028696(11)	Salmon_103203_sal5_NC_031946(8)	Entero_ES18_NC_006949(7)	Entero_P22_NC_002371(6)	Salmon_SPN9CC_NC_017985(6)	Shigel_Sf6_NC_005344(4)	Salmon_vB_SosS_Oslo_NC_018279(4)	Entero_Sf101_NC_027398(4)	Stx2_II_NC_004914(4)	Entero_lambda_NC_001416(3)	Escher_HK639_NC_016158(2)	Entero_mEp235_NC_019708(2)	Entero_HK022_NC_002166(2)	Entero_mEp234_NC_019715(2)	Stx2_c_1717_NC_011357(2)	Escher_HK75_NC_016160(2)	Entero_c_1_NC_019706(2)	Entero_933W_NC_000924(2)	Entero_SfI_NC_027339(2)	Entero_VT2_Sakai_NC_000902(2)	Entero_mEpX2_NC_019705(2)	Escher_NC_004913(2)	Bacter_APSE_2_NC_011551(1)	Entero_HK446_NC_019714(1)	Salmon_ST64B_NC_004313(1)
ERR2230907	ZZ_f5e9986ee9	4	30.6	intact	tail,protease,portal,terminase,lysis	contig00024,len=42758,cov=22.3,corr=0,spades=NODE_24_length_42758_cov_22.325638_pilon:1795	32415	0	37	35	2	1	0	no	5	Gifsy_2_NC_010393	Salmon_Fels_1_NC_010391(17)	Gifsy_1_NC_010392(14)	Entero_mEp460_NC_019716(14)	Entero_cdtI_NC_009514(12)	Entero_c_1_NC_019706(7)	Entero_lambda_NC_001416(4)	Salmon_SEN34_NC_028699(4)	Entero_mEp213_NC_019720(4)	Entero_HK629_NC_019711(3)	Salmon_SPN3UB_NC_019545(3)	Entero_HK630_NC_019723(3)	Entero_BP_4795_NC_004813(2)	Cronob_phiES15_NC_018454(2)	Salmon_SEN4_NC_029015(2)	Salmon_RE_2010_NC_019488(2)	Salmon_SEN5_NC_028701(2)	Entero_YYZ_2008_NC_011356(2)	Escher_D108_NC_013594(1)	Salmon_ST64B_NC_004313(1)	Klebsi_phiKO2_NC_005857(1)	Entero_Mu_NC_000929(1)	Vibrio_VP882_NC_009016(1)	Pseudo_MD8_NC_031091(1)	Entero_vB_EcoM_VR25_NC_028925(1)	Stx2_c_1717_NC_011357(1)	Entero_mEp237_NC_019704(1)	Entero_HK225_NC_019717(1)	Entero_N15_NC_001901(1)	Salmon_118970_sal3_NC_031940(1)	Yersin_PY54_NC_005069(1)	Salmon_Fels_2_NC_010463(1)	Salmon_SJ46_NC_031129(1)	Escher_APCEc01_NC_029091(1)
ERR2230907	ZZ_f5e9986ee9	5	17.3	incomplete	terminase,tail	contig00025,len=34625,cov=23.1,corr=0,spades=NODE_25_length_34625_cov_23.116697_pilon:16419	33751	0	27	23	4	1	0	no	10	Gifsy_2_NC_010393	Gifsy_1_NC_010392(13)	Salmon_SPN3UB_NC_019545(13)	Salmon_SEN34_NC_028699(8)	Entero_mEp237_NC_019704(6)	Salmon_ST64B_NC_004313(2)	Salmon_Fels_1_NC_010391(2)	Entero_HK225_NC_019717(2)	Salmon_vB_SemP_Emek_NC_018275(2)	Salmon_118970_sal3_NC_031940(2)	Salmon_ST64T_NC_004348(2)	Burkho_Bcep22_NC_005262(1)	Lister_A118_NC_003216(1)	Gordon_Nymphadora_NC_031061(1)	Escher_Akfv33_NC_017969(1)	Shigel_SfIV_NC_022749(1)	Burkho_BcepC6B_NC_005887(1)	Pectob_My1_NC_018837(1)	Entero_DT57C_NC_027356(1)	Entero_mEpX1_NC_019709(1)	Entero_SfV_NC_003444(1)	Entero_phi80_NC_021190(1)	Pectob_ZF40_NC_019522(1)	Cronob_phiES15_NC_018454(1)	Burkho_Bcep43_NC_005342(1)	Stx2_c_1717_NC_011357(1)	Lister_A006_NC_009815(1)	Salmon_SSU5_NC_018843(1)	Burkho_Bcep781_NC_004333(1)	Salmon_SEN4_NC_029015(1)	Salmon_Spc35_NC_015269(1)	Shigel_POCJ13_NC_025434(1)	Pseudo_F116_NC_006552(1)	Salmon_SEN5_NC_028701(1)
ERR2230908	ZZ_6ab2da4d4b	1	63.2	intact	transposase,tail,plate,capsid,head,terminase,lysin,lysis,integrase	contig00001,len=687426,cov=19.6,corr=0,spades=NODE_1_length_687426_cov_19.573824_pilon:619396	682623	2	64	56	8	1	0	yes	9	Salmon_118970_sal3_NC_031940	Salmon_ST64B_NC_004313(40)	Shigel_SfII_NC_021857(11)	Shigel_SfIV_NC_022749(8)	Entero_SfV_NC_003444(8)	Entero_SfI_NC_027339(7)	Entero_mEp460_NC_019716(5)	Entero_phiP27_NC_003356(4)	Salmon_SJ46_NC_031129(3)	Salmon_vB_SemP_Emek_NC_018275(2)	Entero_cdtI_NC_009514(2)	Bacter_APSE_2_NC_011551(1)	Clostr_phiC2_NC_009231(1)	Lister_A118_NC_003216(1)	Gordon_Nymphadora_NC_031061(1)	Stx2_vB_EcoP_24B_NC_027984(1)	Salmon_SP_004_NC_021774(1)	Entero_Mu_NC_000929(1)	Endosy_APSE_1_NC_000935(1)	Entero_HK106_NC_019768(1)	Entero_mEp390_NC_019721(1)	Thermu_OH2_NC_021784(1)	Salmon_Fels_1_NC_010391(1)	Pectob_ZF40_NC_019522(1)	Entero_EFC_1_NC_025453(1)	Clostr_phiMMP02_NC_019421(1)	Lister_A006_NC_009815(1)	Salmon_SPN3UB_NC_019545(1)	Entero_HK633_NC_019719(1)	Salmon_SEN34_NC_028699(1)	Entero_P1_NC_005856(1)	Salmon_g341c_NC_013059(1)	Entero_933W_NC_000924(1)	Clostr_phiMMP03_NC_028959(1)
ERR2230908	ZZ_6ab2da4d4b	2	44.4	incomplete	portal	contig00003,len=285535,cov=20.2,corr=0,spades=NODE_3_length_285535_cov_20.165418_pilon:267	44757	0	62	56	6	1	0	yes	21	Salmon_ST160_NC_014900	Salmon_SE1_NC_011802(18)	Entero_ST104_NC_005841(18)	Salmon_epsilon34_NC_011976(17)	Entero_UAB_Phi20_NC_031019(16)	Salmon_118970_sal4_NC_030919(14)	Salmon_g341c_NC_013059(14)	Salmon_ST64T_NC_004348(13)	Salmon_vB_SemP_Emek_NC_018275(11)	Salmon_SEN22_NC_028696(11)	Salmon_103203_sal5_NC_031946(8)	Entero_ES18_NC_006949(7)	Entero_P22_NC_002371(6)	Salmon_SPN9CC_NC_017985(6)	Shigel_Sf6_NC_005344(4)	Salmon_vB_SosS_Oslo_NC_018279(4)	Entero_Sf101_NC_027398(4)	Stx2_II_NC_004914(4)	Entero_lambda_NC_001416(3)	Escher_HK639_NC_016158(2)	Entero_mEp235_NC_019708(2)	Entero_HK022_NC_002166(2)	Entero_mEp234_NC_019715(2)	Stx2_c_1717_NC_011357(2)	Escher_HK75_NC_016160(2)	Entero_c_1_NC_019706(2)	Entero_933W_NC_000924(2)	Entero_SfI_NC_027339(2)	Entero_VT2_Sakai_NC_000902(2)	Entero_mEpX2_NC_019705(2)	Escher_NC_004913(2)	Bacter_APSE_2_NC_011551(1)	Entero_HK446_NC_019714(1)	Salmon_ST64B_NC_004313(1)
ERR2230908	ZZ_6ab2da4d4b	3	20	incomplete	integrase,transposase	contig00021,len=67772,cov=20.1,corr=0,spades=NODE_21_length_67772_cov_20.142923_pilon:323	20347	0	21	15	6	1	0	yes	6	Salmon_Fels_2_NC_010463	Salmon_RE_2010_NC_019488(9)	Entero_PsP3_NC_005340(6)	Salmon_SEN1_NC_029003(5)	Entero_186_NC_001317(4)	Erwini_ENT90_NC_019932(3)	Erwini_Ea9_2_NC_023579(1)	Entero_P1_NC_005856(1)	Hypert_2_NC_014321(1)	Sulfol_SMV1_NC_023585(1)	Mannhe_phiMHaA1_NC_008201(1)	Plankt_PaV_LD_NC_016564(1)	Entero_P88_NC_026014(1)	Lactob_CL1_NC_028888(1)	Bacill_SPbeta_NC_001884(1)	Bacill_G_NC_023719(1)	Erwini_vB_EamP_Frozen_NC_031062(1)
ERR2230908	ZZ_6ab2da4d4b	4	23.2	intact	capsid,terminase,head,tail,lysis,plate	contig00022,len=66220,cov=21.9,corr=0,spades=NODE_22_length_66220_cov_21.886559_pilon:565	23859	0	28	27	1	1	0	no	2	Salmon_RE_2010_NC_019488	Salmon_Fels_2_NC_010463(24)	Erwini_ENT90_NC_019932(11)	Salmon_SP_004_NC_021774(5)	Entero_186_NC_001317(5)	Burkho_KS5_NC_015265(4)	Burkho_KS14_NC_015273(4)	Entero_PsP3_NC_005340(4)	Ralsto_RSA1_NC_009382(3)	Salmon_SEN5_NC_028701(3)	Escher_pro483_NC_028943(3)	Salmon_SEN1_NC_029003(2)	Salmon_ST64B_NC_004313(2)	Ralsto_RSY1_NC_025115(2)	Entero_P2_NC_001895(2)	Salmon_SEN4_NC_029015(2)	Pseudo_phiCTX_NC_003278(2)	Entero_JSE_NC_012740(1)	Pseudo_PAJU2_NC_011373(1)	Entero_RB49_NC_005066(1)	Pseudo_PPpW_3_NC_023006(1)	Entero_WPhi_NC_005056(1)	Salmon_118970_sal3_NC_031940(1)	Entero_Phi1_NC_009821(1)	Entero_GEC_3S_NC_025425(1)	Pseudo_YMC11/06/C171_PPU_BP_NC_030923(1)	Salmon_SJ46_NC_031129(1)	Pseudo_YMC11/02/R656_NC_028657(1)	Entero_fiAA91_ss_NC_022750(1)	Burkho_phiE202_NC_009234(1)
ERR2230908	ZZ_6ab2da4d4b	5	40.9	intact	tail,protease,portal,terminase,lysis	contig00025,len=42718,cov=21.5,corr=6,spades=NODE_25_length_42718_cov_21.488217_pilon:1775	42718	0	51	42	9	1	0	no	10	Gifsy_2_NC_010393	Salmon_Fels_1_NC_010391(17)	Gifsy_1_NC_010392(16)	Entero_mEp460_NC_019716(14)	Entero_cdtI_NC_009514(12)	Entero_c_1_NC_019706(7)	Salmon_SEN34_NC_028699(6)	Salmon_SPN3UB_NC_019545(5)	Entero_mEp213_NC_019720(5)	Entero_lambda_NC_001416(4)	Entero_mEp237_NC_019704(4)	Entero_HK225_NC_019717(4)	Entero_HK629_NC_019711(3)	Cronob_phiES15_NC_018454(3)	Entero_HK630_NC_019723(3)	Entero_BP_4795_NC_004813(2)	Salmon_SEN4_NC_029015(2)	Salmon_RE_2010_NC_019488(2)	Salmon_SEN5_NC_028701(2)	Entero_YYZ_2008_NC_011356(2)	Entero_Tyrion_NC_031077(1)	Escher_HK639_NC_016158(1)	Escher_D108_NC_013594(1)	Salmon_ST64B_NC_004313(1)	Bacill_SP_15_NC_031245(1)	Klebsi_phiKO2_NC_005857(1)	Entero_Mu_NC_000929(1)	Entero_mEpX1_NC_019709(1)	Escher_TL_2011b_NC_019445(1)	Pseudo_YuA_NC_010116(1)	Entero_phi80_NC_021190(1)	Vibrio_VP882_NC_009016(1)	Pseudo_MD8_NC_031091(1)	Bacill_G_NC_023719(1)
ERR2230908	ZZ_6ab2da4d4b	6	18.1	incomplete	terminase,tail	contig00027,len=34591,cov=30.0,corr=0,spades=NODE_27_length_34591_cov_29.993830_pilon:16405	34591	0	28	24	4	1	0	no	10	Gifsy_2_NC_010393	Gifsy_1_NC_010392(14)	Salmon_SPN3UB_NC_019545(14)	Salmon_SEN34_NC_028699(8)	Entero_mEp237_NC_019704(7)	Entero_HK225_NC_019717(3)	Salmon_ST64B_NC_004313(2)	Salmon_Fels_1_NC_010391(2)	Salmon_vB_SemP_Emek_NC_018275(2)	Salmon_118970_sal3_NC_031940(2)	Salmon_ST64T_NC_004348(2)	Burkho_Bcep22_NC_005262(1)	Lister_A118_NC_003216(1)	Gordon_Nymphadora_NC_031061(1)	Escher_Akfv33_NC_017969(1)	Shigel_SfIV_NC_022749(1)	Burkho_BcepC6B_NC_005887(1)	Pectob_My1_NC_018837(1)	Entero_DT57C_NC_027356(1)	Entero_mEpX1_NC_019709(1)	Entero_SfV_NC_003444(1)	Entero_phi80_NC_021190(1)	Pectob_ZF40_NC_019522(1)	Cronob_phiES15_NC_018454(1)	Burkho_Bcep43_NC_005342(1)	Stx2_c_1717_NC_011357(1)	Lister_A006_NC_009815(1)	Salmon_SSU5_NC_018843(1)	Burkho_Bcep781_NC_004333(1)	Salmon_SEN4_NC_029015(1)	Salmon_Spc35_NC_015269(1)	Shigel_POCJ13_NC_025434(1)	Pseudo_F116_NC_006552(1)	Salmon_SEN5_NC_028701(1)
ERR2230909	ZZ_c112ca95e4	1	63	intact	transposase,tail,plate,capsid,head,terminase,lysin,lysis,integrase	contig00001,len=936544,cov=33.1,corr=0,spades=NODE_1_length_936544_cov_33.140619_pilon:608542	671586	2	64	56	8	1	0	yes	9	Salmon_118970_sal3_NC_031940	Salmon_ST64B_NC_004313(40)	Shigel_SfII_NC_021857(12)	Shigel_SfIV_NC_022749(9)	Entero_SfV_NC_003444(8)	Entero_SfI_NC_027339(8)	Entero_phiP27_NC_003356(5)	Entero_mEp460_NC_019716(5)	Salmon_SJ46_NC_031129(3)	Salmon_vB_SemP_Emek_NC_018275(2)	Entero_cdtI_NC_009514(2)	Bacter_APSE_2_NC_011551(1)	Clostr_phiC2_NC_009231(1)	Lister_A118_NC_003216(1)	Gordon_Nymphadora_NC_031061(1)	Stx2_vB_EcoP_24B_NC_027984(1)	Salmon_SP_004_NC_021774(1)	Entero_Mu_NC_000929(1)	Endosy_APSE_1_NC_000935(1)	Entero_HK106_NC_019768(1)	Entero_mEp390_NC_019721(1)	Thermu_OH2_NC_021784(1)	Salmon_Fels_1_NC_010391(1)	Pectob_ZF40_NC_019522(1)	Entero_EFC_1_NC_025453(1)	Clostr_phiMMP02_NC_019421(1)	Lister_A006_NC_009815(1)	Salmon_SPN3UB_NC_019545(1)	Entero_HK633_NC_019719(1)	Salmon_SEN34_NC_028699(1)	Entero_P1_NC_005856(1)	Salmon_g341c_NC_013059(1)	Entero_933W_NC_000924(1)	Clostr_phiMMP03_NC_028959(1)
ERR2230909	ZZ_c112ca95e4	2	42.9	intact	tail,plate,lysis,head,terminase,capsid,integrase,transposase	contig00002,len=679508,cov=35.4,corr=0,spades=NODE_2_length_679508_cov_35.417373_pilon:42353	85335	0	52	43	9	1	0	yes	8	Salmon_RE_2010_NC_019488	Salmon_Fels_2_NC_010463(34)	Erwini_ENT90_NC_019932(13)	Entero_PsP3_NC_005340(10)	Entero_186_NC_001317(9)	Salmon_SEN1_NC_029003(7)	Salmon_SP_004_NC_021774(5)	Burkho_KS14_NC_015273(4)	Burkho_KS5_NC_015265(4)	Escher_pro483_NC_028943(4)	Ralsto_RSA1_NC_009382(3)	Salmon_SEN5_NC_028701(3)	Salmon_ST64B_NC_004313(2)	Pseudo_phiCTX_NC_003278(2)	Salmon_SEN4_NC_029015(2)	Entero_fiAA91_ss_NC_022750(2)	Ralsto_RSY1_NC_025115(2)	Entero_P2_NC_001895(2)	Entero_JSE_NC_012740(1)	Hypert_2_NC_014321(1)	Entero_RB49_NC_005066(1)	Entero_WPhi_NC_005056(1)	Entero_Phi1_NC_009821(1)	Entero_GEC_3S_NC_025425(1)	Bacill_SPbeta_NC_001884(1)	Bacill_G_NC_023719(1)	Pseudo_YMC11/02/R656_NC_028657(1)	Erwini_vB_EamP_Frozen_NC_031062(1)	Burkho_KL3_NC_015266(1)	Erwini_Ea9_2_NC_023579(1)	Entero_P1_NC_005856(1)	Pseudo_PAJU2_NC_011373(1)	Escher_pro147_NC_028896(1)	Pseudo_PPpW_3_NC_023006(1)
ERR2230909	ZZ_c112ca95e4	3	44.2	incomplete	portal	contig00006,len=362882,cov=39.1,corr=0,spades=NODE_6_length_362882_cov_39.074839_pilon:318432	362699	1	66	57	9	1	0	yes	20	Salmon_ST160_NC_014900	Entero_UAB_Phi20_NC_031019(19)	Salmon_SE1_NC_011802(17)	Entero_ST104_NC_005841(17)	Salmon_epsilon34_NC_011976(17)	Salmon_118970_sal4_NC_030919(14)	Salmon_g341c_NC_013059(14)	Salmon_vB_SemP_Emek_NC_018275(13)	Salmon_ST64T_NC_004348(13)	Salmon_SEN22_NC_028696(12)	Salmon_103203_sal5_NC_031946(8)	Entero_ES18_NC_006949(7)	Salmon_SPN9CC_NC_017985(6)	Entero_P22_NC_002371(5)	Salmon_vB_SosS_Oslo_NC_018279(4)	Shigel_Sf6_NC_005344(3)	Entero_mEp235_NC_019708(3)	Entero_Sf101_NC_027398(3)	Stx2_II_NC_004914(3)	Escher_HK639_NC_016158(2)	Entero_HK022_NC_002166(2)	Entero_mEp234_NC_019715(2)	Escher_HK75_NC_016160(2)	Entero_c_1_NC_019706(2)	Entero_933W_NC_000924(2)	Entero_mEpX2_NC_019705(2)	Escher_NC_004913(2)	Bacter_APSE_2_NC_011551(1)	Entero_HK446_NC_019714(1)	Salmon_ST64B_NC_004313(1)	Escher_PA2_NC_028449(1)	Entero_Min27_NC_010237(1)	Klebsi_phiKO2_NC_005857(1)	Shigel_Ss_VASD_NC_028685(1)
ERR2230909	ZZ_c112ca95e4	4	30.6	intact	tail,protease,portal,terminase,lysis	contig00018,len=42758,cov=35.1,corr=0,spades=NODE_18_length_42758_cov_35.142382_pilon:1795	32415	0	37	35	2	1	0	no	5	Gifsy_2_NC_010393	Salmon_Fels_1_NC_010391(17)	Gifsy_1_NC_010392(14)	Entero_mEp460_NC_019716(14)	Entero_cdtI_NC_009514(12)	Entero_c_1_NC_019706(7)	Entero_lambda_NC_001416(4)	Salmon_SEN34_NC_028699(4)	Entero_mEp213_NC_019720(4)	Entero_HK629_NC_019711(3)	Salmon_SPN3UB_NC_019545(3)	Entero_HK630_NC_019723(3)	Entero_BP_4795_NC_004813(2)	Cronob_phiES15_NC_018454(2)	Salmon_SEN4_NC_029015(2)	Salmon_RE_2010_NC_019488(2)	Salmon_SEN5_NC_028701(2)	Entero_YYZ_2008_NC_011356(2)	Escher_D108_NC_013594(1)	Salmon_ST64B_NC_004313(1)	Klebsi_phiKO2_NC_005857(1)	Entero_Mu_NC_000929(1)	Vibrio_VP882_NC_009016(1)	Pseudo_MD8_NC_031091(1)	Entero_vB_EcoM_VR25_NC_028925(1)	Stx2_c_1717_NC_011357(1)	Entero_mEp237_NC_019704(1)	Entero_HK225_NC_019717(1)	Entero_N15_NC_001901(1)	Salmon_118970_sal3_NC_031940(1)	Yersin_PY54_NC_005069(1)	Salmon_Fels_2_NC_010463(1)	Salmon_SJ46_NC_031129(1)	Escher_APCEc01_NC_029091(1)
ERR2230909	ZZ_c112ca95e4	5	17.3	incomplete	terminase,tail	contig00019,len=34112,cov=38.3,corr=0,spades=NODE_19_length_34112_cov_38.300991_pilon:15906	33238	0	27	23	4	1	0	no	10	Gifsy_2_NC_010393	Gifsy_1_NC_010392(13)	Salmon_SPN3UB_NC_019545(13)	Salmon_SEN34_NC_028699(8)	Entero_mEp237_NC_019704(6)	Salmon_ST64B_NC_004313(2)	Salmon_Fels_1_NC_010391(2)	Entero_HK225_NC_019717(2)	Salmon_vB_SemP_Emek_NC_018275(2)	Salmon_118970_sal3_NC_031940(2)	Salmon_ST64T_NC_004348(2)	Burkho_Bcep22_NC_005262(1)	Lister_A118_NC_003216(1)	Gordon_Nymphadora_NC_031061(1)	Escher_Akfv33_NC_017969(1)	Shigel_SfIV_NC_022749(1)	Burkho_BcepC6B_NC_005887(1)	Pectob_My1_NC_018837(1)	Entero_DT57C_NC_027356(1)	Entero_mEpX1_NC_019709(1)	Entero_SfV_NC_003444(1)	Entero_phi80_NC_021190(1)	Pectob_ZF40_NC_019522(1)	Cronob_phiES15_NC_018454(1)	Burkho_Bcep43_NC_005342(1)	Stx2_c_1717_NC_011357(1)	Lister_A006_NC_009815(1)	Salmon_SSU5_NC_018843(1)	Burkho_Bcep781_NC_004333(1)	Salmon_SEN4_NC_029015(1)	Salmon_Spc35_NC_015269(1)	Shigel_POCJ13_NC_025434(1)	Pseudo_F116_NC_006552(1)	Salmon_SEN5_NC_028701(1)
ERR2230910	ZZ_d535656c54	5	15.4	questionable	transposase	contig00021,len=41273,cov=55.4,corr=0,spades=NODE_21_length_41273_cov_55.405784_pilon:25635	41085	1	21	13	8	1	0	no	7	Salmon_SJ46_NC_031129	Salisa_1_NC_017983(1)	Escher_D108_NC_013594(1)	Shigel_SfII_NC_021857(1)	Salmon_Fels_2_NC_010463(1)	Shigel_SfIV_NC_022749(1)	Burkho_KS14_NC_015273(1)	Entero_Mu_NC_000929(1)	Entero_SfMu_NC_027382(1)	Escher_pro483_NC_028943(1)
ERR2230910	ZZ_d535656c54	1	52.7	intact	integrase,head,lysis,lysin,terminase,capsid,tail,plate,transposase	contig00001,len=1062057,cov=31.0,corr=0,spades=NODE_1_length_1062057_cov_30.960445_pilon:267834	320562	2	67	58	9	1	0	yes	10	Salmon_118970_sal3_NC_031940	Salmon_ST64B_NC_004313(40)	Shigel_SfII_NC_021857(11)	Shigel_SfIV_NC_022749(9)	Entero_SfV_NC_003444(8)	Entero_SfI_NC_027339(8)	Entero_phiP27_NC_003356(5)	Entero_mEp460_NC_019716(5)	Salmon_SJ46_NC_031129(3)	Salmon_SP_004_NC_021774(2)	Salmon_vB_SemP_Emek_NC_018275(2)	Entero_cdtI_NC_009514(2)	Bacter_APSE_2_NC_011551(1)	Clostr_phiC2_NC_009231(1)	Lister_A118_NC_003216(1)	Gordon_Nymphadora_NC_031061(1)	Stx2_vB_EcoP_24B_NC_027984(1)	Entero_Mu_NC_000929(1)	Endosy_APSE_1_NC_000935(1)	Yersin_L_413C_NC_004745(1)	Entero_HK106_NC_019768(1)	Entero_mEp390_NC_019721(1)	Thermu_OH2_NC_021784(1)	Salmon_Fels_1_NC_010391(1)	Pectob_ZF40_NC_019522(1)	Entero_EFC_1_NC_025453(1)	Clostr_phiMMP02_NC_019421(1)	Entero_PsP3_NC_005340(1)	Lister_A006_NC_009815(1)	Salmon_SPN3UB_NC_019545(1)	Entero_HK633_NC_019719(1)	Salmon_SEN34_NC_028699(1)	Salmon_SEN1_NC_029003(1)	Entero_P1_NC_005856(1)
ERR2230910	ZZ_d535656c54	2	42.9	intact	transposase,integrase,capsid,terminase,head,tail,lysis,plate	contig00002,len=679414,cov=37.4,corr=0,spades=NODE_2_length_679414_cov_37.364033_pilon:594156	637133	0	48	42	6	1	0	yes	8	Salmon_RE_2010_NC_019488	Salmon_Fels_2_NC_010463(33)	Erwini_ENT90_NC_019932(13)	Entero_PsP3_NC_005340(9)	Entero_186_NC_001317(8)	Salmon_SEN1_NC_029003(7)	Salmon_SP_004_NC_021774(5)	Burkho_KS14_NC_015273(4)	Burkho_KS5_NC_015265(4)	Ralsto_RSA1_NC_009382(3)	Salmon_SEN5_NC_028701(3)	Escher_pro483_NC_028943(3)	Salmon_ST64B_NC_004313(2)	Salmon_SEN4_NC_029015(2)	Pseudo_phiCTX_NC_003278(2)	Entero_fiAA91_ss_NC_022750(2)	Ralsto_RSY1_NC_025115(2)	Entero_P2_NC_001895(2)	Entero_JSE_NC_012740(1)	Entero_RB49_NC_005066(1)	Hypert_2_NC_014321(1)	Entero_WPhi_NC_005056(1)	Entero_Phi1_NC_009821(1)	Entero_GEC_3S_NC_025425(1)	Bacill_SPbeta_NC_001884(1)	Bacill_G_NC_023719(1)	Pseudo_YMC11/02/R656_NC_028657(1)	Erwini_vB_EamP_Frozen_NC_031062(1)	Burkho_KL3_NC_015266(1)	Erwini_Ea9_2_NC_023579(1)	Pseudo_PAJU2_NC_011373(1)	Entero_P1_NC_005856(1)	Escher_pro147_NC_028896(1)	Pseudo_PPpW_3_NC_023006(1)
ERR2230910	ZZ_d535656c54	3	44.2	incomplete	portal	contig00005,len=284890,cov=36.0,corr=0,spades=NODE_5_length_284890_cov_35.967135_pilon:240337	284604	1	66	57	9	1	0	yes	20	Salmon_ST160_NC_014900	Entero_UAB_Phi20_NC_031019(19)	Salmon_SE1_NC_011802(17)	Entero_ST104_NC_005841(17)	Salmon_epsilon34_NC_011976(17)	Salmon_118970_sal4_NC_030919(14)	Salmon_g341c_NC_013059(14)	Salmon_vB_SemP_Emek_NC_018275(13)	Salmon_ST64T_NC_004348(13)	Salmon_SEN22_NC_028696(12)	Salmon_103203_sal5_NC_031946(8)	Entero_ES18_NC_006949(7)	Salmon_SPN9CC_NC_017985(6)	Entero_P22_NC_002371(5)	Salmon_vB_SosS_Oslo_NC_018279(4)	Shigel_Sf6_NC_005344(3)	Entero_mEp235_NC_019708(3)	Entero_Sf101_NC_027398(3)	Stx2_II_NC_004914(3)	Escher_HK639_NC_016158(2)	Entero_HK022_NC_002166(2)	Entero_mEp234_NC_019715(2)	Escher_HK75_NC_016160(2)	Entero_c_1_NC_019706(2)	Entero_933W_NC_000924(2)	Entero_mEpX2_NC_019705(2)	Escher_NC_004913(2)	Bacter_APSE_2_NC_011551(1)	Entero_HK446_NC_019714(1)	Salmon_ST64B_NC_004313(1)	Escher_PA2_NC_028449(1)	Entero_Min27_NC_010237(1)	Klebsi_phiKO2_NC_005857(1)	Shigel_Ss_VASD_NC_028685(1)
ERR2230910	ZZ_d535656c54	4	39.6	intact	lysis,terminase,portal,protease,tail	contig00020,len=42758,cov=30.1,corr=0,spades=NODE_20_length_42758_cov_30.059460_pilon:1277	40964	0	50	42	8	1	0	no	11	Gifsy_2_NC_010393	Salmon_Fels_1_NC_010391(17)	Gifsy_1_NC_010392(15)	Entero_mEp460_NC_019716(13)	Entero_cdtI_NC_009514(12)	Entero_c_1_NC_019706(7)	Salmon_SEN34_NC_028699(6)	Entero_mEp213_NC_019720(5)	Entero_lambda_NC_001416(4)	Entero_mEp237_NC_019704(4)	Salmon_SPN3UB_NC_019545(4)	Entero_HK629_NC_019711(3)	Cronob_phiES15_NC_018454(3)	Entero_HK225_NC_019717(3)	Entero_HK630_NC_019723(3)	Entero_BP_4795_NC_004813(2)	Entero_phi80_NC_021190(2)	Salmon_SEN4_NC_029015(2)	Salmon_RE_2010_NC_019488(2)	Entero_933W_NC_000924(2)	Salmon_SEN5_NC_028701(2)	Entero_YYZ_2008_NC_011356(2)	Escher_HK639_NC_016158(1)	Entero_Tyrion_NC_031077(1)	Escher_D108_NC_013594(1)	Salmon_ST64B_NC_004313(1)	Bacill_SP_15_NC_031245(1)	Entero_Min27_NC_010237(1)	Klebsi_phiKO2_NC_005857(1)	Entero_Mu_NC_000929(1)	Pseudo_YuA_NC_010116(1)	Escher_TL_2011b_NC_019445(1)	Entero_mEpX1_NC_019709(1)	Vibrio_VP882_NC_009016(1)
ERR2230910	ZZ_d535656c54	6	17.3	incomplete	terminase,tail	contig00022,len=34112,cov=35.4,corr=0,spades=NODE_22_length_34112_cov_35.395432_pilon:15906	33238	0	27	23	4	1	0	no	10	Gifsy_2_NC_010393	Gifsy_1_NC_010392(13)	Salmon_SPN3UB_NC_019545(13)	Salmon_SEN34_NC_028699(8)	Entero_mEp237_NC_019704(6)	Salmon_ST64B_NC_004313(2)	Salmon_Fels_1_NC_010391(2)	Entero_HK225_NC_019717(2)	Salmon_vB_SemP_Emek_NC_018275(2)	Salmon_118970_sal3_NC_031940(2)	Salmon_ST64T_NC_004348(2)	Burkho_Bcep22_NC_005262(1)	Lister_A118_NC_003216(1)	Gordon_Nymphadora_NC_031061(1)	Escher_Akfv33_NC_017969(1)	Shigel_SfIV_NC_022749(1)	Burkho_BcepC6B_NC_005887(1)	Pectob_My1_NC_018837(1)	Entero_DT57C_NC_027356(1)	Entero_mEpX1_NC_019709(1)	Entero_SfV_NC_003444(1)	Entero_phi80_NC_021190(1)	Pectob_ZF40_NC_019522(1)	Cronob_phiES15_NC_018454(1)	Burkho_Bcep43_NC_005342(1)	Stx2_c_1717_NC_011357(1)	Lister_A006_NC_009815(1)	Salmon_SSU5_NC_018843(1)	Burkho_Bcep781_NC_004333(1)	Salmon_SEN4_NC_029015(1)	Salmon_Spc35_NC_015269(1)	Shigel_POCJ13_NC_025434(1)	Pseudo_F116_NC_006552(1)	Salmon_SEN5_NC_028701(1)
ERR2230911	ZZ_f6825c21c8	1	52.7	intact	integrase,head,lysis,lysin,terminase,capsid,tail,plate,transposase	contig00001,len=1062003,cov=17.9,corr=0,spades=NODE_1_length_1062003_cov_17.861086_pilon:267813	320541	2	67	58	9	1	0	yes	10	Salmon_118970_sal3_NC_031940	Salmon_ST64B_NC_004313(40)	Shigel_SfII_NC_021857(11)	Shigel_SfIV_NC_022749(9)	Entero_SfV_NC_003444(8)	Entero_SfI_NC_027339(8)	Entero_phiP27_NC_003356(5)	Entero_mEp460_NC_019716(5)	Salmon_SJ46_NC_031129(3)	Salmon_SP_004_NC_021774(2)	Salmon_vB_SemP_Emek_NC_018275(2)	Entero_cdtI_NC_009514(2)	Bacter_APSE_2_NC_011551(1)	Clostr_phiC2_NC_009231(1)	Lister_A118_NC_003216(1)	Gordon_Nymphadora_NC_031061(1)	Stx2_vB_EcoP_24B_NC_027984(1)	Entero_Mu_NC_000929(1)	Endosy_APSE_1_NC_000935(1)	Yersin_L_413C_NC_004745(1)	Entero_HK106_NC_019768(1)	Entero_mEp390_NC_019721(1)	Thermu_OH2_NC_021784(1)	Salmon_Fels_1_NC_010391(1)	Pectob_ZF40_NC_019522(1)	Entero_EFC_1_NC_025453(1)	Clostr_phiMMP02_NC_019421(1)	Entero_PsP3_NC_005340(1)	Lister_A006_NC_009815(1)	Salmon_SPN3UB_NC_019545(1)	Entero_HK633_NC_019719(1)	Salmon_SEN34_NC_028699(1)	Salmon_SEN1_NC_029003(1)	Entero_P1_NC_005856(1)
ERR2230911	ZZ_f6825c21c8	2	44.2	incomplete	portal	contig00006,len=284762,cov=17.9,corr=0,spades=NODE_6_length_284762_cov_17.918276_pilon:240229	284496	1	66	57	9	1	0	yes	20	Salmon_ST160_NC_014900	Entero_UAB_Phi20_NC_031019(19)	Salmon_SE1_NC_011802(17)	Entero_ST104_NC_005841(17)	Salmon_epsilon34_NC_011976(17)	Salmon_118970_sal4_NC_030919(14)	Salmon_g341c_NC_013059(14)	Salmon_vB_SemP_Emek_NC_018275(13)	Salmon_ST64T_NC_004348(13)	Salmon_SEN22_NC_028696(12)	Salmon_103203_sal5_NC_031946(8)	Entero_ES18_NC_006949(7)	Salmon_SPN9CC_NC_017985(6)	Entero_P22_NC_002371(5)	Salmon_vB_SosS_Oslo_NC_018279(4)	Shigel_Sf6_NC_005344(3)	Entero_mEp235_NC_019708(3)	Entero_Sf101_NC_027398(3)	Stx2_II_NC_004914(3)	Escher_HK639_NC_016158(2)	Entero_HK022_NC_002166(2)	Entero_mEp234_NC_019715(2)	Escher_HK75_NC_016160(2)	Entero_c_1_NC_019706(2)	Entero_933W_NC_000924(2)	Entero_mEpX2_NC_019705(2)	Escher_NC_004913(2)	Bacter_APSE_2_NC_011551(1)	Entero_HK446_NC_019714(1)	Salmon_ST64B_NC_004313(1)	Escher_PA2_NC_028449(1)	Entero_Min27_NC_010237(1)	Klebsi_phiKO2_NC_005857(1)	Shigel_Ss_VASD_NC_028685(1)
ERR2230911	ZZ_f6825c21c8	3	42.9	intact	tail,plate,lysis,head,terminase,capsid,integrase,transposase	contig00010,len=133862,cov=17.8,corr=0,spades=NODE_10_length_133862_cov_17.791219_pilon:42257	85239	0	52	43	9	1	0	yes	8	Salmon_RE_2010_NC_019488	Salmon_Fels_2_NC_010463(34)	Erwini_ENT90_NC_019932(13)	Entero_PsP3_NC_005340(10)	Entero_186_NC_001317(9)	Salmon_SEN1_NC_029003(7)	Salmon_SP_004_NC_021774(5)	Burkho_KS14_NC_015273(4)	Burkho_KS5_NC_015265(4)	Escher_pro483_NC_028943(4)	Ralsto_RSA1_NC_009382(3)	Salmon_SEN5_NC_028701(3)	Salmon_ST64B_NC_004313(2)	Pseudo_phiCTX_NC_003278(2)	Salmon_SEN4_NC_029015(2)	Entero_fiAA91_ss_NC_022750(2)	Ralsto_RSY1_NC_025115(2)	Entero_P2_NC_001895(2)	Entero_JSE_NC_012740(1)	Hypert_2_NC_014321(1)	Entero_RB49_NC_005066(1)	Entero_WPhi_NC_005056(1)	Entero_Phi1_NC_009821(1)	Entero_GEC_3S_NC_025425(1)	Bacill_SPbeta_NC_001884(1)	Bacill_G_NC_023719(1)	Pseudo_YMC11/02/R656_NC_028657(1)	Erwini_vB_EamP_Frozen_NC_031062(1)	Burkho_KL3_NC_015266(1)	Erwini_Ea9_2_NC_023579(1)	Entero_P1_NC_005856(1)	Pseudo_PAJU2_NC_011373(1)	Escher_pro147_NC_028896(1)	Pseudo_PPpW_3_NC_023006(1)
ERR2230911	ZZ_f6825c21c8	4	40.9	intact	lysis,terminase,portal,protease,tail	contig00020,len=42718,cov=19.3,corr=4,spades=NODE_20_length_42718_cov_19.264051_pilon:1	40944	0	52	43	9	1	0	no	11	Gifsy_2_NC_010393	Salmon_Fels_1_NC_010391(17)	Gifsy_1_NC_010392(16)	Entero_mEp460_NC_019716(13)	Entero_cdtI_NC_009514(12)	Entero_c_1_NC_019706(7)	Salmon_SEN34_NC_028699(6)	Salmon_SPN3UB_NC_019545(5)	Entero_mEp213_NC_019720(5)	Entero_lambda_NC_001416(4)	Entero_mEp237_NC_019704(4)	Entero_HK225_NC_019717(4)	Entero_HK629_NC_019711(3)	Cronob_phiES15_NC_018454(3)	Entero_HK630_NC_019723(3)	Entero_BP_4795_NC_004813(2)	Entero_phi80_NC_021190(2)	Salmon_SEN4_NC_029015(2)	Salmon_RE_2010_NC_019488(2)	Entero_933W_NC_000924(2)	Salmon_SEN5_NC_028701(2)	Entero_YYZ_2008_NC_011356(2)	Escher_HK639_NC_016158(1)	Entero_Tyrion_NC_031077(1)	Escher_D108_NC_013594(1)	Salmon_ST64B_NC_004313(1)	Bacill_SP_15_NC_031245(1)	Entero_Min27_NC_010237(1)	Klebsi_phiKO2_NC_005857(1)	Entero_Mu_NC_000929(1)	Pseudo_YuA_NC_010116(1)	Escher_TL_2011b_NC_019445(1)	Entero_mEpX1_NC_019709(1)	Vibrio_VP882_NC_009016(1)
ERR2230911	ZZ_f6825c21c8	5	18.1	incomplete	tail,terminase	contig00021,len=34585,cov=18.0,corr=2,spades=NODE_21_length_34585_cov_18.007649_pilon:1	18187	0	30	25	5	1	0	no	10	Salmon_SPN3UB_NC_019545	Gifsy_2_NC_010393(14)	Gifsy_1_NC_010392(13)	Salmon_SEN34_NC_028699(9)	Entero_mEp237_NC_019704(8)	Entero_HK225_NC_019717(3)	Salmon_ST64B_NC_004313(2)	Salmon_Fels_1_NC_010391(2)	Salmon_vB_SemP_Emek_NC_018275(2)	Salmon_118970_sal3_NC_031940(2)	Salmon_ST64T_NC_004348(2)	Burkho_Bcep22_NC_005262(1)	Lister_A118_NC_003216(1)	Gordon_Nymphadora_NC_031061(1)	Escher_Akfv33_NC_017969(1)	Pectob_My1_NC_018837(1)	Burkho_BcepC6B_NC_005887(1)	Shigel_SfIV_NC_022749(1)	Entero_DT57C_NC_027356(1)	Entero_mEpX1_NC_019709(1)	Entero_SfV_NC_003444(1)	Entero_phi80_NC_021190(1)	Pectob_ZF40_NC_019522(1)	Burkho_Bcep43_NC_005342(1)	Cronob_phiES15_NC_018454(1)	Stx2_c_1717_NC_011357(1)	Lister_A006_NC_009815(1)	Burkho_Bcep781_NC_004333(1)	Salmon_SSU5_NC_018843(1)	Salmon_SEN4_NC_029015(1)	Salmon_Spc35_NC_015269(1)	Shigel_POCJ13_NC_025434(1)	Pseudo_F116_NC_006552(1)	Salmon_SEN5_NC_028701(1)
ERR2230912	ZZ_6ca00dc77f	1	52.7	intact	integrase,head,lysis,lysin,terminase,capsid,tail,plate,transposase	contig00001,len=1061667,cov=21.8,corr=0,spades=NODE_1_length_1061667_cov_21.799080_pilon:267834	320562	2	67	58	9	1	0	yes	10	Salmon_118970_sal3_NC_031940	Salmon_ST64B_NC_004313(40)	Shigel_SfII_NC_021857(11)	Shigel_SfIV_NC_022749(9)	Entero_SfV_NC_003444(8)	Entero_SfI_NC_027339(8)	Entero_phiP27_NC_003356(5)	Entero_mEp460_NC_019716(5)	Salmon_SJ46_NC_031129(3)	Salmon_SP_004_NC_021774(2)	Salmon_vB_SemP_Emek_NC_018275(2)	Entero_cdtI_NC_009514(2)	Bacter_APSE_2_NC_011551(1)	Clostr_phiC2_NC_009231(1)	Lister_A118_NC_003216(1)	Gordon_Nymphadora_NC_031061(1)	Stx2_vB_EcoP_24B_NC_027984(1)	Entero_Mu_NC_000929(1)	Endosy_APSE_1_NC_000935(1)	Yersin_L_413C_NC_004745(1)	Entero_HK106_NC_019768(1)	Entero_mEp390_NC_019721(1)	Thermu_OH2_NC_021784(1)	Salmon_Fels_1_NC_010391(1)	Pectob_ZF40_NC_019522(1)	Entero_EFC_1_NC_025453(1)	Clostr_phiMMP02_NC_019421(1)	Entero_PsP3_NC_005340(1)	Lister_A006_NC_009815(1)	Salmon_SPN3UB_NC_019545(1)	Entero_HK633_NC_019719(1)	Salmon_SEN34_NC_028699(1)	Salmon_SEN1_NC_029003(1)	Entero_P1_NC_005856(1)
ERR2230912	ZZ_6ca00dc77f	2	42.9	intact	transposase,integrase,capsid,terminase,head,tail,lysis,plate	contig00002,len=680467,cov=23.8,corr=0,spades=NODE_2_length_680467_cov_23.766916_pilon:594022	636999	0	48	42	6	1	0	yes	8	Salmon_RE_2010_NC_019488	Salmon_Fels_2_NC_010463(33)	Erwini_ENT90_NC_019932(13)	Entero_PsP3_NC_005340(9)	Entero_186_NC_001317(8)	Salmon_SEN1_NC_029003(7)	Salmon_SP_004_NC_021774(5)	Burkho_KS14_NC_015273(4)	Burkho_KS5_NC_015265(4)	Ralsto_RSA1_NC_009382(3)	Salmon_SEN5_NC_028701(3)	Escher_pro483_NC_028943(3)	Salmon_ST64B_NC_004313(2)	Salmon_SEN4_NC_029015(2)	Pseudo_phiCTX_NC_003278(2)	Entero_fiAA91_ss_NC_022750(2)	Ralsto_RSY1_NC_025115(2)	Entero_P2_NC_001895(2)	Entero_JSE_NC_012740(1)	Entero_RB49_NC_005066(1)	Hypert_2_NC_014321(1)	Entero_WPhi_NC_005056(1)	Entero_Phi1_NC_009821(1)	Entero_GEC_3S_NC_025425(1)	Bacill_SPbeta_NC_001884(1)	Bacill_G_NC_023719(1)	Pseudo_YMC11/02/R656_NC_028657(1)	Erwini_vB_EamP_Frozen_NC_031062(1)	Burkho_KL3_NC_015266(1)	Erwini_Ea9_2_NC_023579(1)	Pseudo_PAJU2_NC_011373(1)	Entero_P1_NC_005856(1)	Escher_pro147_NC_028896(1)	Pseudo_PPpW_3_NC_023006(1)
ERR2230912	ZZ_6ca00dc77f	3	44.2	incomplete	portal	contig00003,len=284890,cov=23.8,corr=0,spades=NODE_3_length_284890_cov_23.782531_pilon:240337	284604	1	66	57	9	1	0	yes	20	Salmon_ST160_NC_014900	Entero_UAB_Phi20_NC_031019(19)	Salmon_SE1_NC_011802(17)	Entero_ST104_NC_005841(17)	Salmon_epsilon34_NC_011976(17)	Salmon_118970_sal4_NC_030919(14)	Salmon_g341c_NC_013059(14)	Salmon_vB_SemP_Emek_NC_018275(13)	Salmon_ST64T_NC_004348(13)	Salmon_SEN22_NC_028696(12)	Salmon_103203_sal5_NC_031946(8)	Entero_ES18_NC_006949(7)	Salmon_SPN9CC_NC_017985(6)	Entero_P22_NC_002371(5)	Salmon_vB_SosS_Oslo_NC_018279(4)	Shigel_Sf6_NC_005344(3)	Entero_mEp235_NC_019708(3)	Entero_Sf101_NC_027398(3)	Stx2_II_NC_004914(3)	Escher_HK639_NC_016158(2)	Entero_HK022_NC_002166(2)	Entero_mEp234_NC_019715(2)	Escher_HK75_NC_016160(2)	Entero_c_1_NC_019706(2)	Entero_933W_NC_000924(2)	Entero_mEpX2_NC_019705(2)	Escher_NC_004913(2)	Bacter_APSE_2_NC_011551(1)	Entero_HK446_NC_019714(1)	Salmon_ST64B_NC_004313(1)	Escher_PA2_NC_028449(1)	Entero_Min27_NC_010237(1)	Klebsi_phiKO2_NC_005857(1)	Shigel_Ss_VASD_NC_028685(1)
ERR2230912	ZZ_6ca00dc77f	4	39.6	intact	lysis,terminase,portal,protease,tail	contig00024,len=42758,cov=21.9,corr=0,spades=NODE_24_length_42758_cov_21.926501_pilon:1277	40964	0	50	42	8	1	0	no	11	Gifsy_2_NC_010393	Salmon_Fels_1_NC_010391(17)	Gifsy_1_NC_010392(15)	Entero_mEp460_NC_019716(13)	Entero_cdtI_NC_009514(12)	Entero_c_1_NC_019706(7)	Salmon_SEN34_NC_028699(6)	Entero_mEp213_NC_019720(5)	Entero_lambda_NC_001416(4)	Entero_mEp237_NC_019704(4)	Salmon_SPN3UB_NC_019545(4)	Entero_HK629_NC_019711(3)	Cronob_phiES15_NC_018454(3)	Entero_HK225_NC_019717(3)	Entero_HK630_NC_019723(3)	Entero_BP_4795_NC_004813(2)	Entero_phi80_NC_021190(2)	Salmon_SEN4_NC_029015(2)	Salmon_RE_2010_NC_019488(2)	Entero_933W_NC_000924(2)	Salmon_SEN5_NC_028701(2)	Entero_YYZ_2008_NC_011356(2)	Escher_HK639_NC_016158(1)	Entero_Tyrion_NC_031077(1)	Escher_D108_NC_013594(1)	Salmon_ST64B_NC_004313(1)	Bacill_SP_15_NC_031245(1)	Entero_Min27_NC_010237(1)	Klebsi_phiKO2_NC_005857(1)	Entero_Mu_NC_000929(1)	Pseudo_YuA_NC_010116(1)	Escher_TL_2011b_NC_019445(1)	Entero_mEpX1_NC_019709(1)	Vibrio_VP882_NC_009016(1)
ERR2230912	ZZ_6ca00dc77f	5	17.3	incomplete	tail,terminase	contig00025,len=34625,cov=21.3,corr=0,spades=NODE_25_length_34625_cov_21.327359_pilon:875	18207	0	29	24	5	1	0	no	10	Salmon_SPN3UB_NC_019545	Gifsy_2_NC_010393(13)	Gifsy_1_NC_010392(12)	Salmon_SEN34_NC_028699(9)	Entero_mEp237_NC_019704(7)	Salmon_ST64B_NC_004313(2)	Salmon_Fels_1_NC_010391(2)	Entero_HK225_NC_019717(2)	Salmon_vB_SemP_Emek_NC_018275(2)	Salmon_118970_sal3_NC_031940(2)	Salmon_ST64T_NC_004348(2)	Burkho_Bcep22_NC_005262(1)	Lister_A118_NC_003216(1)	Gordon_Nymphadora_NC_031061(1)	Escher_Akfv33_NC_017969(1)	Pectob_My1_NC_018837(1)	Burkho_BcepC6B_NC_005887(1)	Shigel_SfIV_NC_022749(1)	Entero_DT57C_NC_027356(1)	Entero_mEpX1_NC_019709(1)	Entero_SfV_NC_003444(1)	Entero_phi80_NC_021190(1)	Pectob_ZF40_NC_019522(1)	Burkho_Bcep43_NC_005342(1)	Cronob_phiES15_NC_018454(1)	Stx2_c_1717_NC_011357(1)	Lister_A006_NC_009815(1)	Burkho_Bcep781_NC_004333(1)	Salmon_SSU5_NC_018843(1)	Salmon_SEN4_NC_029015(1)	Salmon_Spc35_NC_015269(1)	Shigel_POCJ13_NC_025434(1)	Pseudo_F116_NC_006552(1)	Salmon_SEN5_NC_028701(1)
ERR2230913	ZZ_309aacb54e	1	42.9	intact	transposase,integrase,capsid,terminase,head,tail,lysis,plate	contig00001,len=679475,cov=17.0,corr=0,spades=NODE_1_length_679475_cov_16.969449_pilon:594120	637097	0	48	42	6	1	0	yes	8	Salmon_RE_2010_NC_019488	Salmon_Fels_2_NC_010463(33)	Erwini_ENT90_NC_019932(13)	Entero_PsP3_NC_005340(9)	Entero_186_NC_001317(8)	Salmon_SEN1_NC_029003(7)	Salmon_SP_004_NC_021774(5)	Burkho_KS14_NC_015273(4)	Burkho_KS5_NC_015265(4)	Ralsto_RSA1_NC_009382(3)	Salmon_SEN5_NC_028701(3)	Escher_pro483_NC_028943(3)	Salmon_ST64B_NC_004313(2)	Salmon_SEN4_NC_029015(2)	Pseudo_phiCTX_NC_003278(2)	Entero_fiAA91_ss_NC_022750(2)	Ralsto_RSY1_NC_025115(2)	Entero_P2_NC_001895(2)	Entero_JSE_NC_012740(1)	Entero_RB49_NC_005066(1)	Hypert_2_NC_014321(1)	Entero_WPhi_NC_005056(1)	Entero_Phi1_NC_009821(1)	Entero_GEC_3S_NC_025425(1)	Bacill_SPbeta_NC_001884(1)	Bacill_G_NC_023719(1)	Pseudo_YMC11/02/R656_NC_028657(1)	Erwini_vB_EamP_Frozen_NC_031062(1)	Burkho_KL3_NC_015266(1)	Erwini_Ea9_2_NC_023579(1)	Pseudo_PAJU2_NC_011373(1)	Entero_P1_NC_005856(1)	Escher_pro147_NC_028896(1)	Pseudo_PPpW_3_NC_023006(1)
ERR2230913	ZZ_309aacb54e	2	49.3	questionable	tail,transposase,portal	contig00003,len=559476,cov=16.4,corr=0,spades=NODE_3_length_559476_cov_16.367379_pilon:191507	240861	1	70	60	10	1	0	yes	24	Salmon_ST160_NC_014900	Salmon_SE1_NC_011802(18)	Entero_UAB_Phi20_NC_031019(17)	Salmon_epsilon34_NC_011976(17)	Entero_ST104_NC_005841(16)	Salmon_118970_sal4_NC_030919(15)	Salmon_g341c_NC_013059(13)	Salmon_ST64T_NC_004348(12)	Salmon_vB_SemP_Emek_NC_018275(12)	Salmon_SEN22_NC_028696(12)	Salmon_103203_sal5_NC_031946(9)	Salmon_SPN9CC_NC_017985(7)	Entero_ES18_NC_006949(7)	Entero_P22_NC_002371(6)	Salmon_vB_SosS_Oslo_NC_018279(4)	Shigel_Sf6_NC_005344(3)	Entero_mEp235_NC_019708(3)	Entero_Sf101_NC_027398(3)	Stx2_II_NC_004914(3)	Entero_mEp234_NC_019715(2)	Escher_HK75_NC_016160(2)	Escher_NC_004913(2)	Escher_HK639_NC_016158(2)	Shigel_SfIV_NC_022749(2)	Entero_HK022_NC_002166(2)	Entero_c_1_NC_019706(2)	Entero_933W_NC_000924(2)	Entero_mEpX2_NC_019705(2)	Oenoco_phiS13_NC_023560(1)	Salmon_ST64B_NC_004313(1)	Escher_PA2_NC_028449(1)	Oenoco_phi9805_NC_023559(1)	Sodali_phiSG1_NC_007902(1)	Entero_HK542_NC_019769(1)
ERR2230913	ZZ_309aacb54e	3	52.7	intact	transposase,tail,plate,capsid,head,terminase,lysin,lysis,integrase	contig00006,len=321453,cov=18.2,corr=0,spades=NODE_6_length_321453_cov_18.154203_pilon:872	53589	2	64	56	8	1	0	yes	9	Salmon_118970_sal3_NC_031940	Salmon_ST64B_NC_004313(40)	Shigel_SfII_NC_021857(12)	Shigel_SfIV_NC_022749(9)	Entero_SfV_NC_003444(8)	Entero_SfI_NC_027339(8)	Entero_phiP27_NC_003356(5)	Entero_mEp460_NC_019716(5)	Salmon_SJ46_NC_031129(3)	Salmon_vB_SemP_Emek_NC_018275(2)	Entero_cdtI_NC_009514(2)	Bacter_APSE_2_NC_011551(1)	Clostr_phiC2_NC_009231(1)	Lister_A118_NC_003216(1)	Gordon_Nymphadora_NC_031061(1)	Stx2_vB_EcoP_24B_NC_027984(1)	Salmon_SP_004_NC_021774(1)	Entero_Mu_NC_000929(1)	Endosy_APSE_1_NC_000935(1)	Entero_HK106_NC_019768(1)	Entero_mEp390_NC_019721(1)	Thermu_OH2_NC_021784(1)	Salmon_Fels_1_NC_010391(1)	Pectob_ZF40_NC_019522(1)	Entero_EFC_1_NC_025453(1)	Clostr_phiMMP02_NC_019421(1)	Lister_A006_NC_009815(1)	Salmon_SPN3UB_NC_019545(1)	Entero_HK633_NC_019719(1)	Salmon_SEN34_NC_028699(1)	Entero_P1_NC_005856(1)	Salmon_g341c_NC_013059(1)	Entero_933W_NC_000924(1)	Clostr_phiMMP03_NC_028959(1)
ERR2230913	ZZ_309aacb54e	4	39.9	incomplete	integrase,tail,terminase	contig00007,len=261004,cov=14.2,corr=0,spades=NODE_7_length_261004_cov_14.205199_pilon:207463	247392	0	32	29	3	1	0	yes	10	Gifsy_2_NC_010393	Salmon_SPN3UB_NC_019545(17)	Gifsy_1_NC_010392(15)	Salmon_SEN34_NC_028699(10)	Entero_mEp237_NC_019704(8)	Salmon_Fels_1_NC_010391(3)	Entero_HK225_NC_019717(3)	Entero_YYZ_2008_NC_011356(3)	Salmon_ST64B_NC_004313(2)	Entero_phi80_NC_021190(2)	Entero_BP_4795_NC_004813(2)	Entero_phiP27_NC_003356(2)	Salmon_vB_SemP_Emek_NC_018275(2)	Salmon_118970_sal3_NC_031940(2)	Salmon_ST64T_NC_004348(2)	Burkho_Bcep22_NC_005262(1)	Lister_A118_NC_003216(1)	Gordon_Nymphadora_NC_031061(1)	Escher_Akfv33_NC_017969(1)	Pectob_My1_NC_018837(1)	Burkho_BcepC6B_NC_005887(1)	Shigel_SfIV_NC_022749(1)	Entero_DT57C_NC_027356(1)	Entero_mEpX1_NC_019709(1)	Entero_SfV_NC_003444(1)	Pectob_ZF40_NC_019522(1)	Burkho_Bcep43_NC_005342(1)	Cronob_phiES15_NC_018454(1)	Stx2_c_1717_NC_011357(1)	Lister_A006_NC_009815(1)	Burkho_Bcep781_NC_004333(1)	Salmon_SSU5_NC_018843(1)	Salmon_SEN4_NC_029015(1)	Salmon_Spc35_NC_015269(1)
ERR2230913	ZZ_309aacb54e	5	30.6	intact	tail,protease,portal,terminase,lysis	contig00018,len=46909,cov=15.6,corr=0,spades=NODE_18_length_46909_cov_15.627591_pilon:1815	32435	0	37	35	2	1	0	no	5	Gifsy_2_NC_010393	Salmon_Fels_1_NC_010391(17)	Gifsy_1_NC_010392(14)	Entero_mEp460_NC_019716(14)	Entero_cdtI_NC_009514(12)	Entero_c_1_NC_019706(7)	Entero_lambda_NC_001416(4)	Salmon_SEN34_NC_028699(4)	Entero_mEp213_NC_019720(4)	Entero_HK629_NC_019711(3)	Salmon_SPN3UB_NC_019545(3)	Entero_HK630_NC_019723(3)	Entero_BP_4795_NC_004813(2)	Cronob_phiES15_NC_018454(2)	Salmon_SEN4_NC_029015(2)	Salmon_RE_2010_NC_019488(2)	Salmon_SEN5_NC_028701(2)	Entero_YYZ_2008_NC_011356(2)	Escher_D108_NC_013594(1)	Salmon_ST64B_NC_004313(1)	Klebsi_phiKO2_NC_005857(1)	Entero_Mu_NC_000929(1)	Vibrio_VP882_NC_009016(1)	Pseudo_MD8_NC_031091(1)	Entero_vB_EcoM_VR25_NC_028925(1)	Stx2_c_1717_NC_011357(1)	Entero_mEp237_NC_019704(1)	Entero_HK225_NC_019717(1)	Entero_N15_NC_001901(1)	Salmon_118970_sal3_NC_031940(1)	Yersin_PY54_NC_005069(1)	Salmon_Fels_2_NC_010463(1)	Salmon_SJ46_NC_031129(1)	Escher_APCEc01_NC_029091(1)
ERR2230914	ZZ_4b1a1eabe5	6	13.5	incomplete	transposase	contig00024,len=14869,cov=32.5,corr=0,spades=NODE_24_length_14869_cov_32.500744_pilon:3	13593	0	22	14	8	1	0	no	10	Gifsy_2_NC_010393	Gifsy_1_NC_010392(5)	Entero_mEp237_NC_019704(4)	Salmon_SPN3UB_NC_019545(4)	Salmon_SEN34_NC_028699(4)	Cronob_phiES15_NC_018454(3)	Entero_HK225_NC_019717(2)	Entero_Tyrion_NC_031077(1)	Escher_HK639_NC_016158(1)	Entero_P1_NC_005856(1)	Bacill_SP_15_NC_031245(1)	Entero_mEp213_NC_019720(1)	Shigel_SfIV_NC_022749(1)	Klebsi_phiKO2_NC_005857(1)	Entero_mEpX1_NC_019709(1)	Escher_TL_2011b_NC_019445(1)	Escher_phiV10_NC_007804(1)	Pseudo_YuA_NC_010116(1)	Edward_GF_2_NC_026611(1)	Entero_phi80_NC_021190(1)	Salmon_118970_sal3_NC_031940(1)	Vibrio_VP882_NC_009016(1)	Pseudo_MP1412_NC_018282(1)	Yersin_PY54_NC_005069(1)	Bacill_G_NC_023719(1)	Salmon_SPN1S_NC_016761(1)	Escher_P13374_NC_018846(1)	Salmon_epsilon15_NC_004775(1)	Shigel_POCJ13_NC_025434(1)	Shigel_Stx_NC_029120(1)
ERR2230914	ZZ_4b1a1eabe5	1	63.3	intact	transposase,tail,plate,capsid,head,terminase,lysin,lysis,integrase	contig00001,len=570555,cov=35.4,corr=0,spades=NODE_1_length_570555_cov_35.369313_pilon:242412	305715	2	64	56	8	1	0	yes	9	Salmon_118970_sal3_NC_031940	Salmon_ST64B_NC_004313(40)	Shigel_SfII_NC_021857(12)	Shigel_SfIV_NC_022749(9)	Entero_SfV_NC_003444(8)	Entero_SfI_NC_027339(8)	Entero_phiP27_NC_003356(5)	Entero_mEp460_NC_019716(5)	Salmon_SJ46_NC_031129(3)	Salmon_vB_SemP_Emek_NC_018275(2)	Entero_cdtI_NC_009514(2)	Bacter_APSE_2_NC_011551(1)	Clostr_phiC2_NC_009231(1)	Lister_A118_NC_003216(1)	Gordon_Nymphadora_NC_031061(1)	Stx2_vB_EcoP_24B_NC_027984(1)	Salmon_SP_004_NC_021774(1)	Entero_Mu_NC_000929(1)	Endosy_APSE_1_NC_000935(1)	Entero_HK106_NC_019768(1)	Entero_mEp390_NC_019721(1)	Thermu_OH2_NC_021784(1)	Salmon_Fels_1_NC_010391(1)	Pectob_ZF40_NC_019522(1)	Entero_EFC_1_NC_025453(1)	Clostr_phiMMP02_NC_019421(1)	Lister_A006_NC_009815(1)	Salmon_SPN3UB_NC_019545(1)	Entero_HK633_NC_019719(1)	Salmon_SEN34_NC_028699(1)	Entero_P1_NC_005856(1)	Salmon_g341c_NC_013059(1)	Entero_933W_NC_000924(1)	Clostr_phiMMP03_NC_028959(1)
ERR2230914	ZZ_4b1a1eabe5	2	49.3	questionable	portal,transposase,tail	contig00002,len=560268,cov=36.3,corr=0,spades=NODE_2_length_560268_cov_36.310445_pilon:318614	367946	1	73	61	12	1	0	yes	25	Salmon_ST160_NC_014900	Entero_UAB_Phi20_NC_031019(18)	Salmon_SE1_NC_011802(17)	Entero_ST104_NC_005841(17)	Salmon_epsilon34_NC_011976(17)	Salmon_ST64T_NC_004348(14)	Salmon_118970_sal4_NC_030919(14)	Salmon_g341c_NC_013059(13)	Salmon_vB_SemP_Emek_NC_018275(13)	Salmon_SEN22_NC_028696(12)	Entero_ES18_NC_006949(8)	Salmon_103203_sal5_NC_031946(7)	Salmon_SPN9CC_NC_017985(7)	Entero_P22_NC_002371(5)	Salmon_vB_SosS_Oslo_NC_018279(4)	Shigel_Sf6_NC_005344(3)	Entero_mEp235_NC_019708(3)	Escher_HK75_NC_016160(3)	Entero_Sf101_NC_027398(3)	Stx2_II_NC_004914(3)	Entero_mEp234_NC_019715(2)	Escher_NC_004913(2)	Escher_HK639_NC_016158(2)	Shigel_SfIV_NC_022749(2)	Entero_HK022_NC_002166(2)	Entero_c_1_NC_019706(2)	Entero_933W_NC_000924(2)	Entero_mEpX2_NC_019705(2)	Salmon_ST64B_NC_004313(1)	Escher_PA2_NC_028449(1)	Entero_HK629_NC_019711(1)	Sodali_phiSG1_NC_007902(1)	Entero_HK542_NC_019769(1)	Salmon_SPN3UB_NC_019545(1)
ERR2230914	ZZ_4b1a1eabe5	3	42.9	intact	tail,plate,lysis,head,terminase,capsid,integrase,transposase	contig00013,len=134097,cov=37.0,corr=0,spades=NODE_13_length_134097_cov_36.991157_pilon:42354	85336	0	52	43	9	1	0	yes	8	Salmon_RE_2010_NC_019488	Salmon_Fels_2_NC_010463(34)	Erwini_ENT90_NC_019932(13)	Entero_PsP3_NC_005340(10)	Entero_186_NC_001317(9)	Salmon_SEN1_NC_029003(7)	Salmon_SP_004_NC_021774(5)	Burkho_KS14_NC_015273(4)	Burkho_KS5_NC_015265(4)	Escher_pro483_NC_028943(4)	Ralsto_RSA1_NC_009382(3)	Salmon_SEN5_NC_028701(3)	Salmon_ST64B_NC_004313(2)	Pseudo_phiCTX_NC_003278(2)	Salmon_SEN4_NC_029015(2)	Entero_fiAA91_ss_NC_022750(2)	Ralsto_RSY1_NC_025115(2)	Entero_P2_NC_001895(2)	Entero_JSE_NC_012740(1)	Hypert_2_NC_014321(1)	Entero_RB49_NC_005066(1)	Entero_WPhi_NC_005056(1)	Entero_Phi1_NC_009821(1)	Entero_GEC_3S_NC_025425(1)	Bacill_SPbeta_NC_001884(1)	Bacill_G_NC_023719(1)	Pseudo_YMC11/02/R656_NC_028657(1)	Erwini_vB_EamP_Frozen_NC_031062(1)	Burkho_KL3_NC_015266(1)	Erwini_Ea9_2_NC_023579(1)	Entero_P1_NC_005856(1)	Pseudo_PAJU2_NC_011373(1)	Escher_pro147_NC_028896(1)	Pseudo_PPpW_3_NC_023006(1)
ERR2230914	ZZ_4b1a1eabe5	4	17.3	incomplete	terminase,tail	contig00019,len=32907,cov=36.8,corr=0,spades=NODE_19_length_32907_cov_36.847361_pilon:14701	32033	0	27	23	4	1	0	no	10	Gifsy_2_NC_010393	Gifsy_1_NC_010392(13)	Salmon_SPN3UB_NC_019545(13)	Salmon_SEN34_NC_028699(8)	Entero_mEp237_NC_019704(6)	Salmon_ST64B_NC_004313(2)	Salmon_Fels_1_NC_010391(2)	Entero_HK225_NC_019717(2)	Salmon_vB_SemP_Emek_NC_018275(2)	Salmon_118970_sal3_NC_031940(2)	Salmon_ST64T_NC_004348(2)	Burkho_Bcep22_NC_005262(1)	Lister_A118_NC_003216(1)	Gordon_Nymphadora_NC_031061(1)	Escher_Akfv33_NC_017969(1)	Shigel_SfIV_NC_022749(1)	Burkho_BcepC6B_NC_005887(1)	Pectob_My1_NC_018837(1)	Entero_DT57C_NC_027356(1)	Entero_mEpX1_NC_019709(1)	Entero_SfV_NC_003444(1)	Entero_phi80_NC_021190(1)	Pectob_ZF40_NC_019522(1)	Cronob_phiES15_NC_018454(1)	Burkho_Bcep43_NC_005342(1)	Stx2_c_1717_NC_011357(1)	Lister_A006_NC_009815(1)	Salmon_SSU5_NC_018843(1)	Burkho_Bcep781_NC_004333(1)	Salmon_SEN4_NC_029015(1)	Salmon_Spc35_NC_015269(1)	Shigel_POCJ13_NC_025434(1)	Pseudo_F116_NC_006552(1)	Salmon_SEN5_NC_028701(1)
ERR2230914	ZZ_4b1a1eabe5	5	21.5	intact	tail,protease,portal,terminase,lysis	contig00022,len=23494,cov=35.5,corr=0,spades=NODE_22_length_23494_cov_35.513438_pilon:1540	23059	0	25	25	0	1	0	no	1	Gifsy_2_NC_010393	Salmon_Fels_1_NC_010391(15)	Entero_mEp460_NC_019716(14)	Entero_cdtI_NC_009514(12)	Gifsy_1_NC_010392(9)	Entero_c_1_NC_019706(7)	Entero_mEp213_NC_019720(4)	Entero_lambda_NC_001416(4)	Entero_HK629_NC_019711(3)	Entero_HK630_NC_019723(3)	Entero_YYZ_2008_NC_011356(2)	Entero_BP_4795_NC_004813(2)	Salmon_SEN34_NC_028699(2)	Entero_N15_NC_001901(1)	Salmon_ST64B_NC_004313(1)	Salmon_SEN5_NC_028701(1)	Pseudo_MD8_NC_031091(1)	Entero_vB_EcoM_VR25_NC_028925(1)	Stx2_c_1717_NC_011357(1)	Salmon_SJ46_NC_031129(1)	Salmon_SEN4_NC_029015(1)	Escher_APCEc01_NC_029091(1)	Entero_HK225_NC_019717(1)	Entero_ES18_NC_006949(1)
ERR2230916	ZZ_35c7536527	1	63	intact	transposase,tail,plate,capsid,head,terminase,lysin,lysis,integrase	contig00001,len=1061492,cov=21.8,corr=0,spades=NODE_1_length_1061492_cov_21.847366_pilon:733489	796533	2	64	56	8	1	0	yes	9	Salmon_118970_sal3_NC_031940	Salmon_ST64B_NC_004313(40)	Shigel_SfII_NC_021857(12)	Shigel_SfIV_NC_022749(9)	Entero_SfV_NC_003444(8)	Entero_SfI_NC_027339(8)	Entero_phiP27_NC_003356(5)	Entero_mEp460_NC_019716(5)	Salmon_SJ46_NC_031129(3)	Salmon_vB_SemP_Emek_NC_018275(2)	Entero_cdtI_NC_009514(2)	Bacter_APSE_2_NC_011551(1)	Clostr_phiC2_NC_009231(1)	Lister_A118_NC_003216(1)	Gordon_Nymphadora_NC_031061(1)	Stx2_vB_EcoP_24B_NC_027984(1)	Salmon_SP_004_NC_021774(1)	Entero_Mu_NC_000929(1)	Endosy_APSE_1_NC_000935(1)	Entero_HK106_NC_019768(1)	Entero_mEp390_NC_019721(1)	Thermu_OH2_NC_021784(1)	Salmon_Fels_1_NC_010391(1)	Pectob_ZF40_NC_019522(1)	Entero_EFC_1_NC_025453(1)	Clostr_phiMMP02_NC_019421(1)	Lister_A006_NC_009815(1)	Salmon_SPN3UB_NC_019545(1)	Entero_HK633_NC_019719(1)	Salmon_SEN34_NC_028699(1)	Entero_P1_NC_005856(1)	Salmon_g341c_NC_013059(1)	Entero_933W_NC_000924(1)	Clostr_phiMMP03_NC_028959(1)
ERR2230916	ZZ_35c7536527	2	42.9	intact	transposase,integrase,capsid,terminase,head,tail,lysis,plate	contig00002,len=679351,cov=25.2,corr=0,spades=NODE_2_length_679351_cov_25.236750_pilon:594016	636993	0	48	42	6	1	0	yes	8	Salmon_RE_2010_NC_019488	Salmon_Fels_2_NC_010463(33)	Erwini_ENT90_NC_019932(13)	Entero_PsP3_NC_005340(9)	Entero_186_NC_001317(8)	Salmon_SEN1_NC_029003(7)	Salmon_SP_004_NC_021774(5)	Burkho_KS14_NC_015273(4)	Burkho_KS5_NC_015265(4)	Ralsto_RSA1_NC_009382(3)	Salmon_SEN5_NC_028701(3)	Escher_pro483_NC_028943(3)	Salmon_ST64B_NC_004313(2)	Salmon_SEN4_NC_029015(2)	Pseudo_phiCTX_NC_003278(2)	Entero_fiAA91_ss_NC_022750(2)	Ralsto_RSY1_NC_025115(2)	Entero_P2_NC_001895(2)	Entero_JSE_NC_012740(1)	Entero_RB49_NC_005066(1)	Hypert_2_NC_014321(1)	Entero_WPhi_NC_005056(1)	Entero_Phi1_NC_009821(1)	Entero_GEC_3S_NC_025425(1)	Bacill_SPbeta_NC_001884(1)	Bacill_G_NC_023719(1)	Pseudo_YMC11/02/R656_NC_028657(1)	Erwini_vB_EamP_Frozen_NC_031062(1)	Burkho_KL3_NC_015266(1)	Erwini_Ea9_2_NC_023579(1)	Pseudo_PAJU2_NC_011373(1)	Entero_P1_NC_005856(1)	Escher_pro147_NC_028896(1)	Pseudo_PPpW_3_NC_023006(1)
ERR2230916	ZZ_35c7536527	3	48.6	questionable	tail,transposase,portal	contig00005,len=367399,cov=25.9,corr=0,spades=NODE_5_length_367399_cov_25.913182_pilon:287	48956	1	75	62	13	1	0	yes	26	Salmon_ST160_NC_014900	Salmon_SE1_NC_011802(18)	Entero_ST104_NC_005841(18)	Salmon_epsilon34_NC_011976(18)	Entero_UAB_Phi20_NC_031019(16)	Salmon_118970_sal4_NC_030919(15)	Salmon_g341c_NC_013059(14)	Salmon_ST64T_NC_004348(13)	Salmon_vB_SemP_Emek_NC_018275(11)	Salmon_SEN22_NC_028696(11)	Salmon_103203_sal5_NC_031946(9)	Salmon_SPN9CC_NC_017985(7)	Entero_ES18_NC_006949(7)	Entero_P22_NC_002371(6)	Shigel_Sf6_NC_005344(4)	Entero_Sf101_NC_027398(4)	Stx2_II_NC_004914(4)	Salmon_vB_SosS_Oslo_NC_018279(4)	Entero_lambda_NC_001416(3)	Entero_mEp235_NC_019708(2)	Entero_mEp234_NC_019715(2)	Escher_HK75_NC_016160(2)	Entero_VT2_Sakai_NC_000902(2)	Escher_NC_004913(2)	Escher_HK639_NC_016158(2)	Shigel_SfIV_NC_022749(2)	Entero_HK022_NC_002166(2)	Stx2_c_1717_NC_011357(2)	Entero_c_1_NC_019706(2)	Entero_933W_NC_000924(2)	Entero_SfI_NC_027339(2)	Entero_mEpX2_NC_019705(2)	Oenoco_phiS13_NC_023560(1)	Salmon_ST64B_NC_004313(1)
ERR2230916	ZZ_35c7536527	4	39.6	intact	lysis,terminase,portal,protease,tail	contig00021,len=42758,cov=22.9,corr=0,spades=NODE_21_length_42758_cov_22.854806_pilon:1277	40964	0	50	42	8	1	0	no	11	Gifsy_2_NC_010393	Salmon_Fels_1_NC_010391(17)	Gifsy_1_NC_010392(15)	Entero_mEp460_NC_019716(13)	Entero_cdtI_NC_009514(12)	Entero_c_1_NC_019706(7)	Salmon_SEN34_NC_028699(6)	Entero_mEp213_NC_019720(5)	Entero_lambda_NC_001416(4)	Entero_mEp237_NC_019704(4)	Salmon_SPN3UB_NC_019545(4)	Entero_HK629_NC_019711(3)	Cronob_phiES15_NC_018454(3)	Entero_HK225_NC_019717(3)	Entero_HK630_NC_019723(3)	Entero_BP_4795_NC_004813(2)	Entero_phi80_NC_021190(2)	Salmon_SEN4_NC_029015(2)	Salmon_RE_2010_NC_019488(2)	Entero_933W_NC_000924(2)	Salmon_SEN5_NC_028701(2)	Entero_YYZ_2008_NC_011356(2)	Escher_HK639_NC_016158(1)	Entero_Tyrion_NC_031077(1)	Escher_D108_NC_013594(1)	Salmon_ST64B_NC_004313(1)	Bacill_SP_15_NC_031245(1)	Entero_Min27_NC_010237(1)	Klebsi_phiKO2_NC_005857(1)	Entero_Mu_NC_000929(1)	Pseudo_YuA_NC_010116(1)	Escher_TL_2011b_NC_019445(1)	Entero_mEpX1_NC_019709(1)	Vibrio_VP882_NC_009016(1)
ERR2230916	ZZ_35c7536527	5	17.3	incomplete	tail,terminase	contig00022,len=34112,cov=25.0,corr=0,spades=NODE_22_length_34112_cov_25.005996_pilon:875	18207	0	29	24	5	1	0	no	10	Salmon_SPN3UB_NC_019545	Gifsy_2_NC_010393(13)	Gifsy_1_NC_010392(12)	Salmon_SEN34_NC_028699(9)	Entero_mEp237_NC_019704(7)	Salmon_ST64B_NC_004313(2)	Salmon_Fels_1_NC_010391(2)	Entero_HK225_NC_019717(2)	Salmon_vB_SemP_Emek_NC_018275(2)	Salmon_118970_sal3_NC_031940(2)	Salmon_ST64T_NC_004348(2)	Burkho_Bcep22_NC_005262(1)	Lister_A118_NC_003216(1)	Gordon_Nymphadora_NC_031061(1)	Escher_Akfv33_NC_017969(1)	Pectob_My1_NC_018837(1)	Burkho_BcepC6B_NC_005887(1)	Shigel_SfIV_NC_022749(1)	Entero_DT57C_NC_027356(1)	Entero_mEpX1_NC_019709(1)	Entero_SfV_NC_003444(1)	Entero_phi80_NC_021190(1)	Pectob_ZF40_NC_019522(1)	Burkho_Bcep43_NC_005342(1)	Cronob_phiES15_NC_018454(1)	Stx2_c_1717_NC_011357(1)	Lister_A006_NC_009815(1)	Burkho_Bcep781_NC_004333(1)	Salmon_SSU5_NC_018843(1)	Salmon_SEN4_NC_029015(1)	Salmon_Spc35_NC_015269(1)	Shigel_POCJ13_NC_025434(1)	Pseudo_F116_NC_006552(1)	Salmon_SEN5_NC_028701(1)
ERR2230917	ZZ_fa4fb49163	1	52.7	intact	integrase,head,lysis,lysin,terminase,capsid,tail,plate,transposase	contig00001,len=947714,cov=33.8,corr=0,spades=NODE_1_length_947714_cov_33.822860_pilon:267834	320562	2	67	58	9	1	0	yes	10	Salmon_118970_sal3_NC_031940	Salmon_ST64B_NC_004313(40)	Shigel_SfII_NC_021857(11)	Shigel_SfIV_NC_022749(9)	Entero_SfV_NC_003444(8)	Entero_SfI_NC_027339(8)	Entero_phiP27_NC_003356(5)	Entero_mEp460_NC_019716(5)	Salmon_SJ46_NC_031129(3)	Salmon_SP_004_NC_021774(2)	Salmon_vB_SemP_Emek_NC_018275(2)	Entero_cdtI_NC_009514(2)	Bacter_APSE_2_NC_011551(1)	Clostr_phiC2_NC_009231(1)	Lister_A118_NC_003216(1)	Gordon_Nymphadora_NC_031061(1)	Stx2_vB_EcoP_24B_NC_027984(1)	Entero_Mu_NC_000929(1)	Endosy_APSE_1_NC_000935(1)	Yersin_L_413C_NC_004745(1)	Entero_HK106_NC_019768(1)	Entero_mEp390_NC_019721(1)	Thermu_OH2_NC_021784(1)	Salmon_Fels_1_NC_010391(1)	Pectob_ZF40_NC_019522(1)	Entero_EFC_1_NC_025453(1)	Clostr_phiMMP02_NC_019421(1)	Entero_PsP3_NC_005340(1)	Lister_A006_NC_009815(1)	Salmon_SPN3UB_NC_019545(1)	Entero_HK633_NC_019719(1)	Salmon_SEN34_NC_028699(1)	Salmon_SEN1_NC_029003(1)	Entero_P1_NC_005856(1)
ERR2230917	ZZ_fa4fb49163	2	44.2	incomplete	portal	contig00006,len=362997,cov=35.9,corr=0,spades=NODE_6_length_362997_cov_35.919916_pilon:318444	362711	1	66	57	9	1	0	yes	20	Salmon_ST160_NC_014900	Entero_UAB_Phi20_NC_031019(19)	Salmon_SE1_NC_011802(17)	Entero_ST104_NC_005841(17)	Salmon_epsilon34_NC_011976(17)	Salmon_118970_sal4_NC_030919(14)	Salmon_g341c_NC_013059(14)	Salmon_vB_SemP_Emek_NC_018275(13)	Salmon_ST64T_NC_004348(13)	Salmon_SEN22_NC_028696(12)	Salmon_103203_sal5_NC_031946(8)	Entero_ES18_NC_006949(7)	Salmon_SPN9CC_NC_017985(6)	Entero_P22_NC_002371(5)	Salmon_vB_SosS_Oslo_NC_018279(4)	Shigel_Sf6_NC_005344(3)	Entero_mEp235_NC_019708(3)	Entero_Sf101_NC_027398(3)	Stx2_II_NC_004914(3)	Escher_HK639_NC_016158(2)	Entero_HK022_NC_002166(2)	Entero_mEp234_NC_019715(2)	Escher_HK75_NC_016160(2)	Entero_c_1_NC_019706(2)	Entero_933W_NC_000924(2)	Entero_mEpX2_NC_019705(2)	Escher_NC_004913(2)	Bacter_APSE_2_NC_011551(1)	Entero_HK446_NC_019714(1)	Salmon_ST64B_NC_004313(1)	Escher_PA2_NC_028449(1)	Entero_Min27_NC_010237(1)	Klebsi_phiKO2_NC_005857(1)	Shigel_Ss_VASD_NC_028685(1)
ERR2230917	ZZ_fa4fb49163	3	42.9	intact	tail,plate,lysis,head,terminase,capsid,integrase,transposase	contig00011,len=133979,cov=35.1,corr=0,spades=NODE_11_length_133979_cov_35.097798_pilon:42354	85336	0	52	43	9	1	0	yes	8	Salmon_RE_2010_NC_019488	Salmon_Fels_2_NC_010463(34)	Erwini_ENT90_NC_019932(13)	Entero_PsP3_NC_005340(10)	Entero_186_NC_001317(9)	Salmon_SEN1_NC_029003(7)	Salmon_SP_004_NC_021774(5)	Burkho_KS14_NC_015273(4)	Burkho_KS5_NC_015265(4)	Escher_pro483_NC_028943(4)	Ralsto_RSA1_NC_009382(3)	Salmon_SEN5_NC_028701(3)	Salmon_ST64B_NC_004313(2)	Pseudo_phiCTX_NC_003278(2)	Salmon_SEN4_NC_029015(2)	Entero_fiAA91_ss_NC_022750(2)	Ralsto_RSY1_NC_025115(2)	Entero_P2_NC_001895(2)	Entero_JSE_NC_012740(1)	Hypert_2_NC_014321(1)	Entero_RB49_NC_005066(1)	Entero_WPhi_NC_005056(1)	Entero_Phi1_NC_009821(1)	Entero_GEC_3S_NC_025425(1)	Bacill_SPbeta_NC_001884(1)	Bacill_G_NC_023719(1)	Pseudo_YMC11/02/R656_NC_028657(1)	Erwini_vB_EamP_Frozen_NC_031062(1)	Burkho_KL3_NC_015266(1)	Erwini_Ea9_2_NC_023579(1)	Entero_P1_NC_005856(1)	Pseudo_PAJU2_NC_011373(1)	Escher_pro147_NC_028896(1)	Pseudo_PPpW_3_NC_023006(1)
ERR2230917	ZZ_fa4fb49163	4	39.6	intact	lysis,terminase,portal,protease,tail	contig00019,len=42758,cov=32.3,corr=0,spades=NODE_19_length_42758_cov_32.275904_pilon:1277	40964	0	50	42	8	1	0	no	11	Gifsy_2_NC_010393	Salmon_Fels_1_NC_010391(17)	Gifsy_1_NC_010392(15)	Entero_mEp460_NC_019716(13)	Entero_cdtI_NC_009514(12)	Entero_c_1_NC_019706(7)	Salmon_SEN34_NC_028699(6)	Entero_mEp213_NC_019720(5)	Entero_lambda_NC_001416(4)	Entero_mEp237_NC_019704(4)	Salmon_SPN3UB_NC_019545(4)	Entero_HK629_NC_019711(3)	Cronob_phiES15_NC_018454(3)	Entero_HK225_NC_019717(3)	Entero_HK630_NC_019723(3)	Entero_BP_4795_NC_004813(2)	Entero_phi80_NC_021190(2)	Salmon_SEN4_NC_029015(2)	Salmon_RE_2010_NC_019488(2)	Entero_933W_NC_000924(2)	Salmon_SEN5_NC_028701(2)	Entero_YYZ_2008_NC_011356(2)	Escher_HK639_NC_016158(1)	Entero_Tyrion_NC_031077(1)	Escher_D108_NC_013594(1)	Salmon_ST64B_NC_004313(1)	Bacill_SP_15_NC_031245(1)	Entero_Min27_NC_010237(1)	Klebsi_phiKO2_NC_005857(1)	Entero_Mu_NC_000929(1)	Pseudo_YuA_NC_010116(1)	Escher_TL_2011b_NC_019445(1)	Entero_mEpX1_NC_019709(1)	Vibrio_VP882_NC_009016(1)
ERR2230917	ZZ_fa4fb49163	5	17.3	incomplete	tail,terminase	contig00020,len=34625,cov=35.4,corr=0,spades=NODE_20_length_34625_cov_35.381624_pilon:875	18207	0	29	24	5	1	0	no	10	Salmon_SPN3UB_NC_019545	Gifsy_2_NC_010393(13)	Gifsy_1_NC_010392(12)	Salmon_SEN34_NC_028699(9)	Entero_mEp237_NC_019704(7)	Salmon_ST64B_NC_004313(2)	Salmon_Fels_1_NC_010391(2)	Entero_HK225_NC_019717(2)	Salmon_vB_SemP_Emek_NC_018275(2)	Salmon_118970_sal3_NC_031940(2)	Salmon_ST64T_NC_004348(2)	Burkho_Bcep22_NC_005262(1)	Lister_A118_NC_003216(1)	Gordon_Nymphadora_NC_031061(1)	Escher_Akfv33_NC_017969(1)	Pectob_My1_NC_018837(1)	Burkho_BcepC6B_NC_005887(1)	Shigel_SfIV_NC_022749(1)	Entero_DT57C_NC_027356(1)	Entero_mEpX1_NC_019709(1)	Entero_SfV_NC_003444(1)	Entero_phi80_NC_021190(1)	Pectob_ZF40_NC_019522(1)	Burkho_Bcep43_NC_005342(1)	Cronob_phiES15_NC_018454(1)	Stx2_c_1717_NC_011357(1)	Lister_A006_NC_009815(1)	Burkho_Bcep781_NC_004333(1)	Salmon_SSU5_NC_018843(1)	Salmon_SEN4_NC_029015(1)	Salmon_Spc35_NC_015269(1)	Shigel_POCJ13_NC_025434(1)	Pseudo_F116_NC_006552(1)	Salmon_SEN5_NC_028701(1)
ERR2230918	ZZ_a41f4475dc	1	63	intact	transposase,tail,plate,capsid,head,terminase,lysin,lysis,integrase	contig00001,len=768406,cov=7.3,corr=5,spades=NODE_1_length_768406_cov_7.327218_pilon:440383	503427	2	64	56	8	1	0	yes	9	Salmon_118970_sal3_NC_031940	Salmon_ST64B_NC_004313(40)	Shigel_SfII_NC_021857(12)	Shigel_SfIV_NC_022749(9)	Entero_SfV_NC_003444(8)	Entero_SfI_NC_027339(8)	Entero_phiP27_NC_003356(5)	Entero_mEp460_NC_019716(5)	Salmon_SJ46_NC_031129(3)	Salmon_vB_SemP_Emek_NC_018275(2)	Entero_cdtI_NC_009514(2)	Bacter_APSE_2_NC_011551(1)	Clostr_phiC2_NC_009231(1)	Lister_A118_NC_003216(1)	Gordon_Nymphadora_NC_031061(1)	Stx2_vB_EcoP_24B_NC_027984(1)	Salmon_SP_004_NC_021774(1)	Entero_Mu_NC_000929(1)	Endosy_APSE_1_NC_000935(1)	Entero_HK106_NC_019768(1)	Entero_mEp390_NC_019721(1)	Thermu_OH2_NC_021784(1)	Salmon_Fels_1_NC_010391(1)	Pectob_ZF40_NC_019522(1)	Entero_EFC_1_NC_025453(1)	Clostr_phiMMP02_NC_019421(1)	Lister_A006_NC_009815(1)	Salmon_SPN3UB_NC_019545(1)	Entero_HK633_NC_019719(1)	Salmon_SEN34_NC_028699(1)	Entero_P1_NC_005856(1)	Salmon_g341c_NC_013059(1)	Entero_933W_NC_000924(1)	Clostr_phiMMP03_NC_028959(1)
ERR2230918	ZZ_a41f4475dc	2	42.9	intact	transposase,integrase,capsid,terminase,head,tail,lysis,plate	contig00004,len=351246,cov=8.7,corr=0,spades=NODE_4_length_351246_cov_8.678691_pilon:265891	308868	0	48	42	6	1	0	yes	8	Salmon_RE_2010_NC_019488	Salmon_Fels_2_NC_010463(33)	Erwini_ENT90_NC_019932(13)	Entero_PsP3_NC_005340(9)	Entero_186_NC_001317(8)	Salmon_SEN1_NC_029003(7)	Salmon_SP_004_NC_021774(5)	Burkho_KS14_NC_015273(4)	Burkho_KS5_NC_015265(4)	Ralsto_RSA1_NC_009382(3)	Salmon_SEN5_NC_028701(3)	Escher_pro483_NC_028943(3)	Salmon_ST64B_NC_004313(2)	Salmon_SEN4_NC_029015(2)	Pseudo_phiCTX_NC_003278(2)	Entero_fiAA91_ss_NC_022750(2)	Ralsto_RSY1_NC_025115(2)	Entero_P2_NC_001895(2)	Entero_JSE_NC_012740(1)	Entero_RB49_NC_005066(1)	Hypert_2_NC_014321(1)	Entero_WPhi_NC_005056(1)	Entero_Phi1_NC_009821(1)	Entero_GEC_3S_NC_025425(1)	Bacill_SPbeta_NC_001884(1)	Bacill_G_NC_023719(1)	Pseudo_YMC11/02/R656_NC_028657(1)	Erwini_vB_EamP_Frozen_NC_031062(1)	Burkho_KL3_NC_015266(1)	Erwini_Ea9_2_NC_023579(1)	Pseudo_PAJU2_NC_011373(1)	Entero_P1_NC_005856(1)	Escher_pro147_NC_028896(1)	Pseudo_PPpW_3_NC_023006(1)
ERR2230918	ZZ_a41f4475dc	3	23.6	incomplete	terminase,tail,integrase	contig00007,len=260974,cov=6.8,corr=4,spades=NODE_7_length_260974_cov_6.798431_pilon:16439	40130	0	32	28	4	1	0	yes	10	Gifsy_2_NC_010393	Salmon_SPN3UB_NC_019545(16)	Gifsy_1_NC_010392(15)	Salmon_SEN34_NC_028699(9)	Entero_mEp237_NC_019704(7)	Salmon_Fels_1_NC_010391(3)	Entero_HK225_NC_019717(3)	Entero_YYZ_2008_NC_011356(3)	Salmon_ST64B_NC_004313(2)	Entero_BP_4795_NC_004813(2)	Entero_phi80_NC_021190(2)	Entero_phiP27_NC_003356(2)	Salmon_vB_SemP_Emek_NC_018275(2)	Salmon_118970_sal3_NC_031940(2)	Salmon_ST64T_NC_004348(2)	Burkho_Bcep22_NC_005262(1)	Lister_A118_NC_003216(1)	Gordon_Nymphadora_NC_031061(1)	Escher_Akfv33_NC_017969(1)	Shigel_SfIV_NC_022749(1)	Burkho_BcepC6B_NC_005887(1)	Pectob_My1_NC_018837(1)	Entero_DT57C_NC_027356(1)	Entero_mEpX1_NC_019709(1)	Entero_SfV_NC_003444(1)	Pectob_ZF40_NC_019522(1)	Cronob_phiES15_NC_018454(1)	Burkho_Bcep43_NC_005342(1)	Stx2_c_1717_NC_011357(1)	Lister_A006_NC_009815(1)	Salmon_SSU5_NC_018843(1)	Burkho_Bcep781_NC_004333(1)	Salmon_SEN4_NC_029015(1)	Salmon_Spc35_NC_015269(1)
ERR2230918	ZZ_a41f4475dc	4	43.5	incomplete	portal	contig00012,len=162958,cov=8.1,corr=1,spades=NODE_12_length_162958_cov_8.106640_pilon:119381	162958	1	66	57	9	1	0	yes	21	Salmon_ST160_NC_014900	Entero_ST104_NC_005841(18)	Entero_UAB_Phi20_NC_031019(18)	Salmon_SE1_NC_011802(17)	Salmon_epsilon34_NC_011976(16)	Salmon_118970_sal4_NC_030919(15)	Salmon_g341c_NC_013059(14)	Salmon_vB_SemP_Emek_NC_018275(13)	Salmon_SEN22_NC_028696(12)	Salmon_ST64T_NC_004348(12)	Salmon_103203_sal5_NC_031946(9)	Entero_ES18_NC_006949(7)	Salmon_SPN9CC_NC_017985(6)	Entero_P22_NC_002371(5)	Salmon_vB_SosS_Oslo_NC_018279(4)	Shigel_Sf6_NC_005344(3)	Entero_mEp235_NC_019708(3)	Entero_Sf101_NC_027398(3)	Stx2_II_NC_004914(3)	Escher_HK639_NC_016158(2)	Entero_HK022_NC_002166(2)	Entero_mEp234_NC_019715(2)	Escher_HK75_NC_016160(2)	Entero_c_1_NC_019706(2)	Entero_933W_NC_000924(2)	Entero_mEpX2_NC_019705(2)	Escher_NC_004913(2)	Bacter_APSE_2_NC_011551(1)	Entero_HK446_NC_019714(1)	Salmon_ST64B_NC_004313(1)	Escher_PA2_NC_028449(1)	Entero_Min27_NC_010237(1)	Klebsi_phiKO2_NC_005857(1)	Shigel_Ss_VASD_NC_028685(1)
ERR2230918	ZZ_a41f4475dc	5	41.7	intact	lysis,terminase,portal,protease,tail	contig00022,len=43474,cov=7.6,corr=0,spades=NODE_22_length_43474_cov_7.566428_pilon:1	41724	0	52	43	9	1	0	no	11	Gifsy_2_NC_010393	Salmon_Fels_1_NC_010391(17)	Gifsy_1_NC_010392(16)	Entero_mEp460_NC_019716(13)	Entero_cdtI_NC_009514(12)	Entero_c_1_NC_019706(7)	Salmon_SEN34_NC_028699(6)	Salmon_SPN3UB_NC_019545(5)	Entero_mEp213_NC_019720(5)	Entero_lambda_NC_001416(4)	Entero_mEp237_NC_019704(4)	Entero_HK629_NC_019711(3)	Cronob_phiES15_NC_018454(3)	Entero_HK225_NC_019717(3)	Entero_HK630_NC_019723(3)	Entero_BP_4795_NC_004813(2)	Entero_phi80_NC_021190(2)	Salmon_SEN4_NC_029015(2)	Shigel_POCJ13_NC_025434(2)	Salmon_RE_2010_NC_019488(2)	Entero_933W_NC_000924(2)	Salmon_SEN5_NC_028701(2)	Entero_YYZ_2008_NC_011356(2)	Shigel_Stx_NC_029120(2)	Escher_HK639_NC_016158(1)	Entero_Tyrion_NC_031077(1)	Escher_D108_NC_013594(1)	Salmon_ST64B_NC_004313(1)	Bacill_SP_15_NC_031245(1)	Entero_Min27_NC_010237(1)	Klebsi_phiKO2_NC_005857(1)	Entero_Mu_NC_000929(1)	Pseudo_YuA_NC_010116(1)	Escher_TL_2011b_NC_019445(1)
ERR2230919	ZZ_7b49404287	1	52.7	intact	integrase,head,lysis,lysin,terminase,capsid,tail,plate,transposase	contig00001,len=895632,cov=31.1,corr=0,spades=NODE_1_length_895632_cov_31.094971_pilon:101804	154532	2	67	58	9	1	0	yes	10	Salmon_118970_sal3_NC_031940	Salmon_ST64B_NC_004313(40)	Shigel_SfII_NC_021857(11)	Shigel_SfIV_NC_022749(9)	Entero_SfV_NC_003444(8)	Entero_SfI_NC_027339(8)	Entero_phiP27_NC_003356(5)	Entero_mEp460_NC_019716(5)	Salmon_SJ46_NC_031129(3)	Salmon_SP_004_NC_021774(2)	Salmon_vB_SemP_Emek_NC_018275(2)	Entero_cdtI_NC_009514(2)	Bacter_APSE_2_NC_011551(1)	Clostr_phiC2_NC_009231(1)	Lister_A118_NC_003216(1)	Gordon_Nymphadora_NC_031061(1)	Stx2_vB_EcoP_24B_NC_027984(1)	Entero_Mu_NC_000929(1)	Endosy_APSE_1_NC_000935(1)	Yersin_L_413C_NC_004745(1)	Entero_HK106_NC_019768(1)	Entero_mEp390_NC_019721(1)	Thermu_OH2_NC_021784(1)	Salmon_Fels_1_NC_010391(1)	Pectob_ZF40_NC_019522(1)	Entero_EFC_1_NC_025453(1)	Clostr_phiMMP02_NC_019421(1)	Entero_PsP3_NC_005340(1)	Lister_A006_NC_009815(1)	Salmon_SPN3UB_NC_019545(1)	Entero_HK633_NC_019719(1)	Salmon_SEN34_NC_028699(1)	Salmon_SEN1_NC_029003(1)	Entero_P1_NC_005856(1)
ERR2230919	ZZ_7b49404287	2	44.4	incomplete	portal	contig00005,len=362657,cov=36.1,corr=0,spades=NODE_5_length_362657_cov_36.145852_pilon:287	44777	1	69	57	12	1	0	yes	22	Salmon_ST160_NC_014900	Salmon_SE1_NC_011802(18)	Entero_ST104_NC_005841(18)	Salmon_epsilon34_NC_011976(17)	Entero_UAB_Phi20_NC_031019(16)	Salmon_118970_sal4_NC_030919(14)	Salmon_g341c_NC_013059(14)	Salmon_ST64T_NC_004348(13)	Salmon_vB_SemP_Emek_NC_018275(11)	Salmon_SEN22_NC_028696(11)	Salmon_103203_sal5_NC_031946(8)	Entero_ES18_NC_006949(7)	Entero_P22_NC_002371(6)	Salmon_SPN9CC_NC_017985(6)	Shigel_Sf6_NC_005344(4)	Salmon_vB_SosS_Oslo_NC_018279(4)	Entero_Sf101_NC_027398(4)	Stx2_II_NC_004914(4)	Entero_lambda_NC_001416(3)	Escher_HK639_NC_016158(2)	Entero_mEp235_NC_019708(2)	Entero_HK022_NC_002166(2)	Entero_mEp234_NC_019715(2)	Stx2_c_1717_NC_011357(2)	Escher_HK75_NC_016160(2)	Entero_c_1_NC_019706(2)	Entero_933W_NC_000924(2)	Entero_SfI_NC_027339(2)	Entero_VT2_Sakai_NC_000902(2)	Entero_mEpX2_NC_019705(2)	Escher_NC_004913(2)	Bacter_APSE_2_NC_011551(1)	Entero_HK446_NC_019714(1)	Salmon_ST64B_NC_004313(1)
ERR2230919	ZZ_7b49404287	3	42.9	intact	tail,plate,lysis,head,terminase,capsid,integrase,transposase	contig00014,len=134097,cov=34.8,corr=0,spades=NODE_14_length_134097_cov_34.810717_pilon:42354	85336	0	52	43	9	1	0	yes	8	Salmon_RE_2010_NC_019488	Salmon_Fels_2_NC_010463(34)	Erwini_ENT90_NC_019932(13)	Entero_PsP3_NC_005340(10)	Entero_186_NC_001317(9)	Salmon_SEN1_NC_029003(7)	Salmon_SP_004_NC_021774(5)	Burkho_KS14_NC_015273(4)	Burkho_KS5_NC_015265(4)	Escher_pro483_NC_028943(4)	Ralsto_RSA1_NC_009382(3)	Salmon_SEN5_NC_028701(3)	Salmon_ST64B_NC_004313(2)	Pseudo_phiCTX_NC_003278(2)	Salmon_SEN4_NC_029015(2)	Entero_fiAA91_ss_NC_022750(2)	Ralsto_RSY1_NC_025115(2)	Entero_P2_NC_001895(2)	Entero_JSE_NC_012740(1)	Hypert_2_NC_014321(1)	Entero_RB49_NC_005066(1)	Entero_WPhi_NC_005056(1)	Entero_Phi1_NC_009821(1)	Entero_GEC_3S_NC_025425(1)	Bacill_SPbeta_NC_001884(1)	Bacill_G_NC_023719(1)	Pseudo_YMC11/02/R656_NC_028657(1)	Erwini_vB_EamP_Frozen_NC_031062(1)	Burkho_KL3_NC_015266(1)	Erwini_Ea9_2_NC_023579(1)	Entero_P1_NC_005856(1)	Pseudo_PAJU2_NC_011373(1)	Escher_pro147_NC_028896(1)	Pseudo_PPpW_3_NC_023006(1)
ERR2230919	ZZ_7b49404287	4	30.6	intact	tail,protease,portal,terminase,lysis	contig00021,len=42758,cov=31.4,corr=0,spades=NODE_21_length_42758_cov_31.400192_pilon:1795	32415	0	37	35	2	1	0	no	5	Gifsy_2_NC_010393	Salmon_Fels_1_NC_010391(17)	Gifsy_1_NC_010392(14)	Entero_mEp460_NC_019716(14)	Entero_cdtI_NC_009514(12)	Entero_c_1_NC_019706(7)	Entero_lambda_NC_001416(4)	Salmon_SEN34_NC_028699(4)	Entero_mEp213_NC_019720(4)	Entero_HK629_NC_019711(3)	Salmon_SPN3UB_NC_019545(3)	Entero_HK630_NC_019723(3)	Entero_BP_4795_NC_004813(2)	Cronob_phiES15_NC_018454(2)	Salmon_SEN4_NC_029015(2)	Salmon_RE_2010_NC_019488(2)	Salmon_SEN5_NC_028701(2)	Entero_YYZ_2008_NC_011356(2)	Escher_D108_NC_013594(1)	Salmon_ST64B_NC_004313(1)	Klebsi_phiKO2_NC_005857(1)	Entero_Mu_NC_000929(1)	Vibrio_VP882_NC_009016(1)	Pseudo_MD8_NC_031091(1)	Entero_vB_EcoM_VR25_NC_028925(1)	Stx2_c_1717_NC_011357(1)	Entero_mEp237_NC_019704(1)	Entero_HK225_NC_019717(1)	Entero_N15_NC_001901(1)	Salmon_118970_sal3_NC_031940(1)	Yersin_PY54_NC_005069(1)	Salmon_Fels_2_NC_010463(1)	Salmon_SJ46_NC_031129(1)	Escher_APCEc01_NC_029091(1)
ERR2230919	ZZ_7b49404287	5	17.3	incomplete	terminase,tail	contig00022,len=34625,cov=37.3,corr=0,spades=NODE_22_length_34625_cov_37.250159_pilon:16419	33751	0	27	23	4	1	0	no	10	Gifsy_2_NC_010393	Gifsy_1_NC_010392(13)	Salmon_SPN3UB_NC_019545(13)	Salmon_SEN34_NC_028699(8)	Entero_mEp237_NC_019704(6)	Salmon_ST64B_NC_004313(2)	Salmon_Fels_1_NC_010391(2)	Entero_HK225_NC_019717(2)	Salmon_vB_SemP_Emek_NC_018275(2)	Salmon_118970_sal3_NC_031940(2)	Salmon_ST64T_NC_004348(2)	Burkho_Bcep22_NC_005262(1)	Lister_A118_NC_003216(1)	Gordon_Nymphadora_NC_031061(1)	Escher_Akfv33_NC_017969(1)	Shigel_SfIV_NC_022749(1)	Burkho_BcepC6B_NC_005887(1)	Pectob_My1_NC_018837(1)	Entero_DT57C_NC_027356(1)	Entero_mEpX1_NC_019709(1)	Entero_SfV_NC_003444(1)	Entero_phi80_NC_021190(1)	Pectob_ZF40_NC_019522(1)	Cronob_phiES15_NC_018454(1)	Burkho_Bcep43_NC_005342(1)	Stx2_c_1717_NC_011357(1)	Lister_A006_NC_009815(1)	Salmon_SSU5_NC_018843(1)	Burkho_Bcep781_NC_004333(1)	Salmon_SEN4_NC_029015(1)	Salmon_Spc35_NC_015269(1)	Shigel_POCJ13_NC_025434(1)	Pseudo_F116_NC_006552(1)	Salmon_SEN5_NC_028701(1)
ERR2230920	ZZ_7bba30d5a4	1	63	intact	transposase,tail,plate,capsid,head,terminase,lysin,lysis,integrase	contig00001,len=1061853,cov=32.3,corr=0,spades=NODE_1_length_1061853_cov_32.251356_pilon:733850	796894	2	64	56	8	1	0	yes	9	Salmon_118970_sal3_NC_031940	Salmon_ST64B_NC_004313(40)	Shigel_SfII_NC_021857(12)	Shigel_SfIV_NC_022749(9)	Entero_SfV_NC_003444(8)	Entero_SfI_NC_027339(8)	Entero_phiP27_NC_003356(5)	Entero_mEp460_NC_019716(5)	Salmon_SJ46_NC_031129(3)	Salmon_vB_SemP_Emek_NC_018275(2)	Entero_cdtI_NC_009514(2)	Bacter_APSE_2_NC_011551(1)	Clostr_phiC2_NC_009231(1)	Lister_A118_NC_003216(1)	Gordon_Nymphadora_NC_031061(1)	Stx2_vB_EcoP_24B_NC_027984(1)	Salmon_SP_004_NC_021774(1)	Entero_Mu_NC_000929(1)	Endosy_APSE_1_NC_000935(1)	Entero_HK106_NC_019768(1)	Entero_mEp390_NC_019721(1)	Thermu_OH2_NC_021784(1)	Salmon_Fels_1_NC_010391(1)	Pectob_ZF40_NC_019522(1)	Entero_EFC_1_NC_025453(1)	Clostr_phiMMP02_NC_019421(1)	Lister_A006_NC_009815(1)	Salmon_SPN3UB_NC_019545(1)	Entero_HK633_NC_019719(1)	Salmon_SEN34_NC_028699(1)	Entero_P1_NC_005856(1)	Salmon_g341c_NC_013059(1)	Entero_933W_NC_000924(1)	Clostr_phiMMP03_NC_028959(1)
ERR2230920	ZZ_7bba30d5a4	2	42.9	intact	transposase,integrase,capsid,terminase,head,tail,lysis,plate	contig00002,len=679491,cov=36.3,corr=0,spades=NODE_2_length_679491_cov_36.281554_pilon:594156	637133	0	48	42	6	1	0	yes	8	Salmon_RE_2010_NC_019488	Salmon_Fels_2_NC_010463(33)	Erwini_ENT90_NC_019932(13)	Entero_PsP3_NC_005340(9)	Entero_186_NC_001317(8)	Salmon_SEN1_NC_029003(7)	Salmon_SP_004_NC_021774(5)	Burkho_KS14_NC_015273(4)	Burkho_KS5_NC_015265(4)	Ralsto_RSA1_NC_009382(3)	Salmon_SEN5_NC_028701(3)	Escher_pro483_NC_028943(3)	Salmon_ST64B_NC_004313(2)	Salmon_SEN4_NC_029015(2)	Pseudo_phiCTX_NC_003278(2)	Entero_fiAA91_ss_NC_022750(2)	Ralsto_RSY1_NC_025115(2)	Entero_P2_NC_001895(2)	Entero_JSE_NC_012740(1)	Entero_RB49_NC_005066(1)	Hypert_2_NC_014321(1)	Entero_WPhi_NC_005056(1)	Entero_Phi1_NC_009821(1)	Entero_GEC_3S_NC_025425(1)	Bacill_SPbeta_NC_001884(1)	Bacill_G_NC_023719(1)	Pseudo_YMC11/02/R656_NC_028657(1)	Erwini_vB_EamP_Frozen_NC_031062(1)	Burkho_KL3_NC_015266(1)	Erwini_Ea9_2_NC_023579(1)	Pseudo_PAJU2_NC_011373(1)	Entero_P1_NC_005856(1)	Escher_pro147_NC_028896(1)	Pseudo_PPpW_3_NC_023006(1)
ERR2230920	ZZ_7bba30d5a4	3	44.4	incomplete	portal	contig00006,len=362997,cov=39.6,corr=3,spades=NODE_6_length_362997_cov_39.636639_pilon:287	44777	1	69	57	12	1	0	yes	22	Salmon_ST160_NC_014900	Salmon_SE1_NC_011802(18)	Entero_ST104_NC_005841(18)	Salmon_epsilon34_NC_011976(17)	Entero_UAB_Phi20_NC_031019(16)	Salmon_118970_sal4_NC_030919(14)	Salmon_g341c_NC_013059(14)	Salmon_ST64T_NC_004348(13)	Salmon_vB_SemP_Emek_NC_018275(11)	Salmon_SEN22_NC_028696(11)	Salmon_103203_sal5_NC_031946(8)	Entero_ES18_NC_006949(7)	Entero_P22_NC_002371(6)	Salmon_SPN9CC_NC_017985(6)	Shigel_Sf6_NC_005344(4)	Salmon_vB_SosS_Oslo_NC_018279(4)	Entero_Sf101_NC_027398(4)	Stx2_II_NC_004914(4)	Entero_lambda_NC_001416(3)	Escher_HK639_NC_016158(2)	Entero_mEp235_NC_019708(2)	Entero_HK022_NC_002166(2)	Entero_mEp234_NC_019715(2)	Stx2_c_1717_NC_011357(2)	Escher_HK75_NC_016160(2)	Entero_c_1_NC_019706(2)	Entero_933W_NC_000924(2)	Entero_SfI_NC_027339(2)	Entero_VT2_Sakai_NC_000902(2)	Entero_mEpX2_NC_019705(2)	Escher_NC_004913(2)	Bacter_APSE_2_NC_011551(1)	Entero_HK446_NC_019714(1)	Salmon_ST64B_NC_004313(1)
ERR2230920	ZZ_7bba30d5a4	4	39.6	intact	lysis,terminase,portal,protease,tail	contig00017,len=42758,cov=34.7,corr=0,spades=NODE_17_length_42758_cov_34.673682_pilon:1277	40964	0	50	42	8	1	0	no	11	Gifsy_2_NC_010393	Salmon_Fels_1_NC_010391(17)	Gifsy_1_NC_010392(15)	Entero_mEp460_NC_019716(13)	Entero_cdtI_NC_009514(12)	Entero_c_1_NC_019706(7)	Salmon_SEN34_NC_028699(6)	Entero_mEp213_NC_019720(5)	Entero_lambda_NC_001416(4)	Entero_mEp237_NC_019704(4)	Salmon_SPN3UB_NC_019545(4)	Entero_HK629_NC_019711(3)	Cronob_phiES15_NC_018454(3)	Entero_HK225_NC_019717(3)	Entero_HK630_NC_019723(3)	Entero_BP_4795_NC_004813(2)	Entero_phi80_NC_021190(2)	Salmon_SEN4_NC_029015(2)	Salmon_RE_2010_NC_019488(2)	Entero_933W_NC_000924(2)	Salmon_SEN5_NC_028701(2)	Entero_YYZ_2008_NC_011356(2)	Escher_HK639_NC_016158(1)	Entero_Tyrion_NC_031077(1)	Escher_D108_NC_013594(1)	Salmon_ST64B_NC_004313(1)	Bacill_SP_15_NC_031245(1)	Entero_Min27_NC_010237(1)	Klebsi_phiKO2_NC_005857(1)	Entero_Mu_NC_000929(1)	Pseudo_YuA_NC_010116(1)	Escher_TL_2011b_NC_019445(1)	Entero_mEpX1_NC_019709(1)	Vibrio_VP882_NC_009016(1)
ERR2230920	ZZ_7bba30d5a4	5	17.3	incomplete	tail,terminase	contig00018,len=34112,cov=40.7,corr=0,spades=NODE_18_length_34112_cov_40.728815_pilon:875	18207	0	29	24	5	1	0	no	10	Salmon_SPN3UB_NC_019545	Gifsy_2_NC_010393(13)	Gifsy_1_NC_010392(12)	Salmon_SEN34_NC_028699(9)	Entero_mEp237_NC_019704(7)	Salmon_ST64B_NC_004313(2)	Salmon_Fels_1_NC_010391(2)	Entero_HK225_NC_019717(2)	Salmon_vB_SemP_Emek_NC_018275(2)	Salmon_118970_sal3_NC_031940(2)	Salmon_ST64T_NC_004348(2)	Burkho_Bcep22_NC_005262(1)	Lister_A118_NC_003216(1)	Gordon_Nymphadora_NC_031061(1)	Escher_Akfv33_NC_017969(1)	Pectob_My1_NC_018837(1)	Burkho_BcepC6B_NC_005887(1)	Shigel_SfIV_NC_022749(1)	Entero_DT57C_NC_027356(1)	Entero_mEpX1_NC_019709(1)	Entero_SfV_NC_003444(1)	Entero_phi80_NC_021190(1)	Pectob_ZF40_NC_019522(1)	Burkho_Bcep43_NC_005342(1)	Cronob_phiES15_NC_018454(1)	Stx2_c_1717_NC_011357(1)	Lister_A006_NC_009815(1)	Burkho_Bcep781_NC_004333(1)	Salmon_SSU5_NC_018843(1)	Salmon_SEN4_NC_029015(1)	Salmon_Spc35_NC_015269(1)	Shigel_POCJ13_NC_025434(1)	Pseudo_F116_NC_006552(1)	Salmon_SEN5_NC_028701(1)
ERR2230921	ZZ_29df15bfb2	1	62.7	intact	transposase,tail,plate,capsid,head,terminase,lysin,lysis,integrase	contig00001,len=1062815,cov=24.2,corr=0,spades=NODE_1_length_1062815_cov_24.175564_pilon:735052	797837	2	64	56	8	1	0	yes	9	Salmon_118970_sal3_NC_031940	Salmon_ST64B_NC_004313(40)	Shigel_SfII_NC_021857(12)	Shigel_SfIV_NC_022749(9)	Entero_SfV_NC_003444(8)	Entero_SfI_NC_027339(8)	Entero_phiP27_NC_003356(5)	Entero_mEp460_NC_019716(5)	Salmon_SJ46_NC_031129(3)	Salmon_vB_SemP_Emek_NC_018275(2)	Entero_cdtI_NC_009514(2)	Bacter_APSE_2_NC_011551(1)	Clostr_phiC2_NC_009231(1)	Lister_A118_NC_003216(1)	Gordon_Nymphadora_NC_031061(1)	Stx2_vB_EcoP_24B_NC_027984(1)	Salmon_SP_004_NC_021774(1)	Entero_Mu_NC_000929(1)	Endosy_APSE_1_NC_000935(1)	Entero_HK106_NC_019768(1)	Entero_mEp390_NC_019721(1)	Thermu_OH2_NC_021784(1)	Salmon_Fels_1_NC_010391(1)	Pectob_ZF40_NC_019522(1)	Entero_EFC_1_NC_025453(1)	Clostr_phiMMP02_NC_019421(1)	Lister_A006_NC_009815(1)	Salmon_SPN3UB_NC_019545(1)	Entero_HK633_NC_019719(1)	Salmon_SEN34_NC_028699(1)	Entero_P1_NC_005856(1)	Salmon_g341c_NC_013059(1)	Entero_933W_NC_000924(1)	Clostr_phiMMP03_NC_028959(1)
ERR2230921	ZZ_29df15bfb2	2	42.9	intact	transposase,integrase,capsid,terminase,head,tail,lysis,plate	contig00002,len=679331,cov=27.4,corr=0,spades=NODE_2_length_679331_cov_27.449602_pilon:593976	636953	0	48	42	6	1	0	yes	8	Salmon_RE_2010_NC_019488	Salmon_Fels_2_NC_010463(33)	Erwini_ENT90_NC_019932(13)	Entero_PsP3_NC_005340(9)	Entero_186_NC_001317(8)	Salmon_SEN1_NC_029003(7)	Salmon_SP_004_NC_021774(5)	Burkho_KS14_NC_015273(4)	Burkho_KS5_NC_015265(4)	Ralsto_RSA1_NC_009382(3)	Salmon_SEN5_NC_028701(3)	Escher_pro483_NC_028943(3)	Salmon_ST64B_NC_004313(2)	Salmon_SEN4_NC_029015(2)	Pseudo_phiCTX_NC_003278(2)	Entero_fiAA91_ss_NC_022750(2)	Ralsto_RSY1_NC_025115(2)	Entero_P2_NC_001895(2)	Entero_JSE_NC_012740(1)	Entero_RB49_NC_005066(1)	Hypert_2_NC_014321(1)	Entero_WPhi_NC_005056(1)	Entero_Phi1_NC_009821(1)	Entero_GEC_3S_NC_025425(1)	Bacill_SPbeta_NC_001884(1)	Bacill_G_NC_023719(1)	Pseudo_YMC11/02/R656_NC_028657(1)	Erwini_vB_EamP_Frozen_NC_031062(1)	Burkho_KL3_NC_015266(1)	Erwini_Ea9_2_NC_023579(1)	Pseudo_PAJU2_NC_011373(1)	Entero_P1_NC_005856(1)	Escher_pro147_NC_028896(1)	Pseudo_PPpW_3_NC_023006(1)
ERR2230921	ZZ_29df15bfb2	3	49.3	questionable	portal,transposase,tail	contig00003,len=560308,cov=25.6,corr=0,spades=NODE_3_length_560308_cov_25.635302_pilon:318641	367973	1	73	61	12	1	0	yes	25	Salmon_ST160_NC_014900	Entero_UAB_Phi20_NC_031019(18)	Salmon_SE1_NC_011802(17)	Entero_ST104_NC_005841(17)	Salmon_epsilon34_NC_011976(17)	Salmon_ST64T_NC_004348(14)	Salmon_118970_sal4_NC_030919(14)	Salmon_g341c_NC_013059(13)	Salmon_vB_SemP_Emek_NC_018275(13)	Salmon_SEN22_NC_028696(12)	Entero_ES18_NC_006949(8)	Salmon_103203_sal5_NC_031946(7)	Salmon_SPN9CC_NC_017985(7)	Entero_P22_NC_002371(5)	Salmon_vB_SosS_Oslo_NC_018279(4)	Shigel_Sf6_NC_005344(3)	Entero_mEp235_NC_019708(3)	Escher_HK75_NC_016160(3)	Entero_Sf101_NC_027398(3)	Stx2_II_NC_004914(3)	Entero_mEp234_NC_019715(2)	Escher_NC_004913(2)	Escher_HK639_NC_016158(2)	Shigel_SfIV_NC_022749(2)	Entero_HK022_NC_002166(2)	Entero_c_1_NC_019706(2)	Entero_933W_NC_000924(2)	Entero_mEpX2_NC_019705(2)	Salmon_ST64B_NC_004313(1)	Escher_PA2_NC_028449(1)	Entero_HK629_NC_019711(1)	Sodali_phiSG1_NC_007902(1)	Entero_HK542_NC_019769(1)	Salmon_SPN3UB_NC_019545(1)
ERR2230921	ZZ_29df15bfb2	4	23.6	incomplete	terminase,tail,integrase	contig00007,len=261166,cov=23.5,corr=0,spades=NODE_7_length_261166_cov_23.502955_pilon:16439	40130	0	32	28	4	1	0	yes	10	Gifsy_2_NC_010393	Salmon_SPN3UB_NC_019545(16)	Gifsy_1_NC_010392(15)	Salmon_SEN34_NC_028699(9)	Entero_mEp237_NC_019704(7)	Salmon_Fels_1_NC_010391(3)	Entero_HK225_NC_019717(3)	Entero_YYZ_2008_NC_011356(3)	Salmon_ST64B_NC_004313(2)	Entero_BP_4795_NC_004813(2)	Entero_phi80_NC_021190(2)	Entero_phiP27_NC_003356(2)	Salmon_vB_SemP_Emek_NC_018275(2)	Salmon_118970_sal3_NC_031940(2)	Salmon_ST64T_NC_004348(2)	Burkho_Bcep22_NC_005262(1)	Lister_A118_NC_003216(1)	Gordon_Nymphadora_NC_031061(1)	Escher_Akfv33_NC_017969(1)	Shigel_SfIV_NC_022749(1)	Burkho_BcepC6B_NC_005887(1)	Pectob_My1_NC_018837(1)	Entero_DT57C_NC_027356(1)	Entero_mEpX1_NC_019709(1)	Entero_SfV_NC_003444(1)	Pectob_ZF40_NC_019522(1)	Cronob_phiES15_NC_018454(1)	Burkho_Bcep43_NC_005342(1)	Stx2_c_1717_NC_011357(1)	Lister_A006_NC_009815(1)	Salmon_SSU5_NC_018843(1)	Burkho_Bcep781_NC_004333(1)	Salmon_SEN4_NC_029015(1)	Salmon_Spc35_NC_015269(1)
ERR2230921	ZZ_29df15bfb2	5	30.6	intact	tail,protease,portal,terminase,lysis	contig00014,len=46909,cov=23.9,corr=2,spades=NODE_14_length_46909_cov_23.939677_pilon:1815	32435	0	37	35	2	1	0	no	5	Gifsy_2_NC_010393	Salmon_Fels_1_NC_010391(17)	Gifsy_1_NC_010392(14)	Entero_mEp460_NC_019716(14)	Entero_cdtI_NC_009514(12)	Entero_c_1_NC_019706(7)	Entero_lambda_NC_001416(4)	Salmon_SEN34_NC_028699(4)	Entero_mEp213_NC_019720(4)	Entero_HK629_NC_019711(3)	Salmon_SPN3UB_NC_019545(3)	Entero_HK630_NC_019723(3)	Entero_BP_4795_NC_004813(2)	Cronob_phiES15_NC_018454(2)	Salmon_SEN4_NC_029015(2)	Salmon_RE_2010_NC_019488(2)	Salmon_SEN5_NC_028701(2)	Entero_YYZ_2008_NC_011356(2)	Escher_D108_NC_013594(1)	Salmon_ST64B_NC_004313(1)	Klebsi_phiKO2_NC_005857(1)	Entero_Mu_NC_000929(1)	Vibrio_VP882_NC_009016(1)	Pseudo_MD8_NC_031091(1)	Entero_vB_EcoM_VR25_NC_028925(1)	Stx2_c_1717_NC_011357(1)	Entero_mEp237_NC_019704(1)	Entero_HK225_NC_019717(1)	Entero_N15_NC_001901(1)	Salmon_118970_sal3_NC_031940(1)	Yersin_PY54_NC_005069(1)	Salmon_Fels_2_NC_010463(1)	Salmon_SJ46_NC_031129(1)	Escher_APCEc01_NC_029091(1)
ERR2230922	ZZ_eaf37c7248	1	63	intact	transposase,tail,plate,capsid,head,terminase,lysin,lysis,integrase	contig00001,len=1059976,cov=35.0,corr=0,spades=NODE_1_length_1059976_cov_34.998816_pilon:731973	795017	2	64	56	8	1	0	yes	9	Salmon_118970_sal3_NC_031940	Salmon_ST64B_NC_004313(40)	Shigel_SfII_NC_021857(12)	Shigel_SfIV_NC_022749(9)	Entero_SfV_NC_003444(8)	Entero_SfI_NC_027339(8)	Entero_phiP27_NC_003356(5)	Entero_mEp460_NC_019716(5)	Salmon_SJ46_NC_031129(3)	Salmon_vB_SemP_Emek_NC_018275(2)	Entero_cdtI_NC_009514(2)	Bacter_APSE_2_NC_011551(1)	Clostr_phiC2_NC_009231(1)	Lister_A118_NC_003216(1)	Gordon_Nymphadora_NC_031061(1)	Stx2_vB_EcoP_24B_NC_027984(1)	Salmon_SP_004_NC_021774(1)	Entero_Mu_NC_000929(1)	Endosy_APSE_1_NC_000935(1)	Entero_HK106_NC_019768(1)	Entero_mEp390_NC_019721(1)	Thermu_OH2_NC_021784(1)	Salmon_Fels_1_NC_010391(1)	Pectob_ZF40_NC_019522(1)	Entero_EFC_1_NC_025453(1)	Clostr_phiMMP02_NC_019421(1)	Lister_A006_NC_009815(1)	Salmon_SPN3UB_NC_019545(1)	Entero_HK633_NC_019719(1)	Salmon_SEN34_NC_028699(1)	Entero_P1_NC_005856(1)	Salmon_g341c_NC_013059(1)	Entero_933W_NC_000924(1)	Clostr_phiMMP03_NC_028959(1)
ERR2230922	ZZ_eaf37c7248	2	44.2	incomplete	portal	contig00006,len=362997,cov=37.4,corr=3,spades=NODE_6_length_362997_cov_37.382628_pilon:318444	362711	1	66	57	9	1	0	yes	20	Salmon_ST160_NC_014900	Entero_UAB_Phi20_NC_031019(19)	Salmon_SE1_NC_011802(17)	Entero_ST104_NC_005841(17)	Salmon_epsilon34_NC_011976(17)	Salmon_118970_sal4_NC_030919(14)	Salmon_g341c_NC_013059(14)	Salmon_vB_SemP_Emek_NC_018275(13)	Salmon_ST64T_NC_004348(13)	Salmon_SEN22_NC_028696(12)	Salmon_103203_sal5_NC_031946(8)	Entero_ES18_NC_006949(7)	Salmon_SPN9CC_NC_017985(6)	Entero_P22_NC_002371(5)	Salmon_vB_SosS_Oslo_NC_018279(4)	Shigel_Sf6_NC_005344(3)	Entero_mEp235_NC_019708(3)	Entero_Sf101_NC_027398(3)	Stx2_II_NC_004914(3)	Escher_HK639_NC_016158(2)	Entero_HK022_NC_002166(2)	Entero_mEp234_NC_019715(2)	Escher_HK75_NC_016160(2)	Entero_c_1_NC_019706(2)	Entero_933W_NC_000924(2)	Entero_mEpX2_NC_019705(2)	Escher_NC_004913(2)	Bacter_APSE_2_NC_011551(1)	Entero_HK446_NC_019714(1)	Salmon_ST64B_NC_004313(1)	Escher_PA2_NC_028449(1)	Entero_Min27_NC_010237(1)	Klebsi_phiKO2_NC_005857(1)	Shigel_Ss_VASD_NC_028685(1)
ERR2230922	ZZ_eaf37c7248	3	42.9	intact	transposase,integrase,capsid,terminase,head,tail,lysis,plate	contig00012,len=134090,cov=36.4,corr=0,spades=NODE_12_length_134090_cov_36.393309_pilon:48762	91739	0	48	42	6	1	0	yes	8	Salmon_RE_2010_NC_019488	Salmon_Fels_2_NC_010463(33)	Erwini_ENT90_NC_019932(13)	Entero_PsP3_NC_005340(9)	Entero_186_NC_001317(8)	Salmon_SEN1_NC_029003(7)	Salmon_SP_004_NC_021774(5)	Burkho_KS14_NC_015273(4)	Burkho_KS5_NC_015265(4)	Ralsto_RSA1_NC_009382(3)	Salmon_SEN5_NC_028701(3)	Escher_pro483_NC_028943(3)	Salmon_ST64B_NC_004313(2)	Salmon_SEN4_NC_029015(2)	Pseudo_phiCTX_NC_003278(2)	Entero_fiAA91_ss_NC_022750(2)	Ralsto_RSY1_NC_025115(2)	Entero_P2_NC_001895(2)	Entero_JSE_NC_012740(1)	Entero_RB49_NC_005066(1)	Hypert_2_NC_014321(1)	Entero_WPhi_NC_005056(1)	Entero_Phi1_NC_009821(1)	Entero_GEC_3S_NC_025425(1)	Bacill_SPbeta_NC_001884(1)	Bacill_G_NC_023719(1)	Pseudo_YMC11/02/R656_NC_028657(1)	Erwini_vB_EamP_Frozen_NC_031062(1)	Burkho_KL3_NC_015266(1)	Erwini_Ea9_2_NC_023579(1)	Pseudo_PAJU2_NC_011373(1)	Entero_P1_NC_005856(1)	Escher_pro147_NC_028896(1)	Pseudo_PPpW_3_NC_023006(1)
ERR2230922	ZZ_eaf37c7248	4	30.6	intact	tail,protease,portal,terminase,lysis	contig00016,len=42758,cov=33.4,corr=0,spades=NODE_16_length_42758_cov_33.393536_pilon:1795	32415	0	37	35	2	1	0	no	5	Gifsy_2_NC_010393	Salmon_Fels_1_NC_010391(17)	Gifsy_1_NC_010392(14)	Entero_mEp460_NC_019716(14)	Entero_cdtI_NC_009514(12)	Entero_c_1_NC_019706(7)	Entero_lambda_NC_001416(4)	Salmon_SEN34_NC_028699(4)	Entero_mEp213_NC_019720(4)	Entero_HK629_NC_019711(3)	Salmon_SPN3UB_NC_019545(3)	Entero_HK630_NC_019723(3)	Entero_BP_4795_NC_004813(2)	Cronob_phiES15_NC_018454(2)	Salmon_SEN4_NC_029015(2)	Salmon_RE_2010_NC_019488(2)	Salmon_SEN5_NC_028701(2)	Entero_YYZ_2008_NC_011356(2)	Escher_D108_NC_013594(1)	Salmon_ST64B_NC_004313(1)	Klebsi_phiKO2_NC_005857(1)	Entero_Mu_NC_000929(1)	Vibrio_VP882_NC_009016(1)	Pseudo_MD8_NC_031091(1)	Entero_vB_EcoM_VR25_NC_028925(1)	Stx2_c_1717_NC_011357(1)	Entero_mEp237_NC_019704(1)	Entero_HK225_NC_019717(1)	Entero_N15_NC_001901(1)	Salmon_118970_sal3_NC_031940(1)	Yersin_PY54_NC_005069(1)	Salmon_Fels_2_NC_010463(1)	Salmon_SJ46_NC_031129(1)	Escher_APCEc01_NC_029091(1)
ERR2230922	ZZ_eaf37c7248	5	17.3	incomplete	terminase,tail	contig00017,len=34625,cov=37.7,corr=0,spades=NODE_17_length_34625_cov_37.682139_pilon:16419	33751	0	27	23	4	1	0	no	10	Gifsy_2_NC_010393	Gifsy_1_NC_010392(13)	Salmon_SPN3UB_NC_019545(13)	Salmon_SEN34_NC_028699(8)	Entero_mEp237_NC_019704(6)	Salmon_ST64B_NC_004313(2)	Salmon_Fels_1_NC_010391(2)	Entero_HK225_NC_019717(2)	Salmon_vB_SemP_Emek_NC_018275(2)	Salmon_118970_sal3_NC_031940(2)	Salmon_ST64T_NC_004348(2)	Burkho_Bcep22_NC_005262(1)	Lister_A118_NC_003216(1)	Gordon_Nymphadora_NC_031061(1)	Escher_Akfv33_NC_017969(1)	Shigel_SfIV_NC_022749(1)	Burkho_BcepC6B_NC_005887(1)	Pectob_My1_NC_018837(1)	Entero_DT57C_NC_027356(1)	Entero_mEpX1_NC_019709(1)	Entero_SfV_NC_003444(1)	Entero_phi80_NC_021190(1)	Pectob_ZF40_NC_019522(1)	Cronob_phiES15_NC_018454(1)	Burkho_Bcep43_NC_005342(1)	Stx2_c_1717_NC_011357(1)	Lister_A006_NC_009815(1)	Salmon_SSU5_NC_018843(1)	Burkho_Bcep781_NC_004333(1)	Salmon_SEN4_NC_029015(1)	Salmon_Spc35_NC_015269(1)	Shigel_POCJ13_NC_025434(1)	Pseudo_F116_NC_006552(1)	Salmon_SEN5_NC_028701(1)
ERR2230924	ZZ_5505261a29	1	52.7	intact	integrase,head,lysis,lysin,terminase,capsid,tail,plate,transposase	contig00001,len=947600,cov=27.3,corr=0,spades=NODE_1_length_947600_cov_27.287607_pilon:267834	320562	2	67	58	9	1	0	yes	10	Salmon_118970_sal3_NC_031940	Salmon_ST64B_NC_004313(40)	Shigel_SfII_NC_021857(11)	Shigel_SfIV_NC_022749(9)	Entero_SfV_NC_003444(8)	Entero_SfI_NC_027339(8)	Entero_phiP27_NC_003356(5)	Entero_mEp460_NC_019716(5)	Salmon_SJ46_NC_031129(3)	Salmon_SP_004_NC_021774(2)	Salmon_vB_SemP_Emek_NC_018275(2)	Entero_cdtI_NC_009514(2)	Bacter_APSE_2_NC_011551(1)	Clostr_phiC2_NC_009231(1)	Lister_A118_NC_003216(1)	Gordon_Nymphadora_NC_031061(1)	Stx2_vB_EcoP_24B_NC_027984(1)	Entero_Mu_NC_000929(1)	Endosy_APSE_1_NC_000935(1)	Yersin_L_413C_NC_004745(1)	Entero_HK106_NC_019768(1)	Entero_mEp390_NC_019721(1)	Thermu_OH2_NC_021784(1)	Salmon_Fels_1_NC_010391(1)	Pectob_ZF40_NC_019522(1)	Entero_EFC_1_NC_025453(1)	Clostr_phiMMP02_NC_019421(1)	Entero_PsP3_NC_005340(1)	Lister_A006_NC_009815(1)	Salmon_SPN3UB_NC_019545(1)	Entero_HK633_NC_019719(1)	Salmon_SEN34_NC_028699(1)	Salmon_SEN1_NC_029003(1)	Entero_P1_NC_005856(1)
ERR2230924	ZZ_5505261a29	2	42.9	intact	transposase,integrase,capsid,terminase,head,tail,lysis,plate	contig00002,len=679358,cov=36.8,corr=0,spades=NODE_2_length_679358_cov_36.768065_pilon:594023	637000	0	48	42	6	1	0	yes	8	Salmon_RE_2010_NC_019488	Salmon_Fels_2_NC_010463(33)	Erwini_ENT90_NC_019932(13)	Entero_PsP3_NC_005340(9)	Entero_186_NC_001317(8)	Salmon_SEN1_NC_029003(7)	Salmon_SP_004_NC_021774(5)	Burkho_KS14_NC_015273(4)	Burkho_KS5_NC_015265(4)	Ralsto_RSA1_NC_009382(3)	Salmon_SEN5_NC_028701(3)	Escher_pro483_NC_028943(3)	Salmon_ST64B_NC_004313(2)	Salmon_SEN4_NC_029015(2)	Pseudo_phiCTX_NC_003278(2)	Entero_fiAA91_ss_NC_022750(2)	Ralsto_RSY1_NC_025115(2)	Entero_P2_NC_001895(2)	Entero_JSE_NC_012740(1)	Entero_RB49_NC_005066(1)	Hypert_2_NC_014321(1)	Entero_WPhi_NC_005056(1)	Entero_Phi1_NC_009821(1)	Entero_GEC_3S_NC_025425(1)	Bacill_SPbeta_NC_001884(1)	Bacill_G_NC_023719(1)	Pseudo_YMC11/02/R656_NC_028657(1)	Erwini_vB_EamP_Frozen_NC_031062(1)	Burkho_KL3_NC_015266(1)	Erwini_Ea9_2_NC_023579(1)	Pseudo_PAJU2_NC_011373(1)	Entero_P1_NC_005856(1)	Escher_pro147_NC_028896(1)	Pseudo_PPpW_3_NC_023006(1)
ERR2230924	ZZ_5505261a29	3	49.3	questionable	tail,transposase,portal	contig00005,len=281448,cov=30.4,corr=0,spades=NODE_5_length_281448_cov_30.432696_pilon:112644	161998	1	75	62	13	1	0	yes	26	Salmon_ST160_NC_014900	Salmon_SE1_NC_011802(18)	Entero_ST104_NC_005841(18)	Salmon_epsilon34_NC_011976(18)	Entero_UAB_Phi20_NC_031019(16)	Salmon_118970_sal4_NC_030919(15)	Salmon_g341c_NC_013059(14)	Salmon_ST64T_NC_004348(13)	Salmon_vB_SemP_Emek_NC_018275(11)	Salmon_SEN22_NC_028696(11)	Salmon_103203_sal5_NC_031946(9)	Salmon_SPN9CC_NC_017985(7)	Entero_ES18_NC_006949(7)	Entero_P22_NC_002371(6)	Shigel_Sf6_NC_005344(4)	Entero_Sf101_NC_027398(4)	Stx2_II_NC_004914(4)	Salmon_vB_SosS_Oslo_NC_018279(4)	Entero_lambda_NC_001416(3)	Entero_mEp235_NC_019708(2)	Entero_mEp234_NC_019715(2)	Escher_HK75_NC_016160(2)	Entero_VT2_Sakai_NC_000902(2)	Escher_NC_004913(2)	Escher_HK639_NC_016158(2)	Shigel_SfIV_NC_022749(2)	Entero_HK022_NC_002166(2)	Stx2_c_1717_NC_011357(2)	Entero_c_1_NC_019706(2)	Entero_933W_NC_000924(2)	Entero_SfI_NC_027339(2)	Entero_mEpX2_NC_019705(2)	Oenoco_phiS13_NC_023560(1)	Salmon_ST64B_NC_004313(1)
ERR2230924	ZZ_5505261a29	4	30.6	intact	tail,protease,portal,terminase,lysis	contig00020,len=42758,cov=28.1,corr=0,spades=NODE_20_length_42758_cov_28.133874_pilon:1795	32415	0	37	35	2	1	0	no	5	Gifsy_2_NC_010393	Salmon_Fels_1_NC_010391(17)	Gifsy_1_NC_010392(14)	Entero_mEp460_NC_019716(14)	Entero_cdtI_NC_009514(12)	Entero_c_1_NC_019706(7)	Entero_lambda_NC_001416(4)	Salmon_SEN34_NC_028699(4)	Entero_mEp213_NC_019720(4)	Entero_HK629_NC_019711(3)	Salmon_SPN3UB_NC_019545(3)	Entero_HK630_NC_019723(3)	Entero_BP_4795_NC_004813(2)	Cronob_phiES15_NC_018454(2)	Salmon_SEN4_NC_029015(2)	Salmon_RE_2010_NC_019488(2)	Salmon_SEN5_NC_028701(2)	Entero_YYZ_2008_NC_011356(2)	Escher_D108_NC_013594(1)	Salmon_ST64B_NC_004313(1)	Klebsi_phiKO2_NC_005857(1)	Entero_Mu_NC_000929(1)	Vibrio_VP882_NC_009016(1)	Pseudo_MD8_NC_031091(1)	Entero_vB_EcoM_VR25_NC_028925(1)	Stx2_c_1717_NC_011357(1)	Entero_mEp237_NC_019704(1)	Entero_HK225_NC_019717(1)	Entero_N15_NC_001901(1)	Salmon_118970_sal3_NC_031940(1)	Yersin_PY54_NC_005069(1)	Salmon_Fels_2_NC_010463(1)	Salmon_SJ46_NC_031129(1)	Escher_APCEc01_NC_029091(1)
ERR2230924	ZZ_5505261a29	5	17.3	incomplete	tail,terminase	contig00021,len=34112,cov=33.4,corr=0,spades=NODE_21_length_34112_cov_33.411334_pilon:875	18207	0	29	24	5	1	0	no	10	Salmon_SPN3UB_NC_019545	Gifsy_2_NC_010393(13)	Gifsy_1_NC_010392(12)	Salmon_SEN34_NC_028699(9)	Entero_mEp237_NC_019704(7)	Salmon_ST64B_NC_004313(2)	Salmon_Fels_1_NC_010391(2)	Entero_HK225_NC_019717(2)	Salmon_vB_SemP_Emek_NC_018275(2)	Salmon_118970_sal3_NC_031940(2)	Salmon_ST64T_NC_004348(2)	Burkho_Bcep22_NC_005262(1)	Lister_A118_NC_003216(1)	Gordon_Nymphadora_NC_031061(1)	Escher_Akfv33_NC_017969(1)	Pectob_My1_NC_018837(1)	Burkho_BcepC6B_NC_005887(1)	Shigel_SfIV_NC_022749(1)	Entero_DT57C_NC_027356(1)	Entero_mEpX1_NC_019709(1)	Entero_SfV_NC_003444(1)	Entero_phi80_NC_021190(1)	Pectob_ZF40_NC_019522(1)	Burkho_Bcep43_NC_005342(1)	Cronob_phiES15_NC_018454(1)	Stx2_c_1717_NC_011357(1)	Lister_A006_NC_009815(1)	Burkho_Bcep781_NC_004333(1)	Salmon_SSU5_NC_018843(1)	Salmon_SEN4_NC_029015(1)	Salmon_Spc35_NC_015269(1)	Shigel_POCJ13_NC_025434(1)	Pseudo_F116_NC_006552(1)	Salmon_SEN5_NC_028701(1)
ERR2230925	ZZ_c204012fa1	1	52.7	intact	integrase,head,lysis,lysin,terminase,capsid,tail,plate,transposase	contig00001,len=1061854,cov=15.6,corr=0,spades=NODE_1_length_1061854_cov_15.632120_pilon:267834	320562	2	67	58	9	1	0	yes	10	Salmon_118970_sal3_NC_031940	Salmon_ST64B_NC_004313(40)	Shigel_SfII_NC_021857(11)	Shigel_SfIV_NC_022749(9)	Entero_SfV_NC_003444(8)	Entero_SfI_NC_027339(8)	Entero_phiP27_NC_003356(5)	Entero_mEp460_NC_019716(5)	Salmon_SJ46_NC_031129(3)	Salmon_SP_004_NC_021774(2)	Salmon_vB_SemP_Emek_NC_018275(2)	Entero_cdtI_NC_009514(2)	Bacter_APSE_2_NC_011551(1)	Clostr_phiC2_NC_009231(1)	Lister_A118_NC_003216(1)	Gordon_Nymphadora_NC_031061(1)	Stx2_vB_EcoP_24B_NC_027984(1)	Entero_Mu_NC_000929(1)	Endosy_APSE_1_NC_000935(1)	Yersin_L_413C_NC_004745(1)	Entero_HK106_NC_019768(1)	Entero_mEp390_NC_019721(1)	Thermu_OH2_NC_021784(1)	Salmon_Fels_1_NC_010391(1)	Pectob_ZF40_NC_019522(1)	Entero_EFC_1_NC_025453(1)	Clostr_phiMMP02_NC_019421(1)	Entero_PsP3_NC_005340(1)	Lister_A006_NC_009815(1)	Salmon_SPN3UB_NC_019545(1)	Entero_HK633_NC_019719(1)	Salmon_SEN34_NC_028699(1)	Salmon_SEN1_NC_029003(1)	Entero_P1_NC_005856(1)
ERR2230925	ZZ_c204012fa1	2	42.9	intact	tail,plate,lysis,head,terminase,capsid,integrase,transposase	contig00003,len=377740,cov=20.3,corr=0,spades=NODE_3_length_377740_cov_20.329099_pilon:42354	85336	0	52	43	9	1	0	yes	8	Salmon_RE_2010_NC_019488	Salmon_Fels_2_NC_010463(34)	Erwini_ENT90_NC_019932(13)	Entero_PsP3_NC_005340(10)	Entero_186_NC_001317(9)	Salmon_SEN1_NC_029003(7)	Salmon_SP_004_NC_021774(5)	Burkho_KS14_NC_015273(4)	Burkho_KS5_NC_015265(4)	Escher_pro483_NC_028943(4)	Ralsto_RSA1_NC_009382(3)	Salmon_SEN5_NC_028701(3)	Salmon_ST64B_NC_004313(2)	Pseudo_phiCTX_NC_003278(2)	Salmon_SEN4_NC_029015(2)	Entero_fiAA91_ss_NC_022750(2)	Ralsto_RSY1_NC_025115(2)	Entero_P2_NC_001895(2)	Entero_JSE_NC_012740(1)	Hypert_2_NC_014321(1)	Entero_RB49_NC_005066(1)	Entero_WPhi_NC_005056(1)	Entero_Phi1_NC_009821(1)	Entero_GEC_3S_NC_025425(1)	Bacill_SPbeta_NC_001884(1)	Bacill_G_NC_023719(1)	Pseudo_YMC11/02/R656_NC_028657(1)	Erwini_vB_EamP_Frozen_NC_031062(1)	Burkho_KL3_NC_015266(1)	Erwini_Ea9_2_NC_023579(1)	Entero_P1_NC_005856(1)	Pseudo_PAJU2_NC_011373(1)	Escher_pro147_NC_028896(1)	Pseudo_PPpW_3_NC_023006(1)
ERR2230925	ZZ_c204012fa1	3	44.2	incomplete	portal	contig00005,len=284890,cov=17.9,corr=0,spades=NODE_5_length_284890_cov_17.871295_pilon:240337	284604	1	66	57	9	1	0	yes	20	Salmon_ST160_NC_014900	Entero_UAB_Phi20_NC_031019(19)	Salmon_SE1_NC_011802(17)	Entero_ST104_NC_005841(17)	Salmon_epsilon34_NC_011976(17)	Salmon_118970_sal4_NC_030919(14)	Salmon_g341c_NC_013059(14)	Salmon_vB_SemP_Emek_NC_018275(13)	Salmon_ST64T_NC_004348(13)	Salmon_SEN22_NC_028696(12)	Salmon_103203_sal5_NC_031946(8)	Entero_ES18_NC_006949(7)	Salmon_SPN9CC_NC_017985(6)	Entero_P22_NC_002371(5)	Salmon_vB_SosS_Oslo_NC_018279(4)	Shigel_Sf6_NC_005344(3)	Entero_mEp235_NC_019708(3)	Entero_Sf101_NC_027398(3)	Stx2_II_NC_004914(3)	Escher_HK639_NC_016158(2)	Entero_HK022_NC_002166(2)	Entero_mEp234_NC_019715(2)	Escher_HK75_NC_016160(2)	Entero_c_1_NC_019706(2)	Entero_933W_NC_000924(2)	Entero_mEpX2_NC_019705(2)	Escher_NC_004913(2)	Bacter_APSE_2_NC_011551(1)	Entero_HK446_NC_019714(1)	Salmon_ST64B_NC_004313(1)	Escher_PA2_NC_028449(1)	Entero_Min27_NC_010237(1)	Klebsi_phiKO2_NC_005857(1)	Shigel_Ss_VASD_NC_028685(1)
ERR2230925	ZZ_c204012fa1	4	39.6	intact	lysis,terminase,portal,protease,tail	contig00023,len=42758,cov=15.5,corr=0,spades=NODE_23_length_42758_cov_15.486301_pilon:1277	40964	0	50	42	8	1	0	no	11	Gifsy_2_NC_010393	Salmon_Fels_1_NC_010391(17)	Gifsy_1_NC_010392(15)	Entero_mEp460_NC_019716(13)	Entero_cdtI_NC_009514(12)	Entero_c_1_NC_019706(7)	Salmon_SEN34_NC_028699(6)	Entero_mEp213_NC_019720(5)	Entero_lambda_NC_001416(4)	Entero_mEp237_NC_019704(4)	Salmon_SPN3UB_NC_019545(4)	Entero_HK629_NC_019711(3)	Cronob_phiES15_NC_018454(3)	Entero_HK225_NC_019717(3)	Entero_HK630_NC_019723(3)	Entero_BP_4795_NC_004813(2)	Entero_phi80_NC_021190(2)	Salmon_SEN4_NC_029015(2)	Salmon_RE_2010_NC_019488(2)	Entero_933W_NC_000924(2)	Salmon_SEN5_NC_028701(2)	Entero_YYZ_2008_NC_011356(2)	Escher_HK639_NC_016158(1)	Entero_Tyrion_NC_031077(1)	Escher_D108_NC_013594(1)	Salmon_ST64B_NC_004313(1)	Bacill_SP_15_NC_031245(1)	Entero_Min27_NC_010237(1)	Klebsi_phiKO2_NC_005857(1)	Entero_Mu_NC_000929(1)	Pseudo_YuA_NC_010116(1)	Escher_TL_2011b_NC_019445(1)	Entero_mEpX1_NC_019709(1)	Vibrio_VP882_NC_009016(1)
ERR2230925	ZZ_c204012fa1	5	17.3	incomplete	tail,terminase	contig00024,len=34625,cov=17.4,corr=0,spades=NODE_24_length_34625_cov_17.378931_pilon:875	18207	0	29	24	5	1	0	no	10	Salmon_SPN3UB_NC_019545	Gifsy_2_NC_010393(13)	Gifsy_1_NC_010392(12)	Salmon_SEN34_NC_028699(9)	Entero_mEp237_NC_019704(7)	Salmon_ST64B_NC_004313(2)	Salmon_Fels_1_NC_010391(2)	Entero_HK225_NC_019717(2)	Salmon_vB_SemP_Emek_NC_018275(2)	Salmon_118970_sal3_NC_031940(2)	Salmon_ST64T_NC_004348(2)	Burkho_Bcep22_NC_005262(1)	Lister_A118_NC_003216(1)	Gordon_Nymphadora_NC_031061(1)	Escher_Akfv33_NC_017969(1)	Pectob_My1_NC_018837(1)	Burkho_BcepC6B_NC_005887(1)	Shigel_SfIV_NC_022749(1)	Entero_DT57C_NC_027356(1)	Entero_mEpX1_NC_019709(1)	Entero_SfV_NC_003444(1)	Entero_phi80_NC_021190(1)	Pectob_ZF40_NC_019522(1)	Burkho_Bcep43_NC_005342(1)	Cronob_phiES15_NC_018454(1)	Stx2_c_1717_NC_011357(1)	Lister_A006_NC_009815(1)	Burkho_Bcep781_NC_004333(1)	Salmon_SSU5_NC_018843(1)	Salmon_SEN4_NC_029015(1)	Salmon_Spc35_NC_015269(1)	Shigel_POCJ13_NC_025434(1)	Pseudo_F116_NC_006552(1)	Salmon_SEN5_NC_028701(1)
ERR2230926	ZZ_2c81e0d40e	1	42.9	intact	tail,plate,lysis,head,terminase,capsid,integrase,transposase	contig00001,len=679279,cov=18.1,corr=0,spades=NODE_1_length_679279_cov_18.078681_pilon:42277	85259	0	52	43	9	1	0	yes	8	Salmon_RE_2010_NC_019488	Salmon_Fels_2_NC_010463(34)	Erwini_ENT90_NC_019932(13)	Entero_PsP3_NC_005340(10)	Entero_186_NC_001317(9)	Salmon_SEN1_NC_029003(7)	Salmon_SP_004_NC_021774(5)	Burkho_KS14_NC_015273(4)	Burkho_KS5_NC_015265(4)	Escher_pro483_NC_028943(4)	Ralsto_RSA1_NC_009382(3)	Salmon_SEN5_NC_028701(3)	Salmon_ST64B_NC_004313(2)	Pseudo_phiCTX_NC_003278(2)	Salmon_SEN4_NC_029015(2)	Entero_fiAA91_ss_NC_022750(2)	Ralsto_RSY1_NC_025115(2)	Entero_P2_NC_001895(2)	Entero_JSE_NC_012740(1)	Hypert_2_NC_014321(1)	Entero_RB49_NC_005066(1)	Entero_WPhi_NC_005056(1)	Entero_Phi1_NC_009821(1)	Entero_GEC_3S_NC_025425(1)	Bacill_SPbeta_NC_001884(1)	Bacill_G_NC_023719(1)	Pseudo_YMC11/02/R656_NC_028657(1)	Erwini_vB_EamP_Frozen_NC_031062(1)	Burkho_KL3_NC_015266(1)	Erwini_Ea9_2_NC_023579(1)	Entero_P1_NC_005856(1)	Pseudo_PAJU2_NC_011373(1)	Escher_pro147_NC_028896(1)	Pseudo_PPpW_3_NC_023006(1)
ERR2230926	ZZ_2c81e0d40e	2	63	intact	transposase,tail,plate,capsid,head,terminase,lysin,lysis,integrase	contig00002,len=565167,cov=17.3,corr=0,spades=NODE_2_length_565167_cov_17.253033_pilon:237161	300205	2	64	56	8	1	0	yes	9	Salmon_118970_sal3_NC_031940	Salmon_ST64B_NC_004313(40)	Shigel_SfII_NC_021857(12)	Shigel_SfIV_NC_022749(9)	Entero_SfV_NC_003444(8)	Entero_SfI_NC_027339(8)	Entero_phiP27_NC_003356(5)	Entero_mEp460_NC_019716(5)	Salmon_SJ46_NC_031129(3)	Salmon_vB_SemP_Emek_NC_018275(2)	Entero_cdtI_NC_009514(2)	Bacter_APSE_2_NC_011551(1)	Clostr_phiC2_NC_009231(1)	Lister_A118_NC_003216(1)	Gordon_Nymphadora_NC_031061(1)	Stx2_vB_EcoP_24B_NC_027984(1)	Salmon_SP_004_NC_021774(1)	Entero_Mu_NC_000929(1)	Endosy_APSE_1_NC_000935(1)	Entero_HK106_NC_019768(1)	Entero_mEp390_NC_019721(1)	Thermu_OH2_NC_021784(1)	Salmon_Fels_1_NC_010391(1)	Pectob_ZF40_NC_019522(1)	Entero_EFC_1_NC_025453(1)	Clostr_phiMMP02_NC_019421(1)	Lister_A006_NC_009815(1)	Salmon_SPN3UB_NC_019545(1)	Entero_HK633_NC_019719(1)	Salmon_SEN34_NC_028699(1)	Entero_P1_NC_005856(1)	Salmon_g341c_NC_013059(1)	Entero_933W_NC_000924(1)	Clostr_phiMMP03_NC_028959(1)
ERR2230926	ZZ_2c81e0d40e	3	44.4	incomplete	portal	contig00006,len=284878,cov=18.4,corr=0,spades=NODE_6_length_284878_cov_18.386777_pilon:287	44777	1	69	57	12	1	0	yes	22	Salmon_ST160_NC_014900	Salmon_SE1_NC_011802(18)	Entero_ST104_NC_005841(18)	Salmon_epsilon34_NC_011976(17)	Entero_UAB_Phi20_NC_031019(16)	Salmon_118970_sal4_NC_030919(14)	Salmon_g341c_NC_013059(14)	Salmon_ST64T_NC_004348(13)	Salmon_vB_SemP_Emek_NC_018275(11)	Salmon_SEN22_NC_028696(11)	Salmon_103203_sal5_NC_031946(8)	Entero_ES18_NC_006949(7)	Entero_P22_NC_002371(6)	Salmon_SPN9CC_NC_017985(6)	Shigel_Sf6_NC_005344(4)	Salmon_vB_SosS_Oslo_NC_018279(4)	Entero_Sf101_NC_027398(4)	Stx2_II_NC_004914(4)	Entero_lambda_NC_001416(3)	Escher_HK639_NC_016158(2)	Entero_mEp235_NC_019708(2)	Entero_HK022_NC_002166(2)	Entero_mEp234_NC_019715(2)	Stx2_c_1717_NC_011357(2)	Escher_HK75_NC_016160(2)	Entero_c_1_NC_019706(2)	Entero_933W_NC_000924(2)	Entero_SfI_NC_027339(2)	Entero_VT2_Sakai_NC_000902(2)	Entero_mEpX2_NC_019705(2)	Escher_NC_004913(2)	Bacter_APSE_2_NC_011551(1)	Entero_HK446_NC_019714(1)	Salmon_ST64B_NC_004313(1)
ERR2230926	ZZ_2c81e0d40e	4	30.6	intact	tail,protease,portal,terminase,lysis	contig00021,len=42758,cov=18.8,corr=0,spades=NODE_21_length_42758_cov_18.812619_pilon:1795	32415	0	37	35	2	1	0	no	5	Gifsy_2_NC_010393	Salmon_Fels_1_NC_010391(17)	Gifsy_1_NC_010392(14)	Entero_mEp460_NC_019716(14)	Entero_cdtI_NC_009514(12)	Entero_c_1_NC_019706(7)	Entero_lambda_NC_001416(4)	Salmon_SEN34_NC_028699(4)	Entero_mEp213_NC_019720(4)	Entero_HK629_NC_019711(3)	Salmon_SPN3UB_NC_019545(3)	Entero_HK630_NC_019723(3)	Entero_BP_4795_NC_004813(2)	Cronob_phiES15_NC_018454(2)	Salmon_SEN4_NC_029015(2)	Salmon_RE_2010_NC_019488(2)	Salmon_SEN5_NC_028701(2)	Entero_YYZ_2008_NC_011356(2)	Escher_D108_NC_013594(1)	Salmon_ST64B_NC_004313(1)	Klebsi_phiKO2_NC_005857(1)	Entero_Mu_NC_000929(1)	Vibrio_VP882_NC_009016(1)	Pseudo_MD8_NC_031091(1)	Entero_vB_EcoM_VR25_NC_028925(1)	Stx2_c_1717_NC_011357(1)	Entero_mEp237_NC_019704(1)	Entero_HK225_NC_019717(1)	Entero_N15_NC_001901(1)	Salmon_118970_sal3_NC_031940(1)	Yersin_PY54_NC_005069(1)	Salmon_Fels_2_NC_010463(1)	Salmon_SJ46_NC_031129(1)	Escher_APCEc01_NC_029091(1)
ERR2230926	ZZ_2c81e0d40e	5	17.3	incomplete	tail,terminase	contig00022,len=34625,cov=17.7,corr=0,spades=NODE_22_length_34625_cov_17.718278_pilon:875	18207	0	29	24	5	1	0	no	10	Salmon_SPN3UB_NC_019545	Gifsy_2_NC_010393(13)	Gifsy_1_NC_010392(12)	Salmon_SEN34_NC_028699(9)	Entero_mEp237_NC_019704(7)	Salmon_ST64B_NC_004313(2)	Salmon_Fels_1_NC_010391(2)	Entero_HK225_NC_019717(2)	Salmon_vB_SemP_Emek_NC_018275(2)	Salmon_118970_sal3_NC_031940(2)	Salmon_ST64T_NC_004348(2)	Burkho_Bcep22_NC_005262(1)	Lister_A118_NC_003216(1)	Gordon_Nymphadora_NC_031061(1)	Escher_Akfv33_NC_017969(1)	Pectob_My1_NC_018837(1)	Burkho_BcepC6B_NC_005887(1)	Shigel_SfIV_NC_022749(1)	Entero_DT57C_NC_027356(1)	Entero_mEpX1_NC_019709(1)	Entero_SfV_NC_003444(1)	Entero_phi80_NC_021190(1)	Pectob_ZF40_NC_019522(1)	Burkho_Bcep43_NC_005342(1)	Cronob_phiES15_NC_018454(1)	Stx2_c_1717_NC_011357(1)	Lister_A006_NC_009815(1)	Burkho_Bcep781_NC_004333(1)	Salmon_SSU5_NC_018843(1)	Salmon_SEN4_NC_029015(1)	Salmon_Spc35_NC_015269(1)	Shigel_POCJ13_NC_025434(1)	Pseudo_F116_NC_006552(1)	Salmon_SEN5_NC_028701(1)
ERR2230927	ZZ_a0f3184b4c	1	63	intact	transposase,tail,plate,capsid,head,terminase,lysin,lysis,integrase	contig00001,len=1067964,cov=15.7,corr=4,spades=NODE_1_length_1067964_cov_15.720373_pilon:735587	798631	2	64	56	8	1	0	yes	9	Salmon_118970_sal3_NC_031940	Salmon_ST64B_NC_004313(40)	Shigel_SfII_NC_021857(12)	Shigel_SfIV_NC_022749(9)	Entero_SfV_NC_003444(8)	Entero_SfI_NC_027339(8)	Entero_phiP27_NC_003356(5)	Entero_mEp460_NC_019716(5)	Salmon_SJ46_NC_031129(3)	Salmon_vB_SemP_Emek_NC_018275(2)	Entero_cdtI_NC_009514(2)	Bacter_APSE_2_NC_011551(1)	Clostr_phiC2_NC_009231(1)	Lister_A118_NC_003216(1)	Gordon_Nymphadora_NC_031061(1)	Stx2_vB_EcoP_24B_NC_027984(1)	Salmon_SP_004_NC_021774(1)	Entero_Mu_NC_000929(1)	Endosy_APSE_1_NC_000935(1)	Entero_HK106_NC_019768(1)	Entero_mEp390_NC_019721(1)	Thermu_OH2_NC_021784(1)	Salmon_Fels_1_NC_010391(1)	Pectob_ZF40_NC_019522(1)	Entero_EFC_1_NC_025453(1)	Clostr_phiMMP02_NC_019421(1)	Lister_A006_NC_009815(1)	Salmon_SPN3UB_NC_019545(1)	Entero_HK633_NC_019719(1)	Salmon_SEN34_NC_028699(1)	Entero_P1_NC_005856(1)	Salmon_g341c_NC_013059(1)	Entero_933W_NC_000924(1)	Clostr_phiMMP03_NC_028959(1)
ERR2230927	ZZ_a0f3184b4c	2	42.9	intact	tail,plate,lysis,head,terminase,capsid,integrase,transposase	contig00002,len=679561,cov=22.1,corr=0,spades=NODE_2_length_679561_cov_22.061852_pilon:42527	85509	0	52	43	9	1	0	yes	8	Salmon_RE_2010_NC_019488	Salmon_Fels_2_NC_010463(34)	Erwini_ENT90_NC_019932(13)	Entero_PsP3_NC_005340(10)	Entero_186_NC_001317(9)	Salmon_SEN1_NC_029003(7)	Salmon_SP_004_NC_021774(5)	Burkho_KS14_NC_015273(4)	Burkho_KS5_NC_015265(4)	Escher_pro483_NC_028943(4)	Ralsto_RSA1_NC_009382(3)	Salmon_SEN5_NC_028701(3)	Salmon_ST64B_NC_004313(2)	Pseudo_phiCTX_NC_003278(2)	Salmon_SEN4_NC_029015(2)	Entero_fiAA91_ss_NC_022750(2)	Ralsto_RSY1_NC_025115(2)	Entero_P2_NC_001895(2)	Entero_JSE_NC_012740(1)	Hypert_2_NC_014321(1)	Entero_RB49_NC_005066(1)	Entero_WPhi_NC_005056(1)	Entero_Phi1_NC_009821(1)	Entero_GEC_3S_NC_025425(1)	Bacill_SPbeta_NC_001884(1)	Bacill_G_NC_023719(1)	Pseudo_YMC11/02/R656_NC_028657(1)	Erwini_vB_EamP_Frozen_NC_031062(1)	Burkho_KL3_NC_015266(1)	Erwini_Ea9_2_NC_023579(1)	Entero_P1_NC_005856(1)	Pseudo_PAJU2_NC_011373(1)	Escher_pro147_NC_028896(1)	Pseudo_PPpW_3_NC_023006(1)
ERR2230927	ZZ_a0f3184b4c	3	49.3	questionable	portal,transposase,tail	contig00003,len=560002,cov=18.8,corr=0,spades=NODE_3_length_560002_cov_18.769773_pilon:318633	367965	1	73	61	12	1	0	yes	25	Salmon_ST160_NC_014900	Entero_UAB_Phi20_NC_031019(18)	Salmon_SE1_NC_011802(17)	Entero_ST104_NC_005841(17)	Salmon_epsilon34_NC_011976(17)	Salmon_ST64T_NC_004348(14)	Salmon_118970_sal4_NC_030919(14)	Salmon_g341c_NC_013059(13)	Salmon_vB_SemP_Emek_NC_018275(13)	Salmon_SEN22_NC_028696(12)	Entero_ES18_NC_006949(8)	Salmon_103203_sal5_NC_031946(7)	Salmon_SPN9CC_NC_017985(7)	Entero_P22_NC_002371(5)	Salmon_vB_SosS_Oslo_NC_018279(4)	Shigel_Sf6_NC_005344(3)	Entero_mEp235_NC_019708(3)	Escher_HK75_NC_016160(3)	Entero_Sf101_NC_027398(3)	Stx2_II_NC_004914(3)	Entero_mEp234_NC_019715(2)	Escher_NC_004913(2)	Escher_HK639_NC_016158(2)	Shigel_SfIV_NC_022749(2)	Entero_HK022_NC_002166(2)	Entero_c_1_NC_019706(2)	Entero_933W_NC_000924(2)	Entero_mEpX2_NC_019705(2)	Salmon_ST64B_NC_004313(1)	Escher_PA2_NC_028449(1)	Entero_HK629_NC_019711(1)	Sodali_phiSG1_NC_007902(1)	Entero_HK542_NC_019769(1)	Salmon_SPN3UB_NC_019545(1)
ERR2230927	ZZ_a0f3184b4c	4	8.4	incomplete	transposase,tail,plate	contig00004,len=494024,cov=16.7,corr=0,spades=NODE_4_length_494024_cov_16.717607_pilon:229123	237543	0	10	8	2	1	0	no	6	Gifsy_2_NC_010393	Salmon_RE_2010_NC_019488(2)	Salmon_SEN5_NC_028701(2)	Gifsy_1_NC_010392(2)	Pseudo_F116_NC_006552(1)	Vibrio_vB_VchM_138_NC_019518(1)	Vibrio_CP_T1_NC_019457(1)	Stenot_S1_NC_011589(1)	Entero_mEp390_NC_019721(1)	Entero_phi80_NC_021190(1)	Stenot_Smp131_NC_023588(1)	Salmon_Fels_1_NC_010391(1)	Entero_HK140_NC_019710(1)	Salmon_Fels_2_NC_010463(1)	Bacill_SPbeta_NC_001884(1)	Stx2_c_1717_NC_011357(1)	Entero_mEp237_NC_019704(1)	Salmon_SJ46_NC_031129(1)	Salmon_SEN4_NC_029015(1)	Entero_phiP27_NC_003356(1)	Entero_HK225_NC_019717(1)
ERR2230927	ZZ_a0f3184b4c	5	23.6	incomplete	terminase,tail,integrase	contig00004,len=494024,cov=16.7,corr=0,spades=NODE_4_length_494024_cov_16.717607_pilon:249507	273198	0	32	28	4	1	0	yes	10	Gifsy_2_NC_010393	Salmon_SPN3UB_NC_019545(16)	Gifsy_1_NC_010392(15)	Salmon_SEN34_NC_028699(9)	Entero_mEp237_NC_019704(7)	Salmon_Fels_1_NC_010391(3)	Entero_HK225_NC_019717(3)	Entero_YYZ_2008_NC_011356(3)	Salmon_ST64B_NC_004313(2)	Entero_BP_4795_NC_004813(2)	Entero_phi80_NC_021190(2)	Entero_phiP27_NC_003356(2)	Salmon_vB_SemP_Emek_NC_018275(2)	Salmon_118970_sal3_NC_031940(2)	Salmon_ST64T_NC_004348(2)	Burkho_Bcep22_NC_005262(1)	Lister_A118_NC_003216(1)	Gordon_Nymphadora_NC_031061(1)	Escher_Akfv33_NC_017969(1)	Shigel_SfIV_NC_022749(1)	Burkho_BcepC6B_NC_005887(1)	Pectob_My1_NC_018837(1)	Entero_DT57C_NC_027356(1)	Entero_mEpX1_NC_019709(1)	Entero_SfV_NC_003444(1)	Pectob_ZF40_NC_019522(1)	Cronob_phiES15_NC_018454(1)	Burkho_Bcep43_NC_005342(1)	Stx2_c_1717_NC_011357(1)	Lister_A006_NC_009815(1)	Salmon_SSU5_NC_018843(1)	Burkho_Bcep781_NC_004333(1)	Salmon_SEN4_NC_029015(1)	Salmon_Spc35_NC_015269(1)
ERR2230927	ZZ_a0f3184b4c	6	39.6	intact	lysis,terminase,portal,protease,tail	contig00015,len=42782,cov=17.0,corr=0,spades=NODE_15_length_42782_cov_16.988425_pilon:1289	40976	0	50	42	8	1	0	no	11	Gifsy_2_NC_010393	Salmon_Fels_1_NC_010391(17)	Gifsy_1_NC_010392(15)	Entero_mEp460_NC_019716(13)	Entero_cdtI_NC_009514(12)	Entero_c_1_NC_019706(7)	Salmon_SEN34_NC_028699(6)	Entero_mEp213_NC_019720(5)	Entero_lambda_NC_001416(4)	Entero_mEp237_NC_019704(4)	Salmon_SPN3UB_NC_019545(4)	Entero_HK629_NC_019711(3)	Cronob_phiES15_NC_018454(3)	Entero_HK225_NC_019717(3)	Entero_HK630_NC_019723(3)	Entero_BP_4795_NC_004813(2)	Entero_phi80_NC_021190(2)	Salmon_SEN4_NC_029015(2)	Salmon_RE_2010_NC_019488(2)	Entero_933W_NC_000924(2)	Salmon_SEN5_NC_028701(2)	Entero_YYZ_2008_NC_011356(2)	Escher_HK639_NC_016158(1)	Entero_Tyrion_NC_031077(1)	Escher_D108_NC_013594(1)	Salmon_ST64B_NC_004313(1)	Bacill_SP_15_NC_031245(1)	Entero_Min27_NC_010237(1)	Klebsi_phiKO2_NC_005857(1)	Entero_Mu_NC_000929(1)	Pseudo_YuA_NC_010116(1)	Escher_TL_2011b_NC_019445(1)	Entero_mEpX1_NC_019709(1)	Vibrio_VP882_NC_009016(1)
ERR2230929	ZZ_9510563181	1	63	intact	transposase,tail,plate,capsid,head,terminase,lysin,lysis,integrase	contig00001,len=944687,cov=17.4,corr=0,spades=NODE_1_length_944687_cov_17.444950_pilon:619434	682478	2	64	56	8	1	0	yes	9	Salmon_118970_sal3_NC_031940	Salmon_ST64B_NC_004313(40)	Shigel_SfII_NC_021857(12)	Shigel_SfIV_NC_022749(9)	Entero_SfV_NC_003444(8)	Entero_SfI_NC_027339(8)	Entero_phiP27_NC_003356(5)	Entero_mEp460_NC_019716(5)	Salmon_SJ46_NC_031129(3)	Salmon_vB_SemP_Emek_NC_018275(2)	Entero_cdtI_NC_009514(2)	Bacter_APSE_2_NC_011551(1)	Clostr_phiC2_NC_009231(1)	Lister_A118_NC_003216(1)	Gordon_Nymphadora_NC_031061(1)	Stx2_vB_EcoP_24B_NC_027984(1)	Salmon_SP_004_NC_021774(1)	Entero_Mu_NC_000929(1)	Endosy_APSE_1_NC_000935(1)	Entero_HK106_NC_019768(1)	Entero_mEp390_NC_019721(1)	Thermu_OH2_NC_021784(1)	Salmon_Fels_1_NC_010391(1)	Pectob_ZF40_NC_019522(1)	Entero_EFC_1_NC_025453(1)	Clostr_phiMMP02_NC_019421(1)	Lister_A006_NC_009815(1)	Salmon_SPN3UB_NC_019545(1)	Entero_HK633_NC_019719(1)	Salmon_SEN34_NC_028699(1)	Entero_P1_NC_005856(1)	Salmon_g341c_NC_013059(1)	Entero_933W_NC_000924(1)	Clostr_phiMMP03_NC_028959(1)
ERR2230929	ZZ_9510563181	2	44.2	incomplete	portal	contig00004,len=363174,cov=20.6,corr=0,spades=NODE_4_length_363174_cov_20.590163_pilon:318621	362888	1	66	57	9	1	0	yes	20	Salmon_ST160_NC_014900	Entero_UAB_Phi20_NC_031019(19)	Salmon_SE1_NC_011802(17)	Entero_ST104_NC_005841(17)	Salmon_epsilon34_NC_011976(17)	Salmon_118970_sal4_NC_030919(14)	Salmon_g341c_NC_013059(14)	Salmon_vB_SemP_Emek_NC_018275(13)	Salmon_ST64T_NC_004348(13)	Salmon_SEN22_NC_028696(12)	Salmon_103203_sal5_NC_031946(8)	Entero_ES18_NC_006949(7)	Salmon_SPN9CC_NC_017985(6)	Entero_P22_NC_002371(5)	Salmon_vB_SosS_Oslo_NC_018279(4)	Shigel_Sf6_NC_005344(3)	Entero_mEp235_NC_019708(3)	Entero_Sf101_NC_027398(3)	Stx2_II_NC_004914(3)	Escher_HK639_NC_016158(2)	Entero_HK022_NC_002166(2)	Entero_mEp234_NC_019715(2)	Escher_HK75_NC_016160(2)	Entero_c_1_NC_019706(2)	Entero_933W_NC_000924(2)	Entero_mEpX2_NC_019705(2)	Escher_NC_004913(2)	Bacter_APSE_2_NC_011551(1)	Entero_HK446_NC_019714(1)	Salmon_ST64B_NC_004313(1)	Escher_PA2_NC_028449(1)	Entero_Min27_NC_010237(1)	Klebsi_phiKO2_NC_005857(1)	Shigel_Ss_VASD_NC_028685(1)
ERR2230929	ZZ_9510563181	3	42.9	intact	tail,plate,lysis,head,terminase,capsid,integrase,transposase	contig00007,len=262215,cov=20.4,corr=0,spades=NODE_7_length_262215_cov_20.443077_pilon:42354	85336	0	52	43	9	1	0	yes	8	Salmon_RE_2010_NC_019488	Salmon_Fels_2_NC_010463(34)	Erwini_ENT90_NC_019932(13)	Entero_PsP3_NC_005340(10)	Entero_186_NC_001317(9)	Salmon_SEN1_NC_029003(7)	Salmon_SP_004_NC_021774(5)	Burkho_KS14_NC_015273(4)	Burkho_KS5_NC_015265(4)	Escher_pro483_NC_028943(4)	Ralsto_RSA1_NC_009382(3)	Salmon_SEN5_NC_028701(3)	Salmon_ST64B_NC_004313(2)	Pseudo_phiCTX_NC_003278(2)	Salmon_SEN4_NC_029015(2)	Entero_fiAA91_ss_NC_022750(2)	Ralsto_RSY1_NC_025115(2)	Entero_P2_NC_001895(2)	Entero_JSE_NC_012740(1)	Hypert_2_NC_014321(1)	Entero_RB49_NC_005066(1)	Entero_WPhi_NC_005056(1)	Entero_Phi1_NC_009821(1)	Entero_GEC_3S_NC_025425(1)	Bacill_SPbeta_NC_001884(1)	Bacill_G_NC_023719(1)	Pseudo_YMC11/02/R656_NC_028657(1)	Erwini_vB_EamP_Frozen_NC_031062(1)	Burkho_KL3_NC_015266(1)	Erwini_Ea9_2_NC_023579(1)	Entero_P1_NC_005856(1)	Pseudo_PAJU2_NC_011373(1)	Escher_pro147_NC_028896(1)	Pseudo_PPpW_3_NC_023006(1)
ERR2230929	ZZ_9510563181	4	30.6	intact	tail,protease,portal,terminase,lysis	contig00022,len=42758,cov=17.5,corr=0,spades=NODE_22_length_42758_cov_17.536972_pilon:1795	32415	0	37	35	2	1	0	no	5	Gifsy_2_NC_010393	Salmon_Fels_1_NC_010391(17)	Gifsy_1_NC_010392(14)	Entero_mEp460_NC_019716(14)	Entero_cdtI_NC_009514(12)	Entero_c_1_NC_019706(7)	Entero_lambda_NC_001416(4)	Salmon_SEN34_NC_028699(4)	Entero_mEp213_NC_019720(4)	Entero_HK629_NC_019711(3)	Salmon_SPN3UB_NC_019545(3)	Entero_HK630_NC_019723(3)	Entero_BP_4795_NC_004813(2)	Cronob_phiES15_NC_018454(2)	Salmon_SEN4_NC_029015(2)	Salmon_RE_2010_NC_019488(2)	Salmon_SEN5_NC_028701(2)	Entero_YYZ_2008_NC_011356(2)	Escher_D108_NC_013594(1)	Salmon_ST64B_NC_004313(1)	Klebsi_phiKO2_NC_005857(1)	Entero_Mu_NC_000929(1)	Vibrio_VP882_NC_009016(1)	Pseudo_MD8_NC_031091(1)	Entero_vB_EcoM_VR25_NC_028925(1)	Stx2_c_1717_NC_011357(1)	Entero_mEp237_NC_019704(1)	Entero_HK225_NC_019717(1)	Entero_N15_NC_001901(1)	Salmon_118970_sal3_NC_031940(1)	Yersin_PY54_NC_005069(1)	Salmon_Fels_2_NC_010463(1)	Salmon_SJ46_NC_031129(1)	Escher_APCEc01_NC_029091(1)
ERR2230929	ZZ_9510563181	5	39.5	intact	head,tail,coat,terminase	contig00023,len=39909,cov=1134.4,corr=0,spades=NODE_23_length_39909_cov_1134.364659_pilon:365	39907	0	49	48	1	1	0	no	11	Salmon_vB_SenS_Ent2_NC_023608	Salmon_SS3e_NC_006940(19)	Salmon_BPS11Q3_NC_031925(19)	Salmon_SETP3_NC_009232(17)	Salmon_MA12_NC_031021(16)	Salmon_SETP7_NC_022754(16)	Salmon_SETP13_NC_022752(16)	Salmon_f18SE_NC_028698(13)	Salmon_Ent1_NC_019539(13)	Salmon_Jersey_NC_021777(13)	Salmon_LSPA1_NC_026017(10)	Salmon_SE2_NC_016763(9)	Salmon_vB_SenS_Ent3_NC_024204(8)	Escher_K1_dep(1)_NC_027994(7)	Escher_K1_dep(4)_NC_027993(6)	Salmon_L13_NC_021317(5)	Salmon_PhiSH19_NC_019530(1)	Salmon_GG32_NC_031045(1)	Salmon_II_E1_NC_010495(1)	Salmon_SFP10_NC_016073(1)
ERR2230929	ZZ_9510563181	6	17.3	incomplete	terminase,tail	contig00024,len=34625,cov=18.5,corr=0,spades=NODE_24_length_34625_cov_18.528609_pilon:16419	33751	0	27	23	4	1	0	no	10	Gifsy_2_NC_010393	Gifsy_1_NC_010392(13)	Salmon_SPN3UB_NC_019545(13)	Salmon_SEN34_NC_028699(8)	Entero_mEp237_NC_019704(6)	Salmon_ST64B_NC_004313(2)	Salmon_Fels_1_NC_010391(2)	Entero_HK225_NC_019717(2)	Salmon_vB_SemP_Emek_NC_018275(2)	Salmon_118970_sal3_NC_031940(2)	Salmon_ST64T_NC_004348(2)	Burkho_Bcep22_NC_005262(1)	Lister_A118_NC_003216(1)	Gordon_Nymphadora_NC_031061(1)	Escher_Akfv33_NC_017969(1)	Shigel_SfIV_NC_022749(1)	Burkho_BcepC6B_NC_005887(1)	Pectob_My1_NC_018837(1)	Entero_DT57C_NC_027356(1)	Entero_mEpX1_NC_019709(1)	Entero_SfV_NC_003444(1)	Entero_phi80_NC_021190(1)	Pectob_ZF40_NC_019522(1)	Cronob_phiES15_NC_018454(1)	Burkho_Bcep43_NC_005342(1)	Stx2_c_1717_NC_011357(1)	Lister_A006_NC_009815(1)	Salmon_SSU5_NC_018843(1)	Burkho_Bcep781_NC_004333(1)	Salmon_SEN4_NC_029015(1)	Salmon_Spc35_NC_015269(1)	Shigel_POCJ13_NC_025434(1)	Pseudo_F116_NC_006552(1)	Salmon_SEN5_NC_028701(1)
ERR2230930	ZZ_26676806a6	1	63	intact	transposase,tail,plate,capsid,head,terminase,lysin,lysis,integrase	contig00001,len=1062241,cov=29.4,corr=0,spades=NODE_1_length_1062241_cov_29.449712_pilon:734238	797282	2	64	56	8	1	0	yes	9	Salmon_118970_sal3_NC_031940	Salmon_ST64B_NC_004313(40)	Shigel_SfII_NC_021857(12)	Shigel_SfIV_NC_022749(9)	Entero_SfV_NC_003444(8)	Entero_SfI_NC_027339(8)	Entero_phiP27_NC_003356(5)	Entero_mEp460_NC_019716(5)	Salmon_SJ46_NC_031129(3)	Salmon_vB_SemP_Emek_NC_018275(2)	Entero_cdtI_NC_009514(2)	Bacter_APSE_2_NC_011551(1)	Clostr_phiC2_NC_009231(1)	Lister_A118_NC_003216(1)	Gordon_Nymphadora_NC_031061(1)	Stx2_vB_EcoP_24B_NC_027984(1)	Salmon_SP_004_NC_021774(1)	Entero_Mu_NC_000929(1)	Endosy_APSE_1_NC_000935(1)	Entero_HK106_NC_019768(1)	Entero_mEp390_NC_019721(1)	Thermu_OH2_NC_021784(1)	Salmon_Fels_1_NC_010391(1)	Pectob_ZF40_NC_019522(1)	Entero_EFC_1_NC_025453(1)	Clostr_phiMMP02_NC_019421(1)	Lister_A006_NC_009815(1)	Salmon_SPN3UB_NC_019545(1)	Entero_HK633_NC_019719(1)	Salmon_SEN34_NC_028699(1)	Entero_P1_NC_005856(1)	Salmon_g341c_NC_013059(1)	Entero_933W_NC_000924(1)	Clostr_phiMMP03_NC_028959(1)
ERR2230930	ZZ_26676806a6	2	42.9	intact	tail,plate,lysis,head,terminase,capsid,integrase,transposase	contig00002,len=679352,cov=36.3,corr=0,spades=NODE_2_length_679352_cov_36.335509_pilon:42354	85336	0	52	43	9	1	0	yes	8	Salmon_RE_2010_NC_019488	Salmon_Fels_2_NC_010463(34)	Erwini_ENT90_NC_019932(13)	Entero_PsP3_NC_005340(10)	Entero_186_NC_001317(9)	Salmon_SEN1_NC_029003(7)	Salmon_SP_004_NC_021774(5)	Burkho_KS14_NC_015273(4)	Burkho_KS5_NC_015265(4)	Escher_pro483_NC_028943(4)	Ralsto_RSA1_NC_009382(3)	Salmon_SEN5_NC_028701(3)	Salmon_ST64B_NC_004313(2)	Pseudo_phiCTX_NC_003278(2)	Salmon_SEN4_NC_029015(2)	Entero_fiAA91_ss_NC_022750(2)	Ralsto_RSY1_NC_025115(2)	Entero_P2_NC_001895(2)	Entero_JSE_NC_012740(1)	Hypert_2_NC_014321(1)	Entero_RB49_NC_005066(1)	Entero_WPhi_NC_005056(1)	Entero_Phi1_NC_009821(1)	Entero_GEC_3S_NC_025425(1)	Bacill_SPbeta_NC_001884(1)	Bacill_G_NC_023719(1)	Pseudo_YMC11/02/R656_NC_028657(1)	Erwini_vB_EamP_Frozen_NC_031062(1)	Burkho_KL3_NC_015266(1)	Erwini_Ea9_2_NC_023579(1)	Entero_P1_NC_005856(1)	Pseudo_PAJU2_NC_011373(1)	Escher_pro147_NC_028896(1)	Pseudo_PPpW_3_NC_023006(1)
ERR2230930	ZZ_26676806a6	3	44.4	incomplete	portal	contig00005,len=362980,cov=34.7,corr=0,spades=NODE_5_length_362980_cov_34.715571_pilon:287	44777	1	69	57	12	1	0	yes	22	Salmon_ST160_NC_014900	Salmon_SE1_NC_011802(18)	Entero_ST104_NC_005841(18)	Salmon_epsilon34_NC_011976(17)	Entero_UAB_Phi20_NC_031019(16)	Salmon_118970_sal4_NC_030919(14)	Salmon_g341c_NC_013059(14)	Salmon_ST64T_NC_004348(13)	Salmon_vB_SemP_Emek_NC_018275(11)	Salmon_SEN22_NC_028696(11)	Salmon_103203_sal5_NC_031946(8)	Entero_ES18_NC_006949(7)	Entero_P22_NC_002371(6)	Salmon_SPN9CC_NC_017985(6)	Shigel_Sf6_NC_005344(4)	Salmon_vB_SosS_Oslo_NC_018279(4)	Entero_Sf101_NC_027398(4)	Stx2_II_NC_004914(4)	Entero_lambda_NC_001416(3)	Escher_HK639_NC_016158(2)	Entero_mEp235_NC_019708(2)	Entero_HK022_NC_002166(2)	Entero_mEp234_NC_019715(2)	Stx2_c_1717_NC_011357(2)	Escher_HK75_NC_016160(2)	Entero_c_1_NC_019706(2)	Entero_933W_NC_000924(2)	Entero_SfI_NC_027339(2)	Entero_VT2_Sakai_NC_000902(2)	Entero_mEpX2_NC_019705(2)	Escher_NC_004913(2)	Bacter_APSE_2_NC_011551(1)	Entero_HK446_NC_019714(1)	Salmon_ST64B_NC_004313(1)
ERR2230930	ZZ_26676806a6	4	30.6	intact	tail,protease,portal,terminase,lysis	contig00019,len=42758,cov=31.8,corr=0,spades=NODE_19_length_42758_cov_31.778119_pilon:1795	32415	0	37	35	2	1	0	no	5	Gifsy_2_NC_010393	Salmon_Fels_1_NC_010391(17)	Gifsy_1_NC_010392(14)	Entero_mEp460_NC_019716(14)	Entero_cdtI_NC_009514(12)	Entero_c_1_NC_019706(7)	Entero_lambda_NC_001416(4)	Salmon_SEN34_NC_028699(4)	Entero_mEp213_NC_019720(4)	Entero_HK629_NC_019711(3)	Salmon_SPN3UB_NC_019545(3)	Entero_HK630_NC_019723(3)	Entero_BP_4795_NC_004813(2)	Cronob_phiES15_NC_018454(2)	Salmon_SEN4_NC_029015(2)	Salmon_RE_2010_NC_019488(2)	Salmon_SEN5_NC_028701(2)	Entero_YYZ_2008_NC_011356(2)	Escher_D108_NC_013594(1)	Salmon_ST64B_NC_004313(1)	Klebsi_phiKO2_NC_005857(1)	Entero_Mu_NC_000929(1)	Vibrio_VP882_NC_009016(1)	Pseudo_MD8_NC_031091(1)	Entero_vB_EcoM_VR25_NC_028925(1)	Stx2_c_1717_NC_011357(1)	Entero_mEp237_NC_019704(1)	Entero_HK225_NC_019717(1)	Entero_N15_NC_001901(1)	Salmon_118970_sal3_NC_031940(1)	Yersin_PY54_NC_005069(1)	Salmon_Fels_2_NC_010463(1)	Salmon_SJ46_NC_031129(1)	Escher_APCEc01_NC_029091(1)
ERR2230930	ZZ_26676806a6	5	17.3	incomplete	tail,terminase	contig00020,len=34113,cov=35.0,corr=0,spades=NODE_20_length_34113_cov_34.988037_pilon:875	18207	0	29	24	5	1	0	no	10	Salmon_SPN3UB_NC_019545	Gifsy_2_NC_010393(13)	Gifsy_1_NC_010392(12)	Salmon_SEN34_NC_028699(9)	Entero_mEp237_NC_019704(7)	Salmon_ST64B_NC_004313(2)	Salmon_Fels_1_NC_010391(2)	Entero_HK225_NC_019717(2)	Salmon_vB_SemP_Emek_NC_018275(2)	Salmon_118970_sal3_NC_031940(2)	Salmon_ST64T_NC_004348(2)	Burkho_Bcep22_NC_005262(1)	Lister_A118_NC_003216(1)	Gordon_Nymphadora_NC_031061(1)	Escher_Akfv33_NC_017969(1)	Pectob_My1_NC_018837(1)	Burkho_BcepC6B_NC_005887(1)	Shigel_SfIV_NC_022749(1)	Entero_DT57C_NC_027356(1)	Entero_mEpX1_NC_019709(1)	Entero_SfV_NC_003444(1)	Entero_phi80_NC_021190(1)	Pectob_ZF40_NC_019522(1)	Burkho_Bcep43_NC_005342(1)	Cronob_phiES15_NC_018454(1)	Stx2_c_1717_NC_011357(1)	Lister_A006_NC_009815(1)	Burkho_Bcep781_NC_004333(1)	Salmon_SSU5_NC_018843(1)	Salmon_SEN4_NC_029015(1)	Salmon_Spc35_NC_015269(1)	Shigel_POCJ13_NC_025434(1)	Pseudo_F116_NC_006552(1)	Salmon_SEN5_NC_028701(1)
ERR2230931	ZZ_789d916fe3	1	63	intact	transposase,tail,plate,capsid,head,terminase,lysin,lysis,integrase	contig00001,len=944929,cov=21.3,corr=0,spades=NODE_1_length_944929_cov_21.326056_pilon:616906	679950	2	64	56	8	1	0	yes	9	Salmon_118970_sal3_NC_031940	Salmon_ST64B_NC_004313(40)	Shigel_SfII_NC_021857(12)	Shigel_SfIV_NC_022749(9)	Entero_SfV_NC_003444(8)	Entero_SfI_NC_027339(8)	Entero_phiP27_NC_003356(5)	Entero_mEp460_NC_019716(5)	Salmon_SJ46_NC_031129(3)	Salmon_vB_SemP_Emek_NC_018275(2)	Entero_cdtI_NC_009514(2)	Bacter_APSE_2_NC_011551(1)	Clostr_phiC2_NC_009231(1)	Lister_A118_NC_003216(1)	Gordon_Nymphadora_NC_031061(1)	Stx2_vB_EcoP_24B_NC_027984(1)	Salmon_SP_004_NC_021774(1)	Entero_Mu_NC_000929(1)	Endosy_APSE_1_NC_000935(1)	Entero_HK106_NC_019768(1)	Entero_mEp390_NC_019721(1)	Thermu_OH2_NC_021784(1)	Salmon_Fels_1_NC_010391(1)	Pectob_ZF40_NC_019522(1)	Entero_EFC_1_NC_025453(1)	Clostr_phiMMP02_NC_019421(1)	Lister_A006_NC_009815(1)	Salmon_SPN3UB_NC_019545(1)	Entero_HK633_NC_019719(1)	Salmon_SEN34_NC_028699(1)	Entero_P1_NC_005856(1)	Salmon_g341c_NC_013059(1)	Entero_933W_NC_000924(1)	Clostr_phiMMP03_NC_028959(1)
ERR2230931	ZZ_789d916fe3	2	42.9	intact	tail,plate,lysis,head,terminase,capsid,integrase,transposase	contig00002,len=679530,cov=23.4,corr=0,spades=NODE_2_length_679530_cov_23.434691_pilon:42374	85356	0	52	43	9	1	0	yes	8	Salmon_RE_2010_NC_019488	Salmon_Fels_2_NC_010463(34)	Erwini_ENT90_NC_019932(13)	Entero_PsP3_NC_005340(10)	Entero_186_NC_001317(9)	Salmon_SEN1_NC_029003(7)	Salmon_SP_004_NC_021774(5)	Burkho_KS14_NC_015273(4)	Burkho_KS5_NC_015265(4)	Escher_pro483_NC_028943(4)	Ralsto_RSA1_NC_009382(3)	Salmon_SEN5_NC_028701(3)	Salmon_ST64B_NC_004313(2)	Pseudo_phiCTX_NC_003278(2)	Salmon_SEN4_NC_029015(2)	Entero_fiAA91_ss_NC_022750(2)	Ralsto_RSY1_NC_025115(2)	Entero_P2_NC_001895(2)	Entero_JSE_NC_012740(1)	Hypert_2_NC_014321(1)	Entero_RB49_NC_005066(1)	Entero_WPhi_NC_005056(1)	Entero_Phi1_NC_009821(1)	Entero_GEC_3S_NC_025425(1)	Bacill_SPbeta_NC_001884(1)	Bacill_G_NC_023719(1)	Pseudo_YMC11/02/R656_NC_028657(1)	Erwini_vB_EamP_Frozen_NC_031062(1)	Burkho_KL3_NC_015266(1)	Erwini_Ea9_2_NC_023579(1)	Entero_P1_NC_005856(1)	Pseudo_PAJU2_NC_011373(1)	Escher_pro147_NC_028896(1)	Pseudo_PPpW_3_NC_023006(1)
ERR2230931	ZZ_789d916fe3	3	49.3	questionable	tail,transposase,portal	contig00003,len=560128,cov=22.3,corr=0,spades=NODE_3_length_560128_cov_22.310371_pilon:192134	241488	1	70	60	10	1	0	yes	24	Salmon_ST160_NC_014900	Salmon_SE1_NC_011802(18)	Entero_UAB_Phi20_NC_031019(17)	Salmon_epsilon34_NC_011976(17)	Entero_ST104_NC_005841(16)	Salmon_118970_sal4_NC_030919(15)	Salmon_g341c_NC_013059(13)	Salmon_ST64T_NC_004348(12)	Salmon_vB_SemP_Emek_NC_018275(12)	Salmon_SEN22_NC_028696(12)	Salmon_103203_sal5_NC_031946(9)	Salmon_SPN9CC_NC_017985(7)	Entero_ES18_NC_006949(7)	Entero_P22_NC_002371(6)	Salmon_vB_SosS_Oslo_NC_018279(4)	Shigel_Sf6_NC_005344(3)	Entero_mEp235_NC_019708(3)	Entero_Sf101_NC_027398(3)	Stx2_II_NC_004914(3)	Entero_mEp234_NC_019715(2)	Escher_HK75_NC_016160(2)	Escher_NC_004913(2)	Escher_HK639_NC_016158(2)	Shigel_SfIV_NC_022749(2)	Entero_HK022_NC_002166(2)	Entero_c_1_NC_019706(2)	Entero_933W_NC_000924(2)	Entero_mEpX2_NC_019705(2)	Oenoco_phiS13_NC_023560(1)	Salmon_ST64B_NC_004313(1)	Escher_PA2_NC_028449(1)	Oenoco_phi9805_NC_023559(1)	Sodali_phiSG1_NC_007902(1)	Entero_HK542_NC_019769(1)
ERR2230931	ZZ_789d916fe3	4	39.9	incomplete	integrase,tail,terminase	contig00012,len=98674,cov=21.5,corr=0,spades=NODE_12_length_98674_cov_21.487505_pilon:45133	85062	0	35	30	5	1	0	yes	10	Salmon_SPN3UB_NC_019545	Gifsy_2_NC_010393(18)	Gifsy_1_NC_010392(15)	Salmon_SEN34_NC_028699(10)	Entero_mEp237_NC_019704(8)	Salmon_Fels_1_NC_010391(3)	Entero_HK225_NC_019717(3)	Entero_YYZ_2008_NC_011356(3)	Salmon_ST64B_NC_004313(2)	Entero_phi80_NC_021190(2)	Entero_BP_4795_NC_004813(2)	Entero_phiP27_NC_003356(2)	Salmon_vB_SemP_Emek_NC_018275(2)	Salmon_118970_sal3_NC_031940(2)	Salmon_ST64T_NC_004348(2)	Burkho_Bcep22_NC_005262(1)	Lister_A118_NC_003216(1)	Gordon_Nymphadora_NC_031061(1)	Escher_Akfv33_NC_017969(1)	Pectob_My1_NC_018837(1)	Burkho_BcepC6B_NC_005887(1)	Shigel_SfIV_NC_022749(1)	Entero_DT57C_NC_027356(1)	Entero_mEpX1_NC_019709(1)	Entero_SfV_NC_003444(1)	Pectob_ZF40_NC_019522(1)	Burkho_Bcep43_NC_005342(1)	Cronob_phiES15_NC_018454(1)	Stx2_c_1717_NC_011357(1)	Lister_A006_NC_009815(1)	Burkho_Bcep781_NC_004333(1)	Salmon_SSU5_NC_018843(1)	Salmon_SEN4_NC_029015(1)	Salmon_Spc35_NC_015269(1)
ERR2230931	ZZ_789d916fe3	5	30.6	intact	tail,protease,portal,terminase,lysis	contig00016,len=46909,cov=21.2,corr=2,spades=NODE_16_length_46909_cov_21.238621_pilon:1815	32435	0	37	35	2	1	0	no	5	Gifsy_2_NC_010393	Salmon_Fels_1_NC_010391(17)	Gifsy_1_NC_010392(14)	Entero_mEp460_NC_019716(14)	Entero_cdtI_NC_009514(12)	Entero_c_1_NC_019706(7)	Entero_lambda_NC_001416(4)	Salmon_SEN34_NC_028699(4)	Entero_mEp213_NC_019720(4)	Entero_HK629_NC_019711(3)	Salmon_SPN3UB_NC_019545(3)	Entero_HK630_NC_019723(3)	Entero_BP_4795_NC_004813(2)	Cronob_phiES15_NC_018454(2)	Salmon_SEN4_NC_029015(2)	Salmon_RE_2010_NC_019488(2)	Salmon_SEN5_NC_028701(2)	Entero_YYZ_2008_NC_011356(2)	Escher_D108_NC_013594(1)	Salmon_ST64B_NC_004313(1)	Klebsi_phiKO2_NC_005857(1)	Entero_Mu_NC_000929(1)	Vibrio_VP882_NC_009016(1)	Pseudo_MD8_NC_031091(1)	Entero_vB_EcoM_VR25_NC_028925(1)	Stx2_c_1717_NC_011357(1)	Entero_mEp237_NC_019704(1)	Entero_HK225_NC_019717(1)	Entero_N15_NC_001901(1)	Salmon_118970_sal3_NC_031940(1)	Yersin_PY54_NC_005069(1)	Salmon_Fels_2_NC_010463(1)	Salmon_SJ46_NC_031129(1)	Escher_APCEc01_NC_029091(1)
ERR2230932	ZZ_7482e0c9bd	1	52.7	intact	integrase,head,lysis,lysin,terminase,capsid,tail,plate,transposase	contig00001,len=947437,cov=31.6,corr=0,spades=NODE_1_length_947437_cov_31.572022_pilon:267834	320562	2	67	58	9	1	0	yes	10	Salmon_118970_sal3_NC_031940	Salmon_ST64B_NC_004313(40)	Shigel_SfII_NC_021857(11)	Shigel_SfIV_NC_022749(9)	Entero_SfV_NC_003444(8)	Entero_SfI_NC_027339(8)	Entero_phiP27_NC_003356(5)	Entero_mEp460_NC_019716(5)	Salmon_SJ46_NC_031129(3)	Salmon_SP_004_NC_021774(2)	Salmon_vB_SemP_Emek_NC_018275(2)	Entero_cdtI_NC_009514(2)	Bacter_APSE_2_NC_011551(1)	Clostr_phiC2_NC_009231(1)	Lister_A118_NC_003216(1)	Gordon_Nymphadora_NC_031061(1)	Stx2_vB_EcoP_24B_NC_027984(1)	Entero_Mu_NC_000929(1)	Endosy_APSE_1_NC_000935(1)	Yersin_L_413C_NC_004745(1)	Entero_HK106_NC_019768(1)	Entero_mEp390_NC_019721(1)	Thermu_OH2_NC_021784(1)	Salmon_Fels_1_NC_010391(1)	Pectob_ZF40_NC_019522(1)	Entero_EFC_1_NC_025453(1)	Clostr_phiMMP02_NC_019421(1)	Entero_PsP3_NC_005340(1)	Lister_A006_NC_009815(1)	Salmon_SPN3UB_NC_019545(1)	Entero_HK633_NC_019719(1)	Salmon_SEN34_NC_028699(1)	Salmon_SEN1_NC_029003(1)	Entero_P1_NC_005856(1)
ERR2230932	ZZ_7482e0c9bd	2	44.4	incomplete	portal	contig00005,len=362997,cov=36.0,corr=0,spades=NODE_5_length_362997_cov_35.959353_pilon:287	44777	1	69	57	12	1	0	yes	22	Salmon_ST160_NC_014900	Salmon_SE1_NC_011802(18)	Entero_ST104_NC_005841(18)	Salmon_epsilon34_NC_011976(17)	Entero_UAB_Phi20_NC_031019(16)	Salmon_118970_sal4_NC_030919(14)	Salmon_g341c_NC_013059(14)	Salmon_ST64T_NC_004348(13)	Salmon_vB_SemP_Emek_NC_018275(11)	Salmon_SEN22_NC_028696(11)	Salmon_103203_sal5_NC_031946(8)	Entero_ES18_NC_006949(7)	Entero_P22_NC_002371(6)	Salmon_SPN9CC_NC_017985(6)	Shigel_Sf6_NC_005344(4)	Salmon_vB_SosS_Oslo_NC_018279(4)	Entero_Sf101_NC_027398(4)	Stx2_II_NC_004914(4)	Entero_lambda_NC_001416(3)	Escher_HK639_NC_016158(2)	Entero_mEp235_NC_019708(2)	Entero_HK022_NC_002166(2)	Entero_mEp234_NC_019715(2)	Stx2_c_1717_NC_011357(2)	Escher_HK75_NC_016160(2)	Entero_c_1_NC_019706(2)	Entero_933W_NC_000924(2)	Entero_SfI_NC_027339(2)	Entero_VT2_Sakai_NC_000902(2)	Entero_mEpX2_NC_019705(2)	Escher_NC_004913(2)	Bacter_APSE_2_NC_011551(1)	Entero_HK446_NC_019714(1)	Salmon_ST64B_NC_004313(1)
ERR2230932	ZZ_7482e0c9bd	3	42.9	intact	transposase,integrase,capsid,terminase,head,tail,lysis,plate	contig00012,len=133888,cov=34.2,corr=0,spades=NODE_12_length_133888_cov_34.190191_pilon:48644	91621	0	48	42	6	1	0	yes	8	Salmon_RE_2010_NC_019488	Salmon_Fels_2_NC_010463(33)	Erwini_ENT90_NC_019932(13)	Entero_PsP3_NC_005340(9)	Entero_186_NC_001317(8)	Salmon_SEN1_NC_029003(7)	Salmon_SP_004_NC_021774(5)	Burkho_KS14_NC_015273(4)	Burkho_KS5_NC_015265(4)	Ralsto_RSA1_NC_009382(3)	Salmon_SEN5_NC_028701(3)	Escher_pro483_NC_028943(3)	Salmon_ST64B_NC_004313(2)	Salmon_SEN4_NC_029015(2)	Pseudo_phiCTX_NC_003278(2)	Entero_fiAA91_ss_NC_022750(2)	Ralsto_RSY1_NC_025115(2)	Entero_P2_NC_001895(2)	Entero_JSE_NC_012740(1)	Entero_RB49_NC_005066(1)	Hypert_2_NC_014321(1)	Entero_WPhi_NC_005056(1)	Entero_Phi1_NC_009821(1)	Entero_GEC_3S_NC_025425(1)	Bacill_SPbeta_NC_001884(1)	Bacill_G_NC_023719(1)	Pseudo_YMC11/02/R656_NC_028657(1)	Erwini_vB_EamP_Frozen_NC_031062(1)	Burkho_KL3_NC_015266(1)	Erwini_Ea9_2_NC_023579(1)	Pseudo_PAJU2_NC_011373(1)	Entero_P1_NC_005856(1)	Escher_pro147_NC_028896(1)	Pseudo_PPpW_3_NC_023006(1)
ERR2230932	ZZ_7482e0c9bd	4	30.6	intact	tail,protease,portal,terminase,lysis	contig00020,len=42816,cov=31.9,corr=0,spades=NODE_20_length_42816_cov_31.894886_pilon:1853	32473	0	37	35	2	1	0	no	5	Gifsy_2_NC_010393	Salmon_Fels_1_NC_010391(17)	Gifsy_1_NC_010392(14)	Entero_mEp460_NC_019716(14)	Entero_cdtI_NC_009514(12)	Entero_c_1_NC_019706(7)	Entero_lambda_NC_001416(4)	Salmon_SEN34_NC_028699(4)	Entero_mEp213_NC_019720(4)	Entero_HK629_NC_019711(3)	Salmon_SPN3UB_NC_019545(3)	Entero_HK630_NC_019723(3)	Entero_BP_4795_NC_004813(2)	Cronob_phiES15_NC_018454(2)	Salmon_SEN4_NC_029015(2)	Salmon_RE_2010_NC_019488(2)	Salmon_SEN5_NC_028701(2)	Entero_YYZ_2008_NC_011356(2)	Escher_D108_NC_013594(1)	Salmon_ST64B_NC_004313(1)	Klebsi_phiKO2_NC_005857(1)	Entero_Mu_NC_000929(1)	Vibrio_VP882_NC_009016(1)	Pseudo_MD8_NC_031091(1)	Entero_vB_EcoM_VR25_NC_028925(1)	Stx2_c_1717_NC_011357(1)	Entero_mEp237_NC_019704(1)	Entero_HK225_NC_019717(1)	Entero_N15_NC_001901(1)	Salmon_118970_sal3_NC_031940(1)	Yersin_PY54_NC_005069(1)	Salmon_Fels_2_NC_010463(1)	Salmon_SJ46_NC_031129(1)	Escher_APCEc01_NC_029091(1)
ERR2230932	ZZ_7482e0c9bd	5	17.3	incomplete	tail,terminase	contig00021,len=34112,cov=36.3,corr=0,spades=NODE_21_length_34112_cov_36.257488_pilon:875	18207	0	29	24	5	1	0	no	10	Salmon_SPN3UB_NC_019545	Gifsy_2_NC_010393(13)	Gifsy_1_NC_010392(12)	Salmon_SEN34_NC_028699(9)	Entero_mEp237_NC_019704(7)	Salmon_ST64B_NC_004313(2)	Salmon_Fels_1_NC_010391(2)	Entero_HK225_NC_019717(2)	Salmon_vB_SemP_Emek_NC_018275(2)	Salmon_118970_sal3_NC_031940(2)	Salmon_ST64T_NC_004348(2)	Burkho_Bcep22_NC_005262(1)	Lister_A118_NC_003216(1)	Gordon_Nymphadora_NC_031061(1)	Escher_Akfv33_NC_017969(1)	Pectob_My1_NC_018837(1)	Burkho_BcepC6B_NC_005887(1)	Shigel_SfIV_NC_022749(1)	Entero_DT57C_NC_027356(1)	Entero_mEpX1_NC_019709(1)	Entero_SfV_NC_003444(1)	Entero_phi80_NC_021190(1)	Pectob_ZF40_NC_019522(1)	Burkho_Bcep43_NC_005342(1)	Cronob_phiES15_NC_018454(1)	Stx2_c_1717_NC_011357(1)	Lister_A006_NC_009815(1)	Burkho_Bcep781_NC_004333(1)	Salmon_SSU5_NC_018843(1)	Salmon_SEN4_NC_029015(1)	Salmon_Spc35_NC_015269(1)	Shigel_POCJ13_NC_025434(1)	Pseudo_F116_NC_006552(1)	Salmon_SEN5_NC_028701(1)
ERR2230933	ZZ_f208b5605a	1	63	intact	transposase,tail,plate,capsid,head,terminase,lysin,lysis,integrase	contig00001,len=1062899,cov=23.7,corr=2,spades=NODE_1_length_1062899_cov_23.689409_pilon:734876	797920	2	64	56	8	1	0	yes	9	Salmon_118970_sal3_NC_031940	Salmon_ST64B_NC_004313(40)	Shigel_SfII_NC_021857(12)	Shigel_SfIV_NC_022749(9)	Entero_SfV_NC_003444(8)	Entero_SfI_NC_027339(8)	Entero_phiP27_NC_003356(5)	Entero_mEp460_NC_019716(5)	Salmon_SJ46_NC_031129(3)	Salmon_vB_SemP_Emek_NC_018275(2)	Entero_cdtI_NC_009514(2)	Bacter_APSE_2_NC_011551(1)	Clostr_phiC2_NC_009231(1)	Lister_A118_NC_003216(1)	Gordon_Nymphadora_NC_031061(1)	Stx2_vB_EcoP_24B_NC_027984(1)	Salmon_SP_004_NC_021774(1)	Entero_Mu_NC_000929(1)	Endosy_APSE_1_NC_000935(1)	Entero_HK106_NC_019768(1)	Entero_mEp390_NC_019721(1)	Thermu_OH2_NC_021784(1)	Salmon_Fels_1_NC_010391(1)	Pectob_ZF40_NC_019522(1)	Entero_EFC_1_NC_025453(1)	Clostr_phiMMP02_NC_019421(1)	Lister_A006_NC_009815(1)	Salmon_SPN3UB_NC_019545(1)	Entero_HK633_NC_019719(1)	Salmon_SEN34_NC_028699(1)	Entero_P1_NC_005856(1)	Salmon_g341c_NC_013059(1)	Entero_933W_NC_000924(1)	Clostr_phiMMP03_NC_028959(1)
ERR2230933	ZZ_f208b5605a	2	42.9	intact	transposase,integrase,capsid,terminase,head,tail,lysis,plate	contig00002,len=679411,cov=27.4,corr=0,spades=NODE_2_length_679411_cov_27.350501_pilon:594056	637033	0	48	42	6	1	0	yes	8	Salmon_RE_2010_NC_019488	Salmon_Fels_2_NC_010463(33)	Erwini_ENT90_NC_019932(13)	Entero_PsP3_NC_005340(9)	Entero_186_NC_001317(8)	Salmon_SEN1_NC_029003(7)	Salmon_SP_004_NC_021774(5)	Burkho_KS14_NC_015273(4)	Burkho_KS5_NC_015265(4)	Ralsto_RSA1_NC_009382(3)	Salmon_SEN5_NC_028701(3)	Escher_pro483_NC_028943(3)	Salmon_ST64B_NC_004313(2)	Salmon_SEN4_NC_029015(2)	Pseudo_phiCTX_NC_003278(2)	Entero_fiAA91_ss_NC_022750(2)	Ralsto_RSY1_NC_025115(2)	Entero_P2_NC_001895(2)	Entero_JSE_NC_012740(1)	Entero_RB49_NC_005066(1)	Hypert_2_NC_014321(1)	Entero_WPhi_NC_005056(1)	Entero_Phi1_NC_009821(1)	Entero_GEC_3S_NC_025425(1)	Bacill_SPbeta_NC_001884(1)	Bacill_G_NC_023719(1)	Pseudo_YMC11/02/R656_NC_028657(1)	Erwini_vB_EamP_Frozen_NC_031062(1)	Burkho_KL3_NC_015266(1)	Erwini_Ea9_2_NC_023579(1)	Pseudo_PAJU2_NC_011373(1)	Entero_P1_NC_005856(1)	Escher_pro147_NC_028896(1)	Pseudo_PPpW_3_NC_023006(1)
ERR2230933	ZZ_f208b5605a	3	49.3	questionable	portal,transposase,tail	contig00003,len=560037,cov=24.9,corr=0,spades=NODE_3_length_560037_cov_24.867879_pilon:318629	367961	1	73	61	12	1	0	yes	25	Salmon_ST160_NC_014900	Entero_UAB_Phi20_NC_031019(18)	Salmon_SE1_NC_011802(17)	Entero_ST104_NC_005841(17)	Salmon_epsilon34_NC_011976(17)	Salmon_ST64T_NC_004348(14)	Salmon_118970_sal4_NC_030919(14)	Salmon_g341c_NC_013059(13)	Salmon_vB_SemP_Emek_NC_018275(13)	Salmon_SEN22_NC_028696(12)	Entero_ES18_NC_006949(8)	Salmon_103203_sal5_NC_031946(7)	Salmon_SPN9CC_NC_017985(7)	Entero_P22_NC_002371(5)	Salmon_vB_SosS_Oslo_NC_018279(4)	Shigel_Sf6_NC_005344(3)	Entero_mEp235_NC_019708(3)	Escher_HK75_NC_016160(3)	Entero_Sf101_NC_027398(3)	Stx2_II_NC_004914(3)	Entero_mEp234_NC_019715(2)	Escher_NC_004913(2)	Escher_HK639_NC_016158(2)	Shigel_SfIV_NC_022749(2)	Entero_HK022_NC_002166(2)	Entero_c_1_NC_019706(2)	Entero_933W_NC_000924(2)	Entero_mEpX2_NC_019705(2)	Salmon_ST64B_NC_004313(1)	Escher_PA2_NC_028449(1)	Entero_HK629_NC_019711(1)	Sodali_phiSG1_NC_007902(1)	Entero_HK542_NC_019769(1)	Salmon_SPN3UB_NC_019545(1)
ERR2230933	ZZ_f208b5605a	4	39.9	incomplete	integrase,tail,terminase	contig00007,len=261136,cov=22.3,corr=0,spades=NODE_7_length_261136_cov_22.300094_pilon:207595	247524	0	32	29	3	1	0	yes	10	Gifsy_2_NC_010393	Salmon_SPN3UB_NC_019545(17)	Gifsy_1_NC_010392(15)	Salmon_SEN34_NC_028699(10)	Entero_mEp237_NC_019704(8)	Salmon_Fels_1_NC_010391(3)	Entero_HK225_NC_019717(3)	Entero_YYZ_2008_NC_011356(3)	Salmon_ST64B_NC_004313(2)	Entero_phi80_NC_021190(2)	Entero_BP_4795_NC_004813(2)	Entero_phiP27_NC_003356(2)	Salmon_vB_SemP_Emek_NC_018275(2)	Salmon_118970_sal3_NC_031940(2)	Salmon_ST64T_NC_004348(2)	Burkho_Bcep22_NC_005262(1)	Lister_A118_NC_003216(1)	Gordon_Nymphadora_NC_031061(1)	Escher_Akfv33_NC_017969(1)	Pectob_My1_NC_018837(1)	Burkho_BcepC6B_NC_005887(1)	Shigel_SfIV_NC_022749(1)	Entero_DT57C_NC_027356(1)	Entero_mEpX1_NC_019709(1)	Entero_SfV_NC_003444(1)	Pectob_ZF40_NC_019522(1)	Burkho_Bcep43_NC_005342(1)	Cronob_phiES15_NC_018454(1)	Stx2_c_1717_NC_011357(1)	Lister_A006_NC_009815(1)	Burkho_Bcep781_NC_004333(1)	Salmon_SSU5_NC_018843(1)	Salmon_SEN4_NC_029015(1)	Salmon_Spc35_NC_015269(1)
ERR2230933	ZZ_f208b5605a	5	30.6	intact	tail,protease,portal,terminase,lysis	contig00014,len=46909,cov=23.6,corr=0,spades=NODE_14_length_46909_cov_23.629172_pilon:1815	32435	0	37	35	2	1	0	no	5	Gifsy_2_NC_010393	Salmon_Fels_1_NC_010391(17)	Gifsy_1_NC_010392(14)	Entero_mEp460_NC_019716(14)	Entero_cdtI_NC_009514(12)	Entero_c_1_NC_019706(7)	Entero_lambda_NC_001416(4)	Salmon_SEN34_NC_028699(4)	Entero_mEp213_NC_019720(4)	Entero_HK629_NC_019711(3)	Salmon_SPN3UB_NC_019545(3)	Entero_HK630_NC_019723(3)	Entero_BP_4795_NC_004813(2)	Cronob_phiES15_NC_018454(2)	Salmon_SEN4_NC_029015(2)	Salmon_RE_2010_NC_019488(2)	Salmon_SEN5_NC_028701(2)	Entero_YYZ_2008_NC_011356(2)	Escher_D108_NC_013594(1)	Salmon_ST64B_NC_004313(1)	Klebsi_phiKO2_NC_005857(1)	Entero_Mu_NC_000929(1)	Vibrio_VP882_NC_009016(1)	Pseudo_MD8_NC_031091(1)	Entero_vB_EcoM_VR25_NC_028925(1)	Stx2_c_1717_NC_011357(1)	Entero_mEp237_NC_019704(1)	Entero_HK225_NC_019717(1)	Entero_N15_NC_001901(1)	Salmon_118970_sal3_NC_031940(1)	Yersin_PY54_NC_005069(1)	Salmon_Fels_2_NC_010463(1)	Salmon_SJ46_NC_031129(1)	Escher_APCEc01_NC_029091(1)
ERR2230934	ZZ_7900ee5fdb	1	63	intact	transposase,tail,plate,capsid,head,terminase,lysin,lysis,integrase	contig00001,len=1061761,cov=23.0,corr=1,spades=NODE_1_length_1061761_cov_23.005664_pilon:733758	796802	2	64	56	8	1	0	yes	9	Salmon_118970_sal3_NC_031940	Salmon_ST64B_NC_004313(40)	Shigel_SfII_NC_021857(12)	Shigel_SfIV_NC_022749(9)	Entero_SfV_NC_003444(8)	Entero_SfI_NC_027339(8)	Entero_phiP27_NC_003356(5)	Entero_mEp460_NC_019716(5)	Salmon_SJ46_NC_031129(3)	Salmon_vB_SemP_Emek_NC_018275(2)	Entero_cdtI_NC_009514(2)	Bacter_APSE_2_NC_011551(1)	Clostr_phiC2_NC_009231(1)	Lister_A118_NC_003216(1)	Gordon_Nymphadora_NC_031061(1)	Stx2_vB_EcoP_24B_NC_027984(1)	Salmon_SP_004_NC_021774(1)	Entero_Mu_NC_000929(1)	Endosy_APSE_1_NC_000935(1)	Entero_HK106_NC_019768(1)	Entero_mEp390_NC_019721(1)	Thermu_OH2_NC_021784(1)	Salmon_Fels_1_NC_010391(1)	Pectob_ZF40_NC_019522(1)	Entero_EFC_1_NC_025453(1)	Clostr_phiMMP02_NC_019421(1)	Lister_A006_NC_009815(1)	Salmon_SPN3UB_NC_019545(1)	Entero_HK633_NC_019719(1)	Salmon_SEN34_NC_028699(1)	Entero_P1_NC_005856(1)	Salmon_g341c_NC_013059(1)	Entero_933W_NC_000924(1)	Clostr_phiMMP03_NC_028959(1)
ERR2230934	ZZ_7900ee5fdb	2	42.9	intact	transposase,integrase,capsid,terminase,head,tail,lysis,plate	contig00002,len=679370,cov=24.3,corr=0,spades=NODE_2_length_679370_cov_24.270662_pilon:594035	637012	0	48	42	6	1	0	yes	8	Salmon_RE_2010_NC_019488	Salmon_Fels_2_NC_010463(33)	Erwini_ENT90_NC_019932(13)	Entero_PsP3_NC_005340(9)	Entero_186_NC_001317(8)	Salmon_SEN1_NC_029003(7)	Salmon_SP_004_NC_021774(5)	Burkho_KS14_NC_015273(4)	Burkho_KS5_NC_015265(4)	Ralsto_RSA1_NC_009382(3)	Salmon_SEN5_NC_028701(3)	Escher_pro483_NC_028943(3)	Salmon_ST64B_NC_004313(2)	Salmon_SEN4_NC_029015(2)	Pseudo_phiCTX_NC_003278(2)	Entero_fiAA91_ss_NC_022750(2)	Ralsto_RSY1_NC_025115(2)	Entero_P2_NC_001895(2)	Entero_JSE_NC_012740(1)	Entero_RB49_NC_005066(1)	Hypert_2_NC_014321(1)	Entero_WPhi_NC_005056(1)	Entero_Phi1_NC_009821(1)	Entero_GEC_3S_NC_025425(1)	Bacill_SPbeta_NC_001884(1)	Bacill_G_NC_023719(1)	Pseudo_YMC11/02/R656_NC_028657(1)	Erwini_vB_EamP_Frozen_NC_031062(1)	Burkho_KL3_NC_015266(1)	Erwini_Ea9_2_NC_023579(1)	Pseudo_PAJU2_NC_011373(1)	Entero_P1_NC_005856(1)	Escher_pro147_NC_028896(1)	Pseudo_PPpW_3_NC_023006(1)
ERR2230934	ZZ_7900ee5fdb	3	44.4	incomplete	portal	contig00005,len=362990,cov=25.3,corr=0,spades=NODE_5_length_362990_cov_25.264200_pilon:287	44777	1	69	57	12	1	0	yes	22	Salmon_ST160_NC_014900	Salmon_SE1_NC_011802(18)	Entero_ST104_NC_005841(18)	Salmon_epsilon34_NC_011976(17)	Entero_UAB_Phi20_NC_031019(16)	Salmon_118970_sal4_NC_030919(14)	Salmon_g341c_NC_013059(14)	Salmon_ST64T_NC_004348(13)	Salmon_vB_SemP_Emek_NC_018275(11)	Salmon_SEN22_NC_028696(11)	Salmon_103203_sal5_NC_031946(8)	Entero_ES18_NC_006949(7)	Entero_P22_NC_002371(6)	Salmon_SPN9CC_NC_017985(6)	Shigel_Sf6_NC_005344(4)	Salmon_vB_SosS_Oslo_NC_018279(4)	Entero_Sf101_NC_027398(4)	Stx2_II_NC_004914(4)	Entero_lambda_NC_001416(3)	Escher_HK639_NC_016158(2)	Entero_mEp235_NC_019708(2)	Entero_HK022_NC_002166(2)	Entero_mEp234_NC_019715(2)	Stx2_c_1717_NC_011357(2)	Escher_HK75_NC_016160(2)	Entero_c_1_NC_019706(2)	Entero_933W_NC_000924(2)	Entero_SfI_NC_027339(2)	Entero_VT2_Sakai_NC_000902(2)	Entero_mEpX2_NC_019705(2)	Escher_NC_004913(2)	Bacter_APSE_2_NC_011551(1)	Entero_HK446_NC_019714(1)	Salmon_ST64B_NC_004313(1)
ERR2230934	ZZ_7900ee5fdb	4	30.6	intact	tail,protease,portal,terminase,lysis	contig00019,len=42758,cov=22.9,corr=0,spades=NODE_19_length_42758_cov_22.930977_pilon:1795	32415	0	37	35	2	1	0	no	5	Gifsy_2_NC_010393	Salmon_Fels_1_NC_010391(17)	Gifsy_1_NC_010392(14)	Entero_mEp460_NC_019716(14)	Entero_cdtI_NC_009514(12)	Entero_c_1_NC_019706(7)	Entero_lambda_NC_001416(4)	Salmon_SEN34_NC_028699(4)	Entero_mEp213_NC_019720(4)	Entero_HK629_NC_019711(3)	Salmon_SPN3UB_NC_019545(3)	Entero_HK630_NC_019723(3)	Entero_BP_4795_NC_004813(2)	Cronob_phiES15_NC_018454(2)	Salmon_SEN4_NC_029015(2)	Salmon_RE_2010_NC_019488(2)	Salmon_SEN5_NC_028701(2)	Entero_YYZ_2008_NC_011356(2)	Escher_D108_NC_013594(1)	Salmon_ST64B_NC_004313(1)	Klebsi_phiKO2_NC_005857(1)	Entero_Mu_NC_000929(1)	Vibrio_VP882_NC_009016(1)	Pseudo_MD8_NC_031091(1)	Entero_vB_EcoM_VR25_NC_028925(1)	Stx2_c_1717_NC_011357(1)	Entero_mEp237_NC_019704(1)	Entero_HK225_NC_019717(1)	Entero_N15_NC_001901(1)	Salmon_118970_sal3_NC_031940(1)	Yersin_PY54_NC_005069(1)	Salmon_Fels_2_NC_010463(1)	Salmon_SJ46_NC_031129(1)	Escher_APCEc01_NC_029091(1)
ERR2230934	ZZ_7900ee5fdb	5	17.3	incomplete	tail,terminase	contig00020,len=34625,cov=23.6,corr=0,spades=NODE_20_length_34625_cov_23.600133_pilon:875	18207	0	29	24	5	1	0	no	10	Salmon_SPN3UB_NC_019545	Gifsy_2_NC_010393(13)	Gifsy_1_NC_010392(12)	Salmon_SEN34_NC_028699(9)	Entero_mEp237_NC_019704(7)	Salmon_ST64B_NC_004313(2)	Salmon_Fels_1_NC_010391(2)	Entero_HK225_NC_019717(2)	Salmon_vB_SemP_Emek_NC_018275(2)	Salmon_118970_sal3_NC_031940(2)	Salmon_ST64T_NC_004348(2)	Burkho_Bcep22_NC_005262(1)	Lister_A118_NC_003216(1)	Gordon_Nymphadora_NC_031061(1)	Escher_Akfv33_NC_017969(1)	Pectob_My1_NC_018837(1)	Burkho_BcepC6B_NC_005887(1)	Shigel_SfIV_NC_022749(1)	Entero_DT57C_NC_027356(1)	Entero_mEpX1_NC_019709(1)	Entero_SfV_NC_003444(1)	Entero_phi80_NC_021190(1)	Pectob_ZF40_NC_019522(1)	Burkho_Bcep43_NC_005342(1)	Cronob_phiES15_NC_018454(1)	Stx2_c_1717_NC_011357(1)	Lister_A006_NC_009815(1)	Burkho_Bcep781_NC_004333(1)	Salmon_SSU5_NC_018843(1)	Salmon_SEN4_NC_029015(1)	Salmon_Spc35_NC_015269(1)	Shigel_POCJ13_NC_025434(1)	Pseudo_F116_NC_006552(1)	Salmon_SEN5_NC_028701(1)
ERR2230935	ZZ_275976b291	1	52.7	intact	integrase,head,lysis,lysin,terminase,capsid,tail,plate,transposase	contig00001,len=1061953,cov=32.4,corr=0,spades=NODE_1_length_1061953_cov_32.435592_pilon:267834	320562	2	67	58	9	1	0	yes	10	Salmon_118970_sal3_NC_031940	Salmon_ST64B_NC_004313(40)	Shigel_SfII_NC_021857(11)	Shigel_SfIV_NC_022749(9)	Entero_SfV_NC_003444(8)	Entero_SfI_NC_027339(8)	Entero_phiP27_NC_003356(5)	Entero_mEp460_NC_019716(5)	Salmon_SJ46_NC_031129(3)	Salmon_SP_004_NC_021774(2)	Salmon_vB_SemP_Emek_NC_018275(2)	Entero_cdtI_NC_009514(2)	Bacter_APSE_2_NC_011551(1)	Clostr_phiC2_NC_009231(1)	Lister_A118_NC_003216(1)	Gordon_Nymphadora_NC_031061(1)	Stx2_vB_EcoP_24B_NC_027984(1)	Entero_Mu_NC_000929(1)	Endosy_APSE_1_NC_000935(1)	Yersin_L_413C_NC_004745(1)	Entero_HK106_NC_019768(1)	Entero_mEp390_NC_019721(1)	Thermu_OH2_NC_021784(1)	Salmon_Fels_1_NC_010391(1)	Pectob_ZF40_NC_019522(1)	Entero_EFC_1_NC_025453(1)	Clostr_phiMMP02_NC_019421(1)	Entero_PsP3_NC_005340(1)	Lister_A006_NC_009815(1)	Salmon_SPN3UB_NC_019545(1)	Entero_HK633_NC_019719(1)	Salmon_SEN34_NC_028699(1)	Salmon_SEN1_NC_029003(1)	Entero_P1_NC_005856(1)
ERR2230935	ZZ_275976b291	2	44.4	incomplete	portal	contig00005,len=362997,cov=38.8,corr=3,spades=NODE_5_length_362997_cov_38.803191_pilon:287	44777	1	69	57	12	1	0	yes	22	Salmon_ST160_NC_014900	Salmon_SE1_NC_011802(18)	Entero_ST104_NC_005841(18)	Salmon_epsilon34_NC_011976(17)	Entero_UAB_Phi20_NC_031019(16)	Salmon_118970_sal4_NC_030919(14)	Salmon_g341c_NC_013059(14)	Salmon_ST64T_NC_004348(13)	Salmon_vB_SemP_Emek_NC_018275(11)	Salmon_SEN22_NC_028696(11)	Salmon_103203_sal5_NC_031946(8)	Entero_ES18_NC_006949(7)	Entero_P22_NC_002371(6)	Salmon_SPN9CC_NC_017985(6)	Shigel_Sf6_NC_005344(4)	Salmon_vB_SosS_Oslo_NC_018279(4)	Entero_Sf101_NC_027398(4)	Stx2_II_NC_004914(4)	Entero_lambda_NC_001416(3)	Escher_HK639_NC_016158(2)	Entero_mEp235_NC_019708(2)	Entero_HK022_NC_002166(2)	Entero_mEp234_NC_019715(2)	Stx2_c_1717_NC_011357(2)	Escher_HK75_NC_016160(2)	Entero_c_1_NC_019706(2)	Entero_933W_NC_000924(2)	Entero_SfI_NC_027339(2)	Entero_VT2_Sakai_NC_000902(2)	Entero_mEpX2_NC_019705(2)	Escher_NC_004913(2)	Bacter_APSE_2_NC_011551(1)	Entero_HK446_NC_019714(1)	Salmon_ST64B_NC_004313(1)
ERR2230935	ZZ_275976b291	3	42.9	intact	tail,plate,lysis,head,terminase,capsid,integrase,transposase	contig00011,len=133979,cov=36.5,corr=0,spades=NODE_11_length_133979_cov_36.461946_pilon:42354	85336	0	52	43	9	1	0	yes	8	Salmon_RE_2010_NC_019488	Salmon_Fels_2_NC_010463(34)	Erwini_ENT90_NC_019932(13)	Entero_PsP3_NC_005340(10)	Entero_186_NC_001317(9)	Salmon_SEN1_NC_029003(7)	Salmon_SP_004_NC_021774(5)	Burkho_KS14_NC_015273(4)	Burkho_KS5_NC_015265(4)	Escher_pro483_NC_028943(4)	Ralsto_RSA1_NC_009382(3)	Salmon_SEN5_NC_028701(3)	Salmon_ST64B_NC_004313(2)	Pseudo_phiCTX_NC_003278(2)	Salmon_SEN4_NC_029015(2)	Entero_fiAA91_ss_NC_022750(2)	Ralsto_RSY1_NC_025115(2)	Entero_P2_NC_001895(2)	Entero_JSE_NC_012740(1)	Hypert_2_NC_014321(1)	Entero_RB49_NC_005066(1)	Entero_WPhi_NC_005056(1)	Entero_Phi1_NC_009821(1)	Entero_GEC_3S_NC_025425(1)	Bacill_SPbeta_NC_001884(1)	Bacill_G_NC_023719(1)	Pseudo_YMC11/02/R656_NC_028657(1)	Erwini_vB_EamP_Frozen_NC_031062(1)	Burkho_KL3_NC_015266(1)	Erwini_Ea9_2_NC_023579(1)	Entero_P1_NC_005856(1)	Pseudo_PAJU2_NC_011373(1)	Escher_pro147_NC_028896(1)	Pseudo_PPpW_3_NC_023006(1)
ERR2230935	ZZ_275976b291	4	30.6	intact	tail,protease,portal,terminase,lysis	contig00022,len=42758,cov=33.6,corr=0,spades=NODE_22_length_42758_cov_33.572691_pilon:1795	32415	0	37	35	2	1	0	no	5	Gifsy_2_NC_010393	Salmon_Fels_1_NC_010391(17)	Gifsy_1_NC_010392(14)	Entero_mEp460_NC_019716(14)	Entero_cdtI_NC_009514(12)	Entero_c_1_NC_019706(7)	Entero_lambda_NC_001416(4)	Salmon_SEN34_NC_028699(4)	Entero_mEp213_NC_019720(4)	Entero_HK629_NC_019711(3)	Salmon_SPN3UB_NC_019545(3)	Entero_HK630_NC_019723(3)	Entero_BP_4795_NC_004813(2)	Cronob_phiES15_NC_018454(2)	Salmon_SEN4_NC_029015(2)	Salmon_RE_2010_NC_019488(2)	Salmon_SEN5_NC_028701(2)	Entero_YYZ_2008_NC_011356(2)	Escher_D108_NC_013594(1)	Salmon_ST64B_NC_004313(1)	Klebsi_phiKO2_NC_005857(1)	Entero_Mu_NC_000929(1)	Vibrio_VP882_NC_009016(1)	Pseudo_MD8_NC_031091(1)	Entero_vB_EcoM_VR25_NC_028925(1)	Stx2_c_1717_NC_011357(1)	Entero_mEp237_NC_019704(1)	Entero_HK225_NC_019717(1)	Entero_N15_NC_001901(1)	Salmon_118970_sal3_NC_031940(1)	Yersin_PY54_NC_005069(1)	Salmon_Fels_2_NC_010463(1)	Salmon_SJ46_NC_031129(1)	Escher_APCEc01_NC_029091(1)
ERR2230935	ZZ_275976b291	5	17.3	incomplete	tail,terminase	contig00023,len=34112,cov=37.5,corr=0,spades=NODE_23_length_34112_cov_37.536051_pilon:875	18207	0	29	24	5	1	0	no	10	Salmon_SPN3UB_NC_019545	Gifsy_2_NC_010393(13)	Gifsy_1_NC_010392(12)	Salmon_SEN34_NC_028699(9)	Entero_mEp237_NC_019704(7)	Salmon_ST64B_NC_004313(2)	Salmon_Fels_1_NC_010391(2)	Entero_HK225_NC_019717(2)	Salmon_vB_SemP_Emek_NC_018275(2)	Salmon_118970_sal3_NC_031940(2)	Salmon_ST64T_NC_004348(2)	Burkho_Bcep22_NC_005262(1)	Lister_A118_NC_003216(1)	Gordon_Nymphadora_NC_031061(1)	Escher_Akfv33_NC_017969(1)	Pectob_My1_NC_018837(1)	Burkho_BcepC6B_NC_005887(1)	Shigel_SfIV_NC_022749(1)	Entero_DT57C_NC_027356(1)	Entero_mEpX1_NC_019709(1)	Entero_SfV_NC_003444(1)	Entero_phi80_NC_021190(1)	Pectob_ZF40_NC_019522(1)	Burkho_Bcep43_NC_005342(1)	Cronob_phiES15_NC_018454(1)	Stx2_c_1717_NC_011357(1)	Lister_A006_NC_009815(1)	Burkho_Bcep781_NC_004333(1)	Salmon_SSU5_NC_018843(1)	Salmon_SEN4_NC_029015(1)	Salmon_Spc35_NC_015269(1)	Shigel_POCJ13_NC_025434(1)	Pseudo_F116_NC_006552(1)	Salmon_SEN5_NC_028701(1)
ERR2230936	ZZ_1af07a9257	1	52.7	intact	integrase,head,lysis,lysin,terminase,capsid,tail,plate,transposase	contig00001,len=1062520,cov=23.4,corr=2,spades=NODE_1_length_1062520_cov_23.394009_pilon:267854	320582	2	67	58	9	1	0	yes	10	Salmon_118970_sal3_NC_031940	Salmon_ST64B_NC_004313(40)	Shigel_SfII_NC_021857(11)	Shigel_SfIV_NC_022749(9)	Entero_SfV_NC_003444(8)	Entero_SfI_NC_027339(8)	Entero_phiP27_NC_003356(5)	Entero_mEp460_NC_019716(5)	Salmon_SJ46_NC_031129(3)	Salmon_SP_004_NC_021774(2)	Salmon_vB_SemP_Emek_NC_018275(2)	Entero_cdtI_NC_009514(2)	Bacter_APSE_2_NC_011551(1)	Clostr_phiC2_NC_009231(1)	Lister_A118_NC_003216(1)	Gordon_Nymphadora_NC_031061(1)	Stx2_vB_EcoP_24B_NC_027984(1)	Entero_Mu_NC_000929(1)	Endosy_APSE_1_NC_000935(1)	Yersin_L_413C_NC_004745(1)	Entero_HK106_NC_019768(1)	Entero_mEp390_NC_019721(1)	Thermu_OH2_NC_021784(1)	Salmon_Fels_1_NC_010391(1)	Pectob_ZF40_NC_019522(1)	Entero_EFC_1_NC_025453(1)	Clostr_phiMMP02_NC_019421(1)	Entero_PsP3_NC_005340(1)	Lister_A006_NC_009815(1)	Salmon_SPN3UB_NC_019545(1)	Entero_HK633_NC_019719(1)	Salmon_SEN34_NC_028699(1)	Salmon_SEN1_NC_029003(1)	Entero_P1_NC_005856(1)
ERR2230936	ZZ_1af07a9257	2	42.9	intact	transposase,integrase,capsid,terminase,head,tail,lysis,plate	contig00002,len=679531,cov=27.0,corr=0,spades=NODE_2_length_679531_cov_26.999866_pilon:594176	637153	0	48	42	6	1	0	yes	8	Salmon_RE_2010_NC_019488	Salmon_Fels_2_NC_010463(33)	Erwini_ENT90_NC_019932(13)	Entero_PsP3_NC_005340(9)	Entero_186_NC_001317(8)	Salmon_SEN1_NC_029003(7)	Salmon_SP_004_NC_021774(5)	Burkho_KS14_NC_015273(4)	Burkho_KS5_NC_015265(4)	Ralsto_RSA1_NC_009382(3)	Salmon_SEN5_NC_028701(3)	Escher_pro483_NC_028943(3)	Salmon_ST64B_NC_004313(2)	Salmon_SEN4_NC_029015(2)	Pseudo_phiCTX_NC_003278(2)	Entero_fiAA91_ss_NC_022750(2)	Ralsto_RSY1_NC_025115(2)	Entero_P2_NC_001895(2)	Entero_JSE_NC_012740(1)	Entero_RB49_NC_005066(1)	Hypert_2_NC_014321(1)	Entero_WPhi_NC_005056(1)	Entero_Phi1_NC_009821(1)	Entero_GEC_3S_NC_025425(1)	Bacill_SPbeta_NC_001884(1)	Bacill_G_NC_023719(1)	Pseudo_YMC11/02/R656_NC_028657(1)	Erwini_vB_EamP_Frozen_NC_031062(1)	Burkho_KL3_NC_015266(1)	Erwini_Ea9_2_NC_023579(1)	Pseudo_PAJU2_NC_011373(1)	Entero_P1_NC_005856(1)	Escher_pro147_NC_028896(1)	Pseudo_PPpW_3_NC_023006(1)
ERR2230936	ZZ_1af07a9257	3	49.3	questionable	portal,transposase,tail	contig00003,len=480580,cov=26.8,corr=0,spades=NODE_3_length_480580_cov_26.848558_pilon:318624	367956	1	73	61	12	1	0	yes	25	Salmon_ST160_NC_014900	Entero_UAB_Phi20_NC_031019(18)	Salmon_SE1_NC_011802(17)	Entero_ST104_NC_005841(17)	Salmon_epsilon34_NC_011976(17)	Salmon_ST64T_NC_004348(14)	Salmon_118970_sal4_NC_030919(14)	Salmon_g341c_NC_013059(13)	Salmon_vB_SemP_Emek_NC_018275(13)	Salmon_SEN22_NC_028696(12)	Entero_ES18_NC_006949(8)	Salmon_103203_sal5_NC_031946(7)	Salmon_SPN9CC_NC_017985(7)	Entero_P22_NC_002371(5)	Salmon_vB_SosS_Oslo_NC_018279(4)	Shigel_Sf6_NC_005344(3)	Entero_mEp235_NC_019708(3)	Escher_HK75_NC_016160(3)	Entero_Sf101_NC_027398(3)	Stx2_II_NC_004914(3)	Entero_mEp234_NC_019715(2)	Escher_NC_004913(2)	Escher_HK639_NC_016158(2)	Shigel_SfIV_NC_022749(2)	Entero_HK022_NC_002166(2)	Entero_c_1_NC_019706(2)	Entero_933W_NC_000924(2)	Entero_mEpX2_NC_019705(2)	Salmon_ST64B_NC_004313(1)	Escher_PA2_NC_028449(1)	Entero_HK629_NC_019711(1)	Sodali_phiSG1_NC_007902(1)	Entero_HK542_NC_019769(1)	Salmon_SPN3UB_NC_019545(1)
ERR2230936	ZZ_1af07a9257	4	39.9	incomplete	integrase,tail,terminase	contig00006,len=261066,cov=22.6,corr=0,spades=NODE_6_length_261066_cov_22.583629_pilon:207525	247454	0	32	29	3	1	0	yes	10	Gifsy_2_NC_010393	Salmon_SPN3UB_NC_019545(17)	Gifsy_1_NC_010392(15)	Salmon_SEN34_NC_028699(10)	Entero_mEp237_NC_019704(8)	Salmon_Fels_1_NC_010391(3)	Entero_HK225_NC_019717(3)	Entero_YYZ_2008_NC_011356(3)	Salmon_ST64B_NC_004313(2)	Entero_phi80_NC_021190(2)	Entero_BP_4795_NC_004813(2)	Entero_phiP27_NC_003356(2)	Salmon_vB_SemP_Emek_NC_018275(2)	Salmon_118970_sal3_NC_031940(2)	Salmon_ST64T_NC_004348(2)	Burkho_Bcep22_NC_005262(1)	Lister_A118_NC_003216(1)	Gordon_Nymphadora_NC_031061(1)	Escher_Akfv33_NC_017969(1)	Pectob_My1_NC_018837(1)	Burkho_BcepC6B_NC_005887(1)	Shigel_SfIV_NC_022749(1)	Entero_DT57C_NC_027356(1)	Entero_mEpX1_NC_019709(1)	Entero_SfV_NC_003444(1)	Pectob_ZF40_NC_019522(1)	Burkho_Bcep43_NC_005342(1)	Cronob_phiES15_NC_018454(1)	Stx2_c_1717_NC_011357(1)	Lister_A006_NC_009815(1)	Burkho_Bcep781_NC_004333(1)	Salmon_SSU5_NC_018843(1)	Salmon_SEN4_NC_029015(1)	Salmon_Spc35_NC_015269(1)
ERR2230936	ZZ_1af07a9257	5	46.8	intact	integrase,lysis,terminase,portal,protease,tail	contig00017,len=46930,cov=24.6,corr=0,spades=NODE_17_length_46930_cov_24.592879_pilon:1	46850	0	56	45	11	1	0	yes	14	Gifsy_2_NC_010393	Salmon_Fels_1_NC_010391(17)	Gifsy_1_NC_010392(15)	Entero_mEp460_NC_019716(13)	Entero_cdtI_NC_009514(12)	Entero_c_1_NC_019706(7)	Salmon_SEN34_NC_028699(6)	Entero_lambda_NC_001416(5)	Entero_mEp213_NC_019720(5)	Entero_HK629_NC_019711(4)	Entero_mEp237_NC_019704(4)	Salmon_SPN3UB_NC_019545(4)	Entero_HK630_NC_019723(4)	Cronob_phiES15_NC_018454(3)	Entero_HK225_NC_019717(3)	Entero_Tyrion_NC_031077(2)	Escher_TL_2011b_NC_019445(2)	Entero_BP_4795_NC_004813(2)	Entero_phi80_NC_021190(2)	Salmon_SEN4_NC_029015(2)	Salmon_RE_2010_NC_019488(2)	Entero_933W_NC_000924(2)	Salmon_SEN5_NC_028701(2)	Entero_YYZ_2008_NC_011356(2)	Salmon_SPN1S_NC_016761(2)	Salmon_epsilon15_NC_004775(2)	Escher_HK639_NC_016158(1)	Escher_D108_NC_013594(1)	Salmon_ST64B_NC_004313(1)	Bacill_SP_15_NC_031245(1)	Entero_Min27_NC_010237(1)	Erwini_phiEt88_NC_015295(1)	Entero_mEp235_NC_019708(1)	Klebsi_phiKO2_NC_005857(1)
ERR2230937	ZZ_1f9e0b383d	1	52.7	intact	integrase,head,lysis,lysin,terminase,capsid,tail,plate,transposase	contig00001,len=1061852,cov=31.5,corr=1,spades=NODE_1_length_1061852_cov_31.503782_pilon:267833	320561	2	67	58	9	1	0	yes	10	Salmon_118970_sal3_NC_031940	Salmon_ST64B_NC_004313(40)	Shigel_SfII_NC_021857(11)	Shigel_SfIV_NC_022749(9)	Entero_SfV_NC_003444(8)	Entero_SfI_NC_027339(8)	Entero_phiP27_NC_003356(5)	Entero_mEp460_NC_019716(5)	Salmon_SJ46_NC_031129(3)	Salmon_SP_004_NC_021774(2)	Salmon_vB_SemP_Emek_NC_018275(2)	Entero_cdtI_NC_009514(2)	Bacter_APSE_2_NC_011551(1)	Clostr_phiC2_NC_009231(1)	Lister_A118_NC_003216(1)	Gordon_Nymphadora_NC_031061(1)	Stx2_vB_EcoP_24B_NC_027984(1)	Entero_Mu_NC_000929(1)	Endosy_APSE_1_NC_000935(1)	Yersin_L_413C_NC_004745(1)	Entero_HK106_NC_019768(1)	Entero_mEp390_NC_019721(1)	Thermu_OH2_NC_021784(1)	Salmon_Fels_1_NC_010391(1)	Pectob_ZF40_NC_019522(1)	Entero_EFC_1_NC_025453(1)	Clostr_phiMMP02_NC_019421(1)	Entero_PsP3_NC_005340(1)	Lister_A006_NC_009815(1)	Salmon_SPN3UB_NC_019545(1)	Entero_HK633_NC_019719(1)	Salmon_SEN34_NC_028699(1)	Salmon_SEN1_NC_029003(1)	Entero_P1_NC_005856(1)
ERR2230937	ZZ_1f9e0b383d	2	42.9	intact	tail,plate,lysis,head,terminase,capsid,integrase,transposase	contig00002,len=679358,cov=35.4,corr=1,spades=NODE_2_length_679358_cov_35.381371_pilon:42354	85342	0	52	43	9	1	0	yes	8	Salmon_RE_2010_NC_019488	Salmon_Fels_2_NC_010463(34)	Erwini_ENT90_NC_019932(12)	Entero_PsP3_NC_005340(10)	Entero_186_NC_001317(10)	Salmon_SEN1_NC_029003(7)	Salmon_SP_004_NC_021774(5)	Burkho_KS14_NC_015273(4)	Burkho_KS5_NC_015265(4)	Escher_pro483_NC_028943(4)	Ralsto_RSA1_NC_009382(3)	Salmon_SEN5_NC_028701(3)	Salmon_ST64B_NC_004313(2)	Pseudo_phiCTX_NC_003278(2)	Salmon_SEN4_NC_029015(2)	Entero_fiAA91_ss_NC_022750(2)	Ralsto_RSY1_NC_025115(2)	Entero_P2_NC_001895(2)	Entero_JSE_NC_012740(1)	Hypert_2_NC_014321(1)	Entero_RB49_NC_005066(1)	Entero_WPhi_NC_005056(1)	Entero_Phi1_NC_009821(1)	Entero_GEC_3S_NC_025425(1)	Bacill_SPbeta_NC_001884(1)	Bacill_G_NC_023719(1)	Pseudo_YMC11/02/R656_NC_028657(1)	Erwini_vB_EamP_Frozen_NC_031062(1)	Burkho_KL3_NC_015266(1)	Erwini_Ea9_2_NC_023579(1)	Entero_P1_NC_005856(1)	Pseudo_PAJU2_NC_011373(1)	Escher_pro147_NC_028896(1)	Pseudo_PPpW_3_NC_023006(1)
ERR2230937	ZZ_1f9e0b383d	3	44.2	incomplete	portal	contig00005,len=362980,cov=37.8,corr=3,spades=NODE_5_length_362980_cov_37.751274_pilon:318427	362694	1	66	57	9	1	0	yes	20	Salmon_ST160_NC_014900	Entero_UAB_Phi20_NC_031019(19)	Salmon_SE1_NC_011802(17)	Entero_ST104_NC_005841(17)	Salmon_epsilon34_NC_011976(17)	Salmon_118970_sal4_NC_030919(14)	Salmon_g341c_NC_013059(14)	Salmon_vB_SemP_Emek_NC_018275(13)	Salmon_ST64T_NC_004348(13)	Salmon_SEN22_NC_028696(12)	Salmon_103203_sal5_NC_031946(8)	Entero_ES18_NC_006949(7)	Salmon_SPN9CC_NC_017985(6)	Entero_P22_NC_002371(5)	Salmon_vB_SosS_Oslo_NC_018279(4)	Shigel_Sf6_NC_005344(3)	Entero_mEp235_NC_019708(3)	Entero_Sf101_NC_027398(3)	Stx2_II_NC_004914(3)	Escher_HK639_NC_016158(2)	Entero_HK022_NC_002166(2)	Entero_mEp234_NC_019715(2)	Escher_HK75_NC_016160(2)	Entero_c_1_NC_019706(2)	Entero_933W_NC_000924(2)	Entero_mEpX2_NC_019705(2)	Escher_NC_004913(2)	Bacter_APSE_2_NC_011551(1)	Entero_HK446_NC_019714(1)	Salmon_ST64B_NC_004313(1)	Escher_PA2_NC_028449(1)	Entero_Min27_NC_010237(1)	Klebsi_phiKO2_NC_005857(1)	Shigel_Ss_VASD_NC_028685(1)
ERR2230937	ZZ_1f9e0b383d	4	30.6	intact	tail,protease,portal,terminase,lysis	contig00018,len=42758,cov=34.0,corr=0,spades=NODE_18_length_42758_cov_33.961586_pilon:1795	32415	0	37	35	2	1	0	no	5	Gifsy_2_NC_010393	Salmon_Fels_1_NC_010391(17)	Gifsy_1_NC_010392(14)	Entero_mEp460_NC_019716(14)	Entero_cdtI_NC_009514(12)	Entero_c_1_NC_019706(7)	Entero_lambda_NC_001416(4)	Salmon_SEN34_NC_028699(4)	Entero_mEp213_NC_019720(4)	Entero_HK629_NC_019711(3)	Salmon_SPN3UB_NC_019545(3)	Entero_HK630_NC_019723(3)	Entero_BP_4795_NC_004813(2)	Cronob_phiES15_NC_018454(2)	Salmon_SEN4_NC_029015(2)	Salmon_RE_2010_NC_019488(2)	Salmon_SEN5_NC_028701(2)	Entero_YYZ_2008_NC_011356(2)	Escher_D108_NC_013594(1)	Salmon_ST64B_NC_004313(1)	Klebsi_phiKO2_NC_005857(1)	Entero_Mu_NC_000929(1)	Vibrio_VP882_NC_009016(1)	Pseudo_MD8_NC_031091(1)	Entero_vB_EcoM_VR25_NC_028925(1)	Stx2_c_1717_NC_011357(1)	Entero_mEp237_NC_019704(1)	Entero_HK225_NC_019717(1)	Entero_N15_NC_001901(1)	Salmon_118970_sal3_NC_031940(1)	Yersin_PY54_NC_005069(1)	Salmon_Fels_2_NC_010463(1)	Salmon_SJ46_NC_031129(1)	Escher_APCEc01_NC_029091(1)
ERR2230937	ZZ_1f9e0b383d	5	17.3	incomplete	tail,terminase	contig00019,len=33480,cov=36.3,corr=0,spades=NODE_19_length_33480_cov_36.322022_pilon:875	18207	0	29	24	5	1	0	no	10	Salmon_SPN3UB_NC_019545	Gifsy_2_NC_010393(13)	Gifsy_1_NC_010392(12)	Salmon_SEN34_NC_028699(9)	Entero_mEp237_NC_019704(7)	Salmon_ST64B_NC_004313(2)	Salmon_Fels_1_NC_010391(2)	Entero_HK225_NC_019717(2)	Salmon_vB_SemP_Emek_NC_018275(2)	Salmon_118970_sal3_NC_031940(2)	Salmon_ST64T_NC_004348(2)	Burkho_Bcep22_NC_005262(1)	Lister_A118_NC_003216(1)	Gordon_Nymphadora_NC_031061(1)	Escher_Akfv33_NC_017969(1)	Pectob_My1_NC_018837(1)	Burkho_BcepC6B_NC_005887(1)	Shigel_SfIV_NC_022749(1)	Entero_DT57C_NC_027356(1)	Entero_mEpX1_NC_019709(1)	Entero_SfV_NC_003444(1)	Entero_phi80_NC_021190(1)	Pectob_ZF40_NC_019522(1)	Burkho_Bcep43_NC_005342(1)	Cronob_phiES15_NC_018454(1)	Stx2_c_1717_NC_011357(1)	Lister_A006_NC_009815(1)	Burkho_Bcep781_NC_004333(1)	Salmon_SSU5_NC_018843(1)	Salmon_SEN4_NC_029015(1)	Salmon_Spc35_NC_015269(1)	Shigel_POCJ13_NC_025434(1)	Pseudo_F116_NC_006552(1)	Salmon_SEN5_NC_028701(1)
ERR2230939	ZZ_1a193f9e52	1	52.7	intact	integrase,head,lysis,lysin,terminase,capsid,tail,plate,transposase	contig00002,len=515874,cov=19.3,corr=0,spades=NODE_2_length_515874_cov_19.254789_pilon:267813	320541	2	67	58	9	1	0	yes	10	Salmon_118970_sal3_NC_031940	Salmon_ST64B_NC_004313(40)	Shigel_SfII_NC_021857(11)	Shigel_SfIV_NC_022749(9)	Entero_SfV_NC_003444(8)	Entero_SfI_NC_027339(8)	Entero_phiP27_NC_003356(5)	Entero_mEp460_NC_019716(5)	Salmon_SJ46_NC_031129(3)	Salmon_SP_004_NC_021774(2)	Salmon_vB_SemP_Emek_NC_018275(2)	Entero_cdtI_NC_009514(2)	Bacter_APSE_2_NC_011551(1)	Clostr_phiC2_NC_009231(1)	Lister_A118_NC_003216(1)	Gordon_Nymphadora_NC_031061(1)	Stx2_vB_EcoP_24B_NC_027984(1)	Entero_Mu_NC_000929(1)	Endosy_APSE_1_NC_000935(1)	Yersin_L_413C_NC_004745(1)	Entero_HK106_NC_019768(1)	Entero_mEp390_NC_019721(1)	Thermu_OH2_NC_021784(1)	Salmon_Fels_1_NC_010391(1)	Pectob_ZF40_NC_019522(1)	Entero_EFC_1_NC_025453(1)	Clostr_phiMMP02_NC_019421(1)	Entero_PsP3_NC_005340(1)	Lister_A006_NC_009815(1)	Salmon_SPN3UB_NC_019545(1)	Entero_HK633_NC_019719(1)	Salmon_SEN34_NC_028699(1)	Salmon_SEN1_NC_029003(1)	Entero_P1_NC_005856(1)
ERR2230939	ZZ_1a193f9e52	2	44.2	incomplete	portal	contig00006,len=284762,cov=20.5,corr=0,spades=NODE_6_length_284762_cov_20.483057_pilon:240229	284496	1	66	57	9	1	0	yes	20	Salmon_ST160_NC_014900	Entero_UAB_Phi20_NC_031019(19)	Salmon_SE1_NC_011802(17)	Entero_ST104_NC_005841(17)	Salmon_epsilon34_NC_011976(17)	Salmon_118970_sal4_NC_030919(14)	Salmon_g341c_NC_013059(14)	Salmon_vB_SemP_Emek_NC_018275(13)	Salmon_ST64T_NC_004348(13)	Salmon_SEN22_NC_028696(12)	Salmon_103203_sal5_NC_031946(8)	Entero_ES18_NC_006949(7)	Salmon_SPN9CC_NC_017985(6)	Entero_P22_NC_002371(5)	Salmon_vB_SosS_Oslo_NC_018279(4)	Shigel_Sf6_NC_005344(3)	Entero_mEp235_NC_019708(3)	Entero_Sf101_NC_027398(3)	Stx2_II_NC_004914(3)	Escher_HK639_NC_016158(2)	Entero_HK022_NC_002166(2)	Entero_mEp234_NC_019715(2)	Escher_HK75_NC_016160(2)	Entero_c_1_NC_019706(2)	Entero_933W_NC_000924(2)	Entero_mEpX2_NC_019705(2)	Escher_NC_004913(2)	Bacter_APSE_2_NC_011551(1)	Entero_HK446_NC_019714(1)	Salmon_ST64B_NC_004313(1)	Escher_PA2_NC_028449(1)	Entero_Min27_NC_010237(1)	Klebsi_phiKO2_NC_005857(1)	Shigel_Ss_VASD_NC_028685(1)
ERR2230939	ZZ_1a193f9e52	3	42.9	intact	tail,plate,lysis,head,terminase,capsid,integrase,transposase	contig00013,len=133862,cov=19.8,corr=0,spades=NODE_13_length_133862_cov_19.760537_pilon:42257	85239	0	52	43	9	1	0	yes	8	Salmon_RE_2010_NC_019488	Salmon_Fels_2_NC_010463(34)	Erwini_ENT90_NC_019932(13)	Entero_PsP3_NC_005340(10)	Entero_186_NC_001317(9)	Salmon_SEN1_NC_029003(7)	Salmon_SP_004_NC_021774(5)	Burkho_KS14_NC_015273(4)	Burkho_KS5_NC_015265(4)	Escher_pro483_NC_028943(4)	Ralsto_RSA1_NC_009382(3)	Salmon_SEN5_NC_028701(3)	Salmon_ST64B_NC_004313(2)	Pseudo_phiCTX_NC_003278(2)	Salmon_SEN4_NC_029015(2)	Entero_fiAA91_ss_NC_022750(2)	Ralsto_RSY1_NC_025115(2)	Entero_P2_NC_001895(2)	Entero_JSE_NC_012740(1)	Hypert_2_NC_014321(1)	Entero_RB49_NC_005066(1)	Entero_WPhi_NC_005056(1)	Entero_Phi1_NC_009821(1)	Entero_GEC_3S_NC_025425(1)	Bacill_SPbeta_NC_001884(1)	Bacill_G_NC_023719(1)	Pseudo_YMC11/02/R656_NC_028657(1)	Erwini_vB_EamP_Frozen_NC_031062(1)	Burkho_KL3_NC_015266(1)	Erwini_Ea9_2_NC_023579(1)	Entero_P1_NC_005856(1)	Pseudo_PAJU2_NC_011373(1)	Escher_pro147_NC_028896(1)	Pseudo_PPpW_3_NC_023006(1)
ERR2230939	ZZ_1a193f9e52	4	40.9	intact	lysis,terminase,portal,protease,tail	contig00022,len=42718,cov=20.6,corr=1,spades=NODE_22_length_42718_cov_20.594086_pilon:1	40944	0	52	43	9	1	0	no	11	Gifsy_2_NC_010393	Salmon_Fels_1_NC_010391(17)	Gifsy_1_NC_010392(16)	Entero_mEp460_NC_019716(13)	Entero_cdtI_NC_009514(12)	Entero_c_1_NC_019706(7)	Salmon_SEN34_NC_028699(6)	Salmon_SPN3UB_NC_019545(5)	Entero_mEp213_NC_019720(5)	Entero_lambda_NC_001416(4)	Entero_mEp237_NC_019704(4)	Entero_HK225_NC_019717(4)	Entero_HK629_NC_019711(3)	Cronob_phiES15_NC_018454(3)	Entero_HK630_NC_019723(3)	Entero_BP_4795_NC_004813(2)	Entero_phi80_NC_021190(2)	Salmon_SEN4_NC_029015(2)	Salmon_RE_2010_NC_019488(2)	Entero_933W_NC_000924(2)	Salmon_SEN5_NC_028701(2)	Entero_YYZ_2008_NC_011356(2)	Escher_HK639_NC_016158(1)	Entero_Tyrion_NC_031077(1)	Escher_D108_NC_013594(1)	Salmon_ST64B_NC_004313(1)	Bacill_SP_15_NC_031245(1)	Entero_Min27_NC_010237(1)	Klebsi_phiKO2_NC_005857(1)	Entero_Mu_NC_000929(1)	Pseudo_YuA_NC_010116(1)	Escher_TL_2011b_NC_019445(1)	Entero_mEpX1_NC_019709(1)	Vibrio_VP882_NC_009016(1)
ERR2230939	ZZ_1a193f9e52	5	18.1	incomplete	terminase,tail	contig00023,len=34585,cov=19.3,corr=5,spades=NODE_23_length_34585_cov_19.323637_pilon:16399	34585	0	28	24	4	1	0	no	10	Gifsy_2_NC_010393	Gifsy_1_NC_010392(14)	Salmon_SPN3UB_NC_019545(14)	Salmon_SEN34_NC_028699(8)	Entero_mEp237_NC_019704(7)	Entero_HK225_NC_019717(3)	Salmon_ST64B_NC_004313(2)	Salmon_Fels_1_NC_010391(2)	Salmon_vB_SemP_Emek_NC_018275(2)	Salmon_118970_sal3_NC_031940(2)	Salmon_ST64T_NC_004348(2)	Burkho_Bcep22_NC_005262(1)	Lister_A118_NC_003216(1)	Gordon_Nymphadora_NC_031061(1)	Escher_Akfv33_NC_017969(1)	Shigel_SfIV_NC_022749(1)	Burkho_BcepC6B_NC_005887(1)	Pectob_My1_NC_018837(1)	Entero_DT57C_NC_027356(1)	Entero_mEpX1_NC_019709(1)	Entero_SfV_NC_003444(1)	Entero_phi80_NC_021190(1)	Pectob_ZF40_NC_019522(1)	Cronob_phiES15_NC_018454(1)	Burkho_Bcep43_NC_005342(1)	Stx2_c_1717_NC_011357(1)	Lister_A006_NC_009815(1)	Salmon_SSU5_NC_018843(1)	Burkho_Bcep781_NC_004333(1)	Salmon_SEN4_NC_029015(1)	Salmon_Spc35_NC_015269(1)	Shigel_POCJ13_NC_025434(1)	Pseudo_F116_NC_006552(1)	Salmon_SEN5_NC_028701(1)
ERR2230940	ZZ_227d28dac3	1	63	intact	transposase,tail,plate,capsid,head,terminase,lysin,lysis,integrase	contig00001,len=1062027,cov=33.3,corr=0,spades=NODE_1_length_1062027_cov_33.285546_pilon:734024	797068	2	64	56	8	1	0	yes	9	Salmon_118970_sal3_NC_031940	Salmon_ST64B_NC_004313(40)	Shigel_SfII_NC_021857(12)	Shigel_SfIV_NC_022749(9)	Entero_SfV_NC_003444(8)	Entero_SfI_NC_027339(8)	Entero_phiP27_NC_003356(5)	Entero_mEp460_NC_019716(5)	Salmon_SJ46_NC_031129(3)	Salmon_vB_SemP_Emek_NC_018275(2)	Entero_cdtI_NC_009514(2)	Bacter_APSE_2_NC_011551(1)	Clostr_phiC2_NC_009231(1)	Lister_A118_NC_003216(1)	Gordon_Nymphadora_NC_031061(1)	Stx2_vB_EcoP_24B_NC_027984(1)	Salmon_SP_004_NC_021774(1)	Entero_Mu_NC_000929(1)	Endosy_APSE_1_NC_000935(1)	Entero_HK106_NC_019768(1)	Entero_mEp390_NC_019721(1)	Thermu_OH2_NC_021784(1)	Salmon_Fels_1_NC_010391(1)	Pectob_ZF40_NC_019522(1)	Entero_EFC_1_NC_025453(1)	Clostr_phiMMP02_NC_019421(1)	Lister_A006_NC_009815(1)	Salmon_SPN3UB_NC_019545(1)	Entero_HK633_NC_019719(1)	Salmon_SEN34_NC_028699(1)	Entero_P1_NC_005856(1)	Salmon_g341c_NC_013059(1)	Entero_933W_NC_000924(1)	Clostr_phiMMP03_NC_028959(1)
ERR2230940	ZZ_227d28dac3	2	44.4	incomplete	portal	contig00006,len=362997,cov=37.6,corr=0,spades=NODE_6_length_362997_cov_37.637248_pilon:287	44777	1	69	57	12	1	0	yes	22	Salmon_ST160_NC_014900	Salmon_SE1_NC_011802(18)	Entero_ST104_NC_005841(18)	Salmon_epsilon34_NC_011976(17)	Entero_UAB_Phi20_NC_031019(16)	Salmon_118970_sal4_NC_030919(14)	Salmon_g341c_NC_013059(14)	Salmon_ST64T_NC_004348(13)	Salmon_vB_SemP_Emek_NC_018275(11)	Salmon_SEN22_NC_028696(11)	Salmon_103203_sal5_NC_031946(8)	Entero_ES18_NC_006949(7)	Entero_P22_NC_002371(6)	Salmon_SPN9CC_NC_017985(6)	Shigel_Sf6_NC_005344(4)	Salmon_vB_SosS_Oslo_NC_018279(4)	Entero_Sf101_NC_027398(4)	Stx2_II_NC_004914(4)	Entero_lambda_NC_001416(3)	Escher_HK639_NC_016158(2)	Entero_mEp235_NC_019708(2)	Entero_HK022_NC_002166(2)	Entero_mEp234_NC_019715(2)	Stx2_c_1717_NC_011357(2)	Escher_HK75_NC_016160(2)	Entero_c_1_NC_019706(2)	Entero_933W_NC_000924(2)	Entero_SfI_NC_027339(2)	Entero_VT2_Sakai_NC_000902(2)	Entero_mEpX2_NC_019705(2)	Escher_NC_004913(2)	Bacter_APSE_2_NC_011551(1)	Entero_HK446_NC_019714(1)	Salmon_ST64B_NC_004313(1)
ERR2230940	ZZ_227d28dac3	3	42.9	intact	tail,plate,lysis,head,terminase,capsid,integrase,transposase	contig00011,len=133881,cov=36.8,corr=0,spades=NODE_11_length_133881_cov_36.813730_pilon:42256	85238	0	52	43	9	1	0	yes	8	Salmon_RE_2010_NC_019488	Salmon_Fels_2_NC_010463(34)	Erwini_ENT90_NC_019932(13)	Entero_PsP3_NC_005340(10)	Entero_186_NC_001317(9)	Salmon_SEN1_NC_029003(7)	Salmon_SP_004_NC_021774(5)	Burkho_KS14_NC_015273(4)	Burkho_KS5_NC_015265(4)	Escher_pro483_NC_028943(4)	Ralsto_RSA1_NC_009382(3)	Salmon_SEN5_NC_028701(3)	Salmon_ST64B_NC_004313(2)	Pseudo_phiCTX_NC_003278(2)	Salmon_SEN4_NC_029015(2)	Entero_fiAA91_ss_NC_022750(2)	Ralsto_RSY1_NC_025115(2)	Entero_P2_NC_001895(2)	Entero_JSE_NC_012740(1)	Hypert_2_NC_014321(1)	Entero_RB49_NC_005066(1)	Entero_WPhi_NC_005056(1)	Entero_Phi1_NC_009821(1)	Entero_GEC_3S_NC_025425(1)	Bacill_SPbeta_NC_001884(1)	Bacill_G_NC_023719(1)	Pseudo_YMC11/02/R656_NC_028657(1)	Erwini_vB_EamP_Frozen_NC_031062(1)	Burkho_KL3_NC_015266(1)	Erwini_Ea9_2_NC_023579(1)	Entero_P1_NC_005856(1)	Pseudo_PAJU2_NC_011373(1)	Escher_pro147_NC_028896(1)	Pseudo_PPpW_3_NC_023006(1)
ERR2230940	ZZ_227d28dac3	4	30.6	intact	tail,protease,portal,terminase,lysis	contig00018,len=42758,cov=32.7,corr=0,spades=NODE_18_length_42758_cov_32.725760_pilon:1795	32415	0	37	35	2	1	0	no	5	Gifsy_2_NC_010393	Salmon_Fels_1_NC_010391(17)	Gifsy_1_NC_010392(14)	Entero_mEp460_NC_019716(14)	Entero_cdtI_NC_009514(12)	Entero_c_1_NC_019706(7)	Entero_lambda_NC_001416(4)	Salmon_SEN34_NC_028699(4)	Entero_mEp213_NC_019720(4)	Entero_HK629_NC_019711(3)	Salmon_SPN3UB_NC_019545(3)	Entero_HK630_NC_019723(3)	Entero_BP_4795_NC_004813(2)	Cronob_phiES15_NC_018454(2)	Salmon_SEN4_NC_029015(2)	Salmon_RE_2010_NC_019488(2)	Salmon_SEN5_NC_028701(2)	Entero_YYZ_2008_NC_011356(2)	Escher_D108_NC_013594(1)	Salmon_ST64B_NC_004313(1)	Klebsi_phiKO2_NC_005857(1)	Entero_Mu_NC_000929(1)	Vibrio_VP882_NC_009016(1)	Pseudo_MD8_NC_031091(1)	Entero_vB_EcoM_VR25_NC_028925(1)	Stx2_c_1717_NC_011357(1)	Entero_mEp237_NC_019704(1)	Entero_HK225_NC_019717(1)	Entero_N15_NC_001901(1)	Salmon_118970_sal3_NC_031940(1)	Yersin_PY54_NC_005069(1)	Salmon_Fels_2_NC_010463(1)	Salmon_SJ46_NC_031129(1)	Escher_APCEc01_NC_029091(1)
ERR2230940	ZZ_227d28dac3	5	17.3	incomplete	terminase,tail	contig00019,len=34625,cov=35.6,corr=0,spades=NODE_19_length_34625_cov_35.599583_pilon:16419	33751	0	27	23	4	1	0	no	10	Gifsy_2_NC_010393	Gifsy_1_NC_010392(13)	Salmon_SPN3UB_NC_019545(13)	Salmon_SEN34_NC_028699(8)	Entero_mEp237_NC_019704(6)	Salmon_ST64B_NC_004313(2)	Salmon_Fels_1_NC_010391(2)	Entero_HK225_NC_019717(2)	Salmon_vB_SemP_Emek_NC_018275(2)	Salmon_118970_sal3_NC_031940(2)	Salmon_ST64T_NC_004348(2)	Burkho_Bcep22_NC_005262(1)	Lister_A118_NC_003216(1)	Gordon_Nymphadora_NC_031061(1)	Escher_Akfv33_NC_017969(1)	Shigel_SfIV_NC_022749(1)	Burkho_BcepC6B_NC_005887(1)	Pectob_My1_NC_018837(1)	Entero_DT57C_NC_027356(1)	Entero_mEpX1_NC_019709(1)	Entero_SfV_NC_003444(1)	Entero_phi80_NC_021190(1)	Pectob_ZF40_NC_019522(1)	Cronob_phiES15_NC_018454(1)	Burkho_Bcep43_NC_005342(1)	Stx2_c_1717_NC_011357(1)	Lister_A006_NC_009815(1)	Salmon_SSU5_NC_018843(1)	Burkho_Bcep781_NC_004333(1)	Salmon_SEN4_NC_029015(1)	Salmon_Spc35_NC_015269(1)	Shigel_POCJ13_NC_025434(1)	Pseudo_F116_NC_006552(1)	Salmon_SEN5_NC_028701(1)
ERR2230941	ZZ_1088ef88ea	1	63	intact	transposase,tail,plate,capsid,head,terminase,lysin,lysis,integrase	contig00001,len=1061962,cov=19.1,corr=0,spades=NODE_1_length_1061962_cov_19.053365_pilon:733959	797003	2	64	56	8	1	0	yes	9	Salmon_118970_sal3_NC_031940	Salmon_ST64B_NC_004313(40)	Shigel_SfII_NC_021857(12)	Shigel_SfIV_NC_022749(9)	Entero_SfV_NC_003444(8)	Entero_SfI_NC_027339(8)	Entero_phiP27_NC_003356(5)	Entero_mEp460_NC_019716(5)	Salmon_SJ46_NC_031129(3)	Salmon_vB_SemP_Emek_NC_018275(2)	Entero_cdtI_NC_009514(2)	Bacter_APSE_2_NC_011551(1)	Clostr_phiC2_NC_009231(1)	Lister_A118_NC_003216(1)	Gordon_Nymphadora_NC_031061(1)	Stx2_vB_EcoP_24B_NC_027984(1)	Salmon_SP_004_NC_021774(1)	Entero_Mu_NC_000929(1)	Endosy_APSE_1_NC_000935(1)	Entero_HK106_NC_019768(1)	Entero_mEp390_NC_019721(1)	Thermu_OH2_NC_021784(1)	Salmon_Fels_1_NC_010391(1)	Pectob_ZF40_NC_019522(1)	Entero_EFC_1_NC_025453(1)	Clostr_phiMMP02_NC_019421(1)	Lister_A006_NC_009815(1)	Salmon_SPN3UB_NC_019545(1)	Entero_HK633_NC_019719(1)	Salmon_SEN34_NC_028699(1)	Entero_P1_NC_005856(1)	Salmon_g341c_NC_013059(1)	Entero_933W_NC_000924(1)	Clostr_phiMMP03_NC_028959(1)
ERR2230941	ZZ_1088ef88ea	2	42.9	intact	transposase,integrase,capsid,terminase,head,tail,lysis,plate	contig00002,len=679370,cov=20.5,corr=0,spades=NODE_2_length_679370_cov_20.471030_pilon:594035	637012	0	48	42	6	1	0	yes	8	Salmon_RE_2010_NC_019488	Salmon_Fels_2_NC_010463(33)	Erwini_ENT90_NC_019932(13)	Entero_PsP3_NC_005340(9)	Entero_186_NC_001317(8)	Salmon_SEN1_NC_029003(7)	Salmon_SP_004_NC_021774(5)	Burkho_KS14_NC_015273(4)	Burkho_KS5_NC_015265(4)	Ralsto_RSA1_NC_009382(3)	Salmon_SEN5_NC_028701(3)	Escher_pro483_NC_028943(3)	Salmon_ST64B_NC_004313(2)	Salmon_SEN4_NC_029015(2)	Pseudo_phiCTX_NC_003278(2)	Entero_fiAA91_ss_NC_022750(2)	Ralsto_RSY1_NC_025115(2)	Entero_P2_NC_001895(2)	Entero_JSE_NC_012740(1)	Entero_RB49_NC_005066(1)	Hypert_2_NC_014321(1)	Entero_WPhi_NC_005056(1)	Entero_Phi1_NC_009821(1)	Entero_GEC_3S_NC_025425(1)	Bacill_SPbeta_NC_001884(1)	Bacill_G_NC_023719(1)	Pseudo_YMC11/02/R656_NC_028657(1)	Erwini_vB_EamP_Frozen_NC_031062(1)	Burkho_KL3_NC_015266(1)	Erwini_Ea9_2_NC_023579(1)	Pseudo_PAJU2_NC_011373(1)	Entero_P1_NC_005856(1)	Escher_pro147_NC_028896(1)	Pseudo_PPpW_3_NC_023006(1)
ERR2230941	ZZ_1088ef88ea	3	44.9	incomplete	portal	contig00003,len=555434,cov=20.5,corr=1,spades=NODE_3_length_555434_cov_20.473475_pilon:191854	236814	1	63	55	8	1	0	yes	20	Salmon_ST160_NC_014900	Salmon_SE1_NC_011802(18)	Entero_UAB_Phi20_NC_031019(17)	Entero_ST104_NC_005841(16)	Salmon_epsilon34_NC_011976(16)	Salmon_118970_sal4_NC_030919(14)	Salmon_g341c_NC_013059(13)	Salmon_vB_SemP_Emek_NC_018275(12)	Salmon_SEN22_NC_028696(12)	Salmon_ST64T_NC_004348(12)	Salmon_103203_sal5_NC_031946(8)	Entero_ES18_NC_006949(7)	Entero_P22_NC_002371(6)	Salmon_SPN9CC_NC_017985(6)	Salmon_vB_SosS_Oslo_NC_018279(4)	Shigel_Sf6_NC_005344(3)	Entero_mEp235_NC_019708(3)	Entero_Sf101_NC_027398(3)	Stx2_II_NC_004914(3)	Escher_HK639_NC_016158(2)	Entero_HK022_NC_002166(2)	Entero_mEp234_NC_019715(2)	Escher_HK75_NC_016160(2)	Entero_c_1_NC_019706(2)	Entero_933W_NC_000924(2)	Entero_mEpX2_NC_019705(2)	Escher_NC_004913(2)	Bacter_APSE_2_NC_011551(1)	Entero_HK446_NC_019714(1)	Salmon_ST64B_NC_004313(1)	Entero_Min27_NC_010237(1)	Escher_PA2_NC_028449(1)	Klebsi_phiKO2_NC_005857(1)	Shigel_Ss_VASD_NC_028685(1)
ERR2230941	ZZ_1088ef88ea	4	39.6	intact	lysis,terminase,portal,protease,tail	contig00015,len=42758,cov=19.8,corr=0,spades=NODE_15_length_42758_cov_19.776549_pilon:1277	40964	0	50	42	8	1	0	no	11	Gifsy_2_NC_010393	Salmon_Fels_1_NC_010391(17)	Gifsy_1_NC_010392(15)	Entero_mEp460_NC_019716(13)	Entero_cdtI_NC_009514(12)	Entero_c_1_NC_019706(7)	Salmon_SEN34_NC_028699(6)	Entero_mEp213_NC_019720(5)	Entero_lambda_NC_001416(4)	Entero_mEp237_NC_019704(4)	Salmon_SPN3UB_NC_019545(4)	Entero_HK629_NC_019711(3)	Cronob_phiES15_NC_018454(3)	Entero_HK225_NC_019717(3)	Entero_HK630_NC_019723(3)	Entero_BP_4795_NC_004813(2)	Entero_phi80_NC_021190(2)	Salmon_SEN4_NC_029015(2)	Salmon_RE_2010_NC_019488(2)	Entero_933W_NC_000924(2)	Salmon_SEN5_NC_028701(2)	Entero_YYZ_2008_NC_011356(2)	Escher_HK639_NC_016158(1)	Entero_Tyrion_NC_031077(1)	Escher_D108_NC_013594(1)	Salmon_ST64B_NC_004313(1)	Bacill_SP_15_NC_031245(1)	Entero_Min27_NC_010237(1)	Klebsi_phiKO2_NC_005857(1)	Entero_Mu_NC_000929(1)	Pseudo_YuA_NC_010116(1)	Escher_TL_2011b_NC_019445(1)	Entero_mEpX1_NC_019709(1)	Vibrio_VP882_NC_009016(1)
ERR2230941	ZZ_1088ef88ea	5	17.3	incomplete	terminase,tail	contig00016,len=34112,cov=21.4,corr=0,spades=NODE_16_length_34112_cov_21.418007_pilon:15906	33238	0	27	23	4	1	0	no	10	Gifsy_2_NC_010393	Gifsy_1_NC_010392(13)	Salmon_SPN3UB_NC_019545(13)	Salmon_SEN34_NC_028699(8)	Entero_mEp237_NC_019704(6)	Salmon_ST64B_NC_004313(2)	Salmon_Fels_1_NC_010391(2)	Entero_HK225_NC_019717(2)	Salmon_vB_SemP_Emek_NC_018275(2)	Salmon_118970_sal3_NC_031940(2)	Salmon_ST64T_NC_004348(2)	Burkho_Bcep22_NC_005262(1)	Lister_A118_NC_003216(1)	Gordon_Nymphadora_NC_031061(1)	Escher_Akfv33_NC_017969(1)	Shigel_SfIV_NC_022749(1)	Burkho_BcepC6B_NC_005887(1)	Pectob_My1_NC_018837(1)	Entero_DT57C_NC_027356(1)	Entero_mEpX1_NC_019709(1)	Entero_SfV_NC_003444(1)	Entero_phi80_NC_021190(1)	Pectob_ZF40_NC_019522(1)	Cronob_phiES15_NC_018454(1)	Burkho_Bcep43_NC_005342(1)	Stx2_c_1717_NC_011357(1)	Lister_A006_NC_009815(1)	Salmon_SSU5_NC_018843(1)	Burkho_Bcep781_NC_004333(1)	Salmon_SEN4_NC_029015(1)	Salmon_Spc35_NC_015269(1)	Shigel_POCJ13_NC_025434(1)	Pseudo_F116_NC_006552(1)	Salmon_SEN5_NC_028701(1)
ERR2230942	ZZ_73cfdf292c	1	52.7	intact	integrase,head,lysis,lysin,terminase,capsid,tail,plate,transposase	contig00001,len=1061249,cov=23.2,corr=0,spades=NODE_1_length_1061249_cov_23.176839_pilon:267720	320447	2	67	58	9	1	0	yes	10	Salmon_118970_sal3_NC_031940	Salmon_ST64B_NC_004313(40)	Shigel_SfII_NC_021857(11)	Shigel_SfIV_NC_022749(9)	Entero_SfV_NC_003444(8)	Entero_SfI_NC_027339(8)	Entero_phiP27_NC_003356(5)	Entero_mEp460_NC_019716(5)	Salmon_SJ46_NC_031129(3)	Salmon_SP_004_NC_021774(2)	Salmon_vB_SemP_Emek_NC_018275(2)	Entero_cdtI_NC_009514(2)	Bacter_APSE_2_NC_011551(1)	Clostr_phiC2_NC_009231(1)	Lister_A118_NC_003216(1)	Gordon_Nymphadora_NC_031061(1)	Stx2_vB_EcoP_24B_NC_027984(1)	Entero_Mu_NC_000929(1)	Endosy_APSE_1_NC_000935(1)	Yersin_L_413C_NC_004745(1)	Entero_HK106_NC_019768(1)	Entero_mEp390_NC_019721(1)	Thermu_OH2_NC_021784(1)	Salmon_Fels_1_NC_010391(1)	Pectob_ZF40_NC_019522(1)	Entero_EFC_1_NC_025453(1)	Clostr_phiMMP02_NC_019421(1)	Entero_PsP3_NC_005340(1)	Lister_A006_NC_009815(1)	Salmon_SPN3UB_NC_019545(1)	Entero_HK633_NC_019719(1)	Salmon_SEN34_NC_028699(1)	Salmon_SEN1_NC_029003(1)	Entero_P1_NC_005856(1)
ERR2230942	ZZ_73cfdf292c	2	42.9	intact	transposase,integrase,capsid,terminase,head,tail,lysis,plate	contig00002,len=679605,cov=24.0,corr=0,spades=NODE_2_length_679605_cov_23.967585_pilon:594374	637344	0	49	41	8	1	0	yes	8	Salmon_RE_2010_NC_019488	Salmon_Fels_2_NC_010463(33)	Erwini_ENT90_NC_019932(14)	Entero_PsP3_NC_005340(9)	Entero_186_NC_001317(8)	Salmon_SEN1_NC_029003(7)	Salmon_SP_004_NC_021774(5)	Burkho_KS14_NC_015273(4)	Burkho_KS5_NC_015265(4)	Ralsto_RSA1_NC_009382(3)	Salmon_SEN5_NC_028701(3)	Salmon_ST64B_NC_004313(2)	Salmon_SEN4_NC_029015(2)	Pseudo_phiCTX_NC_003278(2)	Ralsto_RSY1_NC_025115(2)	Entero_P2_NC_001895(2)	Escher_pro483_NC_028943(2)	Entero_JSE_NC_012740(1)	Entero_RB49_NC_005066(1)	Hypert_2_NC_014321(1)	Entero_WPhi_NC_005056(1)	Entero_Phi1_NC_009821(1)	Entero_GEC_3S_NC_025425(1)	Bacill_SPbeta_NC_001884(1)	Bacill_G_NC_023719(1)	Pseudo_YMC11/02/R656_NC_028657(1)	Entero_fiAA91_ss_NC_022750(1)	Erwini_vB_EamP_Frozen_NC_031062(1)	Erwini_Ea9_2_NC_023579(1)	Pseudo_PAJU2_NC_011373(1)	Entero_P1_NC_005856(1)	Pseudo_PPpW_3_NC_023006(1)	Salmon_118970_sal3_NC_031940(1)	Mannhe_phiMHaA1_NC_008201(1)
ERR2230942	ZZ_73cfdf292c	3	44.4	incomplete	portal	contig00005,len=285518,cov=23.9,corr=0,spades=NODE_5_length_285518_cov_23.857707_pilon:267	44757	0	62	56	6	1	0	yes	21	Salmon_ST160_NC_014900	Salmon_SE1_NC_011802(18)	Entero_ST104_NC_005841(18)	Salmon_epsilon34_NC_011976(17)	Entero_UAB_Phi20_NC_031019(16)	Salmon_118970_sal4_NC_030919(14)	Salmon_g341c_NC_013059(14)	Salmon_ST64T_NC_004348(13)	Salmon_vB_SemP_Emek_NC_018275(11)	Salmon_SEN22_NC_028696(11)	Salmon_103203_sal5_NC_031946(8)	Entero_ES18_NC_006949(7)	Entero_P22_NC_002371(6)	Salmon_SPN9CC_NC_017985(6)	Shigel_Sf6_NC_005344(4)	Salmon_vB_SosS_Oslo_NC_018279(4)	Entero_Sf101_NC_027398(4)	Stx2_II_NC_004914(4)	Entero_lambda_NC_001416(3)	Escher_HK639_NC_016158(2)	Entero_mEp235_NC_019708(2)	Entero_HK022_NC_002166(2)	Entero_mEp234_NC_019715(2)	Stx2_c_1717_NC_011357(2)	Escher_HK75_NC_016160(2)	Entero_c_1_NC_019706(2)	Entero_933W_NC_000924(2)	Entero_SfI_NC_027339(2)	Entero_VT2_Sakai_NC_000902(2)	Entero_mEpX2_NC_019705(2)	Escher_NC_004913(2)	Bacter_APSE_2_NC_011551(1)	Entero_HK446_NC_019714(1)	Salmon_ST64B_NC_004313(1)
ERR2230942	ZZ_73cfdf292c	4	40.9	intact	lysis,terminase,portal,protease,tail	contig00020,len=42718,cov=25.4,corr=3,spades=NODE_20_length_42718_cov_25.418529_pilon:1	40944	0	52	43	9	1	0	no	11	Gifsy_2_NC_010393	Salmon_Fels_1_NC_010391(17)	Gifsy_1_NC_010392(16)	Entero_mEp460_NC_019716(13)	Entero_cdtI_NC_009514(12)	Entero_c_1_NC_019706(7)	Salmon_SEN34_NC_028699(6)	Salmon_SPN3UB_NC_019545(5)	Entero_mEp213_NC_019720(5)	Entero_lambda_NC_001416(4)	Entero_mEp237_NC_019704(4)	Entero_HK225_NC_019717(4)	Entero_HK629_NC_019711(3)	Cronob_phiES15_NC_018454(3)	Entero_HK630_NC_019723(3)	Entero_BP_4795_NC_004813(2)	Entero_phi80_NC_021190(2)	Salmon_SEN4_NC_029015(2)	Salmon_RE_2010_NC_019488(2)	Entero_933W_NC_000924(2)	Salmon_SEN5_NC_028701(2)	Entero_YYZ_2008_NC_011356(2)	Escher_HK639_NC_016158(1)	Entero_Tyrion_NC_031077(1)	Escher_D108_NC_013594(1)	Salmon_ST64B_NC_004313(1)	Bacill_SP_15_NC_031245(1)	Entero_Min27_NC_010237(1)	Klebsi_phiKO2_NC_005857(1)	Entero_Mu_NC_000929(1)	Pseudo_YuA_NC_010116(1)	Escher_TL_2011b_NC_019445(1)	Entero_mEpX1_NC_019709(1)	Vibrio_VP882_NC_009016(1)
ERR2230942	ZZ_73cfdf292c	5	18.1	incomplete	tail,terminase	contig00023,len=34591,cov=26.3,corr=3,spades=NODE_23_length_34591_cov_26.322885_pilon:1	18187	0	30	25	5	1	0	no	10	Salmon_SPN3UB_NC_019545	Gifsy_2_NC_010393(14)	Gifsy_1_NC_010392(13)	Salmon_SEN34_NC_028699(9)	Entero_mEp237_NC_019704(8)	Entero_HK225_NC_019717(3)	Salmon_ST64B_NC_004313(2)	Salmon_Fels_1_NC_010391(2)	Salmon_vB_SemP_Emek_NC_018275(2)	Salmon_118970_sal3_NC_031940(2)	Salmon_ST64T_NC_004348(2)	Burkho_Bcep22_NC_005262(1)	Lister_A118_NC_003216(1)	Gordon_Nymphadora_NC_031061(1)	Escher_Akfv33_NC_017969(1)	Pectob_My1_NC_018837(1)	Burkho_BcepC6B_NC_005887(1)	Shigel_SfIV_NC_022749(1)	Entero_DT57C_NC_027356(1)	Entero_mEpX1_NC_019709(1)	Entero_SfV_NC_003444(1)	Entero_phi80_NC_021190(1)	Pectob_ZF40_NC_019522(1)	Burkho_Bcep43_NC_005342(1)	Cronob_phiES15_NC_018454(1)	Stx2_c_1717_NC_011357(1)	Lister_A006_NC_009815(1)	Burkho_Bcep781_NC_004333(1)	Salmon_SSU5_NC_018843(1)	Salmon_SEN4_NC_029015(1)	Salmon_Spc35_NC_015269(1)	Shigel_POCJ13_NC_025434(1)	Pseudo_F116_NC_006552(1)	Salmon_SEN5_NC_028701(1)
ERR2230943	ZZ_57735c9f8a	6	15.4	questionable	transposase	contig00027,len=18661,cov=66.8,corr=0,spades=NODE_27_length_18661_cov_66.804523_pilon:3023	18473	1	20	13	7	1	0	no	7	Salmon_SJ46_NC_031129	Salisa_1_NC_017983(1)	Escher_D108_NC_013594(1)	Shigel_SfII_NC_021857(1)	Salmon_Fels_2_NC_010463(1)	Shigel_SfIV_NC_022749(1)	Burkho_KS14_NC_015273(1)	Entero_Mu_NC_000929(1)	Entero_SfMu_NC_027382(1)	Escher_pro483_NC_028943(1)
ERR2230943	ZZ_57735c9f8a	1	52.7	intact	integrase,head,lysis,lysin,terminase,capsid,tail,plate,transposase	contig00001,len=1061963,cov=33.4,corr=0,spades=NODE_1_length_1061963_cov_33.433183_pilon:267834	320562	2	67	58	9	1	0	yes	10	Salmon_118970_sal3_NC_031940	Salmon_ST64B_NC_004313(40)	Shigel_SfII_NC_021857(11)	Shigel_SfIV_NC_022749(9)	Entero_SfV_NC_003444(8)	Entero_SfI_NC_027339(8)	Entero_phiP27_NC_003356(5)	Entero_mEp460_NC_019716(5)	Salmon_SJ46_NC_031129(3)	Salmon_SP_004_NC_021774(2)	Salmon_vB_SemP_Emek_NC_018275(2)	Entero_cdtI_NC_009514(2)	Bacter_APSE_2_NC_011551(1)	Clostr_phiC2_NC_009231(1)	Lister_A118_NC_003216(1)	Gordon_Nymphadora_NC_031061(1)	Stx2_vB_EcoP_24B_NC_027984(1)	Entero_Mu_NC_000929(1)	Endosy_APSE_1_NC_000935(1)	Yersin_L_413C_NC_004745(1)	Entero_HK106_NC_019768(1)	Entero_mEp390_NC_019721(1)	Thermu_OH2_NC_021784(1)	Salmon_Fels_1_NC_010391(1)	Pectob_ZF40_NC_019522(1)	Entero_EFC_1_NC_025453(1)	Clostr_phiMMP02_NC_019421(1)	Entero_PsP3_NC_005340(1)	Lister_A006_NC_009815(1)	Salmon_SPN3UB_NC_019545(1)	Entero_HK633_NC_019719(1)	Salmon_SEN34_NC_028699(1)	Salmon_SEN1_NC_029003(1)	Entero_P1_NC_005856(1)
ERR2230943	ZZ_57735c9f8a	2	42.9	intact	transposase,integrase,capsid,terminase,head,tail,lysis,plate	contig00002,len=679414,cov=35.4,corr=0,spades=NODE_2_length_679414_cov_35.408888_pilon:594156	637133	0	48	42	6	1	0	yes	8	Salmon_RE_2010_NC_019488	Salmon_Fels_2_NC_010463(33)	Erwini_ENT90_NC_019932(13)	Entero_PsP3_NC_005340(9)	Entero_186_NC_001317(8)	Salmon_SEN1_NC_029003(7)	Salmon_SP_004_NC_021774(5)	Burkho_KS14_NC_015273(4)	Burkho_KS5_NC_015265(4)	Ralsto_RSA1_NC_009382(3)	Salmon_SEN5_NC_028701(3)	Escher_pro483_NC_028943(3)	Salmon_ST64B_NC_004313(2)	Salmon_SEN4_NC_029015(2)	Pseudo_phiCTX_NC_003278(2)	Entero_fiAA91_ss_NC_022750(2)	Ralsto_RSY1_NC_025115(2)	Entero_P2_NC_001895(2)	Entero_JSE_NC_012740(1)	Entero_RB49_NC_005066(1)	Hypert_2_NC_014321(1)	Entero_WPhi_NC_005056(1)	Entero_Phi1_NC_009821(1)	Entero_GEC_3S_NC_025425(1)	Bacill_SPbeta_NC_001884(1)	Bacill_G_NC_023719(1)	Pseudo_YMC11/02/R656_NC_028657(1)	Erwini_vB_EamP_Frozen_NC_031062(1)	Burkho_KL3_NC_015266(1)	Erwini_Ea9_2_NC_023579(1)	Pseudo_PAJU2_NC_011373(1)	Entero_P1_NC_005856(1)	Escher_pro147_NC_028896(1)	Pseudo_PPpW_3_NC_023006(1)
ERR2230943	ZZ_57735c9f8a	3	44.4	incomplete	portal	contig00005,len=284890,cov=36.3,corr=0,spades=NODE_5_length_284890_cov_36.300717_pilon:287	44777	1	69	57	12	1	0	yes	22	Salmon_ST160_NC_014900	Salmon_SE1_NC_011802(18)	Entero_ST104_NC_005841(18)	Salmon_epsilon34_NC_011976(17)	Entero_UAB_Phi20_NC_031019(16)	Salmon_118970_sal4_NC_030919(14)	Salmon_g341c_NC_013059(14)	Salmon_ST64T_NC_004348(13)	Salmon_vB_SemP_Emek_NC_018275(11)	Salmon_SEN22_NC_028696(11)	Salmon_103203_sal5_NC_031946(8)	Entero_ES18_NC_006949(7)	Entero_P22_NC_002371(6)	Salmon_SPN9CC_NC_017985(6)	Shigel_Sf6_NC_005344(4)	Salmon_vB_SosS_Oslo_NC_018279(4)	Entero_Sf101_NC_027398(4)	Stx2_II_NC_004914(4)	Entero_lambda_NC_001416(3)	Escher_HK639_NC_016158(2)	Entero_mEp235_NC_019708(2)	Entero_HK022_NC_002166(2)	Entero_mEp234_NC_019715(2)	Stx2_c_1717_NC_011357(2)	Escher_HK75_NC_016160(2)	Entero_c_1_NC_019706(2)	Entero_933W_NC_000924(2)	Entero_SfI_NC_027339(2)	Entero_VT2_Sakai_NC_000902(2)	Entero_mEpX2_NC_019705(2)	Escher_NC_004913(2)	Bacter_APSE_2_NC_011551(1)	Entero_HK446_NC_019714(1)	Salmon_ST64B_NC_004313(1)
ERR2230943	ZZ_57735c9f8a	4	30.6	intact	tail,protease,portal,terminase,lysis	contig00022,len=42758,cov=31.1,corr=0,spades=NODE_22_length_42758_cov_31.052804_pilon:1795	32415	0	37	35	2	1	0	no	5	Gifsy_2_NC_010393	Salmon_Fels_1_NC_010391(17)	Gifsy_1_NC_010392(14)	Entero_mEp460_NC_019716(14)	Entero_cdtI_NC_009514(12)	Entero_c_1_NC_019706(7)	Entero_lambda_NC_001416(4)	Salmon_SEN34_NC_028699(4)	Entero_mEp213_NC_019720(4)	Entero_HK629_NC_019711(3)	Salmon_SPN3UB_NC_019545(3)	Entero_HK630_NC_019723(3)	Entero_BP_4795_NC_004813(2)	Cronob_phiES15_NC_018454(2)	Salmon_SEN4_NC_029015(2)	Salmon_RE_2010_NC_019488(2)	Salmon_SEN5_NC_028701(2)	Entero_YYZ_2008_NC_011356(2)	Escher_D108_NC_013594(1)	Salmon_ST64B_NC_004313(1)	Klebsi_phiKO2_NC_005857(1)	Entero_Mu_NC_000929(1)	Vibrio_VP882_NC_009016(1)	Pseudo_MD8_NC_031091(1)	Entero_vB_EcoM_VR25_NC_028925(1)	Stx2_c_1717_NC_011357(1)	Entero_mEp237_NC_019704(1)	Entero_HK225_NC_019717(1)	Entero_N15_NC_001901(1)	Salmon_118970_sal3_NC_031940(1)	Yersin_PY54_NC_005069(1)	Salmon_Fels_2_NC_010463(1)	Salmon_SJ46_NC_031129(1)	Escher_APCEc01_NC_029091(1)
ERR2230943	ZZ_57735c9f8a	5	17.3	incomplete	terminase,tail	contig00023,len=34112,cov=37.0,corr=0,spades=NODE_23_length_34112_cov_37.023221_pilon:15906	33238	0	27	23	4	1	0	no	10	Gifsy_2_NC_010393	Gifsy_1_NC_010392(13)	Salmon_SPN3UB_NC_019545(13)	Salmon_SEN34_NC_028699(8)	Entero_mEp237_NC_019704(6)	Salmon_ST64B_NC_004313(2)	Salmon_Fels_1_NC_010391(2)	Entero_HK225_NC_019717(2)	Salmon_vB_SemP_Emek_NC_018275(2)	Salmon_118970_sal3_NC_031940(2)	Salmon_ST64T_NC_004348(2)	Burkho_Bcep22_NC_005262(1)	Lister_A118_NC_003216(1)	Gordon_Nymphadora_NC_031061(1)	Escher_Akfv33_NC_017969(1)	Shigel_SfIV_NC_022749(1)	Burkho_BcepC6B_NC_005887(1)	Pectob_My1_NC_018837(1)	Entero_DT57C_NC_027356(1)	Entero_mEpX1_NC_019709(1)	Entero_SfV_NC_003444(1)	Entero_phi80_NC_021190(1)	Pectob_ZF40_NC_019522(1)	Cronob_phiES15_NC_018454(1)	Burkho_Bcep43_NC_005342(1)	Stx2_c_1717_NC_011357(1)	Lister_A006_NC_009815(1)	Salmon_SSU5_NC_018843(1)	Burkho_Bcep781_NC_004333(1)	Salmon_SEN4_NC_029015(1)	Salmon_Spc35_NC_015269(1)	Shigel_POCJ13_NC_025434(1)	Pseudo_F116_NC_006552(1)	Salmon_SEN5_NC_028701(1)
ERR2230944	ZZ_2ed1bc7244	1	52.7	intact	integrase,head,lysis,lysin,terminase,capsid,tail,plate,transposase	contig00001,len=1061853,cov=33.8,corr=0,spades=NODE_1_length_1061853_cov_33.755588_pilon:267834	320562	2	67	58	9	1	0	yes	10	Salmon_118970_sal3_NC_031940	Salmon_ST64B_NC_004313(40)	Shigel_SfII_NC_021857(11)	Shigel_SfIV_NC_022749(9)	Entero_SfV_NC_003444(8)	Entero_SfI_NC_027339(8)	Entero_phiP27_NC_003356(5)	Entero_mEp460_NC_019716(5)	Salmon_SJ46_NC_031129(3)	Salmon_SP_004_NC_021774(2)	Salmon_vB_SemP_Emek_NC_018275(2)	Entero_cdtI_NC_009514(2)	Bacter_APSE_2_NC_011551(1)	Clostr_phiC2_NC_009231(1)	Lister_A118_NC_003216(1)	Gordon_Nymphadora_NC_031061(1)	Stx2_vB_EcoP_24B_NC_027984(1)	Entero_Mu_NC_000929(1)	Endosy_APSE_1_NC_000935(1)	Yersin_L_413C_NC_004745(1)	Entero_HK106_NC_019768(1)	Entero_mEp390_NC_019721(1)	Thermu_OH2_NC_021784(1)	Salmon_Fels_1_NC_010391(1)	Pectob_ZF40_NC_019522(1)	Entero_EFC_1_NC_025453(1)	Clostr_phiMMP02_NC_019421(1)	Entero_PsP3_NC_005340(1)	Lister_A006_NC_009815(1)	Salmon_SPN3UB_NC_019545(1)	Entero_HK633_NC_019719(1)	Salmon_SEN34_NC_028699(1)	Salmon_SEN1_NC_029003(1)	Entero_P1_NC_005856(1)
ERR2230944	ZZ_2ed1bc7244	2	42.9	intact	tail,plate,lysis,head,terminase,capsid,integrase,transposase	contig00002,len=679521,cov=35.7,corr=0,spades=NODE_2_length_679521_cov_35.749718_pilon:42354	85336	0	52	43	9	1	0	yes	8	Salmon_RE_2010_NC_019488	Salmon_Fels_2_NC_010463(34)	Erwini_ENT90_NC_019932(13)	Entero_PsP3_NC_005340(10)	Entero_186_NC_001317(9)	Salmon_SEN1_NC_029003(7)	Salmon_SP_004_NC_021774(5)	Burkho_KS14_NC_015273(4)	Burkho_KS5_NC_015265(4)	Escher_pro483_NC_028943(4)	Ralsto_RSA1_NC_009382(3)	Salmon_SEN5_NC_028701(3)	Salmon_ST64B_NC_004313(2)	Pseudo_phiCTX_NC_003278(2)	Salmon_SEN4_NC_029015(2)	Entero_fiAA91_ss_NC_022750(2)	Ralsto_RSY1_NC_025115(2)	Entero_P2_NC_001895(2)	Entero_JSE_NC_012740(1)	Hypert_2_NC_014321(1)	Entero_RB49_NC_005066(1)	Entero_WPhi_NC_005056(1)	Entero_Phi1_NC_009821(1)	Entero_GEC_3S_NC_025425(1)	Bacill_SPbeta_NC_001884(1)	Bacill_G_NC_023719(1)	Pseudo_YMC11/02/R656_NC_028657(1)	Erwini_vB_EamP_Frozen_NC_031062(1)	Burkho_KL3_NC_015266(1)	Erwini_Ea9_2_NC_023579(1)	Entero_P1_NC_005856(1)	Pseudo_PAJU2_NC_011373(1)	Escher_pro147_NC_028896(1)	Pseudo_PPpW_3_NC_023006(1)
ERR2230944	ZZ_2ed1bc7244	3	44.2	incomplete	portal	contig00006,len=362997,cov=35.2,corr=3,spades=NODE_6_length_362997_cov_35.244917_pilon:318444	362711	1	66	57	9	1	0	yes	20	Salmon_ST160_NC_014900	Entero_UAB_Phi20_NC_031019(19)	Salmon_SE1_NC_011802(17)	Entero_ST104_NC_005841(17)	Salmon_epsilon34_NC_011976(17)	Salmon_118970_sal4_NC_030919(14)	Salmon_g341c_NC_013059(14)	Salmon_vB_SemP_Emek_NC_018275(13)	Salmon_ST64T_NC_004348(13)	Salmon_SEN22_NC_028696(12)	Salmon_103203_sal5_NC_031946(8)	Entero_ES18_NC_006949(7)	Salmon_SPN9CC_NC_017985(6)	Entero_P22_NC_002371(5)	Salmon_vB_SosS_Oslo_NC_018279(4)	Shigel_Sf6_NC_005344(3)	Entero_mEp235_NC_019708(3)	Entero_Sf101_NC_027398(3)	Stx2_II_NC_004914(3)	Escher_HK639_NC_016158(2)	Entero_HK022_NC_002166(2)	Entero_mEp234_NC_019715(2)	Escher_HK75_NC_016160(2)	Entero_c_1_NC_019706(2)	Entero_933W_NC_000924(2)	Entero_mEpX2_NC_019705(2)	Escher_NC_004913(2)	Bacter_APSE_2_NC_011551(1)	Entero_HK446_NC_019714(1)	Salmon_ST64B_NC_004313(1)	Escher_PA2_NC_028449(1)	Entero_Min27_NC_010237(1)	Klebsi_phiKO2_NC_005857(1)	Shigel_Ss_VASD_NC_028685(1)
ERR2230944	ZZ_2ed1bc7244	4	39.6	intact	lysis,terminase,portal,protease,tail	contig00017,len=42758,cov=32.5,corr=0,spades=NODE_17_length_42758_cov_32.486067_pilon:1277	40964	0	50	42	8	1	0	no	11	Gifsy_2_NC_010393	Salmon_Fels_1_NC_010391(17)	Gifsy_1_NC_010392(15)	Entero_mEp460_NC_019716(13)	Entero_cdtI_NC_009514(12)	Entero_c_1_NC_019706(7)	Salmon_SEN34_NC_028699(6)	Entero_mEp213_NC_019720(5)	Entero_lambda_NC_001416(4)	Entero_mEp237_NC_019704(4)	Salmon_SPN3UB_NC_019545(4)	Entero_HK629_NC_019711(3)	Cronob_phiES15_NC_018454(3)	Entero_HK225_NC_019717(3)	Entero_HK630_NC_019723(3)	Entero_BP_4795_NC_004813(2)	Entero_phi80_NC_021190(2)	Salmon_SEN4_NC_029015(2)	Salmon_RE_2010_NC_019488(2)	Entero_933W_NC_000924(2)	Salmon_SEN5_NC_028701(2)	Entero_YYZ_2008_NC_011356(2)	Escher_HK639_NC_016158(1)	Entero_Tyrion_NC_031077(1)	Escher_D108_NC_013594(1)	Salmon_ST64B_NC_004313(1)	Bacill_SP_15_NC_031245(1)	Entero_Min27_NC_010237(1)	Klebsi_phiKO2_NC_005857(1)	Entero_Mu_NC_000929(1)	Pseudo_YuA_NC_010116(1)	Escher_TL_2011b_NC_019445(1)	Entero_mEpX1_NC_019709(1)	Vibrio_VP882_NC_009016(1)
ERR2230944	ZZ_2ed1bc7244	5	17.3	incomplete	tail,terminase	contig00018,len=34112,cov=36.1,corr=0,spades=NODE_18_length_34112_cov_36.116987_pilon:875	18207	0	29	24	5	1	0	no	10	Salmon_SPN3UB_NC_019545	Gifsy_2_NC_010393(13)	Gifsy_1_NC_010392(12)	Salmon_SEN34_NC_028699(9)	Entero_mEp237_NC_019704(7)	Salmon_ST64B_NC_004313(2)	Salmon_Fels_1_NC_010391(2)	Entero_HK225_NC_019717(2)	Salmon_vB_SemP_Emek_NC_018275(2)	Salmon_118970_sal3_NC_031940(2)	Salmon_ST64T_NC_004348(2)	Burkho_Bcep22_NC_005262(1)	Lister_A118_NC_003216(1)	Gordon_Nymphadora_NC_031061(1)	Escher_Akfv33_NC_017969(1)	Pectob_My1_NC_018837(1)	Burkho_BcepC6B_NC_005887(1)	Shigel_SfIV_NC_022749(1)	Entero_DT57C_NC_027356(1)	Entero_mEpX1_NC_019709(1)	Entero_SfV_NC_003444(1)	Entero_phi80_NC_021190(1)	Pectob_ZF40_NC_019522(1)	Burkho_Bcep43_NC_005342(1)	Cronob_phiES15_NC_018454(1)	Stx2_c_1717_NC_011357(1)	Lister_A006_NC_009815(1)	Burkho_Bcep781_NC_004333(1)	Salmon_SSU5_NC_018843(1)	Salmon_SEN4_NC_029015(1)	Salmon_Spc35_NC_015269(1)	Shigel_POCJ13_NC_025434(1)	Pseudo_F116_NC_006552(1)	Salmon_SEN5_NC_028701(1)
ERR2230945	ZZ_6f218674f9	1	52.7	intact	integrase,head,lysis,lysin,terminase,capsid,tail,plate,transposase	contig00001,len=1062149,cov=23.0,corr=0,spades=NODE_1_length_1062149_cov_22.990891_pilon:267849	320577	2	67	58	9	1	0	yes	10	Salmon_118970_sal3_NC_031940	Salmon_ST64B_NC_004313(40)	Shigel_SfII_NC_021857(11)	Shigel_SfIV_NC_022749(9)	Entero_SfV_NC_003444(8)	Entero_SfI_NC_027339(8)	Entero_phiP27_NC_003356(5)	Entero_mEp460_NC_019716(5)	Salmon_SJ46_NC_031129(3)	Salmon_SP_004_NC_021774(2)	Salmon_vB_SemP_Emek_NC_018275(2)	Entero_cdtI_NC_009514(2)	Bacter_APSE_2_NC_011551(1)	Clostr_phiC2_NC_009231(1)	Lister_A118_NC_003216(1)	Gordon_Nymphadora_NC_031061(1)	Stx2_vB_EcoP_24B_NC_027984(1)	Entero_Mu_NC_000929(1)	Endosy_APSE_1_NC_000935(1)	Yersin_L_413C_NC_004745(1)	Entero_HK106_NC_019768(1)	Entero_mEp390_NC_019721(1)	Thermu_OH2_NC_021784(1)	Salmon_Fels_1_NC_010391(1)	Pectob_ZF40_NC_019522(1)	Entero_EFC_1_NC_025453(1)	Clostr_phiMMP02_NC_019421(1)	Entero_PsP3_NC_005340(1)	Lister_A006_NC_009815(1)	Salmon_SPN3UB_NC_019545(1)	Entero_HK633_NC_019719(1)	Salmon_SEN34_NC_028699(1)	Salmon_SEN1_NC_029003(1)	Entero_P1_NC_005856(1)
ERR2230945	ZZ_6f218674f9	2	42.9	intact	tail,plate,lysis,head,terminase,capsid,integrase,transposase	contig00002,len=679574,cov=29.6,corr=0,spades=NODE_2_length_679574_cov_29.624125_pilon:42289	85271	0	52	43	9	1	0	yes	8	Salmon_RE_2010_NC_019488	Salmon_Fels_2_NC_010463(34)	Erwini_ENT90_NC_019932(13)	Entero_PsP3_NC_005340(10)	Entero_186_NC_001317(9)	Salmon_SEN1_NC_029003(7)	Salmon_SP_004_NC_021774(5)	Burkho_KS14_NC_015273(4)	Burkho_KS5_NC_015265(4)	Escher_pro483_NC_028943(4)	Ralsto_RSA1_NC_009382(3)	Salmon_SEN5_NC_028701(3)	Salmon_ST64B_NC_004313(2)	Pseudo_phiCTX_NC_003278(2)	Salmon_SEN4_NC_029015(2)	Entero_fiAA91_ss_NC_022750(2)	Ralsto_RSY1_NC_025115(2)	Entero_P2_NC_001895(2)	Entero_JSE_NC_012740(1)	Hypert_2_NC_014321(1)	Entero_RB49_NC_005066(1)	Entero_WPhi_NC_005056(1)	Entero_Phi1_NC_009821(1)	Entero_GEC_3S_NC_025425(1)	Bacill_SPbeta_NC_001884(1)	Bacill_G_NC_023719(1)	Pseudo_YMC11/02/R656_NC_028657(1)	Erwini_vB_EamP_Frozen_NC_031062(1)	Burkho_KL3_NC_015266(1)	Erwini_Ea9_2_NC_023579(1)	Entero_P1_NC_005856(1)	Pseudo_PAJU2_NC_011373(1)	Escher_pro147_NC_028896(1)	Pseudo_PPpW_3_NC_023006(1)
ERR2230945	ZZ_6f218674f9	3	49.3	questionable	tail,transposase,portal	contig00003,len=560404,cov=25.2,corr=0,spades=NODE_3_length_560404_cov_25.240622_pilon:192430	241784	1	70	60	10	1	0	yes	24	Salmon_ST160_NC_014900	Salmon_SE1_NC_011802(18)	Entero_UAB_Phi20_NC_031019(17)	Salmon_epsilon34_NC_011976(17)	Entero_ST104_NC_005841(16)	Salmon_118970_sal4_NC_030919(15)	Salmon_g341c_NC_013059(13)	Salmon_ST64T_NC_004348(12)	Salmon_vB_SemP_Emek_NC_018275(12)	Salmon_SEN22_NC_028696(12)	Salmon_103203_sal5_NC_031946(9)	Salmon_SPN9CC_NC_017985(7)	Entero_ES18_NC_006949(7)	Entero_P22_NC_002371(6)	Salmon_vB_SosS_Oslo_NC_018279(4)	Shigel_Sf6_NC_005344(3)	Entero_mEp235_NC_019708(3)	Entero_Sf101_NC_027398(3)	Stx2_II_NC_004914(3)	Entero_mEp234_NC_019715(2)	Escher_HK75_NC_016160(2)	Escher_NC_004913(2)	Escher_HK639_NC_016158(2)	Shigel_SfIV_NC_022749(2)	Entero_HK022_NC_002166(2)	Entero_c_1_NC_019706(2)	Entero_933W_NC_000924(2)	Entero_mEpX2_NC_019705(2)	Oenoco_phiS13_NC_023560(1)	Salmon_ST64B_NC_004313(1)	Escher_PA2_NC_028449(1)	Oenoco_phi9805_NC_023559(1)	Sodali_phiSG1_NC_007902(1)	Entero_HK542_NC_019769(1)
ERR2230945	ZZ_6f218674f9	4	39.9	incomplete	integrase,tail,terminase	contig00006,len=261188,cov=22.4,corr=3,spades=NODE_6_length_261188_cov_22.423391_pilon:207655	247584	0	32	29	3	1	0	yes	10	Gifsy_2_NC_010393	Salmon_SPN3UB_NC_019545(17)	Gifsy_1_NC_010392(15)	Salmon_SEN34_NC_028699(10)	Entero_mEp237_NC_019704(8)	Salmon_Fels_1_NC_010391(3)	Entero_HK225_NC_019717(3)	Entero_YYZ_2008_NC_011356(3)	Salmon_ST64B_NC_004313(2)	Entero_phi80_NC_021190(2)	Entero_BP_4795_NC_004813(2)	Entero_phiP27_NC_003356(2)	Salmon_vB_SemP_Emek_NC_018275(2)	Salmon_118970_sal3_NC_031940(2)	Salmon_ST64T_NC_004348(2)	Burkho_Bcep22_NC_005262(1)	Lister_A118_NC_003216(1)	Gordon_Nymphadora_NC_031061(1)	Escher_Akfv33_NC_017969(1)	Pectob_My1_NC_018837(1)	Burkho_BcepC6B_NC_005887(1)	Shigel_SfIV_NC_022749(1)	Entero_DT57C_NC_027356(1)	Entero_mEpX1_NC_019709(1)	Entero_SfV_NC_003444(1)	Pectob_ZF40_NC_019522(1)	Burkho_Bcep43_NC_005342(1)	Cronob_phiES15_NC_018454(1)	Stx2_c_1717_NC_011357(1)	Lister_A006_NC_009815(1)	Burkho_Bcep781_NC_004333(1)	Salmon_SSU5_NC_018843(1)	Salmon_SEN4_NC_029015(1)	Salmon_Spc35_NC_015269(1)
ERR2230945	ZZ_6f218674f9	5	30.6	intact	tail,protease,portal,terminase,lysis	contig00018,len=43522,cov=26.4,corr=0,spades=NODE_18_length_43522_cov_26.438817_pilon:1807	32427	0	37	35	2	1	0	no	5	Gifsy_2_NC_010393	Salmon_Fels_1_NC_010391(17)	Gifsy_1_NC_010392(14)	Entero_mEp460_NC_019716(14)	Entero_cdtI_NC_009514(12)	Entero_c_1_NC_019706(7)	Entero_lambda_NC_001416(4)	Salmon_SEN34_NC_028699(4)	Entero_mEp213_NC_019720(4)	Entero_HK629_NC_019711(3)	Salmon_SPN3UB_NC_019545(3)	Entero_HK630_NC_019723(3)	Entero_BP_4795_NC_004813(2)	Cronob_phiES15_NC_018454(2)	Salmon_SEN4_NC_029015(2)	Salmon_RE_2010_NC_019488(2)	Salmon_SEN5_NC_028701(2)	Entero_YYZ_2008_NC_011356(2)	Escher_D108_NC_013594(1)	Salmon_ST64B_NC_004313(1)	Klebsi_phiKO2_NC_005857(1)	Entero_Mu_NC_000929(1)	Vibrio_VP882_NC_009016(1)	Pseudo_MD8_NC_031091(1)	Entero_vB_EcoM_VR25_NC_028925(1)	Stx2_c_1717_NC_011357(1)	Entero_mEp237_NC_019704(1)	Entero_HK225_NC_019717(1)	Entero_N15_NC_001901(1)	Salmon_118970_sal3_NC_031940(1)	Yersin_PY54_NC_005069(1)	Salmon_Fels_2_NC_010463(1)	Salmon_SJ46_NC_031129(1)	Escher_APCEc01_NC_029091(1)
ERR2230946	ZZ_47bd7f348e	1	52.7	intact	integrase,head,lysis,lysin,terminase,capsid,tail,plate,transposase	contig00001,len=1062843,cov=25.6,corr=0,spades=NODE_1_length_1062843_cov_25.608916_pilon:267854	320582	2	67	58	9	1	0	yes	10	Salmon_118970_sal3_NC_031940	Salmon_ST64B_NC_004313(40)	Shigel_SfII_NC_021857(11)	Shigel_SfIV_NC_022749(9)	Entero_SfV_NC_003444(8)	Entero_SfI_NC_027339(8)	Entero_phiP27_NC_003356(5)	Entero_mEp460_NC_019716(5)	Salmon_SJ46_NC_031129(3)	Salmon_SP_004_NC_021774(2)	Salmon_vB_SemP_Emek_NC_018275(2)	Entero_cdtI_NC_009514(2)	Bacter_APSE_2_NC_011551(1)	Clostr_phiC2_NC_009231(1)	Lister_A118_NC_003216(1)	Gordon_Nymphadora_NC_031061(1)	Stx2_vB_EcoP_24B_NC_027984(1)	Entero_Mu_NC_000929(1)	Endosy_APSE_1_NC_000935(1)	Yersin_L_413C_NC_004745(1)	Entero_HK106_NC_019768(1)	Entero_mEp390_NC_019721(1)	Thermu_OH2_NC_021784(1)	Salmon_Fels_1_NC_010391(1)	Pectob_ZF40_NC_019522(1)	Entero_EFC_1_NC_025453(1)	Clostr_phiMMP02_NC_019421(1)	Entero_PsP3_NC_005340(1)	Lister_A006_NC_009815(1)	Salmon_SPN3UB_NC_019545(1)	Entero_HK633_NC_019719(1)	Salmon_SEN34_NC_028699(1)	Salmon_SEN1_NC_029003(1)	Entero_P1_NC_005856(1)
ERR2230946	ZZ_47bd7f348e	2	42.9	intact	transposase,integrase,capsid,terminase,head,tail,lysis,plate	contig00002,len=679536,cov=27.2,corr=0,spades=NODE_2_length_679536_cov_27.222494_pilon:594181	637158	0	48	42	6	1	0	yes	8	Salmon_RE_2010_NC_019488	Salmon_Fels_2_NC_010463(33)	Erwini_ENT90_NC_019932(13)	Entero_PsP3_NC_005340(9)	Entero_186_NC_001317(8)	Salmon_SEN1_NC_029003(7)	Salmon_SP_004_NC_021774(5)	Burkho_KS14_NC_015273(4)	Burkho_KS5_NC_015265(4)	Ralsto_RSA1_NC_009382(3)	Salmon_SEN5_NC_028701(3)	Escher_pro483_NC_028943(3)	Salmon_ST64B_NC_004313(2)	Salmon_SEN4_NC_029015(2)	Pseudo_phiCTX_NC_003278(2)	Entero_fiAA91_ss_NC_022750(2)	Ralsto_RSY1_NC_025115(2)	Entero_P2_NC_001895(2)	Entero_JSE_NC_012740(1)	Entero_RB49_NC_005066(1)	Hypert_2_NC_014321(1)	Entero_WPhi_NC_005056(1)	Entero_Phi1_NC_009821(1)	Entero_GEC_3S_NC_025425(1)	Bacill_SPbeta_NC_001884(1)	Bacill_G_NC_023719(1)	Pseudo_YMC11/02/R656_NC_028657(1)	Erwini_vB_EamP_Frozen_NC_031062(1)	Burkho_KL3_NC_015266(1)	Erwini_Ea9_2_NC_023579(1)	Pseudo_PAJU2_NC_011373(1)	Entero_P1_NC_005856(1)	Escher_pro147_NC_028896(1)	Pseudo_PPpW_3_NC_023006(1)
ERR2230946	ZZ_47bd7f348e	3	49.3	questionable	tail,transposase,portal	contig00003,len=559967,cov=27.0,corr=0,spades=NODE_3_length_559967_cov_27.005425_pilon:192122	241476	1	70	60	10	1	0	yes	24	Salmon_ST160_NC_014900	Salmon_SE1_NC_011802(18)	Entero_UAB_Phi20_NC_031019(17)	Salmon_epsilon34_NC_011976(17)	Entero_ST104_NC_005841(16)	Salmon_118970_sal4_NC_030919(15)	Salmon_g341c_NC_013059(13)	Salmon_ST64T_NC_004348(12)	Salmon_vB_SemP_Emek_NC_018275(12)	Salmon_SEN22_NC_028696(12)	Salmon_103203_sal5_NC_031946(9)	Salmon_SPN9CC_NC_017985(7)	Entero_ES18_NC_006949(7)	Entero_P22_NC_002371(6)	Salmon_vB_SosS_Oslo_NC_018279(4)	Shigel_Sf6_NC_005344(3)	Entero_mEp235_NC_019708(3)	Entero_Sf101_NC_027398(3)	Stx2_II_NC_004914(3)	Entero_mEp234_NC_019715(2)	Escher_HK75_NC_016160(2)	Escher_NC_004913(2)	Escher_HK639_NC_016158(2)	Shigel_SfIV_NC_022749(2)	Entero_HK022_NC_002166(2)	Entero_c_1_NC_019706(2)	Entero_933W_NC_000924(2)	Entero_mEpX2_NC_019705(2)	Oenoco_phiS13_NC_023560(1)	Salmon_ST64B_NC_004313(1)	Escher_PA2_NC_028449(1)	Oenoco_phi9805_NC_023559(1)	Sodali_phiSG1_NC_007902(1)	Entero_HK542_NC_019769(1)
ERR2230946	ZZ_47bd7f348e	4	39.9	incomplete	integrase,tail,terminase	contig00007,len=261137,cov=24.5,corr=1,spades=NODE_7_length_261137_cov_24.487020_pilon:207596	247525	0	32	29	3	1	0	yes	10	Gifsy_2_NC_010393	Salmon_SPN3UB_NC_019545(17)	Gifsy_1_NC_010392(15)	Salmon_SEN34_NC_028699(10)	Entero_mEp237_NC_019704(8)	Salmon_Fels_1_NC_010391(3)	Entero_HK225_NC_019717(3)	Entero_YYZ_2008_NC_011356(3)	Salmon_ST64B_NC_004313(2)	Entero_phi80_NC_021190(2)	Entero_BP_4795_NC_004813(2)	Entero_phiP27_NC_003356(2)	Salmon_vB_SemP_Emek_NC_018275(2)	Salmon_118970_sal3_NC_031940(2)	Salmon_ST64T_NC_004348(2)	Burkho_Bcep22_NC_005262(1)	Lister_A118_NC_003216(1)	Gordon_Nymphadora_NC_031061(1)	Escher_Akfv33_NC_017969(1)	Pectob_My1_NC_018837(1)	Burkho_BcepC6B_NC_005887(1)	Shigel_SfIV_NC_022749(1)	Entero_DT57C_NC_027356(1)	Entero_mEpX1_NC_019709(1)	Entero_SfV_NC_003444(1)	Pectob_ZF40_NC_019522(1)	Burkho_Bcep43_NC_005342(1)	Cronob_phiES15_NC_018454(1)	Stx2_c_1717_NC_011357(1)	Lister_A006_NC_009815(1)	Burkho_Bcep781_NC_004333(1)	Salmon_SSU5_NC_018843(1)	Salmon_SEN4_NC_029015(1)	Salmon_Spc35_NC_015269(1)
ERR2230946	ZZ_47bd7f348e	5	46.8	intact	integrase,lysis,terminase,portal,protease,tail	contig00014,len=46930,cov=25.9,corr=2,spades=NODE_14_length_46930_cov_25.921399_pilon:1	46850	0	56	45	11	1	0	yes	14	Gifsy_2_NC_010393	Salmon_Fels_1_NC_010391(17)	Gifsy_1_NC_010392(15)	Entero_mEp460_NC_019716(13)	Entero_cdtI_NC_009514(12)	Entero_c_1_NC_019706(7)	Salmon_SEN34_NC_028699(6)	Entero_lambda_NC_001416(5)	Entero_mEp213_NC_019720(5)	Entero_HK629_NC_019711(4)	Entero_mEp237_NC_019704(4)	Salmon_SPN3UB_NC_019545(4)	Entero_HK630_NC_019723(4)	Cronob_phiES15_NC_018454(3)	Entero_HK225_NC_019717(3)	Entero_Tyrion_NC_031077(2)	Escher_TL_2011b_NC_019445(2)	Entero_BP_4795_NC_004813(2)	Entero_phi80_NC_021190(2)	Salmon_SEN4_NC_029015(2)	Salmon_RE_2010_NC_019488(2)	Entero_933W_NC_000924(2)	Salmon_SEN5_NC_028701(2)	Entero_YYZ_2008_NC_011356(2)	Salmon_SPN1S_NC_016761(2)	Salmon_epsilon15_NC_004775(2)	Escher_HK639_NC_016158(1)	Escher_D108_NC_013594(1)	Salmon_ST64B_NC_004313(1)	Bacill_SP_15_NC_031245(1)	Entero_Min27_NC_010237(1)	Erwini_phiEt88_NC_015295(1)	Entero_mEp235_NC_019708(1)	Klebsi_phiKO2_NC_005857(1)
ERR2230947	ZZ_2fd9af2e96	1	63	intact	transposase,tail,plate,capsid,head,terminase,lysin,lysis,integrase	contig00001,len=915903,cov=32.1,corr=0,spades=NODE_1_length_915903_cov_32.133465_pilon:587902	650945	2	64	56	8	1	0	yes	9	Salmon_118970_sal3_NC_031940	Salmon_ST64B_NC_004313(40)	Shigel_SfII_NC_021857(12)	Shigel_SfIV_NC_022749(9)	Entero_SfV_NC_003444(8)	Entero_SfI_NC_027339(8)	Entero_phiP27_NC_003356(5)	Entero_mEp460_NC_019716(5)	Salmon_SJ46_NC_031129(3)	Salmon_vB_SemP_Emek_NC_018275(2)	Entero_cdtI_NC_009514(2)	Bacter_APSE_2_NC_011551(1)	Clostr_phiC2_NC_009231(1)	Lister_A118_NC_003216(1)	Gordon_Nymphadora_NC_031061(1)	Stx2_vB_EcoP_24B_NC_027984(1)	Salmon_SP_004_NC_021774(1)	Entero_Mu_NC_000929(1)	Endosy_APSE_1_NC_000935(1)	Entero_HK106_NC_019768(1)	Entero_mEp390_NC_019721(1)	Thermu_OH2_NC_021784(1)	Salmon_Fels_1_NC_010391(1)	Pectob_ZF40_NC_019522(1)	Entero_EFC_1_NC_025453(1)	Clostr_phiMMP02_NC_019421(1)	Lister_A006_NC_009815(1)	Salmon_SPN3UB_NC_019545(1)	Entero_HK633_NC_019719(1)	Salmon_SEN34_NC_028699(1)	Entero_P1_NC_005856(1)	Salmon_g341c_NC_013059(1)	Entero_933W_NC_000924(1)	Clostr_phiMMP03_NC_028959(1)
ERR2230947	ZZ_2fd9af2e96	2	42.9	intact	tail,plate,lysis,head,terminase,capsid,integrase,transposase	contig00002,len=679435,cov=36.0,corr=0,spades=NODE_2_length_679435_cov_36.027943_pilon:42354	85336	0	52	43	9	1	0	yes	8	Salmon_RE_2010_NC_019488	Salmon_Fels_2_NC_010463(34)	Erwini_ENT90_NC_019932(13)	Entero_PsP3_NC_005340(10)	Entero_186_NC_001317(9)	Salmon_SEN1_NC_029003(7)	Salmon_SP_004_NC_021774(5)	Burkho_KS14_NC_015273(4)	Burkho_KS5_NC_015265(4)	Escher_pro483_NC_028943(4)	Ralsto_RSA1_NC_009382(3)	Salmon_SEN5_NC_028701(3)	Salmon_ST64B_NC_004313(2)	Pseudo_phiCTX_NC_003278(2)	Salmon_SEN4_NC_029015(2)	Entero_fiAA91_ss_NC_022750(2)	Ralsto_RSY1_NC_025115(2)	Entero_P2_NC_001895(2)	Entero_JSE_NC_012740(1)	Hypert_2_NC_014321(1)	Entero_RB49_NC_005066(1)	Entero_WPhi_NC_005056(1)	Entero_Phi1_NC_009821(1)	Entero_GEC_3S_NC_025425(1)	Bacill_SPbeta_NC_001884(1)	Bacill_G_NC_023719(1)	Pseudo_YMC11/02/R656_NC_028657(1)	Erwini_vB_EamP_Frozen_NC_031062(1)	Burkho_KL3_NC_015266(1)	Erwini_Ea9_2_NC_023579(1)	Entero_P1_NC_005856(1)	Pseudo_PAJU2_NC_011373(1)	Escher_pro147_NC_028896(1)	Pseudo_PPpW_3_NC_023006(1)
ERR2230947	ZZ_2fd9af2e96	3	44.4	incomplete	portal	contig00005,len=362997,cov=37.8,corr=0,spades=NODE_5_length_362997_cov_37.764589_pilon:287	44777	1	69	57	12	1	0	yes	22	Salmon_ST160_NC_014900	Salmon_SE1_NC_011802(18)	Entero_ST104_NC_005841(18)	Salmon_epsilon34_NC_011976(17)	Entero_UAB_Phi20_NC_031019(16)	Salmon_118970_sal4_NC_030919(14)	Salmon_g341c_NC_013059(14)	Salmon_ST64T_NC_004348(13)	Salmon_vB_SemP_Emek_NC_018275(11)	Salmon_SEN22_NC_028696(11)	Salmon_103203_sal5_NC_031946(8)	Entero_ES18_NC_006949(7)	Entero_P22_NC_002371(6)	Salmon_SPN9CC_NC_017985(6)	Shigel_Sf6_NC_005344(4)	Salmon_vB_SosS_Oslo_NC_018279(4)	Entero_Sf101_NC_027398(4)	Stx2_II_NC_004914(4)	Entero_lambda_NC_001416(3)	Escher_HK639_NC_016158(2)	Entero_mEp235_NC_019708(2)	Entero_HK022_NC_002166(2)	Entero_mEp234_NC_019715(2)	Stx2_c_1717_NC_011357(2)	Escher_HK75_NC_016160(2)	Entero_c_1_NC_019706(2)	Entero_933W_NC_000924(2)	Entero_SfI_NC_027339(2)	Entero_VT2_Sakai_NC_000902(2)	Entero_mEpX2_NC_019705(2)	Escher_NC_004913(2)	Bacter_APSE_2_NC_011551(1)	Entero_HK446_NC_019714(1)	Salmon_ST64B_NC_004313(1)
ERR2230947	ZZ_2fd9af2e96	4	39.6	intact	lysis,terminase,portal,protease,tail	contig00019,len=42758,cov=34.0,corr=0,spades=NODE_19_length_42758_cov_33.992242_pilon:1277	40964	0	50	42	8	1	0	no	11	Gifsy_2_NC_010393	Salmon_Fels_1_NC_010391(17)	Gifsy_1_NC_010392(15)	Entero_mEp460_NC_019716(13)	Entero_cdtI_NC_009514(12)	Entero_c_1_NC_019706(7)	Salmon_SEN34_NC_028699(6)	Entero_mEp213_NC_019720(5)	Entero_lambda_NC_001416(4)	Entero_mEp237_NC_019704(4)	Salmon_SPN3UB_NC_019545(4)	Entero_HK629_NC_019711(3)	Cronob_phiES15_NC_018454(3)	Entero_HK225_NC_019717(3)	Entero_HK630_NC_019723(3)	Entero_BP_4795_NC_004813(2)	Entero_phi80_NC_021190(2)	Salmon_SEN4_NC_029015(2)	Salmon_RE_2010_NC_019488(2)	Entero_933W_NC_000924(2)	Salmon_SEN5_NC_028701(2)	Entero_YYZ_2008_NC_011356(2)	Escher_HK639_NC_016158(1)	Entero_Tyrion_NC_031077(1)	Escher_D108_NC_013594(1)	Salmon_ST64B_NC_004313(1)	Bacill_SP_15_NC_031245(1)	Entero_Min27_NC_010237(1)	Klebsi_phiKO2_NC_005857(1)	Entero_Mu_NC_000929(1)	Pseudo_YuA_NC_010116(1)	Escher_TL_2011b_NC_019445(1)	Entero_mEpX1_NC_019709(1)	Vibrio_VP882_NC_009016(1)
ERR2230947	ZZ_2fd9af2e96	5	17.3	incomplete	terminase,tail	contig00020,len=34112,cov=34.8,corr=0,spades=NODE_20_length_34112_cov_34.793657_pilon:15906	33238	0	27	23	4	1	0	no	10	Gifsy_2_NC_010393	Gifsy_1_NC_010392(13)	Salmon_SPN3UB_NC_019545(13)	Salmon_SEN34_NC_028699(8)	Entero_mEp237_NC_019704(6)	Salmon_ST64B_NC_004313(2)	Salmon_Fels_1_NC_010391(2)	Entero_HK225_NC_019717(2)	Salmon_vB_SemP_Emek_NC_018275(2)	Salmon_118970_sal3_NC_031940(2)	Salmon_ST64T_NC_004348(2)	Burkho_Bcep22_NC_005262(1)	Lister_A118_NC_003216(1)	Gordon_Nymphadora_NC_031061(1)	Escher_Akfv33_NC_017969(1)	Shigel_SfIV_NC_022749(1)	Burkho_BcepC6B_NC_005887(1)	Pectob_My1_NC_018837(1)	Entero_DT57C_NC_027356(1)	Entero_mEpX1_NC_019709(1)	Entero_SfV_NC_003444(1)	Entero_phi80_NC_021190(1)	Pectob_ZF40_NC_019522(1)	Cronob_phiES15_NC_018454(1)	Burkho_Bcep43_NC_005342(1)	Stx2_c_1717_NC_011357(1)	Lister_A006_NC_009815(1)	Salmon_SSU5_NC_018843(1)	Burkho_Bcep781_NC_004333(1)	Salmon_SEN4_NC_029015(1)	Salmon_Spc35_NC_015269(1)	Shigel_POCJ13_NC_025434(1)	Pseudo_F116_NC_006552(1)	Salmon_SEN5_NC_028701(1)
ERR2230948	ZZ_f87cb4c84f	1	52.7	intact	integrase,head,lysis,lysin,terminase,capsid,tail,plate,transposase	contig00001,len=944440,cov=26.4,corr=0,spades=NODE_1_length_944440_cov_26.418571_pilon:267854	320582	2	67	58	9	1	0	yes	10	Salmon_118970_sal3_NC_031940	Salmon_ST64B_NC_004313(40)	Shigel_SfII_NC_021857(11)	Shigel_SfIV_NC_022749(9)	Entero_SfV_NC_003444(8)	Entero_SfI_NC_027339(8)	Entero_phiP27_NC_003356(5)	Entero_mEp460_NC_019716(5)	Salmon_SJ46_NC_031129(3)	Salmon_SP_004_NC_021774(2)	Salmon_vB_SemP_Emek_NC_018275(2)	Entero_cdtI_NC_009514(2)	Bacter_APSE_2_NC_011551(1)	Clostr_phiC2_NC_009231(1)	Lister_A118_NC_003216(1)	Gordon_Nymphadora_NC_031061(1)	Stx2_vB_EcoP_24B_NC_027984(1)	Entero_Mu_NC_000929(1)	Endosy_APSE_1_NC_000935(1)	Yersin_L_413C_NC_004745(1)	Entero_HK106_NC_019768(1)	Entero_mEp390_NC_019721(1)	Thermu_OH2_NC_021784(1)	Salmon_Fels_1_NC_010391(1)	Pectob_ZF40_NC_019522(1)	Entero_EFC_1_NC_025453(1)	Clostr_phiMMP02_NC_019421(1)	Entero_PsP3_NC_005340(1)	Lister_A006_NC_009815(1)	Salmon_SPN3UB_NC_019545(1)	Entero_HK633_NC_019719(1)	Salmon_SEN34_NC_028699(1)	Salmon_SEN1_NC_029003(1)	Entero_P1_NC_005856(1)
ERR2230948	ZZ_f87cb4c84f	2	42.9	intact	transposase,integrase,capsid,terminase,head,tail,lysis,plate	contig00002,len=679389,cov=28.4,corr=0,spades=NODE_2_length_679389_cov_28.445152_pilon:594034	637011	0	48	42	6	1	0	yes	8	Salmon_RE_2010_NC_019488	Salmon_Fels_2_NC_010463(33)	Erwini_ENT90_NC_019932(13)	Entero_PsP3_NC_005340(9)	Entero_186_NC_001317(8)	Salmon_SEN1_NC_029003(7)	Salmon_SP_004_NC_021774(5)	Burkho_KS14_NC_015273(4)	Burkho_KS5_NC_015265(4)	Ralsto_RSA1_NC_009382(3)	Salmon_SEN5_NC_028701(3)	Escher_pro483_NC_028943(3)	Salmon_ST64B_NC_004313(2)	Salmon_SEN4_NC_029015(2)	Pseudo_phiCTX_NC_003278(2)	Entero_fiAA91_ss_NC_022750(2)	Ralsto_RSY1_NC_025115(2)	Entero_P2_NC_001895(2)	Entero_JSE_NC_012740(1)	Entero_RB49_NC_005066(1)	Hypert_2_NC_014321(1)	Entero_WPhi_NC_005056(1)	Entero_Phi1_NC_009821(1)	Entero_GEC_3S_NC_025425(1)	Bacill_SPbeta_NC_001884(1)	Bacill_G_NC_023719(1)	Pseudo_YMC11/02/R656_NC_028657(1)	Erwini_vB_EamP_Frozen_NC_031062(1)	Burkho_KL3_NC_015266(1)	Erwini_Ea9_2_NC_023579(1)	Pseudo_PAJU2_NC_011373(1)	Entero_P1_NC_005856(1)	Escher_pro147_NC_028896(1)	Pseudo_PPpW_3_NC_023006(1)
ERR2230948	ZZ_f87cb4c84f	3	49.3	questionable	portal,transposase,tail	contig00003,len=548298,cov=28.0,corr=0,spades=NODE_3_length_548298_cov_27.958881_pilon:318608	367939	1	73	61	12	1	0	yes	25	Salmon_ST160_NC_014900	Entero_UAB_Phi20_NC_031019(18)	Salmon_SE1_NC_011802(17)	Entero_ST104_NC_005841(17)	Salmon_epsilon34_NC_011976(17)	Salmon_ST64T_NC_004348(14)	Salmon_118970_sal4_NC_030919(14)	Salmon_g341c_NC_013059(13)	Salmon_vB_SemP_Emek_NC_018275(13)	Salmon_SEN22_NC_028696(12)	Entero_ES18_NC_006949(8)	Salmon_103203_sal5_NC_031946(7)	Salmon_SPN9CC_NC_017985(7)	Entero_P22_NC_002371(5)	Salmon_vB_SosS_Oslo_NC_018279(4)	Shigel_Sf6_NC_005344(3)	Entero_mEp235_NC_019708(3)	Escher_HK75_NC_016160(3)	Entero_Sf101_NC_027398(3)	Stx2_II_NC_004914(3)	Entero_mEp234_NC_019715(2)	Escher_NC_004913(2)	Escher_HK639_NC_016158(2)	Shigel_SfIV_NC_022749(2)	Entero_HK022_NC_002166(2)	Entero_c_1_NC_019706(2)	Entero_933W_NC_000924(2)	Entero_mEpX2_NC_019705(2)	Salmon_ST64B_NC_004313(1)	Escher_PA2_NC_028449(1)	Entero_HK629_NC_019711(1)	Sodali_phiSG1_NC_007902(1)	Entero_HK542_NC_019769(1)	Salmon_SPN3UB_NC_019545(1)
ERR2230948	ZZ_f87cb4c84f	4	39.9	incomplete	integrase,tail,terminase	contig00006,len=261193,cov=24.8,corr=0,spades=NODE_6_length_261193_cov_24.814430_pilon:207652	247581	0	32	29	3	1	0	yes	10	Gifsy_2_NC_010393	Salmon_SPN3UB_NC_019545(17)	Gifsy_1_NC_010392(15)	Salmon_SEN34_NC_028699(10)	Entero_mEp237_NC_019704(8)	Salmon_Fels_1_NC_010391(3)	Entero_HK225_NC_019717(3)	Entero_YYZ_2008_NC_011356(3)	Salmon_ST64B_NC_004313(2)	Entero_phi80_NC_021190(2)	Entero_BP_4795_NC_004813(2)	Entero_phiP27_NC_003356(2)	Salmon_vB_SemP_Emek_NC_018275(2)	Salmon_118970_sal3_NC_031940(2)	Salmon_ST64T_NC_004348(2)	Burkho_Bcep22_NC_005262(1)	Lister_A118_NC_003216(1)	Gordon_Nymphadora_NC_031061(1)	Escher_Akfv33_NC_017969(1)	Pectob_My1_NC_018837(1)	Burkho_BcepC6B_NC_005887(1)	Shigel_SfIV_NC_022749(1)	Entero_DT57C_NC_027356(1)	Entero_mEpX1_NC_019709(1)	Entero_SfV_NC_003444(1)	Pectob_ZF40_NC_019522(1)	Burkho_Bcep43_NC_005342(1)	Cronob_phiES15_NC_018454(1)	Stx2_c_1717_NC_011357(1)	Lister_A006_NC_009815(1)	Burkho_Bcep781_NC_004333(1)	Salmon_SSU5_NC_018843(1)	Salmon_SEN4_NC_029015(1)	Salmon_Spc35_NC_015269(1)
ERR2230948	ZZ_f87cb4c84f	5	30.6	intact	tail,protease,portal,terminase,lysis	contig00017,len=46930,cov=25.4,corr=0,spades=NODE_17_length_46930_cov_25.433264_pilon:1815	32435	0	37	35	2	1	0	no	5	Gifsy_2_NC_010393	Salmon_Fels_1_NC_010391(17)	Gifsy_1_NC_010392(14)	Entero_mEp460_NC_019716(14)	Entero_cdtI_NC_009514(12)	Entero_c_1_NC_019706(7)	Entero_lambda_NC_001416(4)	Salmon_SEN34_NC_028699(4)	Entero_mEp213_NC_019720(4)	Entero_HK629_NC_019711(3)	Salmon_SPN3UB_NC_019545(3)	Entero_HK630_NC_019723(3)	Entero_BP_4795_NC_004813(2)	Cronob_phiES15_NC_018454(2)	Salmon_SEN4_NC_029015(2)	Salmon_RE_2010_NC_019488(2)	Salmon_SEN5_NC_028701(2)	Entero_YYZ_2008_NC_011356(2)	Escher_D108_NC_013594(1)	Salmon_ST64B_NC_004313(1)	Klebsi_phiKO2_NC_005857(1)	Entero_Mu_NC_000929(1)	Vibrio_VP882_NC_009016(1)	Pseudo_MD8_NC_031091(1)	Entero_vB_EcoM_VR25_NC_028925(1)	Stx2_c_1717_NC_011357(1)	Entero_mEp237_NC_019704(1)	Entero_HK225_NC_019717(1)	Entero_N15_NC_001901(1)	Salmon_118970_sal3_NC_031940(1)	Yersin_PY54_NC_005069(1)	Salmon_Fels_2_NC_010463(1)	Salmon_SJ46_NC_031129(1)	Escher_APCEc01_NC_029091(1)
ERR2230949	ZZ_ee78cc634b	1	52.7	intact	integrase,head,lysis,lysin,terminase,capsid,tail,plate,transposase	contig00001,len=904939,cov=12.0,corr=4,spades=NODE_1_length_904939_cov_11.980199_pilon:267834	320562	2	67	58	9	1	0	yes	10	Salmon_118970_sal3_NC_031940	Salmon_ST64B_NC_004313(40)	Shigel_SfII_NC_021857(11)	Shigel_SfIV_NC_022749(9)	Entero_SfV_NC_003444(8)	Entero_SfI_NC_027339(8)	Entero_phiP27_NC_003356(5)	Entero_mEp460_NC_019716(5)	Salmon_SJ46_NC_031129(3)	Salmon_SP_004_NC_021774(2)	Salmon_vB_SemP_Emek_NC_018275(2)	Entero_cdtI_NC_009514(2)	Bacter_APSE_2_NC_011551(1)	Clostr_phiC2_NC_009231(1)	Lister_A118_NC_003216(1)	Gordon_Nymphadora_NC_031061(1)	Stx2_vB_EcoP_24B_NC_027984(1)	Entero_Mu_NC_000929(1)	Endosy_APSE_1_NC_000935(1)	Yersin_L_413C_NC_004745(1)	Entero_HK106_NC_019768(1)	Entero_mEp390_NC_019721(1)	Thermu_OH2_NC_021784(1)	Salmon_Fels_1_NC_010391(1)	Pectob_ZF40_NC_019522(1)	Entero_EFC_1_NC_025453(1)	Clostr_phiMMP02_NC_019421(1)	Entero_PsP3_NC_005340(1)	Lister_A006_NC_009815(1)	Salmon_SPN3UB_NC_019545(1)	Entero_HK633_NC_019719(1)	Salmon_SEN34_NC_028699(1)	Salmon_SEN1_NC_029003(1)	Entero_P1_NC_005856(1)
ERR2230949	ZZ_ee78cc634b	2	42.9	intact	transposase,integrase,capsid,terminase,head,tail,lysis,plate	contig00002,len=679364,cov=16.4,corr=0,spades=NODE_2_length_679364_cov_16.435966_pilon:594029	637006	0	48	42	6	1	0	yes	8	Salmon_RE_2010_NC_019488	Salmon_Fels_2_NC_010463(33)	Erwini_ENT90_NC_019932(13)	Entero_PsP3_NC_005340(9)	Entero_186_NC_001317(8)	Salmon_SEN1_NC_029003(7)	Salmon_SP_004_NC_021774(5)	Burkho_KS14_NC_015273(4)	Burkho_KS5_NC_015265(4)	Ralsto_RSA1_NC_009382(3)	Salmon_SEN5_NC_028701(3)	Escher_pro483_NC_028943(3)	Salmon_ST64B_NC_004313(2)	Salmon_SEN4_NC_029015(2)	Pseudo_phiCTX_NC_003278(2)	Entero_fiAA91_ss_NC_022750(2)	Ralsto_RSY1_NC_025115(2)	Entero_P2_NC_001895(2)	Entero_JSE_NC_012740(1)	Entero_RB49_NC_005066(1)	Hypert_2_NC_014321(1)	Entero_WPhi_NC_005056(1)	Entero_Phi1_NC_009821(1)	Entero_GEC_3S_NC_025425(1)	Bacill_SPbeta_NC_001884(1)	Bacill_G_NC_023719(1)	Pseudo_YMC11/02/R656_NC_028657(1)	Erwini_vB_EamP_Frozen_NC_031062(1)	Burkho_KL3_NC_015266(1)	Erwini_Ea9_2_NC_023579(1)	Pseudo_PAJU2_NC_011373(1)	Entero_P1_NC_005856(1)	Escher_pro147_NC_028896(1)	Pseudo_PPpW_3_NC_023006(1)
ERR2230949	ZZ_ee78cc634b	3	44.2	incomplete	portal	contig00006,len=284890,cov=13.5,corr=0,spades=NODE_6_length_284890_cov_13.469064_pilon:240337	284604	1	66	57	9	1	0	yes	20	Salmon_ST160_NC_014900	Entero_UAB_Phi20_NC_031019(19)	Salmon_SE1_NC_011802(17)	Entero_ST104_NC_005841(17)	Salmon_epsilon34_NC_011976(17)	Salmon_118970_sal4_NC_030919(14)	Salmon_g341c_NC_013059(14)	Salmon_vB_SemP_Emek_NC_018275(13)	Salmon_ST64T_NC_004348(13)	Salmon_SEN22_NC_028696(12)	Salmon_103203_sal5_NC_031946(8)	Entero_ES18_NC_006949(7)	Salmon_SPN9CC_NC_017985(6)	Entero_P22_NC_002371(5)	Salmon_vB_SosS_Oslo_NC_018279(4)	Shigel_Sf6_NC_005344(3)	Entero_mEp235_NC_019708(3)	Entero_Sf101_NC_027398(3)	Stx2_II_NC_004914(3)	Escher_HK639_NC_016158(2)	Entero_HK022_NC_002166(2)	Entero_mEp234_NC_019715(2)	Escher_HK75_NC_016160(2)	Entero_c_1_NC_019706(2)	Entero_933W_NC_000924(2)	Entero_mEpX2_NC_019705(2)	Escher_NC_004913(2)	Bacter_APSE_2_NC_011551(1)	Entero_HK446_NC_019714(1)	Salmon_ST64B_NC_004313(1)	Escher_PA2_NC_028449(1)	Entero_Min27_NC_010237(1)	Klebsi_phiKO2_NC_005857(1)	Shigel_Ss_VASD_NC_028685(1)
ERR2230949	ZZ_ee78cc634b	4	39.6	intact	lysis,terminase,portal,protease,tail	contig00018,len=42758,cov=11.6,corr=0,spades=NODE_18_length_42758_cov_11.612745_pilon:1277	40964	0	50	42	8	1	0	no	11	Gifsy_2_NC_010393	Salmon_Fels_1_NC_010391(17)	Gifsy_1_NC_010392(15)	Entero_mEp460_NC_019716(13)	Entero_cdtI_NC_009514(12)	Entero_c_1_NC_019706(7)	Salmon_SEN34_NC_028699(6)	Entero_mEp213_NC_019720(5)	Entero_lambda_NC_001416(4)	Entero_mEp237_NC_019704(4)	Salmon_SPN3UB_NC_019545(4)	Entero_HK629_NC_019711(3)	Cronob_phiES15_NC_018454(3)	Entero_HK225_NC_019717(3)	Entero_HK630_NC_019723(3)	Entero_BP_4795_NC_004813(2)	Entero_phi80_NC_021190(2)	Salmon_SEN4_NC_029015(2)	Salmon_RE_2010_NC_019488(2)	Entero_933W_NC_000924(2)	Salmon_SEN5_NC_028701(2)	Entero_YYZ_2008_NC_011356(2)	Escher_HK639_NC_016158(1)	Entero_Tyrion_NC_031077(1)	Escher_D108_NC_013594(1)	Salmon_ST64B_NC_004313(1)	Bacill_SP_15_NC_031245(1)	Entero_Min27_NC_010237(1)	Klebsi_phiKO2_NC_005857(1)	Entero_Mu_NC_000929(1)	Pseudo_YuA_NC_010116(1)	Escher_TL_2011b_NC_019445(1)	Entero_mEpX1_NC_019709(1)	Vibrio_VP882_NC_009016(1)
ERR2230949	ZZ_ee78cc634b	5	17.3	incomplete	tail,terminase	contig00021,len=34625,cov=13.7,corr=0,spades=NODE_21_length_34625_cov_13.690682_pilon:875	18207	0	29	24	5	1	0	no	10	Salmon_SPN3UB_NC_019545	Gifsy_2_NC_010393(13)	Gifsy_1_NC_010392(12)	Salmon_SEN34_NC_028699(9)	Entero_mEp237_NC_019704(7)	Salmon_ST64B_NC_004313(2)	Salmon_Fels_1_NC_010391(2)	Entero_HK225_NC_019717(2)	Salmon_vB_SemP_Emek_NC_018275(2)	Salmon_118970_sal3_NC_031940(2)	Salmon_ST64T_NC_004348(2)	Burkho_Bcep22_NC_005262(1)	Lister_A118_NC_003216(1)	Gordon_Nymphadora_NC_031061(1)	Escher_Akfv33_NC_017969(1)	Pectob_My1_NC_018837(1)	Burkho_BcepC6B_NC_005887(1)	Shigel_SfIV_NC_022749(1)	Entero_DT57C_NC_027356(1)	Entero_mEpX1_NC_019709(1)	Entero_SfV_NC_003444(1)	Entero_phi80_NC_021190(1)	Pectob_ZF40_NC_019522(1)	Burkho_Bcep43_NC_005342(1)	Cronob_phiES15_NC_018454(1)	Stx2_c_1717_NC_011357(1)	Lister_A006_NC_009815(1)	Burkho_Bcep781_NC_004333(1)	Salmon_SSU5_NC_018843(1)	Salmon_SEN4_NC_029015(1)	Salmon_Spc35_NC_015269(1)	Shigel_POCJ13_NC_025434(1)	Pseudo_F116_NC_006552(1)	Salmon_SEN5_NC_028701(1)
ERR2230950	ZZ_4a884f65ca	1	63	intact	transposase,tail,plate,capsid,head,terminase,lysin,lysis,integrase	contig00001,len=1061853,cov=34.0,corr=0,spades=NODE_1_length_1061853_cov_33.993423_pilon:733852	796895	2	64	56	8	1	0	yes	9	Salmon_118970_sal3_NC_031940	Salmon_ST64B_NC_004313(40)	Shigel_SfII_NC_021857(12)	Shigel_SfIV_NC_022749(9)	Entero_SfV_NC_003444(8)	Entero_SfI_NC_027339(8)	Entero_phiP27_NC_003356(5)	Entero_mEp460_NC_019716(5)	Salmon_SJ46_NC_031129(3)	Salmon_vB_SemP_Emek_NC_018275(2)	Entero_cdtI_NC_009514(2)	Bacter_APSE_2_NC_011551(1)	Clostr_phiC2_NC_009231(1)	Lister_A118_NC_003216(1)	Gordon_Nymphadora_NC_031061(1)	Stx2_vB_EcoP_24B_NC_027984(1)	Salmon_SP_004_NC_021774(1)	Entero_Mu_NC_000929(1)	Endosy_APSE_1_NC_000935(1)	Entero_HK106_NC_019768(1)	Entero_mEp390_NC_019721(1)	Thermu_OH2_NC_021784(1)	Salmon_Fels_1_NC_010391(1)	Pectob_ZF40_NC_019522(1)	Entero_EFC_1_NC_025453(1)	Clostr_phiMMP02_NC_019421(1)	Lister_A006_NC_009815(1)	Salmon_SPN3UB_NC_019545(1)	Entero_HK633_NC_019719(1)	Salmon_SEN34_NC_028699(1)	Entero_P1_NC_005856(1)	Salmon_g341c_NC_013059(1)	Entero_933W_NC_000924(1)	Clostr_phiMMP03_NC_028959(1)
ERR2230950	ZZ_4a884f65ca	2	42.9	intact	tail,plate,lysis,head,terminase,capsid,integrase,transposase	contig00002,len=679305,cov=38.0,corr=0,spades=NODE_2_length_679305_cov_37.974440_pilon:42354	85333	0	52	43	9	1	0	yes	8	Salmon_RE_2010_NC_019488	Salmon_Fels_2_NC_010463(34)	Erwini_ENT90_NC_019932(13)	Entero_PsP3_NC_005340(10)	Entero_186_NC_001317(9)	Salmon_SEN1_NC_029003(7)	Salmon_SP_004_NC_021774(5)	Burkho_KS14_NC_015273(4)	Burkho_KS5_NC_015265(4)	Escher_pro483_NC_028943(4)	Ralsto_RSA1_NC_009382(3)	Salmon_SEN5_NC_028701(3)	Salmon_ST64B_NC_004313(2)	Pseudo_phiCTX_NC_003278(2)	Salmon_SEN4_NC_029015(2)	Entero_fiAA91_ss_NC_022750(2)	Ralsto_RSY1_NC_025115(2)	Entero_P2_NC_001895(2)	Entero_JSE_NC_012740(1)	Hypert_2_NC_014321(1)	Entero_RB49_NC_005066(1)	Entero_WPhi_NC_005056(1)	Entero_Phi1_NC_009821(1)	Entero_GEC_3S_NC_025425(1)	Bacill_SPbeta_NC_001884(1)	Bacill_G_NC_023719(1)	Pseudo_YMC11/02/R656_NC_028657(1)	Erwini_vB_EamP_Frozen_NC_031062(1)	Burkho_KL3_NC_015266(1)	Erwini_Ea9_2_NC_023579(1)	Entero_P1_NC_005856(1)	Pseudo_PAJU2_NC_011373(1)	Escher_pro147_NC_028896(1)	Pseudo_PPpW_3_NC_023006(1)
ERR2230950	ZZ_4a884f65ca	3	44.2	incomplete	portal	contig00006,len=362997,cov=42.1,corr=0,spades=NODE_6_length_362997_cov_42.130579_pilon:318444	362711	1	66	57	9	1	0	yes	20	Salmon_ST160_NC_014900	Entero_UAB_Phi20_NC_031019(19)	Salmon_SE1_NC_011802(17)	Entero_ST104_NC_005841(17)	Salmon_epsilon34_NC_011976(17)	Salmon_118970_sal4_NC_030919(14)	Salmon_g341c_NC_013059(14)	Salmon_vB_SemP_Emek_NC_018275(13)	Salmon_ST64T_NC_004348(13)	Salmon_SEN22_NC_028696(12)	Salmon_103203_sal5_NC_031946(8)	Entero_ES18_NC_006949(7)	Salmon_SPN9CC_NC_017985(6)	Entero_P22_NC_002371(5)	Salmon_vB_SosS_Oslo_NC_018279(4)	Shigel_Sf6_NC_005344(3)	Entero_mEp235_NC_019708(3)	Entero_Sf101_NC_027398(3)	Stx2_II_NC_004914(3)	Escher_HK639_NC_016158(2)	Entero_HK022_NC_002166(2)	Entero_mEp234_NC_019715(2)	Escher_HK75_NC_016160(2)	Entero_c_1_NC_019706(2)	Entero_933W_NC_000924(2)	Entero_mEpX2_NC_019705(2)	Escher_NC_004913(2)	Bacter_APSE_2_NC_011551(1)	Entero_HK446_NC_019714(1)	Salmon_ST64B_NC_004313(1)	Escher_PA2_NC_028449(1)	Entero_Min27_NC_010237(1)	Klebsi_phiKO2_NC_005857(1)	Shigel_Ss_VASD_NC_028685(1)
ERR2230950	ZZ_4a884f65ca	4	39.6	intact	lysis,terminase,portal,protease,tail	contig00016,len=42758,cov=36.5,corr=0,spades=NODE_16_length_42758_cov_36.497902_pilon:1277	40964	0	50	42	8	1	0	no	11	Gifsy_2_NC_010393	Salmon_Fels_1_NC_010391(17)	Gifsy_1_NC_010392(15)	Entero_mEp460_NC_019716(13)	Entero_cdtI_NC_009514(12)	Entero_c_1_NC_019706(7)	Salmon_SEN34_NC_028699(6)	Entero_mEp213_NC_019720(5)	Entero_lambda_NC_001416(4)	Entero_mEp237_NC_019704(4)	Salmon_SPN3UB_NC_019545(4)	Entero_HK629_NC_019711(3)	Cronob_phiES15_NC_018454(3)	Entero_HK225_NC_019717(3)	Entero_HK630_NC_019723(3)	Entero_BP_4795_NC_004813(2)	Entero_phi80_NC_021190(2)	Salmon_SEN4_NC_029015(2)	Salmon_RE_2010_NC_019488(2)	Entero_933W_NC_000924(2)	Salmon_SEN5_NC_028701(2)	Entero_YYZ_2008_NC_011356(2)	Escher_HK639_NC_016158(1)	Entero_Tyrion_NC_031077(1)	Escher_D108_NC_013594(1)	Salmon_ST64B_NC_004313(1)	Bacill_SP_15_NC_031245(1)	Entero_Min27_NC_010237(1)	Klebsi_phiKO2_NC_005857(1)	Entero_Mu_NC_000929(1)	Pseudo_YuA_NC_010116(1)	Escher_TL_2011b_NC_019445(1)	Entero_mEpX1_NC_019709(1)	Vibrio_VP882_NC_009016(1)
ERR2230950	ZZ_4a884f65ca	5	17.3	incomplete	terminase,tail	contig00017,len=34112,cov=38.8,corr=0,spades=NODE_17_length_34112_cov_38.773934_pilon:15906	33238	0	27	23	4	1	0	no	10	Gifsy_2_NC_010393	Gifsy_1_NC_010392(13)	Salmon_SPN3UB_NC_019545(13)	Salmon_SEN34_NC_028699(8)	Entero_mEp237_NC_019704(6)	Salmon_ST64B_NC_004313(2)	Salmon_Fels_1_NC_010391(2)	Entero_HK225_NC_019717(2)	Salmon_vB_SemP_Emek_NC_018275(2)	Salmon_118970_sal3_NC_031940(2)	Salmon_ST64T_NC_004348(2)	Burkho_Bcep22_NC_005262(1)	Lister_A118_NC_003216(1)	Gordon_Nymphadora_NC_031061(1)	Escher_Akfv33_NC_017969(1)	Shigel_SfIV_NC_022749(1)	Burkho_BcepC6B_NC_005887(1)	Pectob_My1_NC_018837(1)	Entero_DT57C_NC_027356(1)	Entero_mEpX1_NC_019709(1)	Entero_SfV_NC_003444(1)	Entero_phi80_NC_021190(1)	Pectob_ZF40_NC_019522(1)	Cronob_phiES15_NC_018454(1)	Burkho_Bcep43_NC_005342(1)	Stx2_c_1717_NC_011357(1)	Lister_A006_NC_009815(1)	Salmon_SSU5_NC_018843(1)	Burkho_Bcep781_NC_004333(1)	Salmon_SEN4_NC_029015(1)	Salmon_Spc35_NC_015269(1)	Shigel_POCJ13_NC_025434(1)	Pseudo_F116_NC_006552(1)	Salmon_SEN5_NC_028701(1)
ERR2230951	ZZ_02c12f02b1	1	63	intact	transposase,tail,plate,capsid,head,terminase,lysin,lysis,integrase	contig00001,len=1064104,cov=18.9,corr=0,spades=NODE_1_length_1064104_cov_18.930634_pilon:733994	797038	2	64	56	8	1	0	yes	9	Salmon_118970_sal3_NC_031940	Salmon_ST64B_NC_004313(40)	Shigel_SfII_NC_021857(12)	Shigel_SfIV_NC_022749(9)	Entero_SfV_NC_003444(8)	Entero_SfI_NC_027339(8)	Entero_phiP27_NC_003356(5)	Entero_mEp460_NC_019716(5)	Salmon_SJ46_NC_031129(3)	Salmon_vB_SemP_Emek_NC_018275(2)	Entero_cdtI_NC_009514(2)	Bacter_APSE_2_NC_011551(1)	Clostr_phiC2_NC_009231(1)	Lister_A118_NC_003216(1)	Gordon_Nymphadora_NC_031061(1)	Stx2_vB_EcoP_24B_NC_027984(1)	Salmon_SP_004_NC_021774(1)	Entero_Mu_NC_000929(1)	Endosy_APSE_1_NC_000935(1)	Entero_HK106_NC_019768(1)	Entero_mEp390_NC_019721(1)	Thermu_OH2_NC_021784(1)	Salmon_Fels_1_NC_010391(1)	Pectob_ZF40_NC_019522(1)	Entero_EFC_1_NC_025453(1)	Clostr_phiMMP02_NC_019421(1)	Lister_A006_NC_009815(1)	Salmon_SPN3UB_NC_019545(1)	Entero_HK633_NC_019719(1)	Salmon_SEN34_NC_028699(1)	Entero_P1_NC_005856(1)	Salmon_g341c_NC_013059(1)	Entero_933W_NC_000924(1)	Clostr_phiMMP03_NC_028959(1)
ERR2230951	ZZ_02c12f02b1	2	42.9	intact	tail,plate,lysis,head,terminase,capsid,integrase,transposase	contig00002,len=679454,cov=23.1,corr=0,spades=NODE_2_length_679454_cov_23.081920_pilon:42348	85330	0	52	43	9	1	0	yes	8	Salmon_RE_2010_NC_019488	Salmon_Fels_2_NC_010463(34)	Erwini_ENT90_NC_019932(13)	Entero_PsP3_NC_005340(10)	Entero_186_NC_001317(9)	Salmon_SEN1_NC_029003(7)	Salmon_SP_004_NC_021774(5)	Burkho_KS14_NC_015273(4)	Burkho_KS5_NC_015265(4)	Escher_pro483_NC_028943(4)	Ralsto_RSA1_NC_009382(3)	Salmon_SEN5_NC_028701(3)	Salmon_ST64B_NC_004313(2)	Pseudo_phiCTX_NC_003278(2)	Salmon_SEN4_NC_029015(2)	Entero_fiAA91_ss_NC_022750(2)	Ralsto_RSY1_NC_025115(2)	Entero_P2_NC_001895(2)	Entero_JSE_NC_012740(1)	Hypert_2_NC_014321(1)	Entero_RB49_NC_005066(1)	Entero_WPhi_NC_005056(1)	Entero_Phi1_NC_009821(1)	Entero_GEC_3S_NC_025425(1)	Bacill_SPbeta_NC_001884(1)	Bacill_G_NC_023719(1)	Pseudo_YMC11/02/R656_NC_028657(1)	Erwini_vB_EamP_Frozen_NC_031062(1)	Burkho_KL3_NC_015266(1)	Erwini_Ea9_2_NC_023579(1)	Entero_P1_NC_005856(1)	Pseudo_PAJU2_NC_011373(1)	Escher_pro147_NC_028896(1)	Pseudo_PPpW_3_NC_023006(1)
ERR2230951	ZZ_02c12f02b1	3	49.3	questionable	portal,transposase,tail	contig00003,len=560195,cov=21.3,corr=3,spades=NODE_3_length_560195_cov_21.277687_pilon:318590	367922	1	73	61	12	1	0	yes	25	Salmon_ST160_NC_014900	Entero_UAB_Phi20_NC_031019(18)	Salmon_SE1_NC_011802(17)	Entero_ST104_NC_005841(17)	Salmon_epsilon34_NC_011976(17)	Salmon_ST64T_NC_004348(14)	Salmon_118970_sal4_NC_030919(14)	Salmon_g341c_NC_013059(13)	Salmon_vB_SemP_Emek_NC_018275(13)	Salmon_SEN22_NC_028696(12)	Entero_ES18_NC_006949(8)	Salmon_103203_sal5_NC_031946(7)	Salmon_SPN9CC_NC_017985(7)	Entero_P22_NC_002371(5)	Salmon_vB_SosS_Oslo_NC_018279(4)	Shigel_Sf6_NC_005344(3)	Entero_mEp235_NC_019708(3)	Escher_HK75_NC_016160(3)	Entero_Sf101_NC_027398(3)	Stx2_II_NC_004914(3)	Entero_mEp234_NC_019715(2)	Escher_NC_004913(2)	Escher_HK639_NC_016158(2)	Shigel_SfIV_NC_022749(2)	Entero_HK022_NC_002166(2)	Entero_c_1_NC_019706(2)	Entero_933W_NC_000924(2)	Entero_mEpX2_NC_019705(2)	Salmon_ST64B_NC_004313(1)	Escher_PA2_NC_028449(1)	Entero_HK629_NC_019711(1)	Sodali_phiSG1_NC_007902(1)	Entero_HK542_NC_019769(1)	Salmon_SPN3UB_NC_019545(1)
ERR2230951	ZZ_02c12f02b1	5	8.4	incomplete	plate,tail,transposase	contig00006,len=267689,cov=19.4,corr=5,spades=NODE_6_length_267689_cov_19.437422_pilon:30165	38585	0	11	8	3	1	0	no	6	Gifsy_2_NC_010393	Salmon_RE_2010_NC_019488(2)	Salmon_SEN5_NC_028701(2)	Gifsy_1_NC_010392(2)	Pseudo_F116_NC_006552(1)	Vibrio_vB_VchM_138_NC_019518(1)	Stenot_S1_NC_011589(1)	Vibrio_CP_T1_NC_019457(1)	Entero_mEp390_NC_019721(1)	Entero_phi80_NC_021190(1)	Stenot_Smp131_NC_023588(1)	Salmon_Fels_1_NC_010391(1)	Entero_HK140_NC_019710(1)	Salmon_Fels_2_NC_010463(1)	Bacill_SPbeta_NC_001884(1)	Stx2_c_1717_NC_011357(1)	Salmon_SJ46_NC_031129(1)	Entero_mEp237_NC_019704(1)	Salmon_SEN4_NC_029015(1)	Entero_phiP27_NC_003356(1)	Entero_HK225_NC_019717(1)
ERR2230951	ZZ_02c12f02b1	4	17.3	incomplete	tail,terminase	contig00006,len=267689,cov=19.4,corr=5,spades=NODE_6_length_267689_cov_19.437422_pilon:869	18201	0	29	24	5	1	0	no	10	Salmon_SPN3UB_NC_019545	Gifsy_2_NC_010393(13)	Gifsy_1_NC_010392(12)	Salmon_SEN34_NC_028699(9)	Entero_mEp237_NC_019704(7)	Salmon_ST64B_NC_004313(2)	Salmon_Fels_1_NC_010391(2)	Entero_HK225_NC_019717(2)	Salmon_vB_SemP_Emek_NC_018275(2)	Salmon_118970_sal3_NC_031940(2)	Salmon_ST64T_NC_004348(2)	Burkho_Bcep22_NC_005262(1)	Lister_A118_NC_003216(1)	Gordon_Nymphadora_NC_031061(1)	Escher_Akfv33_NC_017969(1)	Pectob_My1_NC_018837(1)	Burkho_BcepC6B_NC_005887(1)	Shigel_SfIV_NC_022749(1)	Entero_DT57C_NC_027356(1)	Entero_mEpX1_NC_019709(1)	Entero_SfV_NC_003444(1)	Entero_phi80_NC_021190(1)	Pectob_ZF40_NC_019522(1)	Burkho_Bcep43_NC_005342(1)	Cronob_phiES15_NC_018454(1)	Stx2_c_1717_NC_011357(1)	Lister_A006_NC_009815(1)	Burkho_Bcep781_NC_004333(1)	Salmon_SSU5_NC_018843(1)	Salmon_SEN4_NC_029015(1)	Salmon_Spc35_NC_015269(1)	Shigel_POCJ13_NC_025434(1)	Pseudo_F116_NC_006552(1)	Salmon_SEN5_NC_028701(1)
ERR2230951	ZZ_02c12f02b1	6	30.6	intact	tail,protease,portal,terminase,lysis	contig00017,len=42746,cov=20.0,corr=0,spades=NODE_17_length_42746_cov_19.959120_pilon:1789	32409	0	37	35	2	1	0	no	5	Gifsy_2_NC_010393	Salmon_Fels_1_NC_010391(17)	Gifsy_1_NC_010392(14)	Entero_mEp460_NC_019716(14)	Entero_cdtI_NC_009514(12)	Entero_c_1_NC_019706(7)	Entero_lambda_NC_001416(4)	Salmon_SEN34_NC_028699(4)	Entero_mEp213_NC_019720(4)	Entero_HK629_NC_019711(3)	Salmon_SPN3UB_NC_019545(3)	Entero_HK630_NC_019723(3)	Entero_BP_4795_NC_004813(2)	Cronob_phiES15_NC_018454(2)	Salmon_SEN4_NC_029015(2)	Salmon_RE_2010_NC_019488(2)	Salmon_SEN5_NC_028701(2)	Entero_YYZ_2008_NC_011356(2)	Escher_D108_NC_013594(1)	Salmon_ST64B_NC_004313(1)	Klebsi_phiKO2_NC_005857(1)	Entero_Mu_NC_000929(1)	Vibrio_VP882_NC_009016(1)	Pseudo_MD8_NC_031091(1)	Entero_vB_EcoM_VR25_NC_028925(1)	Stx2_c_1717_NC_011357(1)	Entero_mEp237_NC_019704(1)	Entero_HK225_NC_019717(1)	Entero_N15_NC_001901(1)	Salmon_118970_sal3_NC_031940(1)	Yersin_PY54_NC_005069(1)	Salmon_Fels_2_NC_010463(1)	Salmon_SJ46_NC_031129(1)	Escher_APCEc01_NC_029091(1)
ERR2230952	ZZ_c4a60f382f	1	62.7	intact	transposase,tail,plate,capsid,head,terminase,lysin,lysis,integrase	contig00001,len=947193,cov=24.9,corr=0,spades=NODE_1_length_947193_cov_24.859252_pilon:619429	682214	2	64	56	8	1	0	yes	9	Salmon_118970_sal3_NC_031940	Salmon_ST64B_NC_004313(40)	Shigel_SfII_NC_021857(12)	Shigel_SfIV_NC_022749(9)	Entero_SfV_NC_003444(8)	Entero_SfI_NC_027339(8)	Entero_phiP27_NC_003356(5)	Entero_mEp460_NC_019716(5)	Salmon_SJ46_NC_031129(3)	Salmon_vB_SemP_Emek_NC_018275(2)	Entero_cdtI_NC_009514(2)	Bacter_APSE_2_NC_011551(1)	Clostr_phiC2_NC_009231(1)	Lister_A118_NC_003216(1)	Gordon_Nymphadora_NC_031061(1)	Stx2_vB_EcoP_24B_NC_027984(1)	Salmon_SP_004_NC_021774(1)	Entero_Mu_NC_000929(1)	Endosy_APSE_1_NC_000935(1)	Entero_HK106_NC_019768(1)	Entero_mEp390_NC_019721(1)	Thermu_OH2_NC_021784(1)	Salmon_Fels_1_NC_010391(1)	Pectob_ZF40_NC_019522(1)	Entero_EFC_1_NC_025453(1)	Clostr_phiMMP02_NC_019421(1)	Lister_A006_NC_009815(1)	Salmon_SPN3UB_NC_019545(1)	Entero_HK633_NC_019719(1)	Salmon_SEN34_NC_028699(1)	Entero_P1_NC_005856(1)	Salmon_g341c_NC_013059(1)	Entero_933W_NC_000924(1)	Clostr_phiMMP03_NC_028959(1)
ERR2230952	ZZ_c4a60f382f	2	42.9	intact	tail,plate,lysis,head,terminase,capsid,integrase,transposase	contig00002,len=679392,cov=26.7,corr=0,spades=NODE_2_length_679392_cov_26.708013_pilon:42374	85356	0	52	43	9	1	0	yes	8	Salmon_RE_2010_NC_019488	Salmon_Fels_2_NC_010463(34)	Erwini_ENT90_NC_019932(13)	Entero_PsP3_NC_005340(10)	Entero_186_NC_001317(9)	Salmon_SEN1_NC_029003(7)	Salmon_SP_004_NC_021774(5)	Burkho_KS14_NC_015273(4)	Burkho_KS5_NC_015265(4)	Escher_pro483_NC_028943(4)	Ralsto_RSA1_NC_009382(3)	Salmon_SEN5_NC_028701(3)	Salmon_ST64B_NC_004313(2)	Pseudo_phiCTX_NC_003278(2)	Salmon_SEN4_NC_029015(2)	Entero_fiAA91_ss_NC_022750(2)	Ralsto_RSY1_NC_025115(2)	Entero_P2_NC_001895(2)	Entero_JSE_NC_012740(1)	Hypert_2_NC_014321(1)	Entero_RB49_NC_005066(1)	Entero_WPhi_NC_005056(1)	Entero_Phi1_NC_009821(1)	Entero_GEC_3S_NC_025425(1)	Bacill_SPbeta_NC_001884(1)	Bacill_G_NC_023719(1)	Pseudo_YMC11/02/R656_NC_028657(1)	Erwini_vB_EamP_Frozen_NC_031062(1)	Burkho_KL3_NC_015266(1)	Erwini_Ea9_2_NC_023579(1)	Entero_P1_NC_005856(1)	Pseudo_PAJU2_NC_011373(1)	Escher_pro147_NC_028896(1)	Pseudo_PPpW_3_NC_023006(1)
ERR2230952	ZZ_c4a60f382f	3	49.3	questionable	portal,transposase,tail	contig00003,len=560313,cov=26.5,corr=0,spades=NODE_3_length_560313_cov_26.502087_pilon:318624	367956	1	73	61	12	1	0	yes	25	Salmon_ST160_NC_014900	Salmon_SE1_NC_011802(18)	Entero_UAB_Phi20_NC_031019(18)	Entero_ST104_NC_005841(17)	Salmon_epsilon34_NC_011976(16)	Salmon_ST64T_NC_004348(14)	Salmon_118970_sal4_NC_030919(14)	Salmon_g341c_NC_013059(13)	Salmon_vB_SemP_Emek_NC_018275(13)	Salmon_SEN22_NC_028696(12)	Entero_ES18_NC_006949(8)	Salmon_103203_sal5_NC_031946(7)	Salmon_SPN9CC_NC_017985(7)	Entero_P22_NC_002371(5)	Salmon_vB_SosS_Oslo_NC_018279(4)	Shigel_Sf6_NC_005344(3)	Entero_mEp235_NC_019708(3)	Escher_HK75_NC_016160(3)	Entero_Sf101_NC_027398(3)	Stx2_II_NC_004914(3)	Entero_mEp234_NC_019715(2)	Escher_NC_004913(2)	Escher_HK639_NC_016158(2)	Shigel_SfIV_NC_022749(2)	Entero_HK022_NC_002166(2)	Entero_c_1_NC_019706(2)	Entero_933W_NC_000924(2)	Entero_mEpX2_NC_019705(2)	Salmon_ST64B_NC_004313(1)	Escher_PA2_NC_028449(1)	Entero_HK629_NC_019711(1)	Sodali_phiSG1_NC_007902(1)	Entero_HK542_NC_019769(1)	Salmon_SPN3UB_NC_019545(1)
ERR2230952	ZZ_c4a60f382f	4	39.9	incomplete	integrase,tail,terminase	contig00007,len=261098,cov=22.3,corr=0,spades=NODE_7_length_261098_cov_22.331135_pilon:207557	247486	0	32	29	3	1	0	yes	10	Gifsy_2_NC_010393	Salmon_SPN3UB_NC_019545(17)	Gifsy_1_NC_010392(15)	Salmon_SEN34_NC_028699(10)	Entero_mEp237_NC_019704(8)	Salmon_Fels_1_NC_010391(3)	Entero_HK225_NC_019717(3)	Entero_YYZ_2008_NC_011356(3)	Salmon_ST64B_NC_004313(2)	Entero_phi80_NC_021190(2)	Entero_BP_4795_NC_004813(2)	Entero_phiP27_NC_003356(2)	Salmon_vB_SemP_Emek_NC_018275(2)	Salmon_118970_sal3_NC_031940(2)	Salmon_ST64T_NC_004348(2)	Burkho_Bcep22_NC_005262(1)	Lister_A118_NC_003216(1)	Gordon_Nymphadora_NC_031061(1)	Escher_Akfv33_NC_017969(1)	Pectob_My1_NC_018837(1)	Burkho_BcepC6B_NC_005887(1)	Shigel_SfIV_NC_022749(1)	Entero_DT57C_NC_027356(1)	Entero_mEpX1_NC_019709(1)	Entero_SfV_NC_003444(1)	Pectob_ZF40_NC_019522(1)	Burkho_Bcep43_NC_005342(1)	Cronob_phiES15_NC_018454(1)	Stx2_c_1717_NC_011357(1)	Lister_A006_NC_009815(1)	Burkho_Bcep781_NC_004333(1)	Salmon_SSU5_NC_018843(1)	Salmon_SEN4_NC_029015(1)	Salmon_Spc35_NC_015269(1)
ERR2230952	ZZ_c4a60f382f	5	30.6	intact	tail,protease,portal,terminase,lysis	contig00017,len=46930,cov=25.1,corr=0,spades=NODE_17_length_46930_cov_25.071851_pilon:1815	32435	0	37	35	2	1	0	no	5	Gifsy_2_NC_010393	Salmon_Fels_1_NC_010391(17)	Gifsy_1_NC_010392(14)	Entero_mEp460_NC_019716(14)	Entero_cdtI_NC_009514(12)	Entero_c_1_NC_019706(7)	Entero_lambda_NC_001416(4)	Salmon_SEN34_NC_028699(4)	Entero_mEp213_NC_019720(4)	Entero_HK629_NC_019711(3)	Salmon_SPN3UB_NC_019545(3)	Entero_HK630_NC_019723(3)	Entero_BP_4795_NC_004813(2)	Cronob_phiES15_NC_018454(2)	Salmon_SEN4_NC_029015(2)	Salmon_RE_2010_NC_019488(2)	Salmon_SEN5_NC_028701(2)	Entero_YYZ_2008_NC_011356(2)	Escher_D108_NC_013594(1)	Salmon_ST64B_NC_004313(1)	Klebsi_phiKO2_NC_005857(1)	Entero_Mu_NC_000929(1)	Vibrio_VP882_NC_009016(1)	Pseudo_MD8_NC_031091(1)	Entero_vB_EcoM_VR25_NC_028925(1)	Stx2_c_1717_NC_011357(1)	Entero_mEp237_NC_019704(1)	Entero_HK225_NC_019717(1)	Entero_N15_NC_001901(1)	Salmon_118970_sal3_NC_031940(1)	Yersin_PY54_NC_005069(1)	Salmon_Fels_2_NC_010463(1)	Salmon_SJ46_NC_031129(1)	Escher_APCEc01_NC_029091(1)
ERR2230953	ZZ_f82433dc9a	1	63	intact	transposase,tail,plate,capsid,head,terminase,lysin,lysis,integrase	contig00001,len=1062149,cov=26.8,corr=1,spades=NODE_1_length_1062149_cov_26.796389_pilon:734146	797190	2	64	56	8	1	0	yes	9	Salmon_118970_sal3_NC_031940	Salmon_ST64B_NC_004313(40)	Shigel_SfII_NC_021857(12)	Shigel_SfIV_NC_022749(9)	Entero_SfV_NC_003444(8)	Entero_SfI_NC_027339(8)	Entero_phiP27_NC_003356(5)	Entero_mEp460_NC_019716(5)	Salmon_SJ46_NC_031129(3)	Salmon_vB_SemP_Emek_NC_018275(2)	Entero_cdtI_NC_009514(2)	Bacter_APSE_2_NC_011551(1)	Clostr_phiC2_NC_009231(1)	Lister_A118_NC_003216(1)	Gordon_Nymphadora_NC_031061(1)	Stx2_vB_EcoP_24B_NC_027984(1)	Salmon_SP_004_NC_021774(1)	Entero_Mu_NC_000929(1)	Endosy_APSE_1_NC_000935(1)	Entero_HK106_NC_019768(1)	Entero_mEp390_NC_019721(1)	Thermu_OH2_NC_021784(1)	Salmon_Fels_1_NC_010391(1)	Pectob_ZF40_NC_019522(1)	Entero_EFC_1_NC_025453(1)	Clostr_phiMMP02_NC_019421(1)	Lister_A006_NC_009815(1)	Salmon_SPN3UB_NC_019545(1)	Entero_HK633_NC_019719(1)	Salmon_SEN34_NC_028699(1)	Entero_P1_NC_005856(1)	Salmon_g341c_NC_013059(1)	Entero_933W_NC_000924(1)	Clostr_phiMMP03_NC_028959(1)
ERR2230953	ZZ_f82433dc9a	2	42.9	intact	tail,plate,lysis,head,terminase,capsid,integrase,transposase	contig00002,len=679512,cov=38.5,corr=0,spades=NODE_2_length_679512_cov_38.507512_pilon:42354	85336	0	52	43	9	1	0	yes	8	Salmon_RE_2010_NC_019488	Salmon_Fels_2_NC_010463(34)	Erwini_ENT90_NC_019932(13)	Entero_PsP3_NC_005340(10)	Entero_186_NC_001317(9)	Salmon_SEN1_NC_029003(7)	Salmon_SP_004_NC_021774(5)	Burkho_KS14_NC_015273(4)	Burkho_KS5_NC_015265(4)	Escher_pro483_NC_028943(4)	Ralsto_RSA1_NC_009382(3)	Salmon_SEN5_NC_028701(3)	Salmon_ST64B_NC_004313(2)	Pseudo_phiCTX_NC_003278(2)	Salmon_SEN4_NC_029015(2)	Entero_fiAA91_ss_NC_022750(2)	Ralsto_RSY1_NC_025115(2)	Entero_P2_NC_001895(2)	Entero_JSE_NC_012740(1)	Hypert_2_NC_014321(1)	Entero_RB49_NC_005066(1)	Entero_WPhi_NC_005056(1)	Entero_Phi1_NC_009821(1)	Entero_GEC_3S_NC_025425(1)	Bacill_SPbeta_NC_001884(1)	Bacill_G_NC_023719(1)	Pseudo_YMC11/02/R656_NC_028657(1)	Erwini_vB_EamP_Frozen_NC_031062(1)	Burkho_KL3_NC_015266(1)	Erwini_Ea9_2_NC_023579(1)	Entero_P1_NC_005856(1)	Pseudo_PAJU2_NC_011373(1)	Escher_pro147_NC_028896(1)	Pseudo_PPpW_3_NC_023006(1)
ERR2230953	ZZ_f82433dc9a	3	44.2	incomplete	portal	contig00004,len=363175,cov=31.4,corr=0,spades=NODE_4_length_363175_cov_31.400816_pilon:318622	362889	1	66	57	9	1	0	yes	20	Salmon_ST160_NC_014900	Entero_UAB_Phi20_NC_031019(19)	Salmon_SE1_NC_011802(17)	Entero_ST104_NC_005841(17)	Salmon_epsilon34_NC_011976(17)	Salmon_118970_sal4_NC_030919(14)	Salmon_g341c_NC_013059(14)	Salmon_vB_SemP_Emek_NC_018275(13)	Salmon_ST64T_NC_004348(13)	Salmon_SEN22_NC_028696(12)	Salmon_103203_sal5_NC_031946(8)	Entero_ES18_NC_006949(7)	Salmon_SPN9CC_NC_017985(6)	Entero_P22_NC_002371(5)	Salmon_vB_SosS_Oslo_NC_018279(4)	Shigel_Sf6_NC_005344(3)	Entero_mEp235_NC_019708(3)	Entero_Sf101_NC_027398(3)	Stx2_II_NC_004914(3)	Escher_HK639_NC_016158(2)	Entero_HK022_NC_002166(2)	Entero_mEp234_NC_019715(2)	Escher_HK75_NC_016160(2)	Entero_c_1_NC_019706(2)	Entero_933W_NC_000924(2)	Entero_mEpX2_NC_019705(2)	Escher_NC_004913(2)	Bacter_APSE_2_NC_011551(1)	Entero_HK446_NC_019714(1)	Salmon_ST64B_NC_004313(1)	Escher_PA2_NC_028449(1)	Entero_Min27_NC_010237(1)	Klebsi_phiKO2_NC_005857(1)	Shigel_Ss_VASD_NC_028685(1)
ERR2230953	ZZ_f82433dc9a	4	39.6	intact	lysis,terminase,portal,protease,tail	contig00022,len=42758,cov=26.6,corr=0,spades=NODE_22_length_42758_cov_26.612370_pilon:1277	40964	0	50	42	8	1	0	no	11	Gifsy_2_NC_010393	Salmon_Fels_1_NC_010391(17)	Gifsy_1_NC_010392(15)	Entero_mEp460_NC_019716(13)	Entero_cdtI_NC_009514(12)	Entero_c_1_NC_019706(7)	Salmon_SEN34_NC_028699(6)	Entero_mEp213_NC_019720(5)	Entero_lambda_NC_001416(4)	Entero_mEp237_NC_019704(4)	Salmon_SPN3UB_NC_019545(4)	Entero_HK629_NC_019711(3)	Cronob_phiES15_NC_018454(3)	Entero_HK225_NC_019717(3)	Entero_HK630_NC_019723(3)	Entero_BP_4795_NC_004813(2)	Entero_phi80_NC_021190(2)	Salmon_SEN4_NC_029015(2)	Salmon_RE_2010_NC_019488(2)	Entero_933W_NC_000924(2)	Salmon_SEN5_NC_028701(2)	Entero_YYZ_2008_NC_011356(2)	Escher_HK639_NC_016158(1)	Entero_Tyrion_NC_031077(1)	Escher_D108_NC_013594(1)	Salmon_ST64B_NC_004313(1)	Bacill_SP_15_NC_031245(1)	Entero_Min27_NC_010237(1)	Klebsi_phiKO2_NC_005857(1)	Entero_Mu_NC_000929(1)	Pseudo_YuA_NC_010116(1)	Escher_TL_2011b_NC_019445(1)	Entero_mEpX1_NC_019709(1)	Vibrio_VP882_NC_009016(1)
ERR2230953	ZZ_f82433dc9a	5	17.3	incomplete	terminase,tail	contig00023,len=34112,cov=35.2,corr=0,spades=NODE_23_length_34112_cov_35.162870_pilon:15906	33238	0	27	23	4	1	0	no	10	Gifsy_2_NC_010393	Gifsy_1_NC_010392(13)	Salmon_SPN3UB_NC_019545(13)	Salmon_SEN34_NC_028699(8)	Entero_mEp237_NC_019704(6)	Salmon_ST64B_NC_004313(2)	Salmon_Fels_1_NC_010391(2)	Entero_HK225_NC_019717(2)	Salmon_vB_SemP_Emek_NC_018275(2)	Salmon_118970_sal3_NC_031940(2)	Salmon_ST64T_NC_004348(2)	Burkho_Bcep22_NC_005262(1)	Lister_A118_NC_003216(1)	Gordon_Nymphadora_NC_031061(1)	Escher_Akfv33_NC_017969(1)	Shigel_SfIV_NC_022749(1)	Burkho_BcepC6B_NC_005887(1)	Pectob_My1_NC_018837(1)	Entero_DT57C_NC_027356(1)	Entero_mEpX1_NC_019709(1)	Entero_SfV_NC_003444(1)	Entero_phi80_NC_021190(1)	Pectob_ZF40_NC_019522(1)	Cronob_phiES15_NC_018454(1)	Burkho_Bcep43_NC_005342(1)	Stx2_c_1717_NC_011357(1)	Lister_A006_NC_009815(1)	Salmon_SSU5_NC_018843(1)	Burkho_Bcep781_NC_004333(1)	Salmon_SEN4_NC_029015(1)	Salmon_Spc35_NC_015269(1)	Shigel_POCJ13_NC_025434(1)	Pseudo_F116_NC_006552(1)	Salmon_SEN5_NC_028701(1)
ERR2230954	ZZ_48d902d69f	1	52.7	intact	integrase,head,lysis,lysin,terminase,capsid,tail,plate,transposase	contig00001,len=1053650,cov=33.2,corr=0,spades=NODE_1_length_1053650_cov_33.209869_pilon:267790	320518	2	67	58	9	1	0	yes	10	Salmon_118970_sal3_NC_031940	Salmon_ST64B_NC_004313(40)	Shigel_SfII_NC_021857(11)	Shigel_SfIV_NC_022749(9)	Entero_SfV_NC_003444(8)	Entero_SfI_NC_027339(8)	Entero_phiP27_NC_003356(5)	Entero_mEp460_NC_019716(5)	Salmon_SJ46_NC_031129(3)	Salmon_SP_004_NC_021774(2)	Salmon_vB_SemP_Emek_NC_018275(2)	Entero_cdtI_NC_009514(2)	Bacter_APSE_2_NC_011551(1)	Clostr_phiC2_NC_009231(1)	Lister_A118_NC_003216(1)	Gordon_Nymphadora_NC_031061(1)	Stx2_vB_EcoP_24B_NC_027984(1)	Entero_Mu_NC_000929(1)	Endosy_APSE_1_NC_000935(1)	Yersin_L_413C_NC_004745(1)	Entero_HK106_NC_019768(1)	Entero_mEp390_NC_019721(1)	Thermu_OH2_NC_021784(1)	Salmon_Fels_1_NC_010391(1)	Pectob_ZF40_NC_019522(1)	Entero_EFC_1_NC_025453(1)	Clostr_phiMMP02_NC_019421(1)	Entero_PsP3_NC_005340(1)	Lister_A006_NC_009815(1)	Salmon_SPN3UB_NC_019545(1)	Entero_HK633_NC_019719(1)	Salmon_SEN34_NC_028699(1)	Salmon_SEN1_NC_029003(1)	Entero_P1_NC_005856(1)
ERR2230954	ZZ_48d902d69f	2	42.9	intact	transposase,integrase,capsid,terminase,head,tail,lysis,plate	contig00002,len=679496,cov=34.3,corr=0,spades=NODE_2_length_679496_cov_34.250153_pilon:594161	637138	0	48	42	6	1	0	yes	8	Salmon_RE_2010_NC_019488	Salmon_Fels_2_NC_010463(33)	Erwini_ENT90_NC_019932(13)	Entero_PsP3_NC_005340(9)	Entero_186_NC_001317(8)	Salmon_SEN1_NC_029003(7)	Salmon_SP_004_NC_021774(5)	Burkho_KS14_NC_015273(4)	Burkho_KS5_NC_015265(4)	Ralsto_RSA1_NC_009382(3)	Salmon_SEN5_NC_028701(3)	Escher_pro483_NC_028943(3)	Salmon_ST64B_NC_004313(2)	Salmon_SEN4_NC_029015(2)	Pseudo_phiCTX_NC_003278(2)	Entero_fiAA91_ss_NC_022750(2)	Ralsto_RSY1_NC_025115(2)	Entero_P2_NC_001895(2)	Entero_JSE_NC_012740(1)	Entero_RB49_NC_005066(1)	Hypert_2_NC_014321(1)	Entero_WPhi_NC_005056(1)	Entero_Phi1_NC_009821(1)	Entero_GEC_3S_NC_025425(1)	Bacill_SPbeta_NC_001884(1)	Bacill_G_NC_023719(1)	Pseudo_YMC11/02/R656_NC_028657(1)	Erwini_vB_EamP_Frozen_NC_031062(1)	Burkho_KL3_NC_015266(1)	Erwini_Ea9_2_NC_023579(1)	Pseudo_PAJU2_NC_011373(1)	Entero_P1_NC_005856(1)	Escher_pro147_NC_028896(1)	Pseudo_PPpW_3_NC_023006(1)
ERR2230954	ZZ_48d902d69f	3	44.9	incomplete	portal	contig00004,len=475823,cov=33.6,corr=3,spades=NODE_4_length_475823_cov_33.562670_pilon:318431	363351	1	66	56	10	1	0	yes	21	Salmon_ST160_NC_014900	Entero_UAB_Phi20_NC_031019(18)	Salmon_SE1_NC_011802(17)	Entero_ST104_NC_005841(17)	Salmon_epsilon34_NC_011976(16)	Salmon_ST64T_NC_004348(14)	Salmon_118970_sal4_NC_030919(13)	Salmon_vB_SemP_Emek_NC_018275(13)	Salmon_g341c_NC_013059(13)	Salmon_SEN22_NC_028696(12)	Entero_ES18_NC_006949(8)	Salmon_103203_sal5_NC_031946(6)	Salmon_SPN9CC_NC_017985(6)	Entero_P22_NC_002371(5)	Salmon_vB_SosS_Oslo_NC_018279(4)	Shigel_Sf6_NC_005344(3)	Entero_mEp235_NC_019708(3)	Escher_HK75_NC_016160(3)	Entero_Sf101_NC_027398(3)	Stx2_II_NC_004914(3)	Escher_HK639_NC_016158(2)	Entero_HK022_NC_002166(2)	Entero_mEp234_NC_019715(2)	Entero_c_1_NC_019706(2)	Entero_933W_NC_000924(2)	Entero_mEpX2_NC_019705(2)	Escher_NC_004913(2)	Bacter_APSE_2_NC_011551(1)	Entero_HK446_NC_019714(1)	Salmon_ST64B_NC_004313(1)	Escher_PA2_NC_028449(1)	Entero_Min27_NC_010237(1)	Klebsi_phiKO2_NC_005857(1)	Shigel_Ss_VASD_NC_028685(1)
ERR2230954	ZZ_48d902d69f	4	30.6	intact	tail,protease,portal,terminase,lysis	contig00016,len=42758,cov=31.1,corr=0,spades=NODE_16_length_42758_cov_31.077812_pilon:1795	32415	0	37	35	2	1	0	no	5	Gifsy_2_NC_010393	Salmon_Fels_1_NC_010391(17)	Gifsy_1_NC_010392(14)	Entero_mEp460_NC_019716(14)	Entero_cdtI_NC_009514(12)	Entero_c_1_NC_019706(7)	Entero_lambda_NC_001416(4)	Salmon_SEN34_NC_028699(4)	Entero_mEp213_NC_019720(4)	Entero_HK629_NC_019711(3)	Salmon_SPN3UB_NC_019545(3)	Entero_HK630_NC_019723(3)	Entero_BP_4795_NC_004813(2)	Cronob_phiES15_NC_018454(2)	Salmon_SEN4_NC_029015(2)	Salmon_RE_2010_NC_019488(2)	Salmon_SEN5_NC_028701(2)	Entero_YYZ_2008_NC_011356(2)	Escher_D108_NC_013594(1)	Salmon_ST64B_NC_004313(1)	Klebsi_phiKO2_NC_005857(1)	Entero_Mu_NC_000929(1)	Vibrio_VP882_NC_009016(1)	Pseudo_MD8_NC_031091(1)	Entero_vB_EcoM_VR25_NC_028925(1)	Stx2_c_1717_NC_011357(1)	Entero_mEp237_NC_019704(1)	Entero_HK225_NC_019717(1)	Entero_N15_NC_001901(1)	Salmon_118970_sal3_NC_031940(1)	Yersin_PY54_NC_005069(1)	Salmon_Fels_2_NC_010463(1)	Salmon_SJ46_NC_031129(1)	Escher_APCEc01_NC_029091(1)
ERR2230954	ZZ_48d902d69f	5	17.3	incomplete	tail,terminase	contig00017,len=34625,cov=36.3,corr=0,spades=NODE_17_length_34625_cov_36.309116_pilon:875	18207	0	28	24	4	1	0	no	10	Salmon_SPN3UB_NC_019545	Gifsy_2_NC_010393(13)	Gifsy_1_NC_010392(12)	Salmon_SEN34_NC_028699(9)	Entero_mEp237_NC_019704(7)	Salmon_ST64B_NC_004313(2)	Salmon_Fels_1_NC_010391(2)	Entero_HK225_NC_019717(2)	Salmon_vB_SemP_Emek_NC_018275(2)	Salmon_118970_sal3_NC_031940(2)	Salmon_ST64T_NC_004348(2)	Burkho_Bcep22_NC_005262(1)	Lister_A118_NC_003216(1)	Gordon_Nymphadora_NC_031061(1)	Escher_Akfv33_NC_017969(1)	Pectob_My1_NC_018837(1)	Burkho_BcepC6B_NC_005887(1)	Shigel_SfIV_NC_022749(1)	Entero_DT57C_NC_027356(1)	Entero_mEpX1_NC_019709(1)	Entero_SfV_NC_003444(1)	Entero_phi80_NC_021190(1)	Pectob_ZF40_NC_019522(1)	Burkho_Bcep43_NC_005342(1)	Cronob_phiES15_NC_018454(1)	Stx2_c_1717_NC_011357(1)	Lister_A006_NC_009815(1)	Burkho_Bcep781_NC_004333(1)	Salmon_SSU5_NC_018843(1)	Salmon_SEN4_NC_029015(1)	Salmon_Spc35_NC_015269(1)	Shigel_POCJ13_NC_025434(1)	Pseudo_F116_NC_006552(1)	Salmon_SEN5_NC_028701(1)
ERR2230955	ZZ_c8f14bb2e7	1	63	intact	transposase,tail,plate,capsid,head,terminase,lysin,lysis,integrase	contig00001,len=947435,cov=29.4,corr=0,spades=NODE_1_length_947435_cov_29.401955_pilon:619432	682476	2	64	56	8	1	0	yes	9	Salmon_118970_sal3_NC_031940	Salmon_ST64B_NC_004313(40)	Shigel_SfII_NC_021857(12)	Shigel_SfIV_NC_022749(9)	Entero_SfV_NC_003444(8)	Entero_SfI_NC_027339(8)	Entero_phiP27_NC_003356(5)	Entero_mEp460_NC_019716(5)	Salmon_SJ46_NC_031129(3)	Salmon_vB_SemP_Emek_NC_018275(2)	Entero_cdtI_NC_009514(2)	Bacter_APSE_2_NC_011551(1)	Clostr_phiC2_NC_009231(1)	Lister_A118_NC_003216(1)	Gordon_Nymphadora_NC_031061(1)	Stx2_vB_EcoP_24B_NC_027984(1)	Salmon_SP_004_NC_021774(1)	Entero_Mu_NC_000929(1)	Endosy_APSE_1_NC_000935(1)	Entero_HK106_NC_019768(1)	Entero_mEp390_NC_019721(1)	Thermu_OH2_NC_021784(1)	Salmon_Fels_1_NC_010391(1)	Pectob_ZF40_NC_019522(1)	Entero_EFC_1_NC_025453(1)	Clostr_phiMMP02_NC_019421(1)	Lister_A006_NC_009815(1)	Salmon_SPN3UB_NC_019545(1)	Entero_HK633_NC_019719(1)	Salmon_SEN34_NC_028699(1)	Entero_P1_NC_005856(1)	Salmon_g341c_NC_013059(1)	Entero_933W_NC_000924(1)	Clostr_phiMMP03_NC_028959(1)
ERR2230955	ZZ_c8f14bb2e7	2	42.9	intact	transposase,integrase,capsid,terminase,head,tail,lysis,plate	contig00002,len=679394,cov=37.1,corr=0,spades=NODE_2_length_679394_cov_37.071042_pilon:594059	637036	0	48	42	6	1	0	yes	8	Salmon_RE_2010_NC_019488	Salmon_Fels_2_NC_010463(33)	Erwini_ENT90_NC_019932(13)	Entero_PsP3_NC_005340(9)	Entero_186_NC_001317(8)	Salmon_SEN1_NC_029003(7)	Salmon_SP_004_NC_021774(5)	Burkho_KS14_NC_015273(4)	Burkho_KS5_NC_015265(4)	Ralsto_RSA1_NC_009382(3)	Salmon_SEN5_NC_028701(3)	Escher_pro483_NC_028943(3)	Salmon_ST64B_NC_004313(2)	Salmon_SEN4_NC_029015(2)	Pseudo_phiCTX_NC_003278(2)	Entero_fiAA91_ss_NC_022750(2)	Ralsto_RSY1_NC_025115(2)	Entero_P2_NC_001895(2)	Entero_JSE_NC_012740(1)	Entero_RB49_NC_005066(1)	Hypert_2_NC_014321(1)	Entero_WPhi_NC_005056(1)	Entero_Phi1_NC_009821(1)	Entero_GEC_3S_NC_025425(1)	Bacill_SPbeta_NC_001884(1)	Bacill_G_NC_023719(1)	Pseudo_YMC11/02/R656_NC_028657(1)	Erwini_vB_EamP_Frozen_NC_031062(1)	Burkho_KL3_NC_015266(1)	Erwini_Ea9_2_NC_023579(1)	Pseudo_PAJU2_NC_011373(1)	Entero_P1_NC_005856(1)	Escher_pro147_NC_028896(1)	Pseudo_PPpW_3_NC_023006(1)
ERR2230955	ZZ_c8f14bb2e7	3	44.4	incomplete	portal	contig00005,len=363174,cov=32.9,corr=0,spades=NODE_5_length_363174_cov_32.939763_pilon:287	44777	1	69	57	12	1	0	yes	22	Salmon_ST160_NC_014900	Salmon_SE1_NC_011802(18)	Entero_ST104_NC_005841(18)	Salmon_epsilon34_NC_011976(17)	Entero_UAB_Phi20_NC_031019(16)	Salmon_118970_sal4_NC_030919(14)	Salmon_g341c_NC_013059(14)	Salmon_ST64T_NC_004348(13)	Salmon_vB_SemP_Emek_NC_018275(11)	Salmon_SEN22_NC_028696(11)	Salmon_103203_sal5_NC_031946(8)	Entero_ES18_NC_006949(7)	Entero_P22_NC_002371(6)	Salmon_SPN9CC_NC_017985(6)	Shigel_Sf6_NC_005344(4)	Salmon_vB_SosS_Oslo_NC_018279(4)	Entero_Sf101_NC_027398(4)	Stx2_II_NC_004914(4)	Entero_lambda_NC_001416(3)	Escher_HK639_NC_016158(2)	Entero_mEp235_NC_019708(2)	Entero_HK022_NC_002166(2)	Entero_mEp234_NC_019715(2)	Stx2_c_1717_NC_011357(2)	Escher_HK75_NC_016160(2)	Entero_c_1_NC_019706(2)	Entero_933W_NC_000924(2)	Entero_SfI_NC_027339(2)	Entero_VT2_Sakai_NC_000902(2)	Entero_mEpX2_NC_019705(2)	Escher_NC_004913(2)	Bacter_APSE_2_NC_011551(1)	Entero_HK446_NC_019714(1)	Salmon_ST64B_NC_004313(1)
ERR2230955	ZZ_c8f14bb2e7	4	30.6	intact	tail,protease,portal,terminase,lysis	contig00019,len=42758,cov=30.7,corr=0,spades=NODE_19_length_42758_cov_30.660393_pilon:1795	32415	0	37	35	2	1	0	no	5	Gifsy_2_NC_010393	Salmon_Fels_1_NC_010391(17)	Gifsy_1_NC_010392(14)	Entero_mEp460_NC_019716(14)	Entero_cdtI_NC_009514(12)	Entero_c_1_NC_019706(7)	Entero_lambda_NC_001416(4)	Salmon_SEN34_NC_028699(4)	Entero_mEp213_NC_019720(4)	Entero_HK629_NC_019711(3)	Salmon_SPN3UB_NC_019545(3)	Entero_HK630_NC_019723(3)	Entero_BP_4795_NC_004813(2)	Cronob_phiES15_NC_018454(2)	Salmon_SEN4_NC_029015(2)	Salmon_RE_2010_NC_019488(2)	Salmon_SEN5_NC_028701(2)	Entero_YYZ_2008_NC_011356(2)	Escher_D108_NC_013594(1)	Salmon_ST64B_NC_004313(1)	Klebsi_phiKO2_NC_005857(1)	Entero_Mu_NC_000929(1)	Vibrio_VP882_NC_009016(1)	Pseudo_MD8_NC_031091(1)	Entero_vB_EcoM_VR25_NC_028925(1)	Stx2_c_1717_NC_011357(1)	Entero_mEp237_NC_019704(1)	Entero_HK225_NC_019717(1)	Entero_N15_NC_001901(1)	Salmon_118970_sal3_NC_031940(1)	Yersin_PY54_NC_005069(1)	Salmon_Fels_2_NC_010463(1)	Salmon_SJ46_NC_031129(1)	Escher_APCEc01_NC_029091(1)
ERR2230955	ZZ_c8f14bb2e7	5	17.3	incomplete	terminase,tail	contig00020,len=34112,cov=34.6,corr=0,spades=NODE_20_length_34112_cov_34.637018_pilon:15906	33238	0	27	23	4	1	0	no	10	Gifsy_2_NC_010393	Gifsy_1_NC_010392(13)	Salmon_SPN3UB_NC_019545(13)	Salmon_SEN34_NC_028699(8)	Entero_mEp237_NC_019704(6)	Salmon_ST64B_NC_004313(2)	Salmon_Fels_1_NC_010391(2)	Entero_HK225_NC_019717(2)	Salmon_vB_SemP_Emek_NC_018275(2)	Salmon_118970_sal3_NC_031940(2)	Salmon_ST64T_NC_004348(2)	Burkho_Bcep22_NC_005262(1)	Lister_A118_NC_003216(1)	Gordon_Nymphadora_NC_031061(1)	Escher_Akfv33_NC_017969(1)	Shigel_SfIV_NC_022749(1)	Burkho_BcepC6B_NC_005887(1)	Pectob_My1_NC_018837(1)	Entero_DT57C_NC_027356(1)	Entero_mEpX1_NC_019709(1)	Entero_SfV_NC_003444(1)	Entero_phi80_NC_021190(1)	Pectob_ZF40_NC_019522(1)	Cronob_phiES15_NC_018454(1)	Burkho_Bcep43_NC_005342(1)	Stx2_c_1717_NC_011357(1)	Lister_A006_NC_009815(1)	Salmon_SSU5_NC_018843(1)	Burkho_Bcep781_NC_004333(1)	Salmon_SEN4_NC_029015(1)	Salmon_Spc35_NC_015269(1)	Shigel_POCJ13_NC_025434(1)	Pseudo_F116_NC_006552(1)	Salmon_SEN5_NC_028701(1)
ERR2230956	ZZ_785a97e43f	1	52.7	intact	integrase,head,lysis,lysin,terminase,capsid,tail,plate,transposase	contig00001,len=947110,cov=24.3,corr=0,spades=NODE_1_length_947110_cov_24.270857_pilon:267834	320562	2	67	58	9	1	0	yes	10	Salmon_118970_sal3_NC_031940	Salmon_ST64B_NC_004313(40)	Shigel_SfII_NC_021857(11)	Shigel_SfIV_NC_022749(9)	Entero_SfV_NC_003444(8)	Entero_SfI_NC_027339(8)	Entero_phiP27_NC_003356(5)	Entero_mEp460_NC_019716(5)	Salmon_SJ46_NC_031129(3)	Salmon_SP_004_NC_021774(2)	Salmon_vB_SemP_Emek_NC_018275(2)	Entero_cdtI_NC_009514(2)	Bacter_APSE_2_NC_011551(1)	Clostr_phiC2_NC_009231(1)	Lister_A118_NC_003216(1)	Gordon_Nymphadora_NC_031061(1)	Stx2_vB_EcoP_24B_NC_027984(1)	Entero_Mu_NC_000929(1)	Endosy_APSE_1_NC_000935(1)	Yersin_L_413C_NC_004745(1)	Entero_HK106_NC_019768(1)	Entero_mEp390_NC_019721(1)	Thermu_OH2_NC_021784(1)	Salmon_Fels_1_NC_010391(1)	Pectob_ZF40_NC_019522(1)	Entero_EFC_1_NC_025453(1)	Clostr_phiMMP02_NC_019421(1)	Entero_PsP3_NC_005340(1)	Lister_A006_NC_009815(1)	Salmon_SPN3UB_NC_019545(1)	Entero_HK633_NC_019719(1)	Salmon_SEN34_NC_028699(1)	Salmon_SEN1_NC_029003(1)	Entero_P1_NC_005856(1)
ERR2230956	ZZ_785a97e43f	2	44.4	incomplete	portal	contig00004,len=361350,cov=27.6,corr=0,spades=NODE_4_length_361350_cov_27.552518_pilon:287	44777	1	69	57	12	1	0	yes	22	Salmon_ST160_NC_014900	Salmon_SE1_NC_011802(18)	Entero_ST104_NC_005841(18)	Salmon_epsilon34_NC_011976(17)	Entero_UAB_Phi20_NC_031019(16)	Salmon_118970_sal4_NC_030919(14)	Salmon_g341c_NC_013059(14)	Salmon_ST64T_NC_004348(13)	Salmon_vB_SemP_Emek_NC_018275(11)	Salmon_SEN22_NC_028696(11)	Salmon_103203_sal5_NC_031946(8)	Entero_ES18_NC_006949(7)	Entero_P22_NC_002371(6)	Salmon_SPN9CC_NC_017985(6)	Shigel_Sf6_NC_005344(4)	Salmon_vB_SosS_Oslo_NC_018279(4)	Entero_Sf101_NC_027398(4)	Stx2_II_NC_004914(4)	Entero_lambda_NC_001416(3)	Escher_HK639_NC_016158(2)	Entero_mEp235_NC_019708(2)	Entero_HK022_NC_002166(2)	Entero_mEp234_NC_019715(2)	Stx2_c_1717_NC_011357(2)	Escher_HK75_NC_016160(2)	Entero_c_1_NC_019706(2)	Entero_933W_NC_000924(2)	Entero_SfI_NC_027339(2)	Entero_VT2_Sakai_NC_000902(2)	Entero_mEpX2_NC_019705(2)	Escher_NC_004913(2)	Bacter_APSE_2_NC_011551(1)	Entero_HK446_NC_019714(1)	Salmon_ST64B_NC_004313(1)
ERR2230956	ZZ_785a97e43f	3	42.9	intact	transposase,integrase,capsid,terminase,head,tail,lysis,plate	contig00011,len=133979,cov=27.2,corr=0,spades=NODE_11_length_133979_cov_27.166116_pilon:48644	91621	0	48	42	6	1	0	yes	8	Salmon_RE_2010_NC_019488	Salmon_Fels_2_NC_010463(33)	Erwini_ENT90_NC_019932(13)	Entero_PsP3_NC_005340(9)	Entero_186_NC_001317(8)	Salmon_SEN1_NC_029003(7)	Salmon_SP_004_NC_021774(5)	Burkho_KS14_NC_015273(4)	Burkho_KS5_NC_015265(4)	Ralsto_RSA1_NC_009382(3)	Salmon_SEN5_NC_028701(3)	Escher_pro483_NC_028943(3)	Salmon_ST64B_NC_004313(2)	Salmon_SEN4_NC_029015(2)	Pseudo_phiCTX_NC_003278(2)	Entero_fiAA91_ss_NC_022750(2)	Ralsto_RSY1_NC_025115(2)	Entero_P2_NC_001895(2)	Entero_JSE_NC_012740(1)	Entero_RB49_NC_005066(1)	Hypert_2_NC_014321(1)	Entero_WPhi_NC_005056(1)	Entero_Phi1_NC_009821(1)	Entero_GEC_3S_NC_025425(1)	Bacill_SPbeta_NC_001884(1)	Bacill_G_NC_023719(1)	Pseudo_YMC11/02/R656_NC_028657(1)	Erwini_vB_EamP_Frozen_NC_031062(1)	Burkho_KL3_NC_015266(1)	Erwini_Ea9_2_NC_023579(1)	Pseudo_PAJU2_NC_011373(1)	Entero_P1_NC_005856(1)	Escher_pro147_NC_028896(1)	Pseudo_PPpW_3_NC_023006(1)
ERR2230956	ZZ_785a97e43f	4	30.6	intact	tail,protease,portal,terminase,lysis	contig00024,len=42758,cov=23.6,corr=0,spades=NODE_24_length_42758_cov_23.621230_pilon:1795	32415	0	37	35	2	1	0	no	5	Gifsy_2_NC_010393	Salmon_Fels_1_NC_010391(17)	Gifsy_1_NC_010392(14)	Entero_mEp460_NC_019716(14)	Entero_cdtI_NC_009514(12)	Entero_c_1_NC_019706(7)	Entero_lambda_NC_001416(4)	Salmon_SEN34_NC_028699(4)	Entero_mEp213_NC_019720(4)	Entero_HK629_NC_019711(3)	Salmon_SPN3UB_NC_019545(3)	Entero_HK630_NC_019723(3)	Entero_BP_4795_NC_004813(2)	Cronob_phiES15_NC_018454(2)	Salmon_SEN4_NC_029015(2)	Salmon_RE_2010_NC_019488(2)	Salmon_SEN5_NC_028701(2)	Entero_YYZ_2008_NC_011356(2)	Escher_D108_NC_013594(1)	Salmon_ST64B_NC_004313(1)	Klebsi_phiKO2_NC_005857(1)	Entero_Mu_NC_000929(1)	Vibrio_VP882_NC_009016(1)	Pseudo_MD8_NC_031091(1)	Entero_vB_EcoM_VR25_NC_028925(1)	Stx2_c_1717_NC_011357(1)	Entero_mEp237_NC_019704(1)	Entero_HK225_NC_019717(1)	Entero_N15_NC_001901(1)	Salmon_118970_sal3_NC_031940(1)	Yersin_PY54_NC_005069(1)	Salmon_Fels_2_NC_010463(1)	Salmon_SJ46_NC_031129(1)	Escher_APCEc01_NC_029091(1)
ERR2230956	ZZ_785a97e43f	5	17.3	incomplete	tail,terminase	contig00025,len=34625,cov=25.4,corr=0,spades=NODE_25_length_34625_cov_25.448225_pilon:875	18207	0	29	24	5	1	0	no	10	Salmon_SPN3UB_NC_019545	Gifsy_2_NC_010393(13)	Gifsy_1_NC_010392(12)	Salmon_SEN34_NC_028699(9)	Entero_mEp237_NC_019704(7)	Salmon_ST64B_NC_004313(2)	Salmon_Fels_1_NC_010391(2)	Entero_HK225_NC_019717(2)	Salmon_vB_SemP_Emek_NC_018275(2)	Salmon_118970_sal3_NC_031940(2)	Salmon_ST64T_NC_004348(2)	Burkho_Bcep22_NC_005262(1)	Lister_A118_NC_003216(1)	Gordon_Nymphadora_NC_031061(1)	Escher_Akfv33_NC_017969(1)	Pectob_My1_NC_018837(1)	Burkho_BcepC6B_NC_005887(1)	Shigel_SfIV_NC_022749(1)	Entero_DT57C_NC_027356(1)	Entero_mEpX1_NC_019709(1)	Entero_SfV_NC_003444(1)	Entero_phi80_NC_021190(1)	Pectob_ZF40_NC_019522(1)	Burkho_Bcep43_NC_005342(1)	Cronob_phiES15_NC_018454(1)	Stx2_c_1717_NC_011357(1)	Lister_A006_NC_009815(1)	Burkho_Bcep781_NC_004333(1)	Salmon_SSU5_NC_018843(1)	Salmon_SEN4_NC_029015(1)	Salmon_Spc35_NC_015269(1)	Shigel_POCJ13_NC_025434(1)	Pseudo_F116_NC_006552(1)	Salmon_SEN5_NC_028701(1)
ERR2230957	ZZ_a59f701402	1	63	intact	transposase,tail,plate,capsid,head,terminase,lysin,lysis,integrase	contig00001,len=1062147,cov=32.6,corr=0,spades=NODE_1_length_1062147_cov_32.613382_pilon:734144	797188	2	64	56	8	1	0	yes	9	Salmon_118970_sal3_NC_031940	Salmon_ST64B_NC_004313(40)	Shigel_SfII_NC_021857(12)	Shigel_SfIV_NC_022749(9)	Entero_SfV_NC_003444(8)	Entero_SfI_NC_027339(8)	Entero_phiP27_NC_003356(5)	Entero_mEp460_NC_019716(5)	Salmon_SJ46_NC_031129(3)	Salmon_vB_SemP_Emek_NC_018275(2)	Entero_cdtI_NC_009514(2)	Bacter_APSE_2_NC_011551(1)	Clostr_phiC2_NC_009231(1)	Lister_A118_NC_003216(1)	Gordon_Nymphadora_NC_031061(1)	Stx2_vB_EcoP_24B_NC_027984(1)	Salmon_SP_004_NC_021774(1)	Entero_Mu_NC_000929(1)	Endosy_APSE_1_NC_000935(1)	Entero_HK106_NC_019768(1)	Entero_mEp390_NC_019721(1)	Thermu_OH2_NC_021784(1)	Salmon_Fels_1_NC_010391(1)	Pectob_ZF40_NC_019522(1)	Entero_EFC_1_NC_025453(1)	Clostr_phiMMP02_NC_019421(1)	Lister_A006_NC_009815(1)	Salmon_SPN3UB_NC_019545(1)	Entero_HK633_NC_019719(1)	Salmon_SEN34_NC_028699(1)	Entero_P1_NC_005856(1)	Salmon_g341c_NC_013059(1)	Entero_933W_NC_000924(1)	Clostr_phiMMP03_NC_028959(1)
ERR2230957	ZZ_a59f701402	2	44.2	incomplete	portal	contig00005,len=363174,cov=36.5,corr=0,spades=NODE_5_length_363174_cov_36.546993_pilon:318621	362888	1	66	57	9	1	0	yes	20	Salmon_ST160_NC_014900	Entero_UAB_Phi20_NC_031019(19)	Salmon_SE1_NC_011802(17)	Entero_ST104_NC_005841(17)	Salmon_epsilon34_NC_011976(17)	Salmon_118970_sal4_NC_030919(14)	Salmon_g341c_NC_013059(14)	Salmon_vB_SemP_Emek_NC_018275(13)	Salmon_ST64T_NC_004348(13)	Salmon_SEN22_NC_028696(12)	Salmon_103203_sal5_NC_031946(8)	Entero_ES18_NC_006949(7)	Salmon_SPN9CC_NC_017985(6)	Entero_P22_NC_002371(5)	Salmon_vB_SosS_Oslo_NC_018279(4)	Shigel_Sf6_NC_005344(3)	Entero_mEp235_NC_019708(3)	Entero_Sf101_NC_027398(3)	Stx2_II_NC_004914(3)	Escher_HK639_NC_016158(2)	Entero_HK022_NC_002166(2)	Entero_mEp234_NC_019715(2)	Escher_HK75_NC_016160(2)	Entero_c_1_NC_019706(2)	Entero_933W_NC_000924(2)	Entero_mEpX2_NC_019705(2)	Escher_NC_004913(2)	Bacter_APSE_2_NC_011551(1)	Entero_HK446_NC_019714(1)	Salmon_ST64B_NC_004313(1)	Escher_PA2_NC_028449(1)	Entero_Min27_NC_010237(1)	Klebsi_phiKO2_NC_005857(1)	Shigel_Ss_VASD_NC_028685(1)
ERR2230957	ZZ_a59f701402	3	42.9	intact	tail,plate,lysis,head,terminase,capsid,integrase,transposase	contig00012,len=134097,cov=35.7,corr=0,spades=NODE_12_length_134097_cov_35.652031_pilon:42354	85336	0	52	43	9	1	0	yes	8	Salmon_RE_2010_NC_019488	Salmon_Fels_2_NC_010463(34)	Erwini_ENT90_NC_019932(13)	Entero_PsP3_NC_005340(10)	Entero_186_NC_001317(9)	Salmon_SEN1_NC_029003(7)	Salmon_SP_004_NC_021774(5)	Burkho_KS14_NC_015273(4)	Burkho_KS5_NC_015265(4)	Escher_pro483_NC_028943(4)	Ralsto_RSA1_NC_009382(3)	Salmon_SEN5_NC_028701(3)	Salmon_ST64B_NC_004313(2)	Pseudo_phiCTX_NC_003278(2)	Salmon_SEN4_NC_029015(2)	Entero_fiAA91_ss_NC_022750(2)	Ralsto_RSY1_NC_025115(2)	Entero_P2_NC_001895(2)	Entero_JSE_NC_012740(1)	Hypert_2_NC_014321(1)	Entero_RB49_NC_005066(1)	Entero_WPhi_NC_005056(1)	Entero_Phi1_NC_009821(1)	Entero_GEC_3S_NC_025425(1)	Bacill_SPbeta_NC_001884(1)	Bacill_G_NC_023719(1)	Pseudo_YMC11/02/R656_NC_028657(1)	Erwini_vB_EamP_Frozen_NC_031062(1)	Burkho_KL3_NC_015266(1)	Erwini_Ea9_2_NC_023579(1)	Entero_P1_NC_005856(1)	Pseudo_PAJU2_NC_011373(1)	Escher_pro147_NC_028896(1)	Pseudo_PPpW_3_NC_023006(1)
ERR2230957	ZZ_a59f701402	4	39.6	intact	lysis,terminase,portal,protease,tail	contig00020,len=42758,cov=32.7,corr=0,spades=NODE_20_length_42758_cov_32.666534_pilon:1277	40964	0	50	42	8	1	0	no	11	Gifsy_2_NC_010393	Salmon_Fels_1_NC_010391(17)	Gifsy_1_NC_010392(15)	Entero_mEp460_NC_019716(13)	Entero_cdtI_NC_009514(12)	Entero_c_1_NC_019706(7)	Salmon_SEN34_NC_028699(6)	Entero_mEp213_NC_019720(5)	Entero_lambda_NC_001416(4)	Entero_mEp237_NC_019704(4)	Salmon_SPN3UB_NC_019545(4)	Entero_HK629_NC_019711(3)	Cronob_phiES15_NC_018454(3)	Entero_HK225_NC_019717(3)	Entero_HK630_NC_019723(3)	Entero_BP_4795_NC_004813(2)	Entero_phi80_NC_021190(2)	Salmon_SEN4_NC_029015(2)	Salmon_RE_2010_NC_019488(2)	Entero_933W_NC_000924(2)	Salmon_SEN5_NC_028701(2)	Entero_YYZ_2008_NC_011356(2)	Escher_HK639_NC_016158(1)	Entero_Tyrion_NC_031077(1)	Escher_D108_NC_013594(1)	Salmon_ST64B_NC_004313(1)	Bacill_SP_15_NC_031245(1)	Entero_Min27_NC_010237(1)	Klebsi_phiKO2_NC_005857(1)	Entero_Mu_NC_000929(1)	Pseudo_YuA_NC_010116(1)	Escher_TL_2011b_NC_019445(1)	Entero_mEpX1_NC_019709(1)	Vibrio_VP882_NC_009016(1)
ERR2230957	ZZ_a59f701402	5	17.3	incomplete	tail,terminase	contig00021,len=34625,cov=35.7,corr=0,spades=NODE_21_length_34625_cov_35.664099_pilon:875	18207	0	29	24	5	1	0	no	10	Salmon_SPN3UB_NC_019545	Gifsy_2_NC_010393(13)	Gifsy_1_NC_010392(12)	Salmon_SEN34_NC_028699(9)	Entero_mEp237_NC_019704(7)	Salmon_ST64B_NC_004313(2)	Salmon_Fels_1_NC_010391(2)	Entero_HK225_NC_019717(2)	Salmon_vB_SemP_Emek_NC_018275(2)	Salmon_118970_sal3_NC_031940(2)	Salmon_ST64T_NC_004348(2)	Burkho_Bcep22_NC_005262(1)	Lister_A118_NC_003216(1)	Gordon_Nymphadora_NC_031061(1)	Escher_Akfv33_NC_017969(1)	Pectob_My1_NC_018837(1)	Burkho_BcepC6B_NC_005887(1)	Shigel_SfIV_NC_022749(1)	Entero_DT57C_NC_027356(1)	Entero_mEpX1_NC_019709(1)	Entero_SfV_NC_003444(1)	Entero_phi80_NC_021190(1)	Pectob_ZF40_NC_019522(1)	Burkho_Bcep43_NC_005342(1)	Cronob_phiES15_NC_018454(1)	Stx2_c_1717_NC_011357(1)	Lister_A006_NC_009815(1)	Burkho_Bcep781_NC_004333(1)	Salmon_SSU5_NC_018843(1)	Salmon_SEN4_NC_029015(1)	Salmon_Spc35_NC_015269(1)	Shigel_POCJ13_NC_025434(1)	Pseudo_F116_NC_006552(1)	Salmon_SEN5_NC_028701(1)
ERR230468	ZZ_3908dabdd0	1	63.2	intact	transposase,tail,plate,capsid,head,terminase,lysin,lysis,integrase	contig00001,len=1061542,cov=22.5,corr=0,spades=NODE_1_length_1061542_cov_22.512605_pilon:733414	796642	2	64	56	8	1	0	yes	9	Salmon_118970_sal3_NC_031940	Salmon_ST64B_NC_004313(40)	Shigel_SfII_NC_021857(12)	Shigel_SfIV_NC_022749(9)	Entero_SfV_NC_003444(8)	Entero_SfI_NC_027339(8)	Entero_phiP27_NC_003356(5)	Entero_mEp460_NC_019716(5)	Salmon_SJ46_NC_031129(3)	Salmon_vB_SemP_Emek_NC_018275(2)	Entero_cdtI_NC_009514(2)	Bacter_APSE_2_NC_011551(1)	Clostr_phiC2_NC_009231(1)	Lister_A118_NC_003216(1)	Gordon_Nymphadora_NC_031061(1)	Stx2_vB_EcoP_24B_NC_027984(1)	Salmon_SP_004_NC_021774(1)	Entero_Mu_NC_000929(1)	Endosy_APSE_1_NC_000935(1)	Entero_HK106_NC_019768(1)	Entero_mEp390_NC_019721(1)	Thermu_OH2_NC_021784(1)	Salmon_Fels_1_NC_010391(1)	Pectob_ZF40_NC_019522(1)	Entero_EFC_1_NC_025453(1)	Clostr_phiMMP02_NC_019421(1)	Lister_A006_NC_009815(1)	Salmon_SPN3UB_NC_019545(1)	Entero_HK633_NC_019719(1)	Salmon_SEN34_NC_028699(1)	Entero_P1_NC_005856(1)	Salmon_g341c_NC_013059(1)	Entero_933W_NC_000924(1)	Clostr_phiMMP03_NC_028959(1)
ERR230468	ZZ_3908dabdd0	2	41.2	incomplete	portal	contig00004,len=284739,cov=22.9,corr=6,spades=NODE_4_length_284739_cov_22.943735_pilon:243258	284477	0	62	56	6	1	0	yes	19	Salmon_ST160_NC_014900	Entero_UAB_Phi20_NC_031019(19)	Salmon_SE1_NC_011802(17)	Entero_ST104_NC_005841(17)	Salmon_epsilon34_NC_011976(17)	Salmon_118970_sal4_NC_030919(14)	Salmon_g341c_NC_013059(14)	Salmon_vB_SemP_Emek_NC_018275(13)	Salmon_ST64T_NC_004348(13)	Salmon_SEN22_NC_028696(12)	Salmon_103203_sal5_NC_031946(8)	Entero_ES18_NC_006949(7)	Salmon_SPN9CC_NC_017985(6)	Entero_P22_NC_002371(5)	Salmon_vB_SosS_Oslo_NC_018279(4)	Shigel_Sf6_NC_005344(3)	Entero_mEp235_NC_019708(3)	Entero_Sf101_NC_027398(3)	Stx2_II_NC_004914(3)	Escher_HK639_NC_016158(2)	Entero_HK022_NC_002166(2)	Entero_mEp234_NC_019715(2)	Escher_HK75_NC_016160(2)	Entero_c_1_NC_019706(2)	Entero_933W_NC_000924(2)	Entero_mEpX2_NC_019705(2)	Escher_NC_004913(2)	Bacter_APSE_2_NC_011551(1)	Entero_HK446_NC_019714(1)	Salmon_ST64B_NC_004313(1)	Escher_PA2_NC_028449(1)	Entero_Min27_NC_010237(1)	Klebsi_phiKO2_NC_005857(1)	Shigel_Ss_VASD_NC_028685(1)
ERR230468	ZZ_3908dabdd0	3	42.9	intact	tail,plate,lysis,head,terminase,capsid,integrase,transposase	contig00012,len=133851,cov=22.5,corr=0,spades=NODE_12_length_133851_cov_22.535924_pilon:42252	85232	0	51	42	9	1	0	yes	8	Salmon_RE_2010_NC_019488	Salmon_Fels_2_NC_010463(34)	Erwini_ENT90_NC_019932(14)	Entero_PsP3_NC_005340(10)	Entero_186_NC_001317(9)	Salmon_SEN1_NC_029003(7)	Salmon_SP_004_NC_021774(5)	Burkho_KS14_NC_015273(4)	Burkho_KS5_NC_015265(4)	Ralsto_RSA1_NC_009382(3)	Salmon_SEN5_NC_028701(3)	Escher_pro483_NC_028943(3)	Salmon_ST64B_NC_004313(2)	Pseudo_phiCTX_NC_003278(2)	Salmon_SEN4_NC_029015(2)	Ralsto_RSY1_NC_025115(2)	Entero_P2_NC_001895(2)	Entero_JSE_NC_012740(1)	Hypert_2_NC_014321(1)	Entero_RB49_NC_005066(1)	Entero_WPhi_NC_005056(1)	Entero_Phi1_NC_009821(1)	Entero_GEC_3S_NC_025425(1)	Bacill_SPbeta_NC_001884(1)	Bacill_G_NC_023719(1)	Pseudo_YMC11/02/R656_NC_028657(1)	Erwini_vB_EamP_Frozen_NC_031062(1)	Entero_fiAA91_ss_NC_022750(1)	Erwini_Ea9_2_NC_023579(1)	Entero_P1_NC_005856(1)	Pseudo_PAJU2_NC_011373(1)	Pseudo_PPpW_3_NC_023006(1)	Salmon_118970_sal3_NC_031940(1)	Sulfol_SMV1_NC_023585(1)
ERR230468	ZZ_3908dabdd0	4	26.2	intact	tail,protease,portal,terminase,lysis	contig00024,len=38825,cov=22.8,corr=0,spades=NODE_24_length_38825_cov_22.830796_pilon:2215	28506	0	33	32	1	1	0	no	4	Gifsy_2_NC_010393	Salmon_Fels_1_NC_010391(15)	Entero_mEp460_NC_019716(14)	Gifsy_1_NC_010392(13)	Entero_cdtI_NC_009514(12)	Entero_c_1_NC_019706(7)	Entero_mEp213_NC_019720(4)	Entero_lambda_NC_001416(4)	Salmon_SEN34_NC_028699(4)	Entero_HK629_NC_019711(3)	Entero_HK630_NC_019723(3)	Salmon_SPN3UB_NC_019545(3)	Entero_YYZ_2008_NC_011356(2)	Entero_BP_4795_NC_004813(2)	Cronob_phiES15_NC_018454(2)	Entero_N15_NC_001901(1)	Salmon_ST64B_NC_004313(1)	Klebsi_phiKO2_NC_005857(1)	Salmon_SEN5_NC_028701(1)	Vibrio_VP882_NC_009016(1)	Salmon_118970_sal3_NC_031940(1)	Pseudo_MD8_NC_031091(1)	Yersin_PY54_NC_005069(1)	Entero_vB_EcoM_VR25_NC_028925(1)	Stx2_c_1717_NC_011357(1)	Entero_mEp237_NC_019704(1)	Salmon_SJ46_NC_031129(1)	Salmon_SEN4_NC_029015(1)	Escher_APCEc01_NC_029091(1)	Entero_HK225_NC_019717(1)	Entero_ES18_NC_006949(1)
ERR230468	ZZ_3908dabdd0	5	17.3	incomplete	terminase,tail	contig00025,len=33432,cov=22.7,corr=3,spades=NODE_25_length_33432_cov_22.685509_pilon:15250	32582	0	27	23	4	1	0	no	10	Gifsy_2_NC_010393	Gifsy_1_NC_010392(13)	Salmon_SPN3UB_NC_019545(13)	Salmon_SEN34_NC_028699(8)	Entero_mEp237_NC_019704(6)	Salmon_ST64B_NC_004313(2)	Salmon_Fels_1_NC_010391(2)	Entero_HK225_NC_019717(2)	Salmon_vB_SemP_Emek_NC_018275(2)	Salmon_118970_sal3_NC_031940(2)	Salmon_ST64T_NC_004348(2)	Burkho_Bcep22_NC_005262(1)	Lister_A118_NC_003216(1)	Gordon_Nymphadora_NC_031061(1)	Escher_Akfv33_NC_017969(1)	Shigel_SfIV_NC_022749(1)	Burkho_BcepC6B_NC_005887(1)	Pectob_My1_NC_018837(1)	Entero_DT57C_NC_027356(1)	Entero_mEpX1_NC_019709(1)	Entero_SfV_NC_003444(1)	Entero_phi80_NC_021190(1)	Pectob_ZF40_NC_019522(1)	Cronob_phiES15_NC_018454(1)	Burkho_Bcep43_NC_005342(1)	Stx2_c_1717_NC_011357(1)	Lister_A006_NC_009815(1)	Salmon_SSU5_NC_018843(1)	Burkho_Bcep781_NC_004333(1)	Salmon_SEN4_NC_029015(1)	Salmon_Spc35_NC_015269(1)	Shigel_POCJ13_NC_025434(1)	Pseudo_F116_NC_006552(1)	Salmon_SEN5_NC_028701(1)
ERR984718	ZZ_547c0a1fb4	1	63	intact	transposase,tail,plate,capsid,head,terminase,lysin,lysis,integrase	contig00001,len=1067204,cov=24.3,corr=2,spades=NODE_1_length_1067204_cov_24.318151_pilon:734632	797670	2	64	56	8	1	0	yes	9	Salmon_118970_sal3_NC_031940	Salmon_ST64B_NC_004313(40)	Shigel_SfII_NC_021857(12)	Shigel_SfIV_NC_022749(9)	Entero_SfV_NC_003444(8)	Entero_SfI_NC_027339(8)	Entero_phiP27_NC_003356(5)	Entero_mEp460_NC_019716(5)	Salmon_SJ46_NC_031129(3)	Salmon_vB_SemP_Emek_NC_018275(2)	Entero_cdtI_NC_009514(2)	Bacter_APSE_2_NC_011551(1)	Clostr_phiC2_NC_009231(1)	Lister_A118_NC_003216(1)	Gordon_Nymphadora_NC_031061(1)	Stx2_vB_EcoP_24B_NC_027984(1)	Salmon_SP_004_NC_021774(1)	Entero_Mu_NC_000929(1)	Endosy_APSE_1_NC_000935(1)	Entero_HK106_NC_019768(1)	Entero_mEp390_NC_019721(1)	Thermu_OH2_NC_021784(1)	Salmon_Fels_1_NC_010391(1)	Pectob_ZF40_NC_019522(1)	Entero_EFC_1_NC_025453(1)	Clostr_phiMMP02_NC_019421(1)	Lister_A006_NC_009815(1)	Salmon_SPN3UB_NC_019545(1)	Entero_HK633_NC_019719(1)	Salmon_SEN34_NC_028699(1)	Entero_P1_NC_005856(1)	Salmon_g341c_NC_013059(1)	Entero_933W_NC_000924(1)	Clostr_phiMMP03_NC_028959(1)
ERR984718	ZZ_547c0a1fb4	2	45.3	questionable	portal,transposase,tail	contig00003,len=469752,cov=24.7,corr=6,spades=NODE_3_length_469752_cov_24.663968_pilon:243544	288893	0	68	60	8	1	0	yes	24	Salmon_ST160_NC_014900	Entero_ST104_NC_005841(19)	Entero_UAB_Phi20_NC_031019(18)	Salmon_SE1_NC_011802(17)	Salmon_epsilon34_NC_011976(17)	Salmon_ST64T_NC_004348(14)	Salmon_118970_sal4_NC_030919(13)	Salmon_g341c_NC_013059(13)	Salmon_vB_SemP_Emek_NC_018275(13)	Salmon_SEN22_NC_028696(12)	Entero_ES18_NC_006949(8)	Salmon_103203_sal5_NC_031946(7)	Salmon_SPN9CC_NC_017985(7)	Entero_P22_NC_002371(5)	Salmon_vB_SosS_Oslo_NC_018279(4)	Shigel_Sf6_NC_005344(3)	Entero_mEp235_NC_019708(3)	Escher_HK75_NC_016160(3)	Entero_Sf101_NC_027398(3)	Stx2_II_NC_004914(3)	Entero_mEp234_NC_019715(2)	Escher_NC_004913(2)	Escher_HK639_NC_016158(2)	Shigel_SfIV_NC_022749(2)	Entero_HK022_NC_002166(2)	Entero_c_1_NC_019706(2)	Entero_933W_NC_000924(2)	Entero_mEpX2_NC_019705(2)	Salmon_ST64B_NC_004313(1)	Escher_PA2_NC_028449(1)	Entero_HK629_NC_019711(1)	Entero_HK542_NC_019769(1)	Salmon_SPN3UB_NC_019545(1)	Entero_HK225_NC_019717(1)
ERR984718	ZZ_547c0a1fb4	3	8.4	incomplete	transposase,tail,plate	contig00007,len=267720,cov=24.2,corr=4,spades=NODE_7_length_267720_cov_24.188326_pilon:229148	237574	0	11	8	3	1	0	no	6	Gifsy_2_NC_010393	Salmon_RE_2010_NC_019488(2)	Salmon_SEN5_NC_028701(2)	Salmon_Fels_1_NC_010391(2)	Pseudo_F116_NC_006552(1)	Vibrio_vB_VchM_138_NC_019518(1)	Vibrio_CP_T1_NC_019457(1)	Stenot_S1_NC_011589(1)	Entero_mEp390_NC_019721(1)	Entero_phi80_NC_021190(1)	Burkho_BcepB1A_NC_005886(1)	Gifsy_1_NC_010392(1)	Stenot_Smp131_NC_023588(1)	Entero_HK140_NC_019710(1)	Salmon_Fels_2_NC_010463(1)	Bacill_SPbeta_NC_001884(1)	Stx2_c_1717_NC_011357(1)	Entero_mEp237_NC_019704(1)	Salmon_SJ46_NC_031129(1)	Salmon_SEN4_NC_029015(1)	Entero_phiP27_NC_003356(1)	Entero_HK225_NC_019717(1)
ERR984718	ZZ_547c0a1fb4	4	17.3	incomplete	terminase,tail	contig00007,len=267720,cov=24.2,corr=4,spades=NODE_7_length_267720_cov_24.188326_pilon:249538	266870	0	27	23	4	1	0	no	10	Gifsy_2_NC_010393	Gifsy_1_NC_010392(13)	Salmon_SPN3UB_NC_019545(13)	Salmon_SEN34_NC_028699(8)	Entero_mEp237_NC_019704(6)	Salmon_ST64B_NC_004313(2)	Salmon_Fels_1_NC_010391(2)	Entero_HK225_NC_019717(2)	Salmon_vB_SemP_Emek_NC_018275(2)	Salmon_118970_sal3_NC_031940(2)	Salmon_ST64T_NC_004348(2)	Burkho_Bcep22_NC_005262(1)	Lister_A118_NC_003216(1)	Gordon_Nymphadora_NC_031061(1)	Escher_Akfv33_NC_017969(1)	Shigel_SfIV_NC_022749(1)	Burkho_BcepC6B_NC_005887(1)	Pectob_My1_NC_018837(1)	Entero_DT57C_NC_027356(1)	Entero_mEpX1_NC_019709(1)	Entero_SfV_NC_003444(1)	Entero_phi80_NC_021190(1)	Pectob_ZF40_NC_019522(1)	Cronob_phiES15_NC_018454(1)	Burkho_Bcep43_NC_005342(1)	Stx2_c_1717_NC_011357(1)	Lister_A006_NC_009815(1)	Salmon_SSU5_NC_018843(1)	Burkho_Bcep781_NC_004333(1)	Salmon_SEN4_NC_029015(1)	Salmon_Spc35_NC_015269(1)	Shigel_POCJ13_NC_025434(1)	Pseudo_F116_NC_006552(1)	Salmon_SEN5_NC_028701(1)
ERR984718	ZZ_547c0a1fb4	5	42.9	intact	transposase,integrase,capsid,terminase,head,tail,lysis,plate	contig00012,len=133858,cov=24.3,corr=0,spades=NODE_12_length_133858_cov_24.282142_pilon:48619	91601	0	47	41	6	1	0	yes	8	Salmon_RE_2010_NC_019488	Salmon_Fels_2_NC_010463(33)	Erwini_ENT90_NC_019932(14)	Entero_PsP3_NC_005340(9)	Entero_186_NC_001317(8)	Salmon_SEN1_NC_029003(7)	Salmon_SP_004_NC_021774(5)	Burkho_KS14_NC_015273(4)	Burkho_KS5_NC_015265(4)	Ralsto_RSA1_NC_009382(3)	Salmon_SEN5_NC_028701(3)	Salmon_ST64B_NC_004313(2)	Salmon_SEN4_NC_029015(2)	Pseudo_phiCTX_NC_003278(2)	Ralsto_RSY1_NC_025115(2)	Entero_P2_NC_001895(2)	Escher_pro483_NC_028943(2)	Entero_JSE_NC_012740(1)	Entero_RB49_NC_005066(1)	Hypert_2_NC_014321(1)	Entero_WPhi_NC_005056(1)	Entero_Phi1_NC_009821(1)	Entero_GEC_3S_NC_025425(1)	Bacill_SPbeta_NC_001884(1)	Bacill_G_NC_023719(1)	Pseudo_YMC11/02/R656_NC_028657(1)	Entero_fiAA91_ss_NC_022750(1)	Erwini_vB_EamP_Frozen_NC_031062(1)	Erwini_Ea9_2_NC_023579(1)	Pseudo_PAJU2_NC_011373(1)	Entero_P1_NC_005856(1)	Pseudo_PPpW_3_NC_023006(1)	Salmon_118970_sal3_NC_031940(1)	Mannhe_phiMHaA1_NC_008201(1)
ERR984718	ZZ_547c0a1fb4	6	30.5	intact	tail,protease,portal,terminase,lysis	contig00019,len=42668,cov=24.6,corr=4,spades=NODE_19_length_42668_cov_24.555503_pilon:1771	32349	0	37	35	2	1	0	no	5	Gifsy_2_NC_010393	Salmon_Fels_1_NC_010391(17)	Gifsy_1_NC_010392(14)	Entero_mEp460_NC_019716(14)	Entero_cdtI_NC_009514(12)	Entero_c_1_NC_019706(7)	Entero_lambda_NC_001416(4)	Salmon_SEN34_NC_028699(4)	Entero_mEp213_NC_019720(4)	Entero_HK629_NC_019711(3)	Salmon_SPN3UB_NC_019545(3)	Entero_HK630_NC_019723(3)	Entero_BP_4795_NC_004813(2)	Cronob_phiES15_NC_018454(2)	Salmon_SEN4_NC_029015(2)	Salmon_RE_2010_NC_019488(2)	Salmon_SEN5_NC_028701(2)	Entero_YYZ_2008_NC_011356(2)	Escher_D108_NC_013594(1)	Salmon_ST64B_NC_004313(1)	Klebsi_phiKO2_NC_005857(1)	Entero_Mu_NC_000929(1)	Vibrio_VP882_NC_009016(1)	Pseudo_MD8_NC_031091(1)	Entero_vB_EcoM_VR25_NC_028925(1)	Stx2_c_1717_NC_011357(1)	Entero_mEp237_NC_019704(1)	Entero_HK225_NC_019717(1)	Entero_N15_NC_001901(1)	Salmon_118970_sal3_NC_031940(1)	Yersin_PY54_NC_005069(1)	Salmon_Fels_2_NC_010463(1)	Salmon_SJ46_NC_031129(1)	Escher_APCEc01_NC_029091(1)
ERR984728	ZZ_0790078cc4	1	14.3	incomplete	transposase,tail	contig00011,len=127598,cov=18.5,corr=6,spades=NODE_11_length_127598_cov_18.528695_pilon:3	14350	0	18	15	3	1	0	no	7	Salmon_ST160_NC_014900	Salmon_SE1_NC_011802(8)	Salmon_118970_sal4_NC_030919(7)	Entero_UAB_Phi20_NC_031019(6)	Salmon_103203_sal5_NC_031946(4)	Entero_ST104_NC_005841(4)	Salmon_SPN9CC_NC_017985(3)	Salmon_epsilon34_NC_011976(3)	Salmon_ST64T_NC_004348(3)	Shigel_SfIV_NC_022749(2)	Shigel_Sf6_NC_005344(1)	Salmon_vB_SemP_Emek_NC_018275(1)	Salmon_g341c_NC_013059(1)	Salmon_Marshall_NC_022772(1)	Burkho_phi6442_NC_009235(1)	Salmon_vB_SalM_SJ2_NC_023856(1)	Salmon_PhiSH19_NC_019530(1)	Salmon_Maynard_NC_022768(1)	Salmon_SEN22_NC_028696(1)	Salmon_SFP10_NC_016073(1)
ERR984728	ZZ_0790078cc4	2	35.1	intact	integrase,capsid,terminase,head,tail,lysis,plate	contig00018,len=78175,cov=17.3,corr=1,spades=NODE_18_length_78175_cov_17.292096_pilon:780	35918	0	42	37	5	1	0	yes	4	Salmon_RE_2010_NC_019488	Salmon_Fels_2_NC_010463(33)	Erwini_ENT90_NC_019932(14)	Entero_PsP3_NC_005340(9)	Entero_186_NC_001317(8)	Salmon_SEN1_NC_029003(7)	Salmon_SP_004_NC_021774(5)	Burkho_KS14_NC_015273(4)	Burkho_KS5_NC_015265(4)	Ralsto_RSA1_NC_009382(3)	Salmon_SEN5_NC_028701(3)	Salmon_ST64B_NC_004313(2)	Salmon_SEN4_NC_029015(2)	Pseudo_phiCTX_NC_003278(2)	Ralsto_RSY1_NC_025115(2)	Entero_P2_NC_001895(2)	Escher_pro483_NC_028943(2)	Entero_JSE_NC_012740(1)	Entero_RB49_NC_005066(1)	Entero_WPhi_NC_005056(1)	Entero_Phi1_NC_009821(1)	Entero_GEC_3S_NC_025425(1)	Pseudo_YMC11/02/R656_NC_028657(1)	Entero_fiAA91_ss_NC_022750(1)	Erwini_vB_EamP_Frozen_NC_031062(1)	Erwini_Ea9_2_NC_023579(1)	Entero_P1_NC_005856(1)	Pseudo_PAJU2_NC_011373(1)	Pseudo_PPpW_3_NC_023006(1)	Salmon_118970_sal3_NC_031940(1)	Mannhe_phiMHaA1_NC_008201(1)	Entero_P88_NC_026014(1)	Pseudo_YMC11/06/C171_PPU_BP_NC_030923(1)	Salmon_SJ46_NC_031129(1)
ERR984728	ZZ_0790078cc4	3	21.3	intact	tail,plate,capsid,terminase	contig00057,len=22637,cov=3.9,corr=3,spades=NODE_57_length_22637_cov_3.901063_pilon:1113	22479	0	31	30	1	1	0	no	4	Entero_186_NC_001317	Salmon_SEN1_NC_029003(22)	Entero_PsP3_NC_005340(22)	Salmon_SP_004_NC_021774(17)	Erwini_ENT90_NC_019932(8)	Salmon_Fels_2_NC_010463(7)	Entero_WPhi_NC_005056(5)	Entero_fiAA91_ss_NC_022750(4)	Salmon_RE_2010_NC_019488(3)	Yersin_L_413C_NC_004745(3)	Escher_pro483_NC_028943(3)	Entero_N15_NC_001901(1)	Escher_pro147_NC_028896(1)	Vibrio_vB_VpaM_MAR_NC_019722(1)	Klebsi_phiKO2_NC_005857(1)	Vibrio_VHML_NC_004456(1)	Salmon_SEN5_NC_028701(1)	Vibrio_VP882_NC_009016(1)	Aeromo_phiO18P_NC_009542(1)	Entero_P2_NC_001895(1)	Haemop_HP1_NC_001697(1)
ERR984728	ZZ_0790078cc4	4	21.2	intact	lysis,lysin,terminase,head,capsid,tail,plate	contig00058,len=21741,cov=17.5,corr=0,spades=NODE_58_length_21741_cov_17.465442_pilon:3	21202	0	31	29	2	1	0	no	3	Salmon_118970_sal3_NC_031940	Salmon_ST64B_NC_004313(24)	Shigel_SfII_NC_021857(9)	Shigel_SfIV_NC_022749(8)	Entero_SfI_NC_027339(8)	Entero_SfV_NC_003444(7)	Entero_phiP27_NC_003356(5)	Bacter_APSE_2_NC_011551(1)	Entero_mEp460_NC_019716(1)	Salmon_Fels_1_NC_010391(1)	Endosy_APSE_1_NC_000935(1)	Entero_HK106_NC_019768(1)	Entero_HK633_NC_019719(1)
ERR984728	ZZ_0790078cc4	5	18	incomplete	tail,flippase	contig00062,len=18732,cov=3.5,corr=2,spades=NODE_62_length_18732_cov_3.545674_pilon:137	18169	0	22	19	3	1	0	no	5	Burkho_BcepMu_NC_005882	Burkho_phiE255_NC_009237(13)	Rhizob_RR1_B_NC_021557(5)	Vibrio_X29_NC_024369(4)	Pseudo_JBD18_NC_027986(3)	Shigel_SfIV_NC_022749(2)	Entero_SfV_NC_003444(2)	Pseudo_vB_PaeS_PM105_NC_028667(2)	Pseudo_PPpW_3_NC_023006(2)	Entero_SfI_NC_027339(2)	Pseudo_B3_NC_006548(2)	Pseudo_JBD25_NC_027992(2)	Bacter_Lily_NC_028841(2)	Entero_P88_NC_026014(2)	Ralsto_RSA1_NC_009382(1)	Salmon_SP_004_NC_021774(1)	Yersin_L_413C_NC_004745(1)	Burkho_KS10_NC_011216(1)	Stenot_Smp131_NC_023588(1)	Entero_PsP3_NC_005340(1)	Entero_fiAA91_ss_NC_022750(1)	Haemop_SuMu_NC_019455(1)	Prochl_P_SSM7_NC_015290(1)	Ralsto_RSY1_NC_025115(1)	Burkho_ST79_NC_021343(1)	Salmon_SPN9CC_NC_017985(1)	Burkho_KS14_NC_015273(1)	Shigel_SfII_NC_021857(1)	Entero_UAB_Phi20_NC_031019(1)	Entero_Arya_NC_031048(1)	Cronob_ENT47670_NC_019927(1)	Salmon_epsilon34_NC_011976(1)	Escher_pro483_NC_028943(1)
ERR984728	ZZ_0790078cc4	6	13.2	intact	lysis,terminase,portal,head,capsid,transposase,tail	contig00067,len=14810,cov=3.6,corr=1,spades=NODE_67_length_14810_cov_3.617242_pilon:3	13206	0	17	16	1	1	0	no	1	Gifsy_1_NC_010392	Entero_lambda_NC_001416(6)	Entero_phi80_NC_021190(6)	Entero_HK225_NC_019717(6)	Entero_N15_NC_001901(5)	Entero_mEp460_NC_019716(5)	Entero_cdtI_NC_009514(5)	Salmon_Fels_1_NC_010391(5)	Entero_mEp237_NC_019704(4)	Gifsy_2_NC_010393(3)	Entero_HK629_NC_019711(3)	Entero_HK630_NC_019723(3)	Mycoba_Kimberlium_NC_028792(1)	Entero_c_1_NC_019706(1)	Mycoba_Job42_NC_021538(1)	Mycoba_Llij_NC_008196(1)	Salmon_HK620_NC_002730(1)	Mycoba_Cabrinians_NC_028678(1)	Salmon_SEN22_NC_028696(1)	Salmon_SPN3UB_NC_019545(1)	Salmon_SEN34_NC_028699(1)
ERR984728	ZZ_0790078cc4	7	7.5	incomplete	lysin,lysis,terminase	contig00081,len=7950,cov=5.1,corr=3,spades=NODE_81_length_7950_cov_5.055182_pilon:143	7650	2	18	15	3	1	0	no	9	Entero_P22_NC_002371	Entero_Sf101_NC_027398(4)	Salmon_vB_SemP_Emek_NC_018275(3)	Entero_ST104_NC_005841(3)	Entero_UAB_Phi20_NC_031019(3)	Salmon_SEN22_NC_028696(3)	Shigel_Sf6_NC_005344(2)	Stx2_vB_EcoP_24B_NC_027984(2)	Salmon_118970_sal4_NC_030919(2)	Entero_HK544_NC_019767(2)	Entero_mEp234_NC_019715(2)	Salmon_vB_SosS_Oslo_NC_018279(2)	Salmon_SPN9CC_NC_017985(2)	Stx2_II_NC_004914(2)	Salmon_ST160_NC_014900(2)	Salmon_epsilon34_NC_011976(2)	Escher_NC_004913(2)	Mannhe_vB_MhS_587AP2_NC_028743(1)	Salmon_SE1_NC_011802(1)	Salmon_103203_sal5_NC_031946(1)	Mannhe_vB_MhS_1152AP2_NC_028956(1)	Entero_HK106_NC_019768(1)	Mannhe_vB_MhS_535AP2_NC_028853(1)	Entero_HK140_NC_019710(1)	Entero_IME10_NC_019501(1)	Cronob_phiES15_NC_018454(1)	Shewan_3/49_NC_025466(1)	Escher_HK75_NC_016160(1)	Shigel_POCJ13_NC_025434(1)	Entero_HK97_NC_002167(1)	Salmon_g341c_NC_013059(1)	Salmon_HK620_NC_002730(1)	Stx2_c_86_NC_008464(1)	Entero_YYZ_2008_NC_011356(1)
ERR984730	ZZ_8f8d14bb53	1	52.7	intact	integrase,head,lysis,lysin,terminase,capsid,tail,plate,transposase	contig00001,len=1067217,cov=22.8,corr=0,spades=NODE_1_length_1067217_cov_22.803892_pilon:272409	325131	2	66	57	9	1	0	yes	10	Salmon_118970_sal3_NC_031940	Salmon_ST64B_NC_004313(40)	Shigel_SfII_NC_021857(11)	Shigel_SfIV_NC_022749(9)	Entero_SfV_NC_003444(8)	Entero_SfI_NC_027339(8)	Entero_phiP27_NC_003356(5)	Entero_mEp460_NC_019716(5)	Salmon_SJ46_NC_031129(3)	Salmon_SP_004_NC_021774(2)	Salmon_vB_SemP_Emek_NC_018275(2)	Entero_cdtI_NC_009514(2)	Bacter_APSE_2_NC_011551(1)	Clostr_phiC2_NC_009231(1)	Lister_A118_NC_003216(1)	Gordon_Nymphadora_NC_031061(1)	Stx2_vB_EcoP_24B_NC_027984(1)	Entero_Mu_NC_000929(1)	Endosy_APSE_1_NC_000935(1)	Yersin_L_413C_NC_004745(1)	Entero_HK106_NC_019768(1)	Entero_mEp390_NC_019721(1)	Thermu_OH2_NC_021784(1)	Salmon_Fels_1_NC_010391(1)	Pectob_ZF40_NC_019522(1)	Entero_EFC_1_NC_025453(1)	Clostr_phiMMP02_NC_019421(1)	Entero_PsP3_NC_005340(1)	Lister_A006_NC_009815(1)	Salmon_SPN3UB_NC_019545(1)	Entero_HK633_NC_019719(1)	Salmon_SEN34_NC_028699(1)	Salmon_SEN1_NC_029003(1)	Entero_P1_NC_005856(1)
ERR984730	ZZ_8f8d14bb53	2	8.4	incomplete	transposase,tail,plate	contig00002,len=495019,cov=23.2,corr=11,spades=NODE_2_length_495019_cov_23.170560_pilon:229089	237515	0	10	8	2	1	0	no	6	Gifsy_2_NC_010393	Salmon_RE_2010_NC_019488(2)	Salmon_SEN5_NC_028701(2)	Salmon_Fels_1_NC_010391(2)	Pseudo_F116_NC_006552(1)	Vibrio_vB_VchM_138_NC_019518(1)	Vibrio_CP_T1_NC_019457(1)	Stenot_S1_NC_011589(1)	Entero_mEp390_NC_019721(1)	Entero_phi80_NC_021190(1)	Burkho_BcepB1A_NC_005886(1)	Gifsy_1_NC_010392(1)	Stenot_Smp131_NC_023588(1)	Entero_HK140_NC_019710(1)	Salmon_Fels_2_NC_010463(1)	Bacill_SPbeta_NC_001884(1)	Stx2_c_1717_NC_011357(1)	Entero_mEp237_NC_019704(1)	Salmon_SJ46_NC_031129(1)	Salmon_SEN4_NC_029015(1)	Entero_phiP27_NC_003356(1)	Entero_HK225_NC_019717(1)
ERR984730	ZZ_8f8d14bb53	3	23.6	incomplete	terminase,tail,integrase	contig00002,len=495019,cov=23.2,corr=11,spades=NODE_2_length_495019_cov_23.170560_pilon:249479	273170	0	32	28	4	1	0	yes	10	Gifsy_2_NC_010393	Salmon_SPN3UB_NC_019545(16)	Gifsy_1_NC_010392(15)	Salmon_SEN34_NC_028699(9)	Entero_mEp237_NC_019704(7)	Salmon_Fels_1_NC_010391(3)	Entero_HK225_NC_019717(3)	Entero_YYZ_2008_NC_011356(3)	Salmon_ST64B_NC_004313(2)	Entero_BP_4795_NC_004813(2)	Entero_phi80_NC_021190(2)	Entero_phiP27_NC_003356(2)	Salmon_vB_SemP_Emek_NC_018275(2)	Salmon_118970_sal3_NC_031940(2)	Salmon_ST64T_NC_004348(2)	Burkho_Bcep22_NC_005262(1)	Lister_A118_NC_003216(1)	Gordon_Nymphadora_NC_031061(1)	Escher_Akfv33_NC_017969(1)	Shigel_SfIV_NC_022749(1)	Burkho_BcepC6B_NC_005887(1)	Pectob_My1_NC_018837(1)	Entero_DT57C_NC_027356(1)	Entero_mEpX1_NC_019709(1)	Entero_SfV_NC_003444(1)	Pectob_ZF40_NC_019522(1)	Cronob_phiES15_NC_018454(1)	Burkho_Bcep43_NC_005342(1)	Stx2_c_1717_NC_011357(1)	Lister_A006_NC_009815(1)	Salmon_SSU5_NC_018843(1)	Burkho_Bcep781_NC_004333(1)	Salmon_SEN4_NC_029015(1)	Salmon_Spc35_NC_015269(1)
ERR984730	ZZ_8f8d14bb53	4	45.3	questionable	portal,transposase,tail	contig00003,len=480481,cov=25.0,corr=8,spades=NODE_3_length_480481_cov_25.021548_pilon:321884	367233	0	68	60	8	1	0	yes	24	Salmon_ST160_NC_014900	Entero_ST104_NC_005841(18)	Entero_UAB_Phi20_NC_031019(18)	Salmon_SE1_NC_011802(17)	Salmon_epsilon34_NC_011976(17)	Salmon_ST64T_NC_004348(14)	Salmon_118970_sal4_NC_030919(14)	Salmon_g341c_NC_013059(13)	Salmon_vB_SemP_Emek_NC_018275(13)	Salmon_SEN22_NC_028696(12)	Entero_ES18_NC_006949(8)	Salmon_103203_sal5_NC_031946(7)	Salmon_SPN9CC_NC_017985(7)	Entero_P22_NC_002371(5)	Salmon_vB_SosS_Oslo_NC_018279(4)	Shigel_Sf6_NC_005344(3)	Entero_mEp235_NC_019708(3)	Escher_HK75_NC_016160(3)	Entero_Sf101_NC_027398(3)	Stx2_II_NC_004914(3)	Entero_mEp234_NC_019715(2)	Escher_NC_004913(2)	Escher_HK639_NC_016158(2)	Shigel_SfIV_NC_022749(2)	Entero_HK022_NC_002166(2)	Entero_c_1_NC_019706(2)	Entero_933W_NC_000924(2)	Entero_mEpX2_NC_019705(2)	Salmon_ST64B_NC_004313(1)	Escher_PA2_NC_028449(1)	Entero_HK629_NC_019711(1)	Entero_HK542_NC_019769(1)	Salmon_SPN3UB_NC_019545(1)	Entero_HK225_NC_019717(1)
ERR984730	ZZ_8f8d14bb53	5	42.9	intact	transposase,integrase,capsid,terminase,head,tail,lysis,plate	contig00011,len=133183,cov=24.4,corr=0,spades=NODE_11_length_133183_cov_24.372570_pilon:48575	91556	0	48	41	7	1	0	yes	8	Salmon_RE_2010_NC_019488	Salmon_Fels_2_NC_010463(33)	Erwini_ENT90_NC_019932(14)	Entero_PsP3_NC_005340(9)	Entero_186_NC_001317(8)	Salmon_SEN1_NC_029003(7)	Salmon_SP_004_NC_021774(5)	Burkho_KS14_NC_015273(4)	Burkho_KS5_NC_015265(4)	Ralsto_RSA1_NC_009382(3)	Salmon_SEN5_NC_028701(3)	Salmon_ST64B_NC_004313(2)	Salmon_SEN4_NC_029015(2)	Pseudo_phiCTX_NC_003278(2)	Ralsto_RSY1_NC_025115(2)	Entero_P2_NC_001895(2)	Escher_pro483_NC_028943(2)	Entero_JSE_NC_012740(1)	Entero_RB49_NC_005066(1)	Hypert_2_NC_014321(1)	Entero_WPhi_NC_005056(1)	Entero_Phi1_NC_009821(1)	Entero_GEC_3S_NC_025425(1)	Bacill_SPbeta_NC_001884(1)	Bacill_G_NC_023719(1)	Pseudo_YMC11/02/R656_NC_028657(1)	Entero_fiAA91_ss_NC_022750(1)	Erwini_vB_EamP_Frozen_NC_031062(1)	Erwini_Ea9_2_NC_023579(1)	Pseudo_PAJU2_NC_011373(1)	Entero_P1_NC_005856(1)	Pseudo_PPpW_3_NC_023006(1)	Salmon_118970_sal3_NC_031940(1)	Mannhe_phiMHaA1_NC_008201(1)
ERR984730	ZZ_8f8d14bb53	6	30.5	intact	tail,protease,portal,terminase,lysis	contig00017,len=42668,cov=22.4,corr=1,spades=NODE_17_length_42668_cov_22.395202_pilon:1771	32349	0	37	35	2	1	0	no	5	Gifsy_2_NC_010393	Salmon_Fels_1_NC_010391(17)	Gifsy_1_NC_010392(14)	Entero_mEp460_NC_019716(14)	Entero_cdtI_NC_009514(12)	Entero_c_1_NC_019706(7)	Entero_lambda_NC_001416(4)	Salmon_SEN34_NC_028699(4)	Entero_mEp213_NC_019720(4)	Entero_HK629_NC_019711(3)	Salmon_SPN3UB_NC_019545(3)	Entero_HK630_NC_019723(3)	Entero_BP_4795_NC_004813(2)	Cronob_phiES15_NC_018454(2)	Salmon_SEN4_NC_029015(2)	Salmon_RE_2010_NC_019488(2)	Salmon_SEN5_NC_028701(2)	Entero_YYZ_2008_NC_011356(2)	Escher_D108_NC_013594(1)	Salmon_ST64B_NC_004313(1)	Klebsi_phiKO2_NC_005857(1)	Entero_Mu_NC_000929(1)	Vibrio_VP882_NC_009016(1)	Pseudo_MD8_NC_031091(1)	Entero_vB_EcoM_VR25_NC_028925(1)	Stx2_c_1717_NC_011357(1)	Entero_mEp237_NC_019704(1)	Entero_HK225_NC_019717(1)	Entero_N15_NC_001901(1)	Salmon_118970_sal3_NC_031940(1)	Yersin_PY54_NC_005069(1)	Salmon_Fels_2_NC_010463(1)	Salmon_SJ46_NC_031129(1)	Escher_APCEc01_NC_029091(1)
ERR984733	ZZ_d0a825d3dd	1	62.7	intact	transposase,tail,plate,capsid,head,terminase,lysin,lysis,integrase	contig00001,len=952841,cov=29.0,corr=2,spades=NODE_1_length_952841_cov_29.042278_pilon:620530	683309	2	64	56	8	1	0	yes	9	Salmon_118970_sal3_NC_031940	Salmon_ST64B_NC_004313(40)	Shigel_SfII_NC_021857(12)	Shigel_SfIV_NC_022749(9)	Entero_SfV_NC_003444(8)	Entero_SfI_NC_027339(8)	Entero_phiP27_NC_003356(5)	Entero_mEp460_NC_019716(5)	Salmon_SJ46_NC_031129(3)	Salmon_vB_SemP_Emek_NC_018275(2)	Entero_cdtI_NC_009514(2)	Bacter_APSE_2_NC_011551(1)	Clostr_phiC2_NC_009231(1)	Lister_A118_NC_003216(1)	Gordon_Nymphadora_NC_031061(1)	Stx2_vB_EcoP_24B_NC_027984(1)	Salmon_SP_004_NC_021774(1)	Entero_Mu_NC_000929(1)	Endosy_APSE_1_NC_000935(1)	Entero_HK106_NC_019768(1)	Entero_mEp390_NC_019721(1)	Thermu_OH2_NC_021784(1)	Salmon_Fels_1_NC_010391(1)	Pectob_ZF40_NC_019522(1)	Entero_EFC_1_NC_025453(1)	Clostr_phiMMP02_NC_019421(1)	Lister_A006_NC_009815(1)	Salmon_SPN3UB_NC_019545(1)	Entero_HK633_NC_019719(1)	Salmon_SEN34_NC_028699(1)	Entero_P1_NC_005856(1)	Salmon_g341c_NC_013059(1)	Entero_933W_NC_000924(1)	Clostr_phiMMP03_NC_028959(1)
ERR984733	ZZ_d0a825d3dd	2	43.5	incomplete	portal	contig00006,len=361838,cov=30.1,corr=3,spades=NODE_6_length_361838_cov_30.058205_pilon:183	43690	0	61	55	6	1	0	yes	21	Salmon_ST160_NC_014900	Entero_ST104_NC_005841(19)	Salmon_SE1_NC_011802(17)	Salmon_epsilon34_NC_011976(17)	Entero_UAB_Phi20_NC_031019(15)	Salmon_118970_sal4_NC_030919(14)	Salmon_g341c_NC_013059(14)	Salmon_ST64T_NC_004348(12)	Salmon_vB_SemP_Emek_NC_018275(11)	Salmon_SEN22_NC_028696(11)	Salmon_103203_sal5_NC_031946(8)	Entero_ES18_NC_006949(7)	Entero_P22_NC_002371(6)	Salmon_SPN9CC_NC_017985(6)	Shigel_Sf6_NC_005344(4)	Salmon_vB_SosS_Oslo_NC_018279(4)	Entero_Sf101_NC_027398(4)	Stx2_II_NC_004914(4)	Entero_lambda_NC_001416(3)	Escher_HK639_NC_016158(2)	Entero_mEp235_NC_019708(2)	Entero_HK022_NC_002166(2)	Entero_mEp234_NC_019715(2)	Stx2_c_1717_NC_011357(2)	Escher_HK75_NC_016160(2)	Entero_c_1_NC_019706(2)	Entero_933W_NC_000924(2)	Entero_SfI_NC_027339(2)	Entero_VT2_Sakai_NC_000902(2)	Entero_mEpX2_NC_019705(2)	Escher_NC_004913(2)	Bacter_APSE_2_NC_011551(1)	Entero_HK446_NC_019714(1)	Salmon_ST64B_NC_004313(1)
ERR984733	ZZ_d0a825d3dd	3	8.4	incomplete	transposase,tail,plate	contig00012,len=152478,cov=28.9,corr=2,spades=NODE_12_length_152478_cov_28.870501_pilon:113906	122332	0	11	8	3	1	0	no	6	Gifsy_2_NC_010393	Salmon_RE_2010_NC_019488(2)	Salmon_SEN5_NC_028701(2)	Salmon_Fels_1_NC_010391(2)	Pseudo_F116_NC_006552(1)	Vibrio_vB_VchM_138_NC_019518(1)	Vibrio_CP_T1_NC_019457(1)	Stenot_S1_NC_011589(1)	Entero_mEp390_NC_019721(1)	Entero_phi80_NC_021190(1)	Burkho_BcepB1A_NC_005886(1)	Gifsy_1_NC_010392(1)	Stenot_Smp131_NC_023588(1)	Entero_HK140_NC_019710(1)	Salmon_Fels_2_NC_010463(1)	Bacill_SPbeta_NC_001884(1)	Stx2_c_1717_NC_011357(1)	Entero_mEp237_NC_019704(1)	Salmon_SJ46_NC_031129(1)	Salmon_SEN4_NC_029015(1)	Entero_phiP27_NC_003356(1)	Entero_HK225_NC_019717(1)
ERR984733	ZZ_d0a825d3dd	4	17.3	incomplete	terminase,tail	contig00012,len=152478,cov=28.9,corr=2,spades=NODE_12_length_152478_cov_28.870501_pilon:134296	151628	0	27	23	4	1	0	no	10	Gifsy_2_NC_010393	Gifsy_1_NC_010392(13)	Salmon_SPN3UB_NC_019545(13)	Salmon_SEN34_NC_028699(8)	Entero_mEp237_NC_019704(6)	Salmon_ST64B_NC_004313(2)	Salmon_Fels_1_NC_010391(2)	Entero_HK225_NC_019717(2)	Salmon_vB_SemP_Emek_NC_018275(2)	Salmon_118970_sal3_NC_031940(2)	Salmon_ST64T_NC_004348(2)	Burkho_Bcep22_NC_005262(1)	Lister_A118_NC_003216(1)	Gordon_Nymphadora_NC_031061(1)	Escher_Akfv33_NC_017969(1)	Shigel_SfIV_NC_022749(1)	Burkho_BcepC6B_NC_005887(1)	Pectob_My1_NC_018837(1)	Entero_DT57C_NC_027356(1)	Entero_mEpX1_NC_019709(1)	Entero_SfV_NC_003444(1)	Entero_phi80_NC_021190(1)	Pectob_ZF40_NC_019522(1)	Cronob_phiES15_NC_018454(1)	Burkho_Bcep43_NC_005342(1)	Stx2_c_1717_NC_011357(1)	Lister_A006_NC_009815(1)	Salmon_SSU5_NC_018843(1)	Burkho_Bcep781_NC_004333(1)	Salmon_SEN4_NC_029015(1)	Salmon_Spc35_NC_015269(1)	Shigel_POCJ13_NC_025434(1)	Pseudo_F116_NC_006552(1)	Salmon_SEN5_NC_028701(1)
ERR984733	ZZ_d0a825d3dd	5	42.9	intact	tail,plate,lysis,head,terminase,capsid,integrase,transposase	contig00013,len=133859,cov=29.7,corr=0,spades=NODE_13_length_133859_cov_29.713578_pilon:42253	85240	0	51	42	9	1	0	yes	8	Salmon_RE_2010_NC_019488	Salmon_Fels_2_NC_010463(34)	Erwini_ENT90_NC_019932(14)	Entero_PsP3_NC_005340(10)	Entero_186_NC_001317(9)	Salmon_SEN1_NC_029003(7)	Salmon_SP_004_NC_021774(5)	Burkho_KS14_NC_015273(4)	Burkho_KS5_NC_015265(4)	Ralsto_RSA1_NC_009382(3)	Salmon_SEN5_NC_028701(3)	Escher_pro483_NC_028943(3)	Salmon_ST64B_NC_004313(2)	Pseudo_phiCTX_NC_003278(2)	Salmon_SEN4_NC_029015(2)	Ralsto_RSY1_NC_025115(2)	Entero_P2_NC_001895(2)	Entero_JSE_NC_012740(1)	Hypert_2_NC_014321(1)	Entero_RB49_NC_005066(1)	Entero_WPhi_NC_005056(1)	Entero_Phi1_NC_009821(1)	Entero_GEC_3S_NC_025425(1)	Bacill_SPbeta_NC_001884(1)	Bacill_G_NC_023719(1)	Pseudo_YMC11/02/R656_NC_028657(1)	Erwini_vB_EamP_Frozen_NC_031062(1)	Entero_fiAA91_ss_NC_022750(1)	Erwini_Ea9_2_NC_023579(1)	Entero_P1_NC_005856(1)	Pseudo_PAJU2_NC_011373(1)	Pseudo_PPpW_3_NC_023006(1)	Salmon_118970_sal3_NC_031940(1)	Sulfol_SMV1_NC_023585(1)
ERR984733	ZZ_d0a825d3dd	6	39.6	intact	lysis,terminase,portal,protease,tail	contig00020,len=42668,cov=29.8,corr=4,spades=NODE_20_length_42668_cov_29.761109_pilon:1253	40898	0	50	42	8	1	0	no	11	Gifsy_2_NC_010393	Salmon_Fels_1_NC_010391(17)	Gifsy_1_NC_010392(15)	Entero_mEp460_NC_019716(13)	Entero_cdtI_NC_009514(12)	Entero_c_1_NC_019706(7)	Salmon_SEN34_NC_028699(6)	Entero_mEp213_NC_019720(5)	Entero_lambda_NC_001416(4)	Entero_mEp237_NC_019704(4)	Salmon_SPN3UB_NC_019545(4)	Entero_HK629_NC_019711(3)	Cronob_phiES15_NC_018454(3)	Entero_HK225_NC_019717(3)	Entero_HK630_NC_019723(3)	Entero_BP_4795_NC_004813(2)	Entero_phi80_NC_021190(2)	Salmon_SEN4_NC_029015(2)	Salmon_RE_2010_NC_019488(2)	Entero_933W_NC_000924(2)	Salmon_SEN5_NC_028701(2)	Entero_YYZ_2008_NC_011356(2)	Escher_HK639_NC_016158(1)	Entero_Tyrion_NC_031077(1)	Escher_D108_NC_013594(1)	Salmon_ST64B_NC_004313(1)	Bacill_SP_15_NC_031245(1)	Entero_Min27_NC_010237(1)	Klebsi_phiKO2_NC_005857(1)	Entero_Mu_NC_000929(1)	Pseudo_YuA_NC_010116(1)	Escher_TL_2011b_NC_019445(1)	Entero_mEpX1_NC_019709(1)	Vibrio_VP882_NC_009016(1)
ERR984734	ZZ_aea9a35713	1	63	intact	transposase,tail,plate,capsid,head,terminase,lysin,lysis,integrase	contig00001,len=1066735,cov=12.7,corr=0,spades=NODE_1_length_1066735_cov_12.702953_pilon:734163	797201	2	64	56	8	1	0	yes	9	Salmon_118970_sal3_NC_031940	Salmon_ST64B_NC_004313(40)	Shigel_SfII_NC_021857(12)	Shigel_SfIV_NC_022749(9)	Entero_SfV_NC_003444(8)	Entero_SfI_NC_027339(8)	Entero_phiP27_NC_003356(5)	Entero_mEp460_NC_019716(5)	Salmon_SJ46_NC_031129(3)	Salmon_vB_SemP_Emek_NC_018275(2)	Entero_cdtI_NC_009514(2)	Bacter_APSE_2_NC_011551(1)	Clostr_phiC2_NC_009231(1)	Lister_A118_NC_003216(1)	Gordon_Nymphadora_NC_031061(1)	Stx2_vB_EcoP_24B_NC_027984(1)	Salmon_SP_004_NC_021774(1)	Entero_Mu_NC_000929(1)	Endosy_APSE_1_NC_000935(1)	Entero_HK106_NC_019768(1)	Entero_mEp390_NC_019721(1)	Thermu_OH2_NC_021784(1)	Salmon_Fels_1_NC_010391(1)	Pectob_ZF40_NC_019522(1)	Entero_EFC_1_NC_025453(1)	Clostr_phiMMP02_NC_019421(1)	Lister_A006_NC_009815(1)	Salmon_SPN3UB_NC_019545(1)	Entero_HK633_NC_019719(1)	Salmon_SEN34_NC_028699(1)	Entero_P1_NC_005856(1)	Salmon_g341c_NC_013059(1)	Entero_933W_NC_000924(1)	Clostr_phiMMP03_NC_028959(1)
ERR984734	ZZ_aea9a35713	2	45.3	questionable	tail,transposase,portal	contig00006,len=289155,cov=14.6,corr=6,spades=NODE_6_length_289155_cov_14.615031_pilon:263	45570	0	68	61	7	1	0	yes	25	Salmon_ST160_NC_014900	Entero_ST104_NC_005841(20)	Salmon_SE1_NC_011802(18)	Salmon_epsilon34_NC_011976(18)	Entero_UAB_Phi20_NC_031019(16)	Salmon_118970_sal4_NC_030919(14)	Salmon_g341c_NC_013059(14)	Salmon_ST64T_NC_004348(13)	Salmon_vB_SemP_Emek_NC_018275(11)	Salmon_SEN22_NC_028696(11)	Salmon_103203_sal5_NC_031946(9)	Salmon_SPN9CC_NC_017985(7)	Entero_ES18_NC_006949(7)	Entero_P22_NC_002371(6)	Shigel_Sf6_NC_005344(4)	Entero_Sf101_NC_027398(4)	Stx2_II_NC_004914(4)	Salmon_vB_SosS_Oslo_NC_018279(4)	Entero_lambda_NC_001416(3)	Entero_mEp235_NC_019708(2)	Entero_mEp234_NC_019715(2)	Escher_HK75_NC_016160(2)	Entero_VT2_Sakai_NC_000902(2)	Escher_NC_004913(2)	Escher_HK639_NC_016158(2)	Shigel_SfIV_NC_022749(2)	Entero_HK022_NC_002166(2)	Stx2_c_1717_NC_011357(2)	Entero_c_1_NC_019706(2)	Entero_933W_NC_000924(2)	Entero_SfI_NC_027339(2)	Entero_mEpX2_NC_019705(2)	Oenoco_phiS13_NC_023560(1)	Salmon_ST64B_NC_004313(1)
[truncated: 4,709 more rows]
[truncated: 59 more columns]
