# Supplementary material for: Geography Shapes the Population Genomics of Salmonella enterica Dublin
Source: Genome Biol Evol. 2019 Jul 22;11(8):2220–31. doi: 10.1093/gbe/evz158 (PMC6703130; doi:10.1093/gbe/evz158)
Supplement: evz158_Supplementary_Data [file evz158_supplementary_data.zip › Data_Set_03.xlsx]

## Sheet: Sheet1
taxa	SEQUENCE	START	END	GENE	COVERAGE	%COVERAGE	%IDENTITY	DATABASE	ACCESSION	PRODUCT	Class
ERR2230908	contig00038	5455	5988	ant(2'')-Ia	1-534/534	100	100	ncbi	A7J11_00447	aminoglycoside nucleotidyltransferase ANT(2'')-Ia	Aminoglycoside
ERR2230908	contig00036	70	782	aph(3'')-Ib	116-828/828	86.11	100	ncbi	A7J11_05252	aminoglycoside O-phosphotransferase APH(3'')-Ib	Aminoglycoside
ERR2230908	contig00036	782	1618	aph(6)-Id	1-837/837	100	100	ncbi	A7J11_01109	aminoglycoside O-phosphotransferase APH(6)-Id	Aminoglycoside
ERR2230908	contig00038	3235	4494	cmlA5	1-1260/1260	100	100	ncbi	A7J11_01947	chloramphenicol efflux MFS transporter CmlA5	Phenicol
ERR2230908	contig00036	4753	5967	floR	1-1215/1215	100	100	ncbi	A7J11_00083	chloramphenicol/florfenicol efflux MFS transporter FloR	Phenicol
ERR2230908	contig00042	3372	4090	blaTEM-1	143-861/861	83.51	100	ncbi	A7J11_00169	class A broad-spectrum beta-lactamase TEM-1	Beta-lactamase
ERR2230908	contig00026	29387	30532	blaCMY-2	1-1146/1146	100	100	ncbi	A7J11_00540	class C beta-lactamase CMY-2	Beta-lactamase
ERR2230908	contig00038	2696	3043	qacEdelta1	1-348/348	100	100	ncbi	A7J11_00271	Quat. Ammonium compound efflux SMR transporter QacE delta 1	Quat. Ammonium
ERR2230908	contig00026	231	1046	sul2	1-816/816	100	100	ncbi	A7J11_04212	sulfonamide-resistant dihydropteroate synthase Sul2	Sulfonamides
ERR2230908	contig00036	2954	4153	tet(A)	1-1200/1200	100	100	ncbi	A7J11_00448	tetracycline efflux MFS transporter Tet(A)	Tetracycline
ERR2230910	contig00018	246	1073	aph(3'')-Ib	1-828/828	100	99.88	ncbi	A7J11_05252	aminoglycoside O-phosphotransferase APH(3'')-Ib	Aminoglycoside
ERR2230910	contig00018	1073	1909	aph(6)-Id	1-837/837	100	100	ncbi	A7J11_01109	aminoglycoside O-phosphotransferase APH(6)-Id	Aminoglycoside
ERR2230910	contig00021	36316	37176	blaTEM-1	1-861/861	100	100	ncbi	A7J11_00169	class A broad-spectrum beta-lactamase TEM-1	Beta-lactamase
ERR2230910	contig00025	4169	5374	tet(B)	1-1206/1206	100	100	ncbi	A7J11_00078	tetracycline efflux MFS transporter Tet(B)	Tetracycline
ERR2230914	contig00023	6987	7778	aadA1	1-792/792	100	100	ncbi	A7J11_00586	ANT(3'')-Ia family aminoglycoside nucleotidyltransferase AadA1	Aminoglycoside
ERR2230914	contig00023	7942	8289	qacEdelta1	1-348/348	100	100	ncbi	A7J11_00271	Quat. Ammonium compound efflux SMR transporter QacE delta 1	Quat. Ammonium
ERR2230914	contig00023	8283	9122	sul1	1-840/840	100	100	ncbi	A7J11_00638	sulfonamide-resistant dihydropteroate synthase Sul1	Sulfonamides
ERR2230914	contig00023	313	972	catA1	1-660/660	100	99.85	ncbi	A7J11_00207	type A-1 chloramphenicol O-acetyltransferase	Phenicol
ERR2230942	contig00021	9629	10456	aph(3'')-Ib	1-828/828	100	100	ncbi	A7J11_05252	aminoglycoside O-phosphotransferase APH(3'')-Ib	Aminoglycoside
ERR2230942	contig00042	158	973	aph(3')-Ia	1-816/816	100	100	ncbi	A7J11_00274	aminoglycoside O-phosphotransferase APH(3')-Ia	Aminoglycoside
ERR2230942	contig00021	8793	9629	aph(6)-Id	1-837/837	100	100	ncbi	A7J11_01109	aminoglycoside O-phosphotransferase APH(6)-Id	Aminoglycoside
ERR2230942	contig00021	4444	5658	floR	1-1215/1215	100	99.83	ncbi	A7J11_02239	chloramphenicol/florfenicol efflux MFS transporter FloR	Phenicol
ERR2230942	contig00030	68	891	blaTEM-1	38-861/861	95.7	100	ncbi	A7J11_00169	class A broad-spectrum beta-lactamase TEM-1	Beta-lactamase
ERR2230942	contig00021	39649	40794	blaCMY-2	1-1146/1146	100	100	ncbi	A7J11_00540	class C beta-lactamase CMY-2	Beta-lactamase
ERR2230942	contig00021	10493	11308	sul2	1-816/816	100	100	ncbi	A7J11_04212	sulfonamide-resistant dihydropteroate synthase Sul2	Sulfonamides
ERR2230942	contig00021	6258	7457	tet(A)	1-1200/1200	100	100	ncbi	A7J11_00448	tetracycline efflux MFS transporter Tet(A)	Tetracycline
ERR2230943	contig00020	353	1180	aph(3'')-Ib	1-828/828	100	99.88	ncbi	A7J11_05252	aminoglycoside O-phosphotransferase APH(3'')-Ib	Aminoglycoside
ERR2230943	contig00020	1180	2016	aph(6)-Id	1-837/837	100	100	ncbi	A7J11_01109	aminoglycoside O-phosphotransferase APH(6)-Id	Aminoglycoside
ERR2230943	contig00027	13704	14564	blaTEM-1	1-861/861	100	100	ncbi	A7J11_00169	class A broad-spectrum beta-lactamase TEM-1	Beta-lactamase
ERR2230943	contig00029	1288	2493	tet(B)	1-1206/1206	100	100	ncbi	A7J11_00078	tetracycline efflux MFS transporter Tet(B)	Tetracycline
ERR984728	contig00066	9933	10760	aph(3'')-Ib	1-828/828	100	100	ncbi	A7J11_05252	aminoglycoside O-phosphotransferase APH(3'')-Ib	Aminoglycoside
ERR984728	contig00066	9097	9933	aph(6)-Id	1-837/837	100	100	ncbi	A7J11_01109	aminoglycoside O-phosphotransferase APH(6)-Id	Aminoglycoside
ERR984728	contig00066	6493	7284	aadA1	1-792/792	100	99.87	ncbi	A7J11_04493	ANT(3'')-Ia family aminoglycoside nucleotidyltransferase AadA1	Aminoglycoside
ERR984728	contig00066	14829	15689	blaTEM-1	1-861/861	100	100	ncbi	A7J11_00169	class A broad-spectrum beta-lactamase TEM-1	Beta-lactamase
ERR984728	contig00066	5982	6329	qacEdelta1	1-348/348	100	100	ncbi	A7J11_00271	Quat. Ammonium compound efflux SMR transporter QacE delta 1	Quat. Ammonium
ERR984728	contig00066	5149	5988	sul1	1-840/840	100	100	ncbi	A7J11_00638	sulfonamide-resistant dihydropteroate synthase Sul1	Sulfonamides
ERR984728	contig00066	10797	11612	sul2	1-816/816	100	99.88	ncbi	A7J11_00971	sulfonamide-resistant dihydropteroate synthase Sul2	Sulfonamides
ERR984728	contig00066	7377	7850	dfrA1	1-474/474	100	99.79	ncbi	A7J11_00809	trimethoprim-resistant dihydrofolate reductase DfrA1	Trimethoprim
ERR984728	contig00125	1560	2219	catA1	1-660/660	100	99.85	ncbi	A7J11_00207	type A-1 chloramphenicol O-acetyltransferase	Phenicol
ERR998469	contig00133	949	1776	aph(3'')-Ib	1-828/828	100	100	ncbi	A7J11_05252	aminoglycoside O-phosphotransferase APH(3'')-Ib	Aminoglycoside
ERR998469	contig00133	1776	2612	aph(6)-Id	1-837/837	100	100	ncbi	A7J11_01109	aminoglycoside O-phosphotransferase APH(6)-Id	Aminoglycoside
ERR998469	contig00069	1838	2629	aadA1	1-792/792	100	99.87	ncbi	A7J11_04493	ANT(3'')-Ia family aminoglycoside nucleotidyltransferase AadA1	Aminoglycoside
ERR998469	contig00069	15360	16220	blaTEM-1	1-861/861	100	100	ncbi	A7J11_00169	class A broad-spectrum beta-lactamase TEM-1	Beta-lactamase
ERR998469	contig00069	2793	3140	qacEdelta1	1-348/348	100	100	ncbi	A7J11_00271	Quat. Ammonium compound efflux SMR transporter QacE delta 1	Quat. Ammonium
ERR998469	contig00069	3134	3973	sul1	1-840/840	100	100	ncbi	A7J11_00638	sulfonamide-resistant dihydropteroate synthase Sul1	Sulfonamides
ERR998469	contig00133	97	912	sul2	1-816/816	100	100	ncbi	A7J11_04212	sulfonamide-resistant dihydropteroate synthase Sul2	Sulfonamides
ERR998469	contig00118	1371	2570	tet(A)	1-1200/1200	100	100	ncbi	A7J11_00448	tetracycline efflux MFS transporter Tet(A)	Tetracycline
ERR998469	contig00069	1272	1745	dfrA1	1-474/474	100	99.79	ncbi	A7J11_00809	trimethoprim-resistant dihydrofolate reductase DfrA1	Trimethoprim
ERR998469	contig00069	10046	10705	catA1	1-660/660	100	99.85	ncbi	A7J11_00207	type A-1 chloramphenicol O-acetyltransferase	Phenicol
SRR1030845	contig00020	9686	10513	aph(3'')-Ib	1-828/828	100	100	ncbi	A7J11_05252	aminoglycoside O-phosphotransferase APH(3'')-Ib	Aminoglycoside
SRR1030845	contig00020	8850	9686	aph(6)-Id	1-837/837	100	100	ncbi	A7J11_01109	aminoglycoside O-phosphotransferase APH(6)-Id	Aminoglycoside
SRR1030845	contig00020	4501	5715	floR	1-1215/1215	100	99.83	ncbi	A7J11_02239	chloramphenicol/florfenicol efflux MFS transporter FloR	Phenicol
SRR1030845	contig00020	10550	11365	sul2	1-816/816	100	100	ncbi	A7J11_04212	sulfonamide-resistant dihydropteroate synthase Sul2	Sulfonamides
SRR1030845	contig00020	6315	7514	tet(A)	1-1200/1200	100	100	ncbi	A7J11_00448	tetracycline efflux MFS transporter Tet(A)	Tetracycline
SRR1048307	contig00022	4905	5732	aph(3'')-Ib	1-828/828	100	100	ncbi	A7J11_05252	aminoglycoside O-phosphotransferase APH(3'')-Ib	Aminoglycoside
SRR1048307	contig00022	5732	6568	aph(6)-Id	1-837/837	100	100	ncbi	A7J11_01109	aminoglycoside O-phosphotransferase APH(6)-Id	Aminoglycoside
SRR1048307	contig00022	9703	10917	floR	1-1215/1215	100	99.83	ncbi	A7J11_02239	chloramphenicol/florfenicol efflux MFS transporter FloR	Phenicol
SRR1048307	contig00026	3428	4251	blaTEM-206	38-861/861	95.7	100	ncbi	A7J11_03029	class A broad-spectrum beta-lactamase TEM-206	Beta-lactamase
SRR1048307	contig00021	696	1841	blaCMY-2	1-1146/1146	100	100	ncbi	A7J11_00540	class C beta-lactamase CMY-2	Beta-lactamase
SRR1048307	contig00022	4053	4868	sul2	1-816/816	100	100	ncbi	A7J11_04212	sulfonamide-resistant dihydropteroate synthase Sul2	Sulfonamides
SRR1048307	contig00022	7904	9103	tet(A)	1-1200/1200	100	100	ncbi	A7J11_00448	tetracycline efflux MFS transporter Tet(A)	Tetracycline
SRR1048325	contig00019	10941	11768	aph(3'')-Ib	1-828/828	100	100	ncbi	A7J11_05252	aminoglycoside O-phosphotransferase APH(3'')-Ib	Aminoglycoside
SRR1048325	contig00019	11768	12604	aph(6)-Id	1-837/837	100	100	ncbi	A7J11_01109	aminoglycoside O-phosphotransferase APH(6)-Id	Aminoglycoside
SRR1048325	contig00019	15739	16953	floR	1-1215/1215	100	99.83	ncbi	A7J11_02239	chloramphenicol/florfenicol efflux MFS transporter FloR	Phenicol
SRR1048325	contig00021	3428	4251	blaTEM-206	38-861/861	95.7	100	ncbi	A7J11_03029	class A broad-spectrum beta-lactamase TEM-206	Beta-lactamase
SRR1048325	contig00019	10089	10904	sul2	1-816/816	100	100	ncbi	A7J11_04212	sulfonamide-resistant dihydropteroate synthase Sul2	Sulfonamides
SRR1048325	contig00019	13940	15139	tet(A)	1-1200/1200	100	100	ncbi	A7J11_00448	tetracycline efflux MFS transporter Tet(A)	Tetracycline
SRR1106157	contig00024	5511	6044	ant(2'')-Ia	1-534/534	100	100	ncbi	A7J11_00447	aminoglycoside nucleotidyltransferase ANT(2'')-Ia	Aminoglycoside
SRR1106157	contig00022	9686	10398	aph(3'')-Ib	116-828/828	86.11	100	ncbi	A7J11_05252	aminoglycoside O-phosphotransferase APH(3'')-Ib	Aminoglycoside
SRR1106157	contig00036	263	1078	aph(3')-Ia	1-816/816	100	100	ncbi	A7J11_00274	aminoglycoside O-phosphotransferase APH(3')-Ia	Aminoglycoside
SRR1106157	contig00022	8850	9686	aph(6)-Id	1-837/837	100	100	ncbi	A7J11_01109	aminoglycoside O-phosphotransferase APH(6)-Id	Aminoglycoside
SRR1106157	contig00024	3291	4550	cmlA5	1-1260/1260	100	100	ncbi	A7J11_01947	chloramphenicol efflux MFS transporter CmlA5	Phenicol
SRR1106157	contig00022	4501	5715	floR	1-1215/1215	100	100	ncbi	A7J11_00083	chloramphenicol/florfenicol efflux MFS transporter FloR	Phenicol
SRR1106157	contig00027	3428	4288	blaTEM-1	1-861/861	100	100	ncbi	A7J11_00169	class A broad-spectrum beta-lactamase TEM-1	Beta-lactamase
SRR1106157	contig00015	4437	5582	blaCMY-2	1-1146/1146	100	100	ncbi	A7J11_00540	class C beta-lactamase CMY-2	Beta-lactamase
SRR1106157	contig00024	2752	3099	qacEdelta1	1-348/348	100	100	ncbi	A7J11_00271	Quat. Ammonium compound efflux SMR transporter QacE delta 1	Quat. Ammonium
SRR1106157	contig00015	33923	34738	sul2	1-816/816	100	100	ncbi	A7J11_04212	sulfonamide-resistant dihydropteroate synthase Sul2	Sulfonamides
SRR1106157	contig00022	6315	7514	tet(A)	1-1200/1200	100	100	ncbi	A7J11_00448	tetracycline efflux MFS transporter Tet(A)	Tetracycline
SRR1106251	contig00029	5511	6044	ant(2'')-Ia	1-534/534	100	100	ncbi	A7J11_00447	aminoglycoside nucleotidyltransferase ANT(2'')-Ia	Aminoglycoside
SRR1106251	contig00027	126	838	aph(3'')-Ib	116-828/828	86.11	100	ncbi	A7J11_05252	aminoglycoside O-phosphotransferase APH(3'')-Ib	Aminoglycoside
SRR1106251	contig00040	263	1078	aph(3')-Ia	1-816/816	100	100	ncbi	A7J11_00274	aminoglycoside O-phosphotransferase APH(3')-Ia	Aminoglycoside
SRR1106251	contig00027	838	1674	aph(6)-Id	1-837/837	100	100	ncbi	A7J11_01109	aminoglycoside O-phosphotransferase APH(6)-Id	Aminoglycoside
SRR1106251	contig00029	3291	4550	cmlA5	1-1260/1260	100	100	ncbi	A7J11_01947	chloramphenicol efflux MFS transporter CmlA5	Phenicol
SRR1106251	contig00027	4809	6023	floR	1-1215/1215	100	100	ncbi	A7J11_00083	chloramphenicol/florfenicol efflux MFS transporter FloR	Phenicol
SRR1106251	contig00032	1782	2642	blaTEM-1	1-861/861	100	100	ncbi	A7J11_00169	class A broad-spectrum beta-lactamase TEM-1	Beta-lactamase
SRR1106251	contig00020	4437	5582	blaCMY-2	1-1146/1146	100	100	ncbi	A7J11_00540	class C beta-lactamase CMY-2	Beta-lactamase
SRR1106251	contig00029	2752	3099	qacEdelta1	1-348/348	100	100	ncbi	A7J11_00271	Quat. Ammonium compound efflux SMR transporter QacE delta 1	Quat. Ammonium
SRR1106251	contig00020	33923	34738	sul2	1-816/816	100	100	ncbi	A7J11_04212	sulfonamide-resistant dihydropteroate synthase Sul2	Sulfonamides
SRR1106251	contig00027	3010	4209	tet(A)	1-1200/1200	100	100	ncbi	A7J11_00448	tetracycline efflux MFS transporter Tet(A)	Tetracycline
SRR1107461	contig00022	12936	13763	aph(3'')-Ib	1-828/828	100	100	ncbi	A7J11_05252	aminoglycoside O-phosphotransferase APH(3'')-Ib	Aminoglycoside
SRR1107461	contig00022	13763	14599	aph(6)-Id	1-837/837	100	100	ncbi	A7J11_01109	aminoglycoside O-phosphotransferase APH(6)-Id	Aminoglycoside
SRR1107461	contig00026	124	947	blaTEM-206	38-861/861	95.7	100	ncbi	A7J11_03029	class A broad-spectrum beta-lactamase TEM-206	Beta-lactamase
SRR1107461	contig00022	12084	12899	sul2	1-816/816	100	100	ncbi	A7J11_04212	sulfonamide-resistant dihydropteroate synthase Sul2	Sulfonamides
SRR1107461	contig00022	15935	17134	tet(A)	1-1200/1200	100	100	ncbi	A7J11_00448	tetracycline efflux MFS transporter Tet(A)	Tetracycline
SRR1118714	contig00026	27488	28315	aph(3'')-Ib	1-828/828	100	100	ncbi	A7J11_05252	aminoglycoside O-phosphotransferase APH(3'')-Ib	Aminoglycoside
SRR1118714	contig00046	202	1017	aph(3')-Ia	1-816/816	100	100	ncbi	A7J11_00274	aminoglycoside O-phosphotransferase APH(3')-Ia	Aminoglycoside
SRR1118714	contig00026	28315	29151	aph(6)-Id	1-837/837	100	100	ncbi	A7J11_01109	aminoglycoside O-phosphotransferase APH(6)-Id	Aminoglycoside
SRR1118714	contig00026	32286	33500	floR	1-1215/1215	100	99.83	ncbi	A7J11_02239	chloramphenicol/florfenicol efflux MFS transporter FloR	Phenicol
SRR1118714	contig00034	68	891	blaTEM-1	38-861/861	95.7	100	ncbi	A7J11_00169	class A broad-spectrum beta-lactamase TEM-1	Beta-lactamase
SRR1118714	contig00043	1	1124	blaCMY-2	23-1146/1146	98.08	100	ncbi	A7J11_00540	class C beta-lactamase CMY-2	Beta-lactamase
SRR1118714	contig00026	26636	27451	sul2	1-816/816	100	100	ncbi	A7J11_04212	sulfonamide-resistant dihydropteroate synthase Sul2	Sulfonamides
SRR1118714	contig00026	30487	31686	tet(A)	1-1200/1200	100	100	ncbi	A7J11_00448	tetracycline efflux MFS transporter Tet(A)	Tetracycline
SRR1122622	contig00035	9626	10453	aph(3'')-Ib	1-828/828	100	100	ncbi	A7J11_05252	aminoglycoside O-phosphotransferase APH(3'')-Ib	Aminoglycoside
SRR1122622	contig00035	8790	9626	aph(6)-Id	1-837/837	100	100	ncbi	A7J11_01109	aminoglycoside O-phosphotransferase APH(6)-Id	Aminoglycoside
SRR1122622	contig00035	4441	5655	floR	1-1215/1215	100	99.83	ncbi	A7J11_02239	chloramphenicol/florfenicol efflux MFS transporter FloR	Phenicol
SRR1122622	contig00049	183	1328	blaCMY-2	1-1146/1146	100	100	ncbi	A7J11_00540	class C beta-lactamase CMY-2	Beta-lactamase
SRR1122622	contig00035	10490	11305	sul2	1-816/816	100	100	ncbi	A7J11_04212	sulfonamide-resistant dihydropteroate synthase Sul2	Sulfonamides
SRR1122622	contig00035	6255	7454	tet(A)	1-1200/1200	100	100	ncbi	A7J11_00448	tetracycline efflux MFS transporter Tet(A)	Tetracycline
SRR1122708	contig00023	33776	34603	aph(3'')-Ib	1-828/828	100	99.88	ncbi	A7J11_05252	aminoglycoside O-phosphotransferase APH(3'')-Ib	Aminoglycoside
SRR1122708	contig00037	2007	2801	aph(3')-IIa	1-795/795	100	100	ncbi	A7J11_00349	aminoglycoside O-phosphotransferase APH(3')-IIa	Aminoglycoside
SRR1122708	contig00037	767	1609	aph(6)-Ic	1-843/843	100	100	ncbi	A7J11_00304	aminoglycoside O-phosphotransferase APH(6)-Ic	Aminoglycoside
SRR1122708	contig00023	32940	33776	aph(6)-Id	1-837/837	100	100	ncbi	A7J11_01109	aminoglycoside O-phosphotransferase APH(6)-Id	Aminoglycoside
SRR1122708	contig00037	1606	1986	ble	1-381/381	100	100	ncbi	A7J11_00750	bleomycin binding protein BLMT	Bleomycin
SRR1122708	contig00023	34943	35803	blaTEM-1	1-861/861	100	100	ncbi	A7J11_00169	class A broad-spectrum beta-lactamase TEM-1	Beta-lactamase
SRR1122708	contig00023	15666	16865	tet(A)	1-1200/1200	100	100	ncbi	A7J11_00921	tetracycline efflux MFS transporter Tet(A)	Tetracycline
SRR1171465	contig00013	48288	49148	blaTEM-150	1-861/861	100	99.88	ncbi	A7J11_02087	class A beta-lactamase TEM-150	Beta-lactamase
SRR1257300	contig00029	9686	10513	aph(3'')-Ib	1-828/828	100	100	ncbi	A7J11_05252	aminoglycoside O-phosphotransferase APH(3'')-Ib	Aminoglycoside
SRR1257300	contig00029	8850	9686	aph(6)-Id	1-837/837	100	100	ncbi	A7J11_01109	aminoglycoside O-phosphotransferase APH(6)-Id	Aminoglycoside
SRR1257300	contig00029	4501	5715	floR	1-1215/1215	100	99.92	ncbi	A7J11_00644	chloramphenicol/florfenicol efflux MFS transporter FloR	Phenicol
SRR1257300	contig00030	3812	4957	blaCMY-2	1-1146/1146	100	100	ncbi	A7J11_00540	class C beta-lactamase CMY-2	Beta-lactamase
SRR1257300	contig00029	10550	11365	sul2	1-816/816	100	100	ncbi	A7J11_04212	sulfonamide-resistant dihydropteroate synthase Sul2	Sulfonamides
SRR1257300	contig00029	6315	7514	tet(A)	1-1200/1200	100	100	ncbi	A7J11_00448	tetracycline efflux MFS transporter Tet(A)	Tetracycline
SRR1257307	contig00029	25641	26468	aph(3'')-Ib	1-828/828	100	100	ncbi	A7J11_05252	aminoglycoside O-phosphotransferase APH(3'')-Ib	Aminoglycoside
SRR1257307	contig00029	26468	27304	aph(6)-Id	1-837/837	100	100	ncbi	A7J11_01109	aminoglycoside O-phosphotransferase APH(6)-Id	Aminoglycoside
SRR1257307	contig00029	30439	31653	floR	1-1215/1215	100	99.92	ncbi	A7J11_00644	chloramphenicol/florfenicol efflux MFS transporter FloR	Phenicol
SRR1257307	contig00030	3812	4957	blaCMY-2	1-1146/1146	100	100	ncbi	A7J11_00540	class C beta-lactamase CMY-2	Beta-lactamase
SRR1257307	contig00029	24789	25604	sul2	1-816/816	100	100	ncbi	A7J11_04212	sulfonamide-resistant dihydropteroate synthase Sul2	Sulfonamides
SRR1257307	contig00029	28640	29839	tet(A)	1-1200/1200	100	100	ncbi	A7J11_00448	tetracycline efflux MFS transporter Tet(A)	Tetracycline
SRR1269326	contig00016	9686	10513	aph(3'')-Ib	1-828/828	100	100	ncbi	A7J11_05252	aminoglycoside O-phosphotransferase APH(3'')-Ib	Aminoglycoside
SRR1269326	contig00025	214	1029	aph(3')-Ia	1-816/816	100	100	ncbi	A7J11_00274	aminoglycoside O-phosphotransferase APH(3')-Ia	Aminoglycoside
SRR1269326	contig00016	8850	9686	aph(6)-Id	1-837/837	100	100	ncbi	A7J11_01109	aminoglycoside O-phosphotransferase APH(6)-Id	Aminoglycoside
SRR1269326	contig00016	4501	5715	floR	1-1215/1215	100	100	ncbi	A7J11_00083	chloramphenicol/florfenicol efflux MFS transporter FloR	Phenicol
SRR1269326	contig00020	3750	4610	blaTEM-1	1-861/861	100	100	ncbi	A7J11_00169	class A broad-spectrum beta-lactamase TEM-1	Beta-lactamase
SRR1269326	contig00016	10550	11365	sul2	1-816/816	100	100	ncbi	A7J11_04212	sulfonamide-resistant dihydropteroate synthase Sul2	Sulfonamides
SRR1269326	contig00016	6315	7514	tet(A)	1-1200/1200	100	100	ncbi	A7J11_00448	tetracycline efflux MFS transporter Tet(A)	Tetracycline
SRR1269370	contig00029	649	1182	ant(2'')-Ia	1-534/534	100	100	ncbi	A7J11_00447	aminoglycoside nucleotidyltransferase ANT(2'')-Ia	Aminoglycoside
SRR1269370	contig00027	9686	10398	aph(3'')-Ib	116-828/828	86.11	100	ncbi	A7J11_05252	aminoglycoside O-phosphotransferase APH(3'')-Ib	Aminoglycoside
SRR1269370	contig00027	8850	9686	aph(6)-Id	1-837/837	100	100	ncbi	A7J11_01109	aminoglycoside O-phosphotransferase APH(6)-Id	Aminoglycoside
SRR1269370	contig00029	2143	3402	cmlA5	1-1260/1260	100	100	ncbi	A7J11_01947	chloramphenicol efflux MFS transporter CmlA5	Phenicol
SRR1269370	contig00027	4501	5715	floR	1-1215/1215	100	100	ncbi	A7J11_00083	chloramphenicol/florfenicol efflux MFS transporter FloR	Phenicol
SRR1269370	contig00032	244	1389	blaCMY-2	1-1146/1146	100	100	ncbi	A7J11_00540	class C beta-lactamase CMY-2	Beta-lactamase
SRR1269370	contig00029	3594	3941	qacEdelta1	1-348/348	100	100	ncbi	A7J11_00271	Quat. Ammonium compound efflux SMR transporter QacE delta 1	Quat. Ammonium
SRR1269370	contig00021	287	1102	sul2	1-816/816	100	100	ncbi	A7J11_04212	sulfonamide-resistant dihydropteroate synthase Sul2	Sulfonamides
SRR1269370	contig00027	6315	7514	tet(A)	1-1200/1200	100	100	ncbi	A7J11_00448	tetracycline efflux MFS transporter Tet(A)	Tetracycline
SRR1284696	contig00017	9686	10513	aph(3'')-Ib	1-828/828	100	100	ncbi	A7J11_05252	aminoglycoside O-phosphotransferase APH(3'')-Ib	Aminoglycoside
SRR1284696	contig00026	265	1080	aph(3')-Ia	1-816/816	100	100	ncbi	A7J11_00274	aminoglycoside O-phosphotransferase APH(3')-Ia	Aminoglycoside
SRR1284696	contig00017	8850	9686	aph(6)-Id	1-837/837	100	100	ncbi	A7J11_01109	aminoglycoside O-phosphotransferase APH(6)-Id	Aminoglycoside
SRR1284696	contig00017	4501	5715	floR	1-1215/1215	100	99.83	ncbi	A7J11_02239	chloramphenicol/florfenicol efflux MFS transporter FloR	Phenicol
SRR1284696	contig00022	124	947	blaTEM-206	38-861/861	95.7	100	ncbi	A7J11_03029	class A broad-spectrum beta-lactamase TEM-206	Beta-lactamase
SRR1284696	contig00017	39706	40851	blaCMY-2	1-1146/1146	100	100	ncbi	A7J11_00540	class C beta-lactamase CMY-2	Beta-lactamase
SRR1284696	contig00017	10550	11365	sul2	1-816/816	100	100	ncbi	A7J11_04212	sulfonamide-resistant dihydropteroate synthase Sul2	Sulfonamides
SRR1284696	contig00017	6315	7514	tet(A)	1-1200/1200	100	100	ncbi	A7J11_00448	tetracycline efflux MFS transporter Tet(A)	Tetracycline
SRR1299283	contig00027	648	1181	ant(2'')-Ia	1-534/534	100	100	ncbi	A7J11_00447	aminoglycoside nucleotidyltransferase ANT(2'')-Ia	Aminoglycoside
SRR1299283	contig00033	597	1433	aph(6)-Id	1-837/837	100	100	ncbi	A7J11_01109	aminoglycoside O-phosphotransferase APH(6)-Id	Aminoglycoside
SRR1299283	contig00027	2142	3401	cmlA5	1-1260/1260	100	100	ncbi	A7J11_01947	chloramphenicol efflux MFS transporter CmlA5	Phenicol
SRR1299283	contig00033	4568	5782	floR	1-1215/1215	100	100	ncbi	A7J11_00083	chloramphenicol/florfenicol efflux MFS transporter FloR	Phenicol
SRR1299283	contig00034	3967	4827	blaTEM-1	1-861/861	100	100	ncbi	A7J11_00169	class A broad-spectrum beta-lactamase TEM-1	Beta-lactamase
SRR1299283	contig00027	3593	3940	qacEdelta1	1-348/348	100	100	ncbi	A7J11_00271	Quat. Ammonium compound efflux SMR transporter QacE delta 1	Quat. Ammonium
SRR1299283	contig00027	3934	4773	sul1	1-840/840	100	100	ncbi	A7J11_00638	sulfonamide-resistant dihydropteroate synthase Sul1	Sulfonamides
SRR1299283	contig00033	2769	3968	tet(A)	1-1200/1200	100	100	ncbi	A7J11_00448	tetracycline efflux MFS transporter Tet(A)	Tetracycline
SRR1299304	contig00014	41833	42660	aph(3'')-Ib	1-828/828	100	100	ncbi	A7J11_05252	aminoglycoside O-phosphotransferase APH(3'')-Ib	Aminoglycoside
SRR1299304	contig00014	42660	43496	aph(6)-Id	1-837/837	100	100	ncbi	A7J11_01109	aminoglycoside O-phosphotransferase APH(6)-Id	Aminoglycoside
SRR1299304	contig00014	46631	47845	floR	1-1215/1215	100	100	ncbi	A7J11_00668	chloramphenicol/florfenicol efflux MFS transporter FloR	Phenicol
SRR1299304	contig00014	11495	12640	blaCMY-2	1-1146/1146	100	100	ncbi	A7J11_00540	class C beta-lactamase CMY-2	Beta-lactamase
SRR1299304	contig00014	40981	41796	sul2	1-816/816	100	100	ncbi	A7J11_04212	sulfonamide-resistant dihydropteroate synthase Sul2	Sulfonamides
SRR1299304	contig00014	44832	46031	tet(A)	1-1200/1200	100	100	ncbi	A7J11_00448	tetracycline efflux MFS transporter Tet(A)	Tetracycline
SRR1299365	contig00020	9686	10513	aph(3'')-Ib	1-828/828	100	100	ncbi	A7J11_05252	aminoglycoside O-phosphotransferase APH(3'')-Ib	Aminoglycoside
SRR1299365	contig00020	8850	9686	aph(6)-Id	1-837/837	100	100	ncbi	A7J11_01109	aminoglycoside O-phosphotransferase APH(6)-Id	Aminoglycoside
SRR1299365	contig00020	4501	5715	floR	1-1215/1215	100	99.83	ncbi	A7J11_01453	chloramphenicol/florfenicol efflux MFS transporter FloR	Phenicol
SRR1299365	contig00020	10550	11365	sul2	1-816/816	100	100	ncbi	A7J11_04212	sulfonamide-resistant dihydropteroate synthase Sul2	Sulfonamides
SRR1299365	contig00020	6315	7514	tet(A)	1-1200/1200	100	100	ncbi	A7J11_00448	tetracycline efflux MFS transporter Tet(A)	Tetracycline
SRR1300576	contig00117	4154	4969	sul2	1-816/816	100	100	ncbi	A7J11_04212	sulfonamide-resistant dihydropteroate synthase Sul2	Sulfonamides
SRR1300584	contig00015	9685	10512	aph(3'')-Ib	1-828/828	100	100	ncbi	A7J11_05252	aminoglycoside O-phosphotransferase APH(3'')-Ib	Aminoglycoside
SRR1300584	contig00015	8849	9685	aph(6)-Id	1-837/837	100	100	ncbi	A7J11_01109	aminoglycoside O-phosphotransferase APH(6)-Id	Aminoglycoside
SRR1300584	contig00015	4500	5714	floR	1-1215/1215	100	100	ncbi	A7J11_02359	chloramphenicol/florfenicol efflux MFS transporter FloR	Phenicol
SRR1300584	contig00015	39705	40850	blaCMY-2	1-1146/1146	100	100	ncbi	A7J11_00540	class C beta-lactamase CMY-2	Beta-lactamase
SRR1300584	contig00015	10549	11364	sul2	1-816/816	100	100	ncbi	A7J11_04212	sulfonamide-resistant dihydropteroate synthase Sul2	Sulfonamides
SRR1300584	contig00015	6314	7513	tet(A)	1-1200/1200	100	100	ncbi	A7J11_00448	tetracycline efflux MFS transporter Tet(A)	Tetracycline
SRR1300628	contig00040	4907	5767	aac(3)-IId	1-861/861	100	100	ncbi	A7J11_00380	aminoglycoside N-acetyltransferase AAC(3)-IId	Aminoglycoside
SRR1300628	contig00046	9	836	aph(3'')-Ib	1-828/828	100	99.88	ncbi	A7J11_05252	aminoglycoside O-phosphotransferase APH(3'')-Ib	Aminoglycoside
SRR1300628	contig00052	145	880	aph(3')-Ia	81-816/816	90.2	99.46	ncbi	A7J11_02339	aminoglycoside O-phosphotransferase APH(3')-Ia	Aminoglycoside
SRR1300628	contig00046	836	1672	aph(6)-Id	1-837/837	100	100	ncbi	A7J11_01109	aminoglycoside O-phosphotransferase APH(6)-Id	Aminoglycoside
SRR1300628	contig00034	8003	8794	aadA2	1-792/792	100	100	ncbi	A7J11_00221	ANT(3'')-Ia family aminoglycoside nucleotidyltransferase AadA2	Aminoglycoside
SRR1300628	contig00049	149	1009	blaTEM-1	1-861/861	100	100	ncbi	A7J11_00169	class A broad-spectrum beta-lactamase TEM-1	Beta-lactamase
SRR1300628	contig00034	15433	16354	mph(A)	1-921/921	100	99.67	ncbi	A7J11_00571	Mph(A) family macrolide 2'-phosphotransferase	Macrolides
SRR1300628	contig00034	8958	9305	qacEdelta1	1-348/348	100	100	ncbi	A7J11_00271	Quat. Ammonium compound efflux SMR transporter QacE delta 1	Quat. Ammonium
SRR1300628	contig00034	9299	10138	sul1	1-840/840	100	100	ncbi	A7J11_00638	sulfonamide-resistant dihydropteroate synthase Sul1	Sulfonamides
SRR1300628	contig00044	156	971	sul2	1-816/816	100	99.88	ncbi	A7J11_00971	sulfonamide-resistant dihydropteroate synthase Sul2	Sulfonamides
SRR1300628	contig00028	16194	17393	tet(A)	1-1200/1200	100	100	ncbi	A7J11_00921	tetracycline efflux MFS transporter Tet(A)	Tetracycline
SRR1300628	contig00036	551	1756	tet(B)	1-1206/1206	100	100	ncbi	A7J11_00078	tetracycline efflux MFS transporter Tet(B)	Tetracycline
SRR1300628	contig00034	7098	7595	dfrA12	1-498/498	100	100	ncbi	A7J11_00227	trimethoprim-resistant dihydrofolate reductase DfrA12	Trimethoprim
SRR1300628	contig00034	428	1087	catA1	1-660/660	100	99.85	ncbi	A7J11_00207	type A-1 chloramphenicol O-acetyltransferase	Phenicol
SRR1300732	contig00061	2260	3087	aph(3'')-Ib	1-828/828	100	99.88	ncbi	A7J11_05252	aminoglycoside O-phosphotransferase APH(3'')-Ib	Aminoglycoside
SRR1300732	contig00061	10552	11367	aph(3')-Ia	1-816/816	100	100	ncbi	A7J11_01235	aminoglycoside O-phosphotransferase APH(3')-Ia	Aminoglycoside
SRR1300732	contig00061	1424	2260	aph(6)-Id	1-837/837	100	100	ncbi	A7J11_01109	aminoglycoside O-phosphotransferase APH(6)-Id	Aminoglycoside
SRR1300732	contig00083	7025	7816	aadA1	1-792/792	100	100	ncbi	A7J11_00586	ANT(3'')-Ia family aminoglycoside nucleotidyltransferase AadA1	Aminoglycoside
SRR1300732	contig00061	8341	9201	blaTEM-168	1-861/861	100	99.88	ncbi	A7J11_02370	class A extended-spectrum beta-lactamase TEM-168	Beta-lactamase
SRR1300732	contig00083	7980	8327	qacEdelta1	1-348/348	100	100	ncbi	A7J11_00271	Quat. Ammonium compound efflux SMR transporter QacE delta 1	Quat. Ammonium
SRR1300732	contig00083	8321	9160	sul1	1-840/840	100	100	ncbi	A7J11_00638	sulfonamide-resistant dihydropteroate synthase Sul1	Sulfonamides
SRR1300732	contig00139	2425	3630	tet(B)	1-1206/1206	100	100	ncbi	A7J11_00078	tetracycline efflux MFS transporter Tet(B)	Tetracycline
SRR1300732	contig00083	351	1010	catA1	1-660/660	100	99.85	ncbi	A7J11_00207	type A-1 chloramphenicol O-acetyltransferase	Phenicol
SRR1300738	contig00027	35067	35894	aph(3'')-Ib	1-828/828	100	99.88	ncbi	A7J11_05252	aminoglycoside O-phosphotransferase APH(3'')-Ib	Aminoglycoside
SRR1300738	contig00027	34231	35067	aph(6)-Id	1-837/837	100	100	ncbi	A7J11_01109	aminoglycoside O-phosphotransferase APH(6)-Id	Aminoglycoside
SRR1300738	contig00027	36234	37094	blaTEM-1	1-861/861	100	100	ncbi	A7J11_00169	class A broad-spectrum beta-lactamase TEM-1	Beta-lactamase
SRR1300738	contig00027	16957	18156	tet(A)	1-1200/1200	100	100	ncbi	A7J11_00921	tetracycline efflux MFS transporter Tet(A)	Tetracycline
SRR1302845	contig00029	8216	9043	aph(3'')-Ib	1-828/828	100	99.88	ncbi	A7J11_05252	aminoglycoside O-phosphotransferase APH(3'')-Ib	Aminoglycoside
SRR1302845	contig00054	1907	2701	aph(3')-IIa	1-795/795	100	100	ncbi	A7J11_00349	aminoglycoside O-phosphotransferase APH(3')-IIa	Aminoglycoside
SRR1302845	contig00054	700	1509	aph(6)-Ic	1-843/843	96.09	96.08	ncbi	A7J11_00304	aminoglycoside O-phosphotransferase APH(6)-Ic	Aminoglycoside
SRR1302845	contig00029	9043	9879	aph(6)-Id	1-837/837	100	100	ncbi	A7J11_01109	aminoglycoside O-phosphotransferase APH(6)-Id	Aminoglycoside
SRR1302845	contig00054	1506	1886	ble	1-381/381	100	100	ncbi	A7J11_00750	bleomycin binding protein BLMT	Bleomycin
SRR1302845	contig00029	7016	7876	blaTEM-1	1-861/861	100	100	ncbi	A7J11_00169	class A broad-spectrum beta-lactamase TEM-1	Beta-lactamase
SRR1302845	contig00029	25954	27153	tet(A)	1-1200/1200	100	100	ncbi	A7J11_00921	tetracycline efflux MFS transporter Tet(A)	Tetracycline
SRR1333867	contig00032	5983	6798	aph(3')-Ia	1-816/816	100	100	ncbi	A7J11_01235	aminoglycoside O-phosphotransferase APH(3')-Ia	Aminoglycoside
SRR1333867	contig00030	7025	7816	aadA1	1-792/792	100	100	ncbi	A7J11_00586	ANT(3'')-Ia family aminoglycoside nucleotidyltransferase AadA1	Aminoglycoside
SRR1333867	contig00032	3969	4829	blaTEM-150	1-861/861	100	99.88	ncbi	A7J11_02087	class A beta-lactamase TEM-150	Beta-lactamase
SRR1333867	contig00030	7980	8327	qacEdelta1	1-348/348	100	100	ncbi	A7J11_00271	Quat. Ammonium compound efflux SMR transporter QacE delta 1	Quat. Ammonium
SRR1333867	contig00030	8321	9160	sul1	1-840/840	100	100	ncbi	A7J11_00638	sulfonamide-resistant dihydropteroate synthase Sul1	Sulfonamides
SRR1333867	contig00034	1331	2536	tet(B)	1-1206/1206	100	100	ncbi	A7J11_00078	tetracycline efflux MFS transporter Tet(B)	Tetracycline
SRR1333867	contig00030	351	1010	catA1	1-660/660	100	99.85	ncbi	A7J11_00207	type A-1 chloramphenicol O-acetyltransferase	Phenicol
SRR1334226	contig00014	27517	28344	aph(3'')-Ib	1-828/828	100	99.88	ncbi	A7J11_05252	aminoglycoside O-phosphotransferase APH(3'')-Ib	Aminoglycoside
SRR1334226	contig00014	19237	20052	aph(3')-Ia	1-816/816	100	100	ncbi	A7J11_01235	aminoglycoside O-phosphotransferase APH(3')-Ia	Aminoglycoside
SRR1334226	contig00014	28344	29180	aph(6)-Id	1-837/837	100	100	ncbi	A7J11_01109	aminoglycoside O-phosphotransferase APH(6)-Id	Aminoglycoside
SRR1334226	contig00014	64593	65384	aadA1	1-792/792	100	100	ncbi	A7J11_00586	ANT(3'')-Ia family aminoglycoside nucleotidyltransferase AadA1	Aminoglycoside
SRR1334226	contig00014	21403	22263	blaTEM-183	1-861/861	100	99.88	ncbi	A7J11_02596	class A broad-spectrum beta-lactamase TEM-183	Beta-lactamase
SRR1334226	contig00014	64082	64429	qacEdelta1	1-348/348	100	100	ncbi	A7J11_00271	Quat. Ammonium compound efflux SMR transporter QacE delta 1	Quat. Ammonium
SRR1334226	contig00014	63249	64088	sul1	1-840/840	100	100	ncbi	A7J11_00638	sulfonamide-resistant dihydropteroate synthase Sul1	Sulfonamides
SRR1334226	contig00023	4202	5407	tet(B)	1-1206/1206	100	100	ncbi	A7J11_00078	tetracycline efflux MFS transporter Tet(B)	Tetracycline
SRR1334226	contig00014	71399	72058	catA1	1-660/660	100	99.85	ncbi	A7J11_00207	type A-1 chloramphenicol O-acetyltransferase	Phenicol
SRR1334561	contig00017	2576	3403	aph(3'')-Ib	1-828/828	100	99.88	ncbi	A7J11_05252	aminoglycoside O-phosphotransferase APH(3'')-Ib	Aminoglycoside
SRR1334561	contig00024	144	938	aph(3')-IIa	1-795/795	100	100	ncbi	A7J11_00349	aminoglycoside O-phosphotransferase APH(3')-IIa	Aminoglycoside
SRR1334561	contig00024	1336	2178	aph(6)-Ic	1-843/843	100	100	ncbi	A7J11_00304	aminoglycoside O-phosphotransferase APH(6)-Ic	Aminoglycoside
SRR1334561	contig00017	3403	4239	aph(6)-Id	1-837/837	100	100	ncbi	A7J11_01109	aminoglycoside O-phosphotransferase APH(6)-Id	Aminoglycoside
SRR1334561	contig00024	959	1339	ble	1-381/381	100	100	ncbi	A7J11_00750	bleomycin binding protein BLMT	Bleomycin
SRR1334561	contig00017	1376	2236	blaTEM-1	1-861/861	100	100	ncbi	A7J11_00169	class A broad-spectrum beta-lactamase TEM-1	Beta-lactamase
SRR1334561	contig00017	20314	21513	tet(A)	1-1200/1200	100	100	ncbi	A7J11_00921	tetracycline efflux MFS transporter Tet(A)	Tetracycline
SRR1363299	contig00015	33699	34526	aph(3'')-Ib	1-828/828	100	100	ncbi	A7J11_05252	aminoglycoside O-phosphotransferase APH(3'')-Ib	Aminoglycoside
SRR1363299	contig00015	34526	35362	aph(6)-Id	1-837/837	100	100	ncbi	A7J11_01109	aminoglycoside O-phosphotransferase APH(6)-Id	Aminoglycoside
SRR1363299	contig00015	38497	39711	floR	1-1215/1215	100	100	ncbi	A7J11_02359	chloramphenicol/florfenicol efflux MFS transporter FloR	Phenicol
SRR1363299	contig00015	3361	4506	blaCMY-2	1-1146/1146	100	100	ncbi	A7J11_00540	class C beta-lactamase CMY-2	Beta-lactamase
SRR1363299	contig00015	32847	33662	sul2	1-816/816	100	100	ncbi	A7J11_04212	sulfonamide-resistant dihydropteroate synthase Sul2	Sulfonamides
SRR1363299	contig00015	36698	37897	tet(A)	1-1200/1200	100	100	ncbi	A7J11_00448	tetracycline efflux MFS transporter Tet(A)	Tetracycline
SRR1363344	contig00037	14862	15689	aph(3'')-Ib	1-828/828	100	99.88	ncbi	A7J11_05252	aminoglycoside O-phosphotransferase APH(3'')-Ib	Aminoglycoside
SRR1363344	contig00148	244	1059	aph(3')-Ia	1-816/816	100	99.27	ncbi	A7J11_02339	aminoglycoside O-phosphotransferase APH(3')-Ia	Aminoglycoside
SRR1363344	contig00037	15689	16525	aph(6)-Id	1-837/837	100	100	ncbi	A7J11_01109	aminoglycoside O-phosphotransferase APH(6)-Id	Aminoglycoside
SRR1363344	contig00037	13662	14522	blaTEM-1	1-861/861	100	100	ncbi	A7J11_00169	class A broad-spectrum beta-lactamase TEM-1	Beta-lactamase
SRR1363344	contig00037	32600	33799	tet(A)	1-1200/1200	100	100	ncbi	A7J11_00921	tetracycline efflux MFS transporter Tet(A)	Tetracycline
SRR1411125	contig00024	33793	34620	aph(3'')-Ib	1-828/828	100	99.88	ncbi	A7J11_05252	aminoglycoside O-phosphotransferase APH(3'')-Ib	Aminoglycoside
SRR1411125	contig00043	143	958	aph(3')-Ia	1-816/816	100	99.27	ncbi	A7J11_02339	aminoglycoside O-phosphotransferase APH(3')-Ia	Aminoglycoside
SRR1411125	contig00024	32957	33793	aph(6)-Id	1-837/837	100	100	ncbi	A7J11_01109	aminoglycoside O-phosphotransferase APH(6)-Id	Aminoglycoside
SRR1411125	contig00024	34960	35820	blaTEM-1	1-861/861	100	100	ncbi	A7J11_00169	class A broad-spectrum beta-lactamase TEM-1	Beta-lactamase
SRR1411125	contig00024	15683	16882	tet(A)	1-1200/1200	100	100	ncbi	A7J11_00921	tetracycline efflux MFS transporter Tet(A)	Tetracycline
SRR1422648	contig00014	130661	131488	aph(3'')-Ib	1-828/828	100	100	ncbi	A7J11_05252	aminoglycoside O-phosphotransferase APH(3'')-Ib	Aminoglycoside
SRR1422648	contig00014	131488	132324	aph(6)-Id	1-837/837	100	100	ncbi	A7J11_01109	aminoglycoside O-phosphotransferase APH(6)-Id	Aminoglycoside
SRR1422648	contig00014	135459	136673	floR	1-1215/1215	100	99.83	ncbi	A7J11_01453	chloramphenicol/florfenicol efflux MFS transporter FloR	Phenicol
SRR1422648	contig00014	100323	101468	blaCMY-2	1-1146/1146	100	100	ncbi	A7J11_00540	class C beta-lactamase CMY-2	Beta-lactamase
SRR1422648	contig00014	129809	130624	sul2	1-816/816	100	100	ncbi	A7J11_04212	sulfonamide-resistant dihydropteroate synthase Sul2	Sulfonamides
SRR1422648	contig00014	133660	134859	tet(A)	1-1200/1200	100	100	ncbi	A7J11_00448	tetracycline efflux MFS transporter Tet(A)	Tetracycline
SRR1461785	contig00018	9686	10513	aph(3'')-Ib	1-828/828	100	100	ncbi	A7J11_05252	aminoglycoside O-phosphotransferase APH(3'')-Ib	Aminoglycoside
SRR1461785	contig00018	8850	9686	aph(6)-Id	1-837/837	100	100	ncbi	A7J11_01109	aminoglycoside O-phosphotransferase APH(6)-Id	Aminoglycoside
SRR1461785	contig00018	4501	5715	floR	1-1215/1215	100	100	ncbi	A7J11_00083	chloramphenicol/florfenicol efflux MFS transporter FloR	Phenicol
SRR1461785	contig00021	3750	4610	blaTEM-1	1-861/861	100	100	ncbi	A7J11_00169	class A broad-spectrum beta-lactamase TEM-1	Beta-lactamase
SRR1461785	contig00018	10550	11365	sul2	1-816/816	100	100	ncbi	A7J11_04212	sulfonamide-resistant dihydropteroate synthase Sul2	Sulfonamides
SRR1461785	contig00018	6315	7514	tet(A)	1-1200/1200	100	100	ncbi	A7J11_00448	tetracycline efflux MFS transporter Tet(A)	Tetracycline
SRR1501457	contig00014	4537	5397	blaTEM-168	1-861/861	100	99.88	ncbi	A7J11_02370	class A extended-spectrum beta-lactamase TEM-168	Beta-lactamase
SRR1501493	contig00020	40919	41746	aph(3'')-Ib	1-828/828	100	99.88	ncbi	A7J11_05252	aminoglycoside O-phosphotransferase APH(3'')-Ib	Aminoglycoside
SRR1501493	contig00028	1940	2734	aph(3')-IIa	1-795/795	100	100	ncbi	A7J11_00349	aminoglycoside O-phosphotransferase APH(3')-IIa	Aminoglycoside
SRR1501493	contig00028	700	1542	aph(6)-Ic	1-843/843	100	100	ncbi	A7J11_00304	aminoglycoside O-phosphotransferase APH(6)-Ic	Aminoglycoside
SRR1501493	contig00020	40083	40919	aph(6)-Id	1-837/837	100	100	ncbi	A7J11_01109	aminoglycoside O-phosphotransferase APH(6)-Id	Aminoglycoside
SRR1501493	contig00028	1539	1919	ble	1-381/381	100	100	ncbi	A7J11_00750	bleomycin binding protein BLMT	Bleomycin
SRR1501493	contig00020	42086	42946	blaTEM-1	1-861/861	100	100	ncbi	A7J11_00169	class A broad-spectrum beta-lactamase TEM-1	Beta-lactamase
SRR1501493	contig00020	22809	24008	tet(A)	1-1200/1200	100	100	ncbi	A7J11_00921	tetracycline efflux MFS transporter Tet(A)	Tetracycline
SRR1501496	contig00024	41833	42660	aph(3'')-Ib	1-828/828	100	100	ncbi	A7J11_05252	aminoglycoside O-phosphotransferase APH(3'')-Ib	Aminoglycoside
SRR1501496	contig00024	42660	43496	aph(6)-Id	1-837/837	100	100	ncbi	A7J11_01109	aminoglycoside O-phosphotransferase APH(6)-Id	Aminoglycoside
SRR1501496	contig00024	46631	47845	floR	1-1215/1215	100	100	ncbi	A7J11_00668	chloramphenicol/florfenicol efflux MFS transporter FloR	Phenicol
SRR1501496	contig00024	11495	12640	blaCMY-2	1-1146/1146	100	100	ncbi	A7J11_00540	class C beta-lactamase CMY-2	Beta-lactamase
SRR1501496	contig00024	40981	41796	sul2	1-816/816	100	100	ncbi	A7J11_04212	sulfonamide-resistant dihydropteroate synthase Sul2	Sulfonamides
SRR1501496	contig00024	44832	46031	tet(A)	1-1200/1200	100	100	ncbi	A7J11_00448	tetracycline efflux MFS transporter Tet(A)	Tetracycline
SRR1501621	contig00018	9686	10513	aph(3'')-Ib	1-828/828	100	100	ncbi	A7J11_05252	aminoglycoside O-phosphotransferase APH(3'')-Ib	Aminoglycoside
SRR1501621	contig00018	8850	9686	aph(6)-Id	1-837/837	100	100	ncbi	A7J11_01109	aminoglycoside O-phosphotransferase APH(6)-Id	Aminoglycoside
SRR1501621	contig00018	4501	5715	floR	1-1215/1215	100	100	ncbi	A7J11_00668	chloramphenicol/florfenicol efflux MFS transporter FloR	Phenicol
SRR1501621	contig00018	39706	40851	blaCMY-2	1-1146/1146	100	100	ncbi	A7J11_00540	class C beta-lactamase CMY-2	Beta-lactamase
SRR1501621	contig00018	10550	11365	sul2	1-816/816	100	100	ncbi	A7J11_04212	sulfonamide-resistant dihydropteroate synthase Sul2	Sulfonamides
SRR1501621	contig00018	6315	7514	tet(A)	1-1200/1200	100	100	ncbi	A7J11_00448	tetracycline efflux MFS transporter Tet(A)	Tetracycline
SRR1501633	contig00017	9686	10513	aph(3'')-Ib	1-828/828	100	100	ncbi	A7J11_05252	aminoglycoside O-phosphotransferase APH(3'')-Ib	Aminoglycoside
SRR1501633	contig00017	8850	9686	aph(6)-Id	1-837/837	100	100	ncbi	A7J11_01109	aminoglycoside O-phosphotransferase APH(6)-Id	Aminoglycoside
SRR1501633	contig00017	4501	5715	floR	1-1215/1215	100	100	ncbi	A7J11_00668	chloramphenicol/florfenicol efflux MFS transporter FloR	Phenicol
SRR1501633	contig00017	39706	40851	blaCMY-2	1-1146/1146	100	100	ncbi	A7J11_00540	class C beta-lactamase CMY-2	Beta-lactamase
SRR1501633	contig00017	10550	11365	sul2	1-816/816	100	100	ncbi	A7J11_04212	sulfonamide-resistant dihydropteroate synthase Sul2	Sulfonamides
SRR1501633	contig00017	6315	7514	tet(A)	1-1200/1200	100	100	ncbi	A7J11_00448	tetracycline efflux MFS transporter Tet(A)	Tetracycline
SRR1501663	contig00026	650	1183	ant(2'')-Ia	1-534/534	100	100	ncbi	A7J11_00447	aminoglycoside nucleotidyltransferase ANT(2'')-Ia	Aminoglycoside
SRR1501663	contig00024	126	838	aph(3'')-Ib	116-828/828	86.11	100	ncbi	A7J11_05252	aminoglycoside O-phosphotransferase APH(3'')-Ib	Aminoglycoside
SRR1501663	contig00035	263	1078	aph(3')-Ia	1-816/816	100	100	ncbi	A7J11_00274	aminoglycoside O-phosphotransferase APH(3')-Ia	Aminoglycoside
SRR1501663	contig00024	838	1674	aph(6)-Id	1-837/837	100	100	ncbi	A7J11_01109	aminoglycoside O-phosphotransferase APH(6)-Id	Aminoglycoside
SRR1501663	contig00026	2144	3403	cmlA5	1-1260/1260	100	100	ncbi	A7J11_01947	chloramphenicol efflux MFS transporter CmlA5	Phenicol
SRR1501663	contig00024	4809	6023	floR	1-1215/1215	100	100	ncbi	A7J11_00083	chloramphenicol/florfenicol efflux MFS transporter FloR	Phenicol
SRR1501663	contig00029	3428	4288	blaTEM-1	1-861/861	100	100	ncbi	A7J11_00169	class A broad-spectrum beta-lactamase TEM-1	Beta-lactamase
SRR1501663	contig00017	29443	30588	blaCMY-2	1-1146/1146	100	100	ncbi	A7J11_00540	class C beta-lactamase CMY-2	Beta-lactamase
SRR1501663	contig00026	3595	3942	qacEdelta1	1-348/348	100	100	ncbi	A7J11_00271	Quat. Ammonium compound efflux SMR transporter QacE delta 1	Quat. Ammonium
SRR1501663	contig00017	287	1102	sul2	1-816/816	100	100	ncbi	A7J11_04212	sulfonamide-resistant dihydropteroate synthase Sul2	Sulfonamides
SRR1501663	contig00024	3010	4209	tet(A)	1-1200/1200	100	100	ncbi	A7J11_00448	tetracycline efflux MFS transporter Tet(A)	Tetracycline
SRR1501666	contig00026	649	1182	ant(2'')-Ia	1-534/534	100	100	ncbi	A7J11_00447	aminoglycoside nucleotidyltransferase ANT(2'')-Ia	Aminoglycoside
SRR1501666	contig00024	9686	10398	aph(3'')-Ib	116-828/828	86.11	100	ncbi	A7J11_05252	aminoglycoside O-phosphotransferase APH(3'')-Ib	Aminoglycoside
SRR1501666	contig00035	214	1029	aph(3')-Ia	1-816/816	100	100	ncbi	A7J11_00274	aminoglycoside O-phosphotransferase APH(3')-Ia	Aminoglycoside
SRR1501666	contig00024	8850	9686	aph(6)-Id	1-837/837	100	100	ncbi	A7J11_01109	aminoglycoside O-phosphotransferase APH(6)-Id	Aminoglycoside
SRR1501666	contig00026	2143	3402	cmlA5	1-1260/1260	100	100	ncbi	A7J11_01947	chloramphenicol efflux MFS transporter CmlA5	Phenicol
SRR1501666	contig00024	4501	5715	floR	1-1215/1215	100	100	ncbi	A7J11_00083	chloramphenicol/florfenicol efflux MFS transporter FloR	Phenicol
SRR1501666	contig00030	3428	4288	blaTEM-1	1-861/861	100	100	ncbi	A7J11_00169	class A broad-spectrum beta-lactamase TEM-1	Beta-lactamase
SRR1501666	contig00017	4437	5582	blaCMY-2	1-1146/1146	100	100	ncbi	A7J11_00540	class C beta-lactamase CMY-2	Beta-lactamase
SRR1501666	contig00026	3594	3941	qacEdelta1	1-348/348	100	100	ncbi	A7J11_00271	Quat. Ammonium compound efflux SMR transporter QacE delta 1	Quat. Ammonium
SRR1501666	contig00017	33923	34738	sul2	1-816/816	100	100	ncbi	A7J11_04212	sulfonamide-resistant dihydropteroate synthase Sul2	Sulfonamides
SRR1501666	contig00024	6315	7514	tet(A)	1-1200/1200	100	100	ncbi	A7J11_00448	tetracycline efflux MFS transporter Tet(A)	Tetracycline
SRR1501685	contig00025	649	1182	ant(2'')-Ia	1-534/534	100	100	ncbi	A7J11_00447	aminoglycoside nucleotidyltransferase ANT(2'')-Ia	Aminoglycoside
SRR1501685	contig00023	126	838	aph(3'')-Ib	116-828/828	86.11	100	ncbi	A7J11_05252	aminoglycoside O-phosphotransferase APH(3'')-Ib	Aminoglycoside
SRR1501685	contig00023	838	1674	aph(6)-Id	1-837/837	100	100	ncbi	A7J11_01109	aminoglycoside O-phosphotransferase APH(6)-Id	Aminoglycoside
SRR1501685	contig00025	2143	3402	cmlA5	1-1260/1260	100	100	ncbi	A7J11_01947	chloramphenicol efflux MFS transporter CmlA5	Phenicol
SRR1501685	contig00023	4809	6023	floR	1-1215/1215	100	100	ncbi	A7J11_00083	chloramphenicol/florfenicol efflux MFS transporter FloR	Phenicol
SRR1501685	contig00028	3428	4288	blaTEM-1	1-861/861	100	100	ncbi	A7J11_00169	class A broad-spectrum beta-lactamase TEM-1	Beta-lactamase
SRR1501685	contig00016	4437	5582	blaCMY-2	1-1146/1146	100	100	ncbi	A7J11_00540	class C beta-lactamase CMY-2	Beta-lactamase
SRR1501685	contig00025	3594	3941	qacEdelta1	1-348/348	100	100	ncbi	A7J11_00271	Quat. Ammonium compound efflux SMR transporter QacE delta 1	Quat. Ammonium
SRR1501685	contig00016	33923	34738	sul2	1-816/816	100	100	ncbi	A7J11_04212	sulfonamide-resistant dihydropteroate synthase Sul2	Sulfonamides
SRR1501685	contig00023	3010	4209	tet(A)	1-1200/1200	100	100	ncbi	A7J11_00448	tetracycline efflux MFS transporter Tet(A)	Tetracycline
SRR1511527	contig00035	649	1182	ant(2'')-Ia	1-534/534	100	100	ncbi	A7J11_00447	aminoglycoside nucleotidyltransferase ANT(2'')-Ia	Aminoglycoside
SRR1511527	contig00033	9686	10398	aph(3'')-Ib	116-828/828	86.11	100	ncbi	A7J11_05252	aminoglycoside O-phosphotransferase APH(3'')-Ib	Aminoglycoside
SRR1511527	contig00049	214	1029	aph(3')-Ia	1-816/816	100	100	ncbi	A7J11_00274	aminoglycoside O-phosphotransferase APH(3')-Ia	Aminoglycoside
SRR1511527	contig00033	8850	9686	aph(6)-Id	1-837/837	100	100	ncbi	A7J11_01109	aminoglycoside O-phosphotransferase APH(6)-Id	Aminoglycoside
SRR1511527	contig00035	2143	3402	cmlA5	1-1260/1260	100	100	ncbi	A7J11_01947	chloramphenicol efflux MFS transporter CmlA5	Phenicol
SRR1511527	contig00033	4501	5715	floR	1-1215/1215	100	100	ncbi	A7J11_00083	chloramphenicol/florfenicol efflux MFS transporter FloR	Phenicol
SRR1511527	contig00037	1782	2642	blaTEM-1	1-861/861	100	100	ncbi	A7J11_00169	class A broad-spectrum beta-lactamase TEM-1	Beta-lactamase
SRR1511527	contig00039	4436	5581	blaCMY-2	1-1146/1146	100	100	ncbi	A7J11_00540	class C beta-lactamase CMY-2	Beta-lactamase
SRR1511527	contig00035	3594	3941	qacEdelta1	1-348/348	100	100	ncbi	A7J11_00271	Quat. Ammonium compound efflux SMR transporter QacE delta 1	Quat. Ammonium
SRR1511527	contig00029	287	1102	sul2	1-816/816	100	100	ncbi	A7J11_04212	sulfonamide-resistant dihydropteroate synthase Sul2	Sulfonamides
SRR1511527	contig00033	6315	7514	tet(A)	1-1200/1200	100	100	ncbi	A7J11_00448	tetracycline efflux MFS transporter Tet(A)	Tetracycline
SRR1511548	contig00020	49907	50734	aph(3'')-Ib	1-828/828	100	99.88	ncbi	A7J11_05252	aminoglycoside O-phosphotransferase APH(3'')-Ib	Aminoglycoside
SRR1511548	contig00020	58199	59014	aph(3')-Ia	1-816/816	100	100	ncbi	A7J11_01235	aminoglycoside O-phosphotransferase APH(3')-Ia	Aminoglycoside
SRR1511548	contig00020	49071	49907	aph(6)-Id	1-837/837	100	100	ncbi	A7J11_01109	aminoglycoside O-phosphotransferase APH(6)-Id	Aminoglycoside
SRR1511548	contig00020	7025	7816	aadA1	1-792/792	100	100	ncbi	A7J11_00586	ANT(3'')-Ia family aminoglycoside nucleotidyltransferase AadA1	Aminoglycoside
SRR1511548	contig00020	55988	56848	blaTEM-168	1-861/861	100	99.88	ncbi	A7J11_02370	class A extended-spectrum beta-lactamase TEM-168	Beta-lactamase
SRR1511548	contig00020	7980	8327	qacEdelta1	1-348/348	100	100	ncbi	A7J11_00271	Quat. Ammonium compound efflux SMR transporter QacE delta 1	Quat. Ammonium
SRR1511548	contig00020	8321	9160	sul1	1-840/840	100	100	ncbi	A7J11_00638	sulfonamide-resistant dihydropteroate synthase Sul1	Sulfonamides
SRR1511548	contig00042	4159	5364	tet(B)	1-1206/1206	100	100	ncbi	A7J11_00078	tetracycline efflux MFS transporter Tet(B)	Tetracycline
SRR1511548	contig00020	351	1010	catA1	1-660/660	100	99.85	ncbi	A7J11_00207	type A-1 chloramphenicol O-acetyltransferase	Phenicol
SRR1511549	contig00030	649	1182	ant(2'')-Ia	1-534/534	100	100	ncbi	A7J11_00447	aminoglycoside nucleotidyltransferase ANT(2'')-Ia	Aminoglycoside
SRR1511549	contig00028	9686	10398	aph(3'')-Ib	116-828/828	86.11	100	ncbi	A7J11_05252	aminoglycoside O-phosphotransferase APH(3'')-Ib	Aminoglycoside
SRR1511549	contig00028	8850	9686	aph(6)-Id	1-837/837	100	100	ncbi	A7J11_01109	aminoglycoside O-phosphotransferase APH(6)-Id	Aminoglycoside
SRR1511549	contig00030	2143	3402	cmlA5	1-1260/1260	100	100	ncbi	A7J11_01947	chloramphenicol efflux MFS transporter CmlA5	Phenicol
SRR1511549	contig00028	4501	5715	floR	1-1215/1215	100	100	ncbi	A7J11_00083	chloramphenicol/florfenicol efflux MFS transporter FloR	Phenicol
SRR1511549	contig00033	3428	4288	blaTEM-1	1-861/861	100	100	ncbi	A7J11_00169	class A broad-spectrum beta-lactamase TEM-1	Beta-lactamase
SRR1511549	contig00021	4437	5582	blaCMY-2	1-1146/1146	100	100	ncbi	A7J11_00540	class C beta-lactamase CMY-2	Beta-lactamase
SRR1511549	contig00030	3594	3941	qacEdelta1	1-348/348	100	100	ncbi	A7J11_00271	Quat. Ammonium compound efflux SMR transporter QacE delta 1	Quat. Ammonium
SRR1511549	contig00021	33923	34738	sul2	1-816/816	100	100	ncbi	A7J11_04212	sulfonamide-resistant dihydropteroate synthase Sul2	Sulfonamides
SRR1511549	contig00028	6315	7514	tet(A)	1-1200/1200	100	100	ncbi	A7J11_00448	tetracycline efflux MFS transporter Tet(A)	Tetracycline
SRR1511568	contig00027	8216	9043	aph(3'')-Ib	1-828/828	100	99.88	ncbi	A7J11_05252	aminoglycoside O-phosphotransferase APH(3'')-Ib	Aminoglycoside
SRR1511568	contig00047	1940	2734	aph(3')-IIa	1-795/795	100	100	ncbi	A7J11_00349	aminoglycoside O-phosphotransferase APH(3')-IIa	Aminoglycoside
SRR1511568	contig00047	700	1542	aph(6)-Ic	1-843/843	100	100	ncbi	A7J11_00304	aminoglycoside O-phosphotransferase APH(6)-Ic	Aminoglycoside
SRR1511568	contig00027	9043	9879	aph(6)-Id	1-837/837	100	100	ncbi	A7J11_01109	aminoglycoside O-phosphotransferase APH(6)-Id	Aminoglycoside
SRR1511568	contig00047	1539	1919	ble	1-381/381	100	100	ncbi	A7J11_00750	bleomycin binding protein BLMT	Bleomycin
SRR1511568	contig00027	7016	7876	blaTEM-1	1-861/861	100	100	ncbi	A7J11_00169	class A broad-spectrum beta-lactamase TEM-1	Beta-lactamase
SRR1511568	contig00027	25954	27153	tet(A)	1-1200/1200	100	100	ncbi	A7J11_00921	tetracycline efflux MFS transporter Tet(A)	Tetracycline
SRR1511581	contig00029	43944	44771	aph(3'')-Ib	1-828/828	100	100	ncbi	A7J11_05252	aminoglycoside O-phosphotransferase APH(3'')-Ib	Aminoglycoside
SRR1511581	contig00029	44771	45607	aph(6)-Id	1-837/837	100	100	ncbi	A7J11_01109	aminoglycoside O-phosphotransferase APH(6)-Id	Aminoglycoside
SRR1511581	contig00029	48742	49956	floR	1-1215/1215	100	100	ncbi	A7J11_00644	chloramphenicol/florfenicol efflux MFS transporter FloR	Phenicol
SRR1511581	contig00029	13606	14751	blaCMY-2	1-1146/1146	100	100	ncbi	A7J11_00540	class C beta-lactamase CMY-2	Beta-lactamase
SRR1511581	contig00029	43092	43907	sul2	1-816/816	100	100	ncbi	A7J11_04212	sulfonamide-resistant dihydropteroate synthase Sul2	Sulfonamides
SRR1511581	contig00029	46943	48142	tet(A)	1-1200/1200	100	100	ncbi	A7J11_00448	tetracycline efflux MFS transporter Tet(A)	Tetracycline
SRR1514770	contig00064	5511	6044	ant(2'')-Ia	1-534/534	100	100	ncbi	A7J11_00447	aminoglycoside nucleotidyltransferase ANT(2'')-Ia	Aminoglycoside
SRR1514770	contig00060	126	838	aph(3'')-Ib	116-828/828	86.11	100	ncbi	A7J11_05252	aminoglycoside O-phosphotransferase APH(3'')-Ib	Aminoglycoside
SRR1514770	contig00088	263	1078	aph(3')-Ia	1-816/816	100	100	ncbi	A7J11_00274	aminoglycoside O-phosphotransferase APH(3')-Ia	Aminoglycoside
SRR1514770	contig00060	838	1674	aph(6)-Id	1-837/837	100	100	ncbi	A7J11_01109	aminoglycoside O-phosphotransferase APH(6)-Id	Aminoglycoside
SRR1514770	contig00064	3291	4550	cmlA5	1-1260/1260	100	100	ncbi	A7J11_01947	chloramphenicol efflux MFS transporter CmlA5	Phenicol
SRR1514770	contig00060	4809	6023	floR	1-1215/1215	100	100	ncbi	A7J11_00083	chloramphenicol/florfenicol efflux MFS transporter FloR	Phenicol
SRR1514770	contig00070	1782	2642	blaTEM-1	1-861/861	100	100	ncbi	A7J11_00169	class A broad-spectrum beta-lactamase TEM-1	Beta-lactamase
SRR1514770	contig00043	29443	30588	blaCMY-2	1-1146/1146	100	100	ncbi	A7J11_00540	class C beta-lactamase CMY-2	Beta-lactamase
SRR1514770	contig00064	2752	3099	qacEdelta1	1-348/348	100	100	ncbi	A7J11_00271	Quat. Ammonium compound efflux SMR transporter QacE delta 1	Quat. Ammonium
SRR1514770	contig00043	287	1102	sul2	1-816/816	100	100	ncbi	A7J11_04212	sulfonamide-resistant dihydropteroate synthase Sul2	Sulfonamides
SRR1514770	contig00060	3010	4209	tet(A)	1-1200/1200	100	100	ncbi	A7J11_00448	tetracycline efflux MFS transporter Tet(A)	Tetracycline
SRR1515020	contig00011	9686	10513	aph(3'')-Ib	1-828/828	100	100	ncbi	A7J11_05252	aminoglycoside O-phosphotransferase APH(3'')-Ib	Aminoglycoside
SRR1515020	contig00011	8850	9686	aph(6)-Id	1-837/837	100	100	ncbi	A7J11_01109	aminoglycoside O-phosphotransferase APH(6)-Id	Aminoglycoside
SRR1515020	contig00011	93443	94240	aadA7	1-798/798	100	100	ncbi	A7J11_00745	ANT(3'')-Ia family aminoglycoside nucleotidyltransferase AadA7	Aminoglycoside
SRR1515020	contig00011	4501	5715	floR	1-1215/1215	100	100	ncbi	A7J11_02262	chloramphenicol/florfenicol efflux MFS transporter FloR	Phenicol
SRR1515020	contig00011	39706	40851	blaCMY-2	1-1146/1146	100	100	ncbi	A7J11_00540	class C beta-lactamase CMY-2	Beta-lactamase
SRR1515020	contig00011	94404	94751	qacEdelta1	1-348/348	100	100	ncbi	A7J11_00271	Quat. Ammonium compound efflux SMR transporter QacE delta 1	Quat. Ammonium
SRR1515020	contig00011	94745	95584	sul1	1-840/840	100	99.88	ncbi	A7J11_00638	sulfonamide-resistant dihydropteroate synthase Sul1	Sulfonamides
SRR1515020	contig00011	10550	11365	sul2	1-816/816	100	100	ncbi	A7J11_04212	sulfonamide-resistant dihydropteroate synthase Sul2	Sulfonamides
SRR1515020	contig00011	6315	7514	tet(A)	1-1200/1200	100	100	ncbi	A7J11_00448	tetracycline efflux MFS transporter Tet(A)	Tetracycline
SRR1515023	contig00026	31034	31861	aph(3'')-Ib	1-828/828	100	100	ncbi	A7J11_05252	aminoglycoside O-phosphotransferase APH(3'')-Ib	Aminoglycoside
SRR1515023	contig00042	214	1029	aph(3')-Ia	1-816/816	100	100	ncbi	A7J11_00274	aminoglycoside O-phosphotransferase APH(3')-Ia	Aminoglycoside
SRR1515023	contig00026	31861	32697	aph(6)-Id	1-837/837	100	100	ncbi	A7J11_01109	aminoglycoside O-phosphotransferase APH(6)-Id	Aminoglycoside
SRR1515023	contig00039	454	1668	floR	1-1215/1215	100	99.83	ncbi	A7J11_02239	chloramphenicol/florfenicol efflux MFS transporter FloR	Phenicol
SRR1515023	contig00038	3428	4251	blaTEM-1	38-861/861	95.7	100	ncbi	A7J11_00169	class A broad-spectrum beta-lactamase TEM-1	Beta-lactamase
SRR1515023	contig00026	696	1841	blaCMY-2	1-1146/1146	100	100	ncbi	A7J11_00540	class C beta-lactamase CMY-2	Beta-lactamase
SRR1515023	contig00026	30182	30997	sul2	1-816/816	100	100	ncbi	A7J11_04212	sulfonamide-resistant dihydropteroate synthase Sul2	Sulfonamides
SRR1515023	contig00026	34033	35232	tet(A)	1-1200/1200	100	100	ncbi	A7J11_00448	tetracycline efflux MFS transporter Tet(A)	Tetracycline
SRR1515953	contig00044	649	1182	ant(2'')-Ia	1-534/534	100	100	ncbi	A7J11_00447	aminoglycoside nucleotidyltransferase ANT(2'')-Ia	Aminoglycoside
SRR1515953	contig00042	126	838	aph(3'')-Ib	116-828/828	86.11	100	ncbi	A7J11_05252	aminoglycoside O-phosphotransferase APH(3'')-Ib	Aminoglycoside
SRR1515953	contig00042	838	1674	aph(6)-Id	1-837/837	100	100	ncbi	A7J11_01109	aminoglycoside O-phosphotransferase APH(6)-Id	Aminoglycoside
SRR1515953	contig00044	2143	3402	cmlA5	1-1260/1260	100	100	ncbi	A7J11_01947	chloramphenicol efflux MFS transporter CmlA5	Phenicol
SRR1515953	contig00042	4809	6023	floR	1-1215/1215	100	100	ncbi	A7J11_00083	chloramphenicol/florfenicol efflux MFS transporter FloR	Phenicol
SRR1515953	contig00033	4437	5582	blaCMY-2	1-1146/1146	100	100	ncbi	A7J11_00540	class C beta-lactamase CMY-2	Beta-lactamase
SRR1515953	contig00044	3594	3941	qacEdelta1	1-348/348	100	100	ncbi	A7J11_00271	Quat. Ammonium compound efflux SMR transporter QacE delta 1	Quat. Ammonium
SRR1515953	contig00033	33923	34738	sul2	1-816/816	100	100	ncbi	A7J11_04212	sulfonamide-resistant dihydropteroate synthase Sul2	Sulfonamides
SRR1515953	contig00042	3010	4209	tet(A)	1-1200/1200	100	100	ncbi	A7J11_00448	tetracycline efflux MFS transporter Tet(A)	Tetracycline
SRR1515961	contig00038	27665	28492	aph(3'')-Ib	1-828/828	100	100	ncbi	A7J11_05252	aminoglycoside O-phosphotransferase APH(3'')-Ib	Aminoglycoside
SRR1515961	contig00038	28492	29328	aph(6)-Id	1-837/837	100	100	ncbi	A7J11_01109	aminoglycoside O-phosphotransferase APH(6)-Id	Aminoglycoside
SRR1515961	contig00014	55295	56092	aadA7	1-798/798	100	100	ncbi	A7J11_00745	ANT(3'')-Ia family aminoglycoside nucleotidyltransferase AadA7	Aminoglycoside
SRR1515961	contig00038	32463	33677	floR	1-1215/1215	100	100	ncbi	A7J11_02262	chloramphenicol/florfenicol efflux MFS transporter FloR	Phenicol
SRR1515961	contig00014	1558	2703	blaCMY-2	1-1146/1146	100	99.74	ncbi	A7J11_00540	class C beta-lactamase CMY-2	Beta-lactamase
SRR1515961	contig00014	56256	56603	qacEdelta1	1-348/348	100	100	ncbi	A7J11_00271	Quat. Ammonium compound efflux SMR transporter QacE delta 1	Quat. Ammonium
SRR1515961	contig00014	56597	57436	sul1	1-840/840	100	99.88	ncbi	A7J11_00638	sulfonamide-resistant dihydropteroate synthase Sul1	Sulfonamides
SRR1515961	contig00038	26813	27628	sul2	1-816/816	100	100	ncbi	A7J11_04212	sulfonamide-resistant dihydropteroate synthase Sul2	Sulfonamides
SRR1515961	contig00038	30664	31863	tet(A)	1-1200/1200	100	100	ncbi	A7J11_00448	tetracycline efflux MFS transporter Tet(A)	Tetracycline
SRR1515962	contig00075	650	1183	ant(2'')-Ia	1-534/534	100	100	ncbi	A7J11_00447	aminoglycoside nucleotidyltransferase ANT(2'')-Ia	Aminoglycoside
SRR1515962	contig00073	9684	10396	aph(3'')-Ib	116-828/828	86.11	100	ncbi	A7J11_05252	aminoglycoside O-phosphotransferase APH(3'')-Ib	Aminoglycoside
SRR1515962	contig00073	8848	9684	aph(6)-Id	1-837/837	100	100	ncbi	A7J11_01109	aminoglycoside O-phosphotransferase APH(6)-Id	Aminoglycoside
SRR1515962	contig00075	2144	3403	cmlA5	1-1260/1260	100	100	ncbi	A7J11_01947	chloramphenicol efflux MFS transporter CmlA5	Phenicol
SRR1515962	contig00073	4499	5713	floR	1-1215/1215	100	100	ncbi	A7J11_00083	chloramphenicol/florfenicol efflux MFS transporter FloR	Phenicol
SRR1515962	contig00079	3428	4288	blaTEM-1	1-861/861	100	100	ncbi	A7J11_00169	class A broad-spectrum beta-lactamase TEM-1	Beta-lactamase
SRR1515962	contig00049	24249	25394	blaCMY-2	1-1146/1146	100	100	ncbi	A7J11_00540	class C beta-lactamase CMY-2	Beta-lactamase
SRR1515962	contig00075	3595	3942	qacEdelta1	1-348/348	100	100	ncbi	A7J11_00271	Quat. Ammonium compound efflux SMR transporter QacE delta 1	Quat. Ammonium
SRR1515962	contig00082	286	1101	sul2	1-816/816	100	100	ncbi	A7J11_04212	sulfonamide-resistant dihydropteroate synthase Sul2	Sulfonamides
SRR1515962	contig00073	6313	7512	tet(A)	1-1200/1200	100	100	ncbi	A7J11_00448	tetracycline efflux MFS transporter Tet(A)	Tetracycline
SRR1521563	contig00024	25643	26470	aph(3'')-Ib	1-828/828	100	100	ncbi	A7J11_05252	aminoglycoside O-phosphotransferase APH(3'')-Ib	Aminoglycoside
SRR1521563	contig00024	26470	27306	aph(6)-Id	1-837/837	100	100	ncbi	A7J11_01109	aminoglycoside O-phosphotransferase APH(6)-Id	Aminoglycoside
SRR1521563	contig00024	30441	31655	floR	1-1215/1215	100	99.92	ncbi	A7J11_00644	chloramphenicol/florfenicol efflux MFS transporter FloR	Phenicol
SRR1521563	contig00024	24791	25606	sul2	1-816/816	100	100	ncbi	A7J11_04212	sulfonamide-resistant dihydropteroate synthase Sul2	Sulfonamides
SRR1521563	contig00024	28642	29841	tet(A)	1-1200/1200	100	100	ncbi	A7J11_00448	tetracycline efflux MFS transporter Tet(A)	Tetracycline
SRR1548423	contig00018	1354	2181	aph(3'')-Ib	1-828/828	100	100	ncbi	A7J11_05252	aminoglycoside O-phosphotransferase APH(3'')-Ib	Aminoglycoside
SRR1548423	contig00030	265	1080	aph(3')-Ia	1-816/816	100	100	ncbi	A7J11_00274	aminoglycoside O-phosphotransferase APH(3')-Ia	Aminoglycoside
SRR1548423	contig00018	518	1354	aph(6)-Id	1-837/837	100	100	ncbi	A7J11_01109	aminoglycoside O-phosphotransferase APH(6)-Id	Aminoglycoside
SRR1548423	contig00021	2649	3863	floR	1-1215/1215	100	99.83	ncbi	A7J11_01453	chloramphenicol/florfenicol efflux MFS transporter FloR	Phenicol
SRR1548423	contig00025	3428	4243	blaTEM-206	46-861/861	94.77	99.88	ncbi	A7J11_03029	class A broad-spectrum beta-lactamase TEM-206	Beta-lactamase
SRR1548423	contig00018	31374	32519	blaCMY-2	1-1146/1146	100	100	ncbi	A7J11_00540	class C beta-lactamase CMY-2	Beta-lactamase
SRR1548423	contig00018	2218	3033	sul2	1-816/816	100	100	ncbi	A7J11_04212	sulfonamide-resistant dihydropteroate synthase Sul2	Sulfonamides
SRR1548423	contig00021	850	2049	tet(A)	1-1200/1200	100	100	ncbi	A7J11_00448	tetracycline efflux MFS transporter Tet(A)	Tetracycline
SRR1556962	contig00019	4618	5445	aph(3'')-Ib	1-828/828	100	99.88	ncbi	A7J11_05252	aminoglycoside O-phosphotransferase APH(3'')-Ib	Aminoglycoside
SRR1556962	contig00019	12910	13725	aph(3')-Ia	1-816/816	100	100	ncbi	A7J11_01235	aminoglycoside O-phosphotransferase APH(3')-Ia	Aminoglycoside
SRR1556962	contig00019	3782	4618	aph(6)-Id	1-837/837	100	100	ncbi	A7J11_01109	aminoglycoside O-phosphotransferase APH(6)-Id	Aminoglycoside
SRR1556962	contig00024	12047	12838	aadA1	1-792/792	100	100	ncbi	A7J11_00586	ANT(3'')-Ia family aminoglycoside nucleotidyltransferase AadA1	Aminoglycoside
SRR1556962	contig00019	10699	11559	blaTEM-168	1-861/861	100	99.88	ncbi	A7J11_02370	class A extended-spectrum beta-lactamase TEM-168	Beta-lactamase
SRR1556962	contig00024	11536	11883	qacEdelta1	1-348/348	100	100	ncbi	A7J11_00271	Quat. Ammonium compound efflux SMR transporter QacE delta 1	Quat. Ammonium
SRR1556962	contig00024	10703	11542	sul1	1-840/840	100	100	ncbi	A7J11_00638	sulfonamide-resistant dihydropteroate synthase Sul1	Sulfonamides
SRR1556962	contig00025	4159	5364	tet(B)	1-1206/1206	100	100	ncbi	A7J11_00078	tetracycline efflux MFS transporter Tet(B)	Tetracycline
SRR1556962	contig00024	18853	19512	catA1	1-660/660	100	99.85	ncbi	A7J11_00207	type A-1 chloramphenicol O-acetyltransferase	Phenicol
SRR1556977	contig00018	27673	28500	aph(3'')-Ib	1-828/828	100	99.88	ncbi	A7J11_05252	aminoglycoside O-phosphotransferase APH(3'')-Ib	Aminoglycoside
SRR1556977	contig00018	19393	20208	aph(3')-Ia	1-816/816	100	100	ncbi	A7J11_01235	aminoglycoside O-phosphotransferase APH(3')-Ia	Aminoglycoside
SRR1556977	contig00018	28500	29336	aph(6)-Id	1-837/837	100	100	ncbi	A7J11_01109	aminoglycoside O-phosphotransferase APH(6)-Id	Aminoglycoside
SRR1556977	contig00022	7025	7816	aadA1	1-792/792	100	100	ncbi	A7J11_00586	ANT(3'')-Ia family aminoglycoside nucleotidyltransferase AadA1	Aminoglycoside
SRR1556977	contig00018	21559	22419	blaTEM-183	1-861/861	100	99.88	ncbi	A7J11_02596	class A broad-spectrum beta-lactamase TEM-183	Beta-lactamase
SRR1556977	contig00022	7980	8327	qacEdelta1	1-348/348	100	100	ncbi	A7J11_00271	Quat. Ammonium compound efflux SMR transporter QacE delta 1	Quat. Ammonium
SRR1556977	contig00022	8321	9160	sul1	1-840/840	100	100	ncbi	A7J11_00638	sulfonamide-resistant dihydropteroate synthase Sul1	Sulfonamides
SRR1556977	contig00023	1288	2493	tet(B)	1-1206/1206	100	100	ncbi	A7J11_00078	tetracycline efflux MFS transporter Tet(B)	Tetracycline
SRR1556977	contig00022	351	1010	catA1	1-660/660	100	99.85	ncbi	A7J11_00207	type A-1 chloramphenicol O-acetyltransferase	Phenicol
SRR1576556	contig00017	27723	28550	aph(3'')-Ib	1-828/828	100	100	ncbi	A7J11_05252	aminoglycoside O-phosphotransferase APH(3'')-Ib	Aminoglycoside
SRR1576556	contig00028	214	1029	aph(3')-Ia	1-816/816	100	100	ncbi	A7J11_00274	aminoglycoside O-phosphotransferase APH(3')-Ia	Aminoglycoside
SRR1576556	contig00017	28550	29386	aph(6)-Id	1-837/837	100	100	ncbi	A7J11_01109	aminoglycoside O-phosphotransferase APH(6)-Id	Aminoglycoside
SRR1576556	contig00017	32521	33735	floR	1-1215/1215	100	100	ncbi	A7J11_00083	chloramphenicol/florfenicol efflux MFS transporter FloR	Phenicol
SRR1576556	contig00020	3750	4610	blaTEM-1	1-861/861	100	100	ncbi	A7J11_00169	class A broad-spectrum beta-lactamase TEM-1	Beta-lactamase
SRR1576556	contig00017	26871	27686	sul2	1-816/816	100	100	ncbi	A7J11_04212	sulfonamide-resistant dihydropteroate synthase Sul2	Sulfonamides
SRR1576556	contig00017	30722	31921	tet(A)	1-1200/1200	100	100	ncbi	A7J11_00448	tetracycline efflux MFS transporter Tet(A)	Tetracycline
SRR1578511	contig00012	27673	28500	aph(3'')-Ib	1-828/828	100	99.88	ncbi	A7J11_05252	aminoglycoside O-phosphotransferase APH(3'')-Ib	Aminoglycoside
SRR1578511	contig00012	19393	20208	aph(3')-Ia	1-816/816	100	100	ncbi	A7J11_01235	aminoglycoside O-phosphotransferase APH(3')-Ia	Aminoglycoside
SRR1578511	contig00012	28500	29336	aph(6)-Id	1-837/837	100	100	ncbi	A7J11_01109	aminoglycoside O-phosphotransferase APH(6)-Id	Aminoglycoside
SRR1578511	contig00012	70591	71382	aadA1	1-792/792	100	100	ncbi	A7J11_00586	ANT(3'')-Ia family aminoglycoside nucleotidyltransferase AadA1	Aminoglycoside
SRR1578511	contig00012	21559	22419	blaTEM-150	1-861/861	100	99.88	ncbi	A7J11_02087	class A beta-lactamase TEM-150	Beta-lactamase
SRR1578511	contig00012	70080	70427	qacEdelta1	1-348/348	100	100	ncbi	A7J11_00271	Quat. Ammonium compound efflux SMR transporter QacE delta 1	Quat. Ammonium
SRR1578511	contig00012	69247	70086	sul1	1-840/840	100	100	ncbi	A7J11_00638	sulfonamide-resistant dihydropteroate synthase Sul1	Sulfonamides
SRR1578511	contig00024	1288	2493	tet(B)	1-1206/1206	100	100	ncbi	A7J11_00078	tetracycline efflux MFS transporter Tet(B)	Tetracycline
SRR1578511	contig00012	77397	78056	catA1	1-660/660	100	99.85	ncbi	A7J11_00207	type A-1 chloramphenicol O-acetyltransferase	Phenicol
SRR1593389	contig00020	31034	31861	aph(3'')-Ib	1-828/828	100	100	ncbi	A7J11_05252	aminoglycoside O-phosphotransferase APH(3'')-Ib	Aminoglycoside
SRR1593389	contig00029	214	1029	aph(3')-Ia	1-816/816	100	100	ncbi	A7J11_00274	aminoglycoside O-phosphotransferase APH(3')-Ia	Aminoglycoside
SRR1593389	contig00020	31861	32697	aph(6)-Id	1-837/837	100	100	ncbi	A7J11_01109	aminoglycoside O-phosphotransferase APH(6)-Id	Aminoglycoside
SRR1593389	contig00020	35832	37046	floR	1-1215/1215	100	99.83	ncbi	A7J11_02239	chloramphenicol/florfenicol efflux MFS transporter FloR	Phenicol
SRR1593389	contig00025	3428	4251	blaTEM-1	38-861/861	95.7	100	ncbi	A7J11_00169	class A broad-spectrum beta-lactamase TEM-1	Beta-lactamase
SRR1593389	contig00020	696	1841	blaCMY-2	1-1146/1146	100	100	ncbi	A7J11_00540	class C beta-lactamase CMY-2	Beta-lactamase
SRR1593389	contig00020	30182	30997	sul2	1-816/816	100	100	ncbi	A7J11_04212	sulfonamide-resistant dihydropteroate synthase Sul2	Sulfonamides
SRR1593389	contig00020	34033	35232	tet(A)	1-1200/1200	100	100	ncbi	A7J11_00448	tetracycline efflux MFS transporter Tet(A)	Tetracycline
SRR1598881	contig00025	62871	63404	ant(2'')-Ia	1-534/534	100	100	ncbi	A7J11_00447	aminoglycoside nucleotidyltransferase ANT(2'')-Ia	Aminoglycoside
SRR1598881	contig00058	525	1340	aph(3')-Ia	1-816/816	100	100	ncbi	A7J11_01235	aminoglycoside O-phosphotransferase APH(3')-Ia	Aminoglycoside
SRR1598881	contig00050	471	1307	aph(6)-Id	1-837/837	100	100	ncbi	A7J11_01109	aminoglycoside O-phosphotransferase APH(6)-Id	Aminoglycoside
SRR1598881	contig00025	64365	65624	cmlA5	1-1260/1260	100	100	ncbi	A7J11_01947	chloramphenicol efflux MFS transporter CmlA5	Phenicol
SRR1598881	contig00026	755	1969	floR	1-1215/1215	100	99.92	ncbi	A7J11_00083	chloramphenicol/florfenicol efflux MFS transporter FloR	Phenicol
SRR1598881	contig00045	3012	3872	blaTEM-1	1-861/861	100	100	ncbi	A7J11_00169	class A broad-spectrum beta-lactamase TEM-1	Beta-lactamase
SRR1598881	contig00025	65816	66163	qacEdelta1	1-348/348	100	100	ncbi	A7J11_00271	Quat. Ammonium compound efflux SMR transporter QacE delta 1	Quat. Ammonium
SRR1598881	contig00025	66157	66996	sul1	1-840/840	100	100	ncbi	A7J11_00638	sulfonamide-resistant dihydropteroate synthase Sul1	Sulfonamides
SRR1598881	contig00044	18624	19439	sul2	1-816/816	100	100	ncbi	A7J11_04212	sulfonamide-resistant dihydropteroate synthase Sul2	Sulfonamides
SRR1598881	contig00050	2643	3814	tet(A)	1-1172/1200	97.67	100	ncbi	A7J11_00921	tetracycline efflux MFS transporter Tet(A)	Tetracycline
SRR1612307	contig00011	107188	108015	aph(3'')-Ib	1-828/828	100	99.88	ncbi	A7J11_05252	aminoglycoside O-phosphotransferase APH(3'')-Ib	Aminoglycoside
SRR1612307	contig00011	19393	20208	aph(3')-Ia	1-816/816	100	100	ncbi	A7J11_01235	aminoglycoside O-phosphotransferase APH(3')-Ia	Aminoglycoside
SRR1612307	contig00011	108015	108851	aph(6)-Id	1-837/837	100	100	ncbi	A7J11_01109	aminoglycoside O-phosphotransferase APH(6)-Id	Aminoglycoside
SRR1612307	contig00023	7025	7816	aadA1	1-792/792	100	100	ncbi	A7J11_00586	ANT(3'')-Ia family aminoglycoside nucleotidyltransferase AadA1	Aminoglycoside
SRR1612307	contig00011	21559	22419	blaTEM-183	1-861/861	100	99.88	ncbi	A7J11_02596	class A broad-spectrum beta-lactamase TEM-183	Beta-lactamase
SRR1612307	contig00011	101074	101934	blaTEM-183	1-861/861	100	99.88	ncbi	A7J11_02596	class A broad-spectrum beta-lactamase TEM-183	Beta-lactamase
SRR1612307	contig00023	7980	8327	qacEdelta1	1-348/348	100	100	ncbi	A7J11_00271	Quat. Ammonium compound efflux SMR transporter QacE delta 1	Quat. Ammonium
SRR1612307	contig00023	8321	9160	sul1	1-840/840	100	100	ncbi	A7J11_00638	sulfonamide-resistant dihydropteroate synthase Sul1	Sulfonamides
SRR1612307	contig00024	4159	5364	tet(B)	1-1206/1206	100	100	ncbi	A7J11_00078	tetracycline efflux MFS transporter Tet(B)	Tetracycline
SRR1612307	contig00023	351	1010	catA1	1-660/660	100	99.85	ncbi	A7J11_00207	type A-1 chloramphenicol O-acetyltransferase	Phenicol
SRR1636692	contig00038	27577	28404	aph(3'')-Ib	1-828/828	100	100	ncbi	A7J11_05252	aminoglycoside O-phosphotransferase APH(3'')-Ib	Aminoglycoside
SRR1636692	contig00082	178	993	aph(3')-Ia	1-816/816	100	100	ncbi	A7J11_00274	aminoglycoside O-phosphotransferase APH(3')-Ia	Aminoglycoside
SRR1636692	contig00038	28404	29240	aph(6)-Id	1-837/837	100	100	ncbi	A7J11_01109	aminoglycoside O-phosphotransferase APH(6)-Id	Aminoglycoside
SRR1636692	contig00038	32375	33589	floR	1-1215/1215	100	99.83	ncbi	A7J11_01453	chloramphenicol/florfenicol efflux MFS transporter FloR	Phenicol
SRR1636692	contig00067	3392	4215	blaTEM-206	38-861/861	95.7	100	ncbi	A7J11_03029	class A broad-spectrum beta-lactamase TEM-206	Beta-lactamase
SRR1636692	contig00070	660	1805	blaCMY-2	1-1146/1146	100	100	ncbi	A7J11_00540	class C beta-lactamase CMY-2	Beta-lactamase
SRR1636692	contig00038	26725	27540	sul2	1-816/816	100	100	ncbi	A7J11_04212	sulfonamide-resistant dihydropteroate synthase Sul2	Sulfonamides
SRR1636692	contig00038	30576	31775	tet(A)	1-1200/1200	100	100	ncbi	A7J11_00448	tetracycline efflux MFS transporter Tet(A)	Tetracycline
SRR1686502	contig00036	590	1123	ant(2'')-Ia	1-534/534	100	100	ncbi	A7J11_00447	aminoglycoside nucleotidyltransferase ANT(2'')-Ia	Aminoglycoside
SRR1686502	contig00034	66	778	aph(3'')-Ib	116-828/828	86.11	100	ncbi	A7J11_05252	aminoglycoside O-phosphotransferase APH(3'')-Ib	Aminoglycoside
SRR1686502	contig00053	203	1018	aph(3')-Ia	1-816/816	100	100	ncbi	A7J11_00274	aminoglycoside O-phosphotransferase APH(3')-Ia	Aminoglycoside
SRR1686502	contig00034	778	1614	aph(6)-Id	1-837/837	100	100	ncbi	A7J11_01109	aminoglycoside O-phosphotransferase APH(6)-Id	Aminoglycoside
SRR1686502	contig00036	2084	3343	cmlA5	1-1260/1260	100	100	ncbi	A7J11_01947	chloramphenicol efflux MFS transporter CmlA5	Phenicol
SRR1686502	contig00034	4749	5963	floR	1-1215/1215	100	100	ncbi	A7J11_00083	chloramphenicol/florfenicol efflux MFS transporter FloR	Phenicol
SRR1686502	contig00039	3368	4228	blaTEM-1	1-861/861	100	100	ncbi	A7J11_00169	class A broad-spectrum beta-lactamase TEM-1	Beta-lactamase
SRR1686502	contig00026	4377	5522	blaCMY-2	1-1146/1146	100	100	ncbi	A7J11_00540	class C beta-lactamase CMY-2	Beta-lactamase
SRR1686502	contig00036	3535	3882	qacEdelta1	1-348/348	100	100	ncbi	A7J11_00271	Quat. Ammonium compound efflux SMR transporter QacE delta 1	Quat. Ammonium
SRR1686502	contig00026	33863	34678	sul2	1-816/816	100	100	ncbi	A7J11_04212	sulfonamide-resistant dihydropteroate synthase Sul2	Sulfonamides
SRR1686502	contig00034	2950	4149	tet(A)	1-1200/1200	100	100	ncbi	A7J11_00448	tetracycline efflux MFS transporter Tet(A)	Tetracycline
SRR1686503	contig00031	27517	28344	aph(3'')-Ib	1-828/828	100	99.88	ncbi	A7J11_05252	aminoglycoside O-phosphotransferase APH(3'')-Ib	Aminoglycoside
SRR1686503	contig00031	19237	20052	aph(3')-Ia	1-816/816	100	100	ncbi	A7J11_01235	aminoglycoside O-phosphotransferase APH(3')-Ia	Aminoglycoside
SRR1686503	contig00031	28344	29180	aph(6)-Id	1-837/837	100	100	ncbi	A7J11_01109	aminoglycoside O-phosphotransferase APH(6)-Id	Aminoglycoside
SRR1686503	contig00036	6965	7756	aadA1	1-792/792	100	100	ncbi	A7J11_00586	ANT(3'')-Ia family aminoglycoside nucleotidyltransferase AadA1	Aminoglycoside
SRR1686503	contig00031	21403	22263	blaTEM-183	1-861/861	100	99.88	ncbi	A7J11_02596	class A broad-spectrum beta-lactamase TEM-183	Beta-lactamase
SRR1686503	contig00036	7920	8267	qacEdelta1	1-348/348	100	100	ncbi	A7J11_00271	Quat. Ammonium compound efflux SMR transporter QacE delta 1	Quat. Ammonium
SRR1686503	contig00036	8261	9100	sul1	1-840/840	100	100	ncbi	A7J11_00638	sulfonamide-resistant dihydropteroate synthase Sul1	Sulfonamides
SRR1686503	contig00039	1273	2478	tet(B)	1-1206/1206	100	100	ncbi	A7J11_00078	tetracycline efflux MFS transporter Tet(B)	Tetracycline
SRR1686503	contig00036	291	950	catA1	1-660/660	100	99.85	ncbi	A7J11_00207	type A-1 chloramphenicol O-acetyltransferase	Phenicol
SRR1686614	contig00025	9626	10453	aph(3'')-Ib	1-828/828	100	100	ncbi	A7J11_05252	aminoglycoside O-phosphotransferase APH(3'')-Ib	Aminoglycoside
SRR1686614	contig00025	8790	9626	aph(6)-Id	1-837/837	100	100	ncbi	A7J11_01109	aminoglycoside O-phosphotransferase APH(6)-Id	Aminoglycoside
SRR1686614	contig00025	4441	5655	floR	1-1215/1215	100	99.83	ncbi	A7J11_02239	chloramphenicol/florfenicol efflux MFS transporter FloR	Phenicol
SRR1686614	contig00038	636	1781	blaCMY-2	1-1146/1146	100	100	ncbi	A7J11_00540	class C beta-lactamase CMY-2	Beta-lactamase
SRR1686614	contig00025	10490	11305	sul2	1-816/816	100	100	ncbi	A7J11_04212	sulfonamide-resistant dihydropteroate synthase Sul2	Sulfonamides
SRR1686614	contig00025	6255	7454	tet(A)	1-1200/1200	100	100	ncbi	A7J11_00448	tetracycline efflux MFS transporter Tet(A)	Tetracycline
SRR1686623	contig00051	11986	12777	aadA1	1-792/792	100	100	ncbi	A7J11_00586	ANT(3'')-Ia family aminoglycoside nucleotidyltransferase AadA1	Aminoglycoside
SRR1686623	contig00024	4940	5800	blaTEM-150	1-861/861	100	99.88	ncbi	A7J11_02087	class A beta-lactamase TEM-150	Beta-lactamase
SRR1686623	contig00051	11475	11822	qacEdelta1	1-348/348	100	100	ncbi	A7J11_00271	Quat. Ammonium compound efflux SMR transporter QacE delta 1	Quat. Ammonium
SRR1686623	contig00051	10642	11481	sul1	1-840/840	100	100	ncbi	A7J11_00638	sulfonamide-resistant dihydropteroate synthase Sul1	Sulfonamides
SRR1686623	contig00057	4144	5349	tet(B)	1-1206/1206	100	100	ncbi	A7J11_00078	tetracycline efflux MFS transporter Tet(B)	Tetracycline
SRR1686623	contig00051	18792	19451	catA1	1-660/660	100	99.85	ncbi	A7J11_00207	type A-1 chloramphenicol O-acetyltransferase	Phenicol
SRR1686624	contig00025	34883	35710	aph(3'')-Ib	1-828/828	100	100	ncbi	A7J11_05252	aminoglycoside O-phosphotransferase APH(3'')-Ib	Aminoglycoside
SRR1686624	contig00048	201	1016	aph(3')-Ia	1-816/816	100	100	ncbi	A7J11_00274	aminoglycoside O-phosphotransferase APH(3')-Ia	Aminoglycoside
SRR1686624	contig00025	35710	36546	aph(6)-Id	1-837/837	100	100	ncbi	A7J11_01109	aminoglycoside O-phosphotransferase APH(6)-Id	Aminoglycoside
SRR1686624	contig00025	39681	40895	floR	1-1215/1215	100	99.83	ncbi	A7J11_02239	chloramphenicol/florfenicol efflux MFS transporter FloR	Phenicol
SRR1686624	contig00037	66	889	blaTEM-206	38-861/861	95.7	100	ncbi	A7J11_03029	class A broad-spectrum beta-lactamase TEM-206	Beta-lactamase
SRR1686624	contig00025	4545	5690	blaCMY-2	1-1146/1146	100	100	ncbi	A7J11_00540	class C beta-lactamase CMY-2	Beta-lactamase
SRR1686624	contig00025	34031	34846	sul2	1-816/816	100	100	ncbi	A7J11_04212	sulfonamide-resistant dihydropteroate synthase Sul2	Sulfonamides
SRR1686624	contig00025	37882	39081	tet(A)	1-1200/1200	100	100	ncbi	A7J11_00448	tetracycline efflux MFS transporter Tet(A)	Tetracycline
SRR1953054	contig00028	5511	6044	ant(2'')-Ia	1-534/534	100	100	ncbi	A7J11_00447	aminoglycoside nucleotidyltransferase ANT(2'')-Ia	Aminoglycoside
SRR1953054	contig00026	126	838	aph(3'')-Ib	116-828/828	86.11	100	ncbi	A7J11_05252	aminoglycoside O-phosphotransferase APH(3'')-Ib	Aminoglycoside
SRR1953054	contig00026	838	1674	aph(6)-Id	1-837/837	100	100	ncbi	A7J11_01109	aminoglycoside O-phosphotransferase APH(6)-Id	Aminoglycoside
SRR1953054	contig00028	3291	4550	cmlA5	1-1260/1260	100	100	ncbi	A7J11_01947	chloramphenicol efflux MFS transporter CmlA5	Phenicol
SRR1953054	contig00026	4809	6023	floR	1-1215/1215	100	100	ncbi	A7J11_00083	chloramphenicol/florfenicol efflux MFS transporter FloR	Phenicol
SRR1953054	contig00019	29443	30588	blaCMY-2	1-1146/1146	100	100	ncbi	A7J11_00540	class C beta-lactamase CMY-2	Beta-lactamase
SRR1953054	contig00028	2752	3099	qacEdelta1	1-348/348	100	100	ncbi	A7J11_00271	Quat. Ammonium compound efflux SMR transporter QacE delta 1	Quat. Ammonium
SRR1953054	contig00019	287	1102	sul2	1-816/816	100	100	ncbi	A7J11_04212	sulfonamide-resistant dihydropteroate synthase Sul2	Sulfonamides
SRR1953054	contig00026	3010	4209	tet(A)	1-1200/1200	100	100	ncbi	A7J11_00448	tetracycline efflux MFS transporter Tet(A)	Tetracycline
SRR1963463	contig00038	432	1607	tet(C)	1-1176/1176	100	100	ncbi	A7J11_00076	tetracycline efflux MFS transporter Tet(C)	Tetracycline
SRR1968923	contig00029	10168	10995	aph(3'')-Ib	1-828/828	100	99.76	ncbi	A7J11_05252	aminoglycoside O-phosphotransferase APH(3'')-Ib	Aminoglycoside
SRR1968923	contig00029	9332	10168	aph(6)-Id	1-837/837	100	100	ncbi	A7J11_01109	aminoglycoside O-phosphotransferase APH(6)-Id	Aminoglycoside
SRR1968923	contig00029	16786	17646	blaTEM-1	1-861/861	100	100	ncbi	A7J11_00169	class A broad-spectrum beta-lactamase TEM-1	Beta-lactamase
SRR1968923	contig00029	14658	15857	tet(A)	1-1200/1200	100	100	ncbi	A7J11_00921	tetracycline efflux MFS transporter Tet(A)	Tetracycline
SRR1980626	contig00018	5400	6227	aph(3'')-Ib	1-828/828	100	100	ncbi	A7J11_05252	aminoglycoside O-phosphotransferase APH(3'')-Ib	Aminoglycoside
SRR1980626	contig00018	4564	5400	aph(6)-Id	1-837/837	100	100	ncbi	A7J11_01109	aminoglycoside O-phosphotransferase APH(6)-Id	Aminoglycoside
SRR1980626	contig00023	2564	3778	floR	1-1215/1215	100	99.83	ncbi	A7J11_01453	chloramphenicol/florfenicol efflux MFS transporter FloR	Phenicol
SRR1980626	contig00018	35420	36565	blaCMY-2	1-1146/1146	100	100	ncbi	A7J11_00540	class C beta-lactamase CMY-2	Beta-lactamase
SRR1980626	contig00018	6264	7079	sul2	1-816/816	100	100	ncbi	A7J11_04212	sulfonamide-resistant dihydropteroate synthase Sul2	Sulfonamides
SRR1980626	contig00018	2029	3228	tet(A)	1-1200/1200	100	100	ncbi	A7J11_00448	tetracycline efflux MFS transporter Tet(A)	Tetracycline
SRR2016695	contig00023	5101	5928	aph(3'')-Ib	1-828/828	100	100	ncbi	A7J11_05252	aminoglycoside O-phosphotransferase APH(3'')-Ib	Aminoglycoside
SRR2016695	contig00023	4265	5101	aph(6)-Id	1-837/837	100	100	ncbi	A7J11_01109	aminoglycoside O-phosphotransferase APH(6)-Id	Aminoglycoside
SRR2016695	contig00030	454	1668	floR	1-1215/1215	100	99.83	ncbi	A7J11_01453	chloramphenicol/florfenicol efflux MFS transporter FloR	Phenicol
SRR2016695	contig00036	863	1686	blaTEM-206	38-861/861	95.7	100	ncbi	A7J11_03029	class A broad-spectrum beta-lactamase TEM-206	Beta-lactamase
SRR2016695	contig00002	458507	459652	blaCMY-2	1-1146/1146	100	100	ncbi	A7J11_00540	class C beta-lactamase CMY-2	Beta-lactamase
SRR2016695	contig00023	5965	6780	sul2	1-816/816	100	100	ncbi	A7J11_04212	sulfonamide-resistant dihydropteroate synthase Sul2	Sulfonamides
SRR2016695	contig00023	1730	2929	tet(A)	1-1200/1200	100	100	ncbi	A7J11_00448	tetracycline efflux MFS transporter Tet(A)	Tetracycline
SRR2016697	contig00039	1646	2357	aph(3'')-Ib	117-828/828	85.99	99.02	ncbi	A7J11_05252	aminoglycoside O-phosphotransferase APH(3'')-Ib	Aminoglycoside
SRR2016697	contig00039	810	1646	aph(6)-Id	1-837/837	100	99.76	ncbi	A7J11_01109	aminoglycoside O-phosphotransferase APH(6)-Id	Aminoglycoside
SRR2016697	contig00033	2316	3530	floR	1-1215/1215	100	99.83	ncbi	A7J11_01453	chloramphenicol/florfenicol efflux MFS transporter FloR	Phenicol
SRR2016697	contig00027	182	997	sul2	1-816/816	100	100	ncbi	A7J11_04212	sulfonamide-resistant dihydropteroate synthase Sul2	Sulfonamides
SRR2016697	contig00033	517	1716	tet(A)	1-1200/1200	100	99.92	ncbi	A7J11_00448	tetracycline efflux MFS transporter Tet(A)	Tetracycline
SRR2043689	contig00023	16450	17277	aph(3'')-Ib	1-828/828	100	100	ncbi	A7J11_05252	aminoglycoside O-phosphotransferase APH(3'')-Ib	Aminoglycoside
SRR2043689	contig00023	17277	18113	aph(6)-Id	1-837/837	100	100	ncbi	A7J11_01109	aminoglycoside O-phosphotransferase APH(6)-Id	Aminoglycoside
SRR2043689	contig00028	2564	3778	floR	1-1215/1215	100	99.83	ncbi	A7J11_01453	chloramphenicol/florfenicol efflux MFS transporter FloR	Phenicol
SRR2043689	contig00024	13004	13935	blaCMY-161	1-932/1146	81.33	100	ncbi	A7J11_05480	class C beta-lactamase CMY-161	Beta-lactamase
SRR2043689	contig00023	15598	16413	sul2	1-816/816	100	100	ncbi	A7J11_04212	sulfonamide-resistant dihydropteroate synthase Sul2	Sulfonamides
SRR2043689	contig00023	19449	20648	tet(A)	1-1200/1200	100	100	ncbi	A7J11_00448	tetracycline efflux MFS transporter Tet(A)	Tetracycline
SRR2043690	contig00020	8194	9021	aph(3'')-Ib	1-828/828	100	100	ncbi	A7J11_05252	aminoglycoside O-phosphotransferase APH(3'')-Ib	Aminoglycoside
SRR2043690	contig00020	7358	8194	aph(6)-Id	1-837/837	100	100	ncbi	A7J11_01109	aminoglycoside O-phosphotransferase APH(6)-Id	Aminoglycoside
SRR2043690	contig00025	454	1668	floR	1-1215/1215	100	99.83	ncbi	A7J11_02239	chloramphenicol/florfenicol efflux MFS transporter FloR	Phenicol
SRR2043690	contig00022	696	1841	blaCMY-2	1-1146/1146	100	100	ncbi	A7J11_00540	class C beta-lactamase CMY-2	Beta-lactamase
SRR2043690	contig00020	9058	9873	sul2	1-816/816	100	99.88	ncbi	A7J11_04212	sulfonamide-resistant dihydropteroate synthase Sul2	Sulfonamides
SRR2043690	contig00020	4823	6022	tet(A)	1-1200/1200	100	100	ncbi	A7J11_00448	tetracycline efflux MFS transporter Tet(A)	Tetracycline
SRR2054167	contig00026	17334	18194	aac(3)-IId	1-861/861	100	100	ncbi	A7J11_00380	aminoglycoside N-acetyltransferase AAC(3)-IId	Aminoglycoside
SRR2054167	contig00026	2841	3668	aph(3'')-Ib	1-828/828	100	100	ncbi	A7J11_05252	aminoglycoside O-phosphotransferase APH(3'')-Ib	Aminoglycoside
SRR2054167	contig00036	264	1079	aph(3')-Ia	1-816/816	100	100	ncbi	A7J11_00274	aminoglycoside O-phosphotransferase APH(3')-Ia	Aminoglycoside
SRR2054167	contig00026	3668	4504	aph(6)-Id	1-837/837	100	100	ncbi	A7J11_01109	aminoglycoside O-phosphotransferase APH(6)-Id	Aminoglycoside
SRR2054167	contig00026	7639	8853	floR	1-1215/1215	100	99.92	ncbi	A7J11_00083	chloramphenicol/florfenicol efflux MFS transporter FloR	Phenicol
SRR2054167	contig00026	11502	12362	blaTEM-1	1-861/861	100	100	ncbi	A7J11_00169	class A broad-spectrum beta-lactamase TEM-1	Beta-lactamase
SRR2054167	contig00026	1989	2804	sul2	1-816/816	100	99.88	ncbi	A7J11_00971	sulfonamide-resistant dihydropteroate synthase Sul2	Sulfonamides
SRR2054167	contig00026	5840	7039	tet(A)	1-1200/1200	100	100	ncbi	A7J11_00448	tetracycline efflux MFS transporter Tet(A)	Tetracycline
SRR2064127	contig00039	364	1179	aph(3')-Ia	1-816/816	100	100	ncbi	A7J11_01235	aminoglycoside O-phosphotransferase APH(3')-Ia	Aminoglycoside
SRR2064127	contig00039	12127	12918	aadA12	1-792/792	100	100	ncbi	A7J11_01432	ANT(3'')-Ia family aminoglycoside nucleotidyltransferase AadA12	Aminoglycoside
SRR2064127	contig00046	2243	3103	blaTEM-1	1-861/861	100	100	ncbi	A7J11_00169	class A broad-spectrum beta-lactamase TEM-1	Beta-lactamase
SRR2064127	contig00039	11616	11963	qacEdelta1	1-348/348	100	100	ncbi	A7J11_00271	Quat. Ammonium compound efflux SMR transporter QacE delta 1	Quat. Ammonium
SRR2064127	contig00039	10783	11622	sul1	1-840/840	100	100	ncbi	A7J11_00638	sulfonamide-resistant dihydropteroate synthase Sul1	Sulfonamides
SRR2077386	contig00023	9686	10513	aph(3'')-Ib	1-828/828	100	100	ncbi	A7J11_05252	aminoglycoside O-phosphotransferase APH(3'')-Ib	Aminoglycoside
SRR2077386	contig00023	8850	9686	aph(6)-Id	1-837/837	100	100	ncbi	A7J11_01109	aminoglycoside O-phosphotransferase APH(6)-Id	Aminoglycoside
SRR2077386	contig00023	4501	5715	floR	1-1215/1215	100	99.83	ncbi	A7J11_02239	chloramphenicol/florfenicol efflux MFS transporter FloR	Phenicol
SRR2077386	contig00032	124	947	blaTEM-1	38-861/861	95.7	100	ncbi	A7J11_00169	class A broad-spectrum beta-lactamase TEM-1	Beta-lactamase
SRR2077386	contig00033	243	1388	blaCMY-2	1-1146/1146	100	100	ncbi	A7J11_00540	class C beta-lactamase CMY-2	Beta-lactamase
SRR2077386	contig00023	10550	11365	sul2	1-816/816	100	100	ncbi	A7J11_04212	sulfonamide-resistant dihydropteroate synthase Sul2	Sulfonamides
SRR2077386	contig00023	6315	7514	tet(A)	1-1200/1200	100	100	ncbi	A7J11_00448	tetracycline efflux MFS transporter Tet(A)	Tetracycline
SRR2077393	contig00043	5511	6044	ant(2'')-Ia	1-534/534	100	100	ncbi	A7J11_00447	aminoglycoside nucleotidyltransferase ANT(2'')-Ia	Aminoglycoside
SRR2077393	contig00047	126	838	aph(3'')-Ib	116-828/828	86.11	100	ncbi	A7J11_05252	aminoglycoside O-phosphotransferase APH(3'')-Ib	Aminoglycoside
SRR2077393	contig00047	838	1674	aph(6)-Id	1-837/837	100	100	ncbi	A7J11_01109	aminoglycoside O-phosphotransferase APH(6)-Id	Aminoglycoside
SRR2077393	contig00043	3291	4550	cmlA5	1-1260/1260	100	100	ncbi	A7J11_01947	chloramphenicol efflux MFS transporter CmlA5	Phenicol
SRR2077393	contig00030	29443	30588	blaCMY-2	1-1146/1146	100	100	ncbi	A7J11_00540	class C beta-lactamase CMY-2	Beta-lactamase
SRR2077393	contig00043	2752	3099	qacEdelta1	1-348/348	100	100	ncbi	A7J11_00271	Quat. Ammonium compound efflux SMR transporter QacE delta 1	Quat. Ammonium
SRR2077393	contig00030	287	1102	sul2	1-816/816	100	100	ncbi	A7J11_04212	sulfonamide-resistant dihydropteroate synthase Sul2	Sulfonamides
SRR2077393	contig00047	3010	4209	tet(A)	1-1200/1200	100	100	ncbi	A7J11_00448	tetracycline efflux MFS transporter Tet(A)	Tetracycline
SRR2077395	contig00041	4960	5787	aph(3'')-Ib	1-828/828	100	100	ncbi	A7J11_05252	aminoglycoside O-phosphotransferase APH(3'')-Ib	Aminoglycoside
SRR2077395	contig00041	5787	6623	aph(6)-Id	1-837/837	100	100	ncbi	A7J11_01109	aminoglycoside O-phosphotransferase APH(6)-Id	Aminoglycoside
SRR2077395	contig00041	9758	10972	floR	1-1215/1215	100	100	ncbi	A7J11_01453	chloramphenicol/florfenicol efflux MFS transporter FloR	Phenicol
SRR2077395	contig00041	4108	4923	sul2	1-816/816	100	100	ncbi	A7J11_04212	sulfonamide-resistant dihydropteroate synthase Sul2	Sulfonamides
SRR2077395	contig00041	7959	9158	tet(A)	1-1200/1200	100	100	ncbi	A7J11_00448	tetracycline efflux MFS transporter Tet(A)	Tetracycline
SRR2096540	contig00016	31034	31861	aph(3'')-Ib	1-828/828	100	100	ncbi	A7J11_05252	aminoglycoside O-phosphotransferase APH(3'')-Ib	Aminoglycoside
SRR2096540	contig00016	31861	32697	aph(6)-Id	1-837/837	100	100	ncbi	A7J11_01109	aminoglycoside O-phosphotransferase APH(6)-Id	Aminoglycoside
SRR2096540	contig00016	35832	37046	floR	1-1215/1215	100	99.83	ncbi	A7J11_02239	chloramphenicol/florfenicol efflux MFS transporter FloR	Phenicol
SRR2096540	contig00024	3428	4251	blaTEM-1	38-861/861	95.7	100	ncbi	A7J11_00169	class A broad-spectrum beta-lactamase TEM-1	Beta-lactamase
SRR2096540	contig00016	696	1841	blaCMY-2	1-1146/1146	100	100	ncbi	A7J11_00540	class C beta-lactamase CMY-2	Beta-lactamase
SRR2096540	contig00016	30182	30997	sul2	1-816/816	100	100	ncbi	A7J11_04212	sulfonamide-resistant dihydropteroate synthase Sul2	Sulfonamides
SRR2096540	contig00016	34033	35232	tet(A)	1-1200/1200	100	100	ncbi	A7J11_00448	tetracycline efflux MFS transporter Tet(A)	Tetracycline
SRR2096548	contig00029	9686	10513	aph(3'')-Ib	1-828/828	100	100	ncbi	A7J11_05252	aminoglycoside O-phosphotransferase APH(3'')-Ib	Aminoglycoside
SRR2096548	contig00043	265	1080	aph(3')-Ia	1-816/816	100	100	ncbi	A7J11_00274	aminoglycoside O-phosphotransferase APH(3')-Ia	Aminoglycoside
SRR2096548	contig00029	8850	9686	aph(6)-Id	1-837/837	100	100	ncbi	A7J11_01109	aminoglycoside O-phosphotransferase APH(6)-Id	Aminoglycoside
SRR2096548	contig00029	4501	5715	floR	1-1215/1215	100	99.83	ncbi	A7J11_02239	chloramphenicol/florfenicol efflux MFS transporter FloR	Phenicol
SRR2096548	contig00037	3428	4251	blaTEM-206	38-861/861	95.7	100	ncbi	A7J11_03029	class A broad-spectrum beta-lactamase TEM-206	Beta-lactamase
SRR2096548	contig00029	39706	40851	blaCMY-2	1-1146/1146	100	100	ncbi	A7J11_00540	class C beta-lactamase CMY-2	Beta-lactamase
SRR2096548	contig00029	10550	11365	sul2	1-816/816	100	100	ncbi	A7J11_04212	sulfonamide-resistant dihydropteroate synthase Sul2	Sulfonamides
SRR2096548	contig00029	6315	7514	tet(A)	1-1200/1200	100	100	ncbi	A7J11_00448	tetracycline efflux MFS transporter Tet(A)	Tetracycline
SRR2096601	contig00025	126	838	aph(3'')-Ib	116-828/828	86.11	100	ncbi	A7J11_05252	aminoglycoside O-phosphotransferase APH(3'')-Ib	Aminoglycoside
SRR2096601	contig00025	838	1674	aph(6)-Id	1-837/837	100	100	ncbi	A7J11_01109	aminoglycoside O-phosphotransferase APH(6)-Id	Aminoglycoside
SRR2096601	contig00025	4809	6023	floR	1-1215/1215	100	100	ncbi	A7J11_00083	chloramphenicol/florfenicol efflux MFS transporter FloR	Phenicol
SRR2096601	contig00023	287	1102	sul2	1-816/816	100	100	ncbi	A7J11_04212	sulfonamide-resistant dihydropteroate synthase Sul2	Sulfonamides
SRR2096601	contig00025	3010	4209	tet(A)	1-1200/1200	100	100	ncbi	A7J11_00448	tetracycline efflux MFS transporter Tet(A)	Tetracycline
SRR2096609	contig00038	31034	31861	aph(3'')-Ib	1-828/828	100	100	ncbi	A7J11_05252	aminoglycoside O-phosphotransferase APH(3'')-Ib	Aminoglycoside
SRR2096609	contig00038	31861	32697	aph(6)-Id	1-837/837	100	100	ncbi	A7J11_01109	aminoglycoside O-phosphotransferase APH(6)-Id	Aminoglycoside
SRR2096609	contig00038	35832	37046	floR	1-1215/1215	100	99.83	ncbi	A7J11_01453	chloramphenicol/florfenicol efflux MFS transporter FloR	Phenicol
SRR2096609	contig00063	3428	4251	blaTEM-1	38-861/861	95.7	100	ncbi	A7J11_00169	class A broad-spectrum beta-lactamase TEM-1	Beta-lactamase
SRR2096609	contig00038	696	1841	blaCMY-2	1-1146/1146	100	100	ncbi	A7J11_00540	class C beta-lactamase CMY-2	Beta-lactamase
SRR2096609	contig00038	30182	30997	sul2	1-816/816	100	100	ncbi	A7J11_04212	sulfonamide-resistant dihydropteroate synthase Sul2	Sulfonamides
SRR2096609	contig00038	34033	35232	tet(A)	1-1200/1200	100	100	ncbi	A7J11_00448	tetracycline efflux MFS transporter Tet(A)	Tetracycline
SRR2096614	contig00039	9465	10292	aph(3'')-Ib	1-828/828	100	100	ncbi	A7J11_05252	aminoglycoside O-phosphotransferase APH(3'')-Ib	Aminoglycoside
SRR2096614	contig00039	8629	9465	aph(6)-Id	1-837/837	100	100	ncbi	A7J11_01109	aminoglycoside O-phosphotransferase APH(6)-Id	Aminoglycoside
SRR2096614	contig00039	4280	5494	floR	1-1215/1215	100	99.83	ncbi	A7J11_01453	chloramphenicol/florfenicol efflux MFS transporter FloR	Phenicol
SRR2096614	contig00039	10329	11144	sul2	1-816/816	100	100	ncbi	A7J11_04212	sulfonamide-resistant dihydropteroate synthase Sul2	Sulfonamides
SRR2096614	contig00039	6094	7293	tet(A)	1-1200/1200	100	100	ncbi	A7J11_00448	tetracycline efflux MFS transporter Tet(A)	Tetracycline
SRR2096623	contig00036	31034	31861	aph(3'')-Ib	1-828/828	100	100	ncbi	A7J11_05252	aminoglycoside O-phosphotransferase APH(3'')-Ib	Aminoglycoside
SRR2096623	contig00056	265	1080	aph(3')-Ia	1-816/816	100	100	ncbi	A7J11_00274	aminoglycoside O-phosphotransferase APH(3')-Ia	Aminoglycoside
SRR2096623	contig00036	31861	32697	aph(6)-Id	1-837/837	100	100	ncbi	A7J11_01109	aminoglycoside O-phosphotransferase APH(6)-Id	Aminoglycoside
SRR2096623	contig00036	35832	37046	floR	1-1215/1215	100	99.83	ncbi	A7J11_01453	chloramphenicol/florfenicol efflux MFS transporter FloR	Phenicol
SRR2096623	contig00049	3428	4251	blaTEM-1	38-861/861	95.7	100	ncbi	A7J11_00169	class A broad-spectrum beta-lactamase TEM-1	Beta-lactamase
SRR2096623	contig00036	696	1841	blaCMY-2	1-1146/1146	100	100	ncbi	A7J11_00540	class C beta-lactamase CMY-2	Beta-lactamase
SRR2096623	contig00036	30182	30997	sul2	1-816/816	100	100	ncbi	A7J11_04212	sulfonamide-resistant dihydropteroate synthase Sul2	Sulfonamides
SRR2096623	contig00036	34033	35232	tet(A)	1-1200/1200	100	100	ncbi	A7J11_00448	tetracycline efflux MFS transporter Tet(A)	Tetracycline
SRR2102453	contig00028	31032	31859	aph(3'')-Ib	1-828/828	100	100	ncbi	A7J11_05252	aminoglycoside O-phosphotransferase APH(3'')-Ib	Aminoglycoside
SRR2102453	contig00042	265	1080	aph(3')-Ia	1-816/816	100	100	ncbi	A7J11_00274	aminoglycoside O-phosphotransferase APH(3')-Ia	Aminoglycoside
SRR2102453	contig00028	31859	32695	aph(6)-Id	1-837/837	100	100	ncbi	A7J11_01109	aminoglycoside O-phosphotransferase APH(6)-Id	Aminoglycoside
SRR2102453	contig00028	35830	37044	floR	1-1215/1215	100	99.83	ncbi	A7J11_02239	chloramphenicol/florfenicol efflux MFS transporter FloR	Phenicol
SRR2102453	contig00038	3428	4251	blaTEM-1	38-861/861	95.7	100	ncbi	A7J11_00169	class A broad-spectrum beta-lactamase TEM-1	Beta-lactamase
SRR2102453	contig00028	694	1839	blaCMY-2	1-1146/1146	100	100	ncbi	A7J11_00540	class C beta-lactamase CMY-2	Beta-lactamase
SRR2102453	contig00028	30180	30995	sul2	1-816/816	100	100	ncbi	A7J11_04212	sulfonamide-resistant dihydropteroate synthase Sul2	Sulfonamides
SRR2102453	contig00028	34031	35230	tet(A)	1-1200/1200	100	100	ncbi	A7J11_00448	tetracycline efflux MFS transporter Tet(A)	Tetracycline
SRR2102470	contig00040	4680	5507	aph(3'')-Ib	1-828/828	100	100	ncbi	A7J11_05252	aminoglycoside O-phosphotransferase APH(3'')-Ib	Aminoglycoside
SRR2102470	contig00058	265	1080	aph(3')-Ia	1-816/816	100	100	ncbi	A7J11_00274	aminoglycoside O-phosphotransferase APH(3')-Ia	Aminoglycoside
SRR2102470	contig00040	5507	6343	aph(6)-Id	1-837/837	100	100	ncbi	A7J11_01109	aminoglycoside O-phosphotransferase APH(6)-Id	Aminoglycoside
SRR2102470	contig00040	9478	10692	floR	1-1215/1215	100	99.83	ncbi	A7J11_02239	chloramphenicol/florfenicol efflux MFS transporter FloR	Phenicol
SRR2102470	contig00048	2043	3188	blaCMY-2	1-1146/1146	100	100	ncbi	A7J11_00540	class C beta-lactamase CMY-2	Beta-lactamase
SRR2102470	contig00040	3828	4643	sul2	1-816/816	100	100	ncbi	A7J11_04212	sulfonamide-resistant dihydropteroate synthase Sul2	Sulfonamides
SRR2102470	contig00040	7679	8878	tet(A)	1-1200/1200	100	100	ncbi	A7J11_00448	tetracycline efflux MFS transporter Tet(A)	Tetracycline
SRR2132196	contig00043	633	1166	ant(2'')-Ia	1-534/534	100	100	ncbi	A7J11_00447	aminoglycoside nucleotidyltransferase ANT(2'')-Ia	Aminoglycoside
SRR2132196	contig00036	110	822	aph(3'')-Ib	116-828/828	86.11	100	ncbi	A7J11_05252	aminoglycoside O-phosphotransferase APH(3'')-Ib	Aminoglycoside
SRR2132196	contig00036	822	1658	aph(6)-Id	1-837/837	100	100	ncbi	A7J11_01109	aminoglycoside O-phosphotransferase APH(6)-Id	Aminoglycoside
SRR2132196	contig00033	668	1927	cmlA5	1-1260/1260	100	100	ncbi	A7J11_01947	chloramphenicol efflux MFS transporter CmlA5	Phenicol
SRR2132196	contig00037	443	1657	floR	1-1215/1215	100	100	ncbi	A7J11_00083	chloramphenicol/florfenicol efflux MFS transporter FloR	Phenicol
SRR2132196	contig00032	1766	2626	blaTEM-1	1-861/861	100	100	ncbi	A7J11_00169	class A broad-spectrum beta-lactamase TEM-1	Beta-lactamase
SRR2132196	contig00022	29407	30552	blaCMY-2	1-1146/1146	100	100	ncbi	A7J11_00540	class C beta-lactamase CMY-2	Beta-lactamase
SRR2132196	contig00033	2119	2466	qacEdelta1	1-348/348	100	100	ncbi	A7J11_00271	Quat. Ammonium compound efflux SMR transporter QacE delta 1	Quat. Ammonium
SRR2132196	contig00022	251	1066	sul2	1-816/816	100	100	ncbi	A7J11_04212	sulfonamide-resistant dihydropteroate synthase Sul2	Sulfonamides
SRR2132196	contig00036	2994	4193	tet(A)	1-1200/1200	100	100	ncbi	A7J11_00448	tetracycline efflux MFS transporter Tet(A)	Tetracycline
SRR2175343	contig00022	9686	10398	aph(3'')-Ib	116-828/828	86.11	100	ncbi	A7J11_05252	aminoglycoside O-phosphotransferase APH(3'')-Ib	Aminoglycoside
SRR2175343	contig00022	8850	9686	aph(6)-Id	1-837/837	100	100	ncbi	A7J11_01109	aminoglycoside O-phosphotransferase APH(6)-Id	Aminoglycoside
SRR2175343	contig00022	4501	5715	floR	1-1215/1215	100	100	ncbi	A7J11_00083	chloramphenicol/florfenicol efflux MFS transporter FloR	Phenicol
SRR2175343	contig00022	15528	16673	blaCMY-2	1-1146/1146	100	100	ncbi	A7J11_00540	class C beta-lactamase CMY-2	Beta-lactamase
SRR2175343	contig00022	45014	45829	sul2	1-816/816	100	100	ncbi	A7J11_04212	sulfonamide-resistant dihydropteroate synthase Sul2	Sulfonamides
SRR2175343	contig00022	6315	7514	tet(A)	1-1200/1200	100	100	ncbi	A7J11_00448	tetracycline efflux MFS transporter Tet(A)	Tetracycline
SRR2175358	contig00020	9686	10513	aph(3'')-Ib	1-828/828	100	100	ncbi	A7J11_05252	aminoglycoside O-phosphotransferase APH(3'')-Ib	Aminoglycoside
SRR2175358	contig00033	264	1079	aph(3')-Ia	1-816/816	100	100	ncbi	A7J11_00274	aminoglycoside O-phosphotransferase APH(3')-Ia	Aminoglycoside
SRR2175358	contig00020	8850	9686	aph(6)-Id	1-837/837	100	100	ncbi	A7J11_01109	aminoglycoside O-phosphotransferase APH(6)-Id	Aminoglycoside
SRR2175358	contig00020	4501	5715	floR	1-1215/1215	100	99.83	ncbi	A7J11_01453	chloramphenicol/florfenicol efflux MFS transporter FloR	Phenicol
SRR2175358	contig00028	124	947	blaTEM-1	38-861/861	95.7	100	ncbi	A7J11_00169	class A broad-spectrum beta-lactamase TEM-1	Beta-lactamase
SRR2175358	contig00020	39706	40851	blaCMY-2	1-1146/1146	100	100	ncbi	A7J11_00540	class C beta-lactamase CMY-2	Beta-lactamase
SRR2175358	contig00020	10550	11365	sul2	1-816/816	100	100	ncbi	A7J11_04212	sulfonamide-resistant dihydropteroate synthase Sul2	Sulfonamides
SRR2175358	contig00020	6315	7514	tet(A)	1-1200/1200	100	100	ncbi	A7J11_00448	tetracycline efflux MFS transporter Tet(A)	Tetracycline
SRR2407619	contig00028	31034	31861	aph(3'')-Ib	1-828/828	100	100	ncbi	A7J11_05252	aminoglycoside O-phosphotransferase APH(3'')-Ib	Aminoglycoside
SRR2407619	contig00041	214	1029	aph(3')-Ia	1-816/816	100	100	ncbi	A7J11_00274	aminoglycoside O-phosphotransferase APH(3')-Ia	Aminoglycoside
SRR2407619	contig00028	31861	32697	aph(6)-Id	1-837/837	100	100	ncbi	A7J11_01109	aminoglycoside O-phosphotransferase APH(6)-Id	Aminoglycoside
SRR2407619	contig00028	35832	37046	floR	1-1215/1215	100	99.83	ncbi	A7J11_02239	chloramphenicol/florfenicol efflux MFS transporter FloR	Phenicol
SRR2407619	contig00036	124	947	blaTEM-206	38-861/861	95.7	100	ncbi	A7J11_03029	class A broad-spectrum beta-lactamase TEM-206	Beta-lactamase
SRR2407619	contig00028	696	1841	blaCMY-2	1-1146/1146	100	100	ncbi	A7J11_00540	class C beta-lactamase CMY-2	Beta-lactamase
SRR2407619	contig00028	30182	30997	sul2	1-816/816	100	100	ncbi	A7J11_04212	sulfonamide-resistant dihydropteroate synthase Sul2	Sulfonamides
SRR2407619	contig00028	34033	35232	tet(A)	1-1200/1200	100	100	ncbi	A7J11_00448	tetracycline efflux MFS transporter Tet(A)	Tetracycline
SRR2407658	contig00033	5511	6044	ant(2'')-Ia	1-534/534	100	100	ncbi	A7J11_00447	aminoglycoside nucleotidyltransferase ANT(2'')-Ia	Aminoglycoside
SRR2407658	contig00033	3291	4550	cmlA5	1-1260/1260	100	100	ncbi	A7J11_01947	chloramphenicol efflux MFS transporter CmlA5	Phenicol
SRR2407658	contig00042	3298	4158	blaTEM-1	1-861/861	100	100	ncbi	A7J11_00169	class A broad-spectrum beta-lactamase TEM-1	Beta-lactamase
SRR2407658	contig00037	146	1291	blaCMY-2	1-1146/1146	100	100	ncbi	A7J11_00540	class C beta-lactamase CMY-2	Beta-lactamase
SRR2407658	contig00033	2752	3099	qacEdelta1	1-348/348	100	100	ncbi	A7J11_00271	Quat. Ammonium compound efflux SMR transporter QacE delta 1	Quat. Ammonium
SRR2407658	contig00027	287	1102	sul2	1-816/816	100	100	ncbi	A7J11_04212	sulfonamide-resistant dihydropteroate synthase Sul2	Sulfonamides
SRR2407736	contig00028	31034	31861	aph(3'')-Ib	1-828/828	100	100	ncbi	A7J11_05252	aminoglycoside O-phosphotransferase APH(3'')-Ib	Aminoglycoside
SRR2407736	contig00046	215	1030	aph(3')-Ia	1-816/816	100	100	ncbi	A7J11_00274	aminoglycoside O-phosphotransferase APH(3')-Ia	Aminoglycoside
SRR2407736	contig00028	31861	32697	aph(6)-Id	1-837/837	100	100	ncbi	A7J11_01109	aminoglycoside O-phosphotransferase APH(6)-Id	Aminoglycoside
SRR2407736	contig00028	35832	37046	floR	1-1215/1215	100	99.83	ncbi	A7J11_02239	chloramphenicol/florfenicol efflux MFS transporter FloR	Phenicol
SRR2407736	contig00028	696	1841	blaCMY-2	1-1146/1146	100	100	ncbi	A7J11_00540	class C beta-lactamase CMY-2	Beta-lactamase
SRR2407736	contig00028	30182	30997	sul2	1-816/816	100	100	ncbi	A7J11_04212	sulfonamide-resistant dihydropteroate synthase Sul2	Sulfonamides
SRR2407736	contig00028	34033	35232	tet(A)	1-1200/1200	100	100	ncbi	A7J11_00448	tetracycline efflux MFS transporter Tet(A)	Tetracycline
SRR2911768	contig00041	26097	26924	aph(3'')-Ib	1-828/828	100	100	ncbi	A7J11_05252	aminoglycoside O-phosphotransferase APH(3'')-Ib	Aminoglycoside
SRR2911768	contig00041	26924	27760	aph(6)-Id	1-837/837	100	100	ncbi	A7J11_01109	aminoglycoside O-phosphotransferase APH(6)-Id	Aminoglycoside
SRR2911768	contig00041	30895	32109	floR	1-1215/1215	100	99.83	ncbi	A7J11_01453	chloramphenicol/florfenicol efflux MFS transporter FloR	Phenicol
SRR2911768	contig00041	25245	26060	sul2	1-816/816	100	100	ncbi	A7J11_04212	sulfonamide-resistant dihydropteroate synthase Sul2	Sulfonamides
SRR2911768	contig00041	29096	30295	tet(A)	1-1200/1200	100	100	ncbi	A7J11_00448	tetracycline efflux MFS transporter Tet(A)	Tetracycline
SRR2911774	contig00024	9686	10513	aph(3'')-Ib	1-828/828	100	100	ncbi	A7J11_05252	aminoglycoside O-phosphotransferase APH(3'')-Ib	Aminoglycoside
SRR2911774	contig00033	214	1029	aph(3')-Ia	1-816/816	100	100	ncbi	A7J11_00274	aminoglycoside O-phosphotransferase APH(3')-Ia	Aminoglycoside
SRR2911774	contig00024	8850	9686	aph(6)-Id	1-837/837	100	100	ncbi	A7J11_01109	aminoglycoside O-phosphotransferase APH(6)-Id	Aminoglycoside
SRR2911774	contig00024	4501	5715	floR	1-1215/1215	100	99.83	ncbi	A7J11_02239	chloramphenicol/florfenicol efflux MFS transporter FloR	Phenicol
SRR2911774	contig00030	127	950	blaTEM-1	38-861/861	95.7	100	ncbi	A7J11_00169	class A broad-spectrum beta-lactamase TEM-1	Beta-lactamase
SRR2911774	contig00024	39706	40851	blaCMY-2	1-1146/1146	100	100	ncbi	A7J11_00540	class C beta-lactamase CMY-2	Beta-lactamase
SRR2911774	contig00024	10550	11365	sul2	1-816/816	100	100	ncbi	A7J11_04212	sulfonamide-resistant dihydropteroate synthase Sul2	Sulfonamides
SRR2911774	contig00024	6315	7514	tet(A)	1-1200/1200	100	100	ncbi	A7J11_00448	tetracycline efflux MFS transporter Tet(A)	Tetracycline
SRR2911775	contig00025	19262	20089	aph(3'')-Ib	1-828/828	100	100	ncbi	A7J11_05252	aminoglycoside O-phosphotransferase APH(3'')-Ib	Aminoglycoside
SRR2911775	contig00025	20089	20925	aph(6)-Id	1-837/837	100	100	ncbi	A7J11_01109	aminoglycoside O-phosphotransferase APH(6)-Id	Aminoglycoside
SRR2911775	contig00025	24060	25274	floR	1-1215/1215	100	99.83	ncbi	A7J11_02239	chloramphenicol/florfenicol efflux MFS transporter FloR	Phenicol
SRR2911775	contig00025	18410	19225	sul2	1-816/816	100	100	ncbi	A7J11_04212	sulfonamide-resistant dihydropteroate synthase Sul2	Sulfonamides
SRR2911775	contig00025	22261	23460	tet(A)	1-1200/1200	100	100	ncbi	A7J11_00448	tetracycline efflux MFS transporter Tet(A)	Tetracycline
SRR2911779	contig00038	9686	10513	aph(3'')-Ib	1-828/828	100	100	ncbi	A7J11_05252	aminoglycoside O-phosphotransferase APH(3'')-Ib	Aminoglycoside
SRR2911779	contig00065	265	1080	aph(3')-Ia	1-816/816	100	100	ncbi	A7J11_00274	aminoglycoside O-phosphotransferase APH(3')-Ia	Aminoglycoside
SRR2911779	contig00038	8850	9686	aph(6)-Id	1-837/837	100	100	ncbi	A7J11_01109	aminoglycoside O-phosphotransferase APH(6)-Id	Aminoglycoside
SRR2911779	contig00038	4501	5715	floR	1-1215/1215	100	99.83	ncbi	A7J11_01453	chloramphenicol/florfenicol efflux MFS transporter FloR	Phenicol
SRR2911779	contig00052	124	947	blaTEM-1	38-861/861	95.7	100	ncbi	A7J11_00169	class A broad-spectrum beta-lactamase TEM-1	Beta-lactamase
SRR2911779	contig00038	39706	40851	blaCMY-2	1-1146/1146	100	100	ncbi	A7J11_00540	class C beta-lactamase CMY-2	Beta-lactamase
SRR2911779	contig00038	10550	11365	sul2	1-816/816	100	100	ncbi	A7J11_04212	sulfonamide-resistant dihydropteroate synthase Sul2	Sulfonamides
SRR2911779	contig00038	6315	7514	tet(A)	1-1200/1200	100	100	ncbi	A7J11_00448	tetracycline efflux MFS transporter Tet(A)	Tetracycline
SRR2911780	contig00021	11182	12009	aph(3'')-Ib	1-828/828	100	100	ncbi	A7J11_05252	aminoglycoside O-phosphotransferase APH(3'')-Ib	Aminoglycoside
SRR2911780	contig00021	12009	12845	aph(6)-Id	1-837/837	100	100	ncbi	A7J11_01109	aminoglycoside O-phosphotransferase APH(6)-Id	Aminoglycoside
SRR2911780	contig00021	15980	17194	floR	1-1215/1215	100	99.83	ncbi	A7J11_02239	chloramphenicol/florfenicol efflux MFS transporter FloR	Phenicol
SRR2911780	contig00025	695	1773	blaCMY-2	68-1146/1146	94.15	100	ncbi	A7J11_00540	class C beta-lactamase CMY-2	Beta-lactamase
SRR2911780	contig00021	10330	11145	sul2	1-816/816	100	100	ncbi	A7J11_04212	sulfonamide-resistant dihydropteroate synthase Sul2	Sulfonamides
SRR2911780	contig00021	14181	15380	tet(A)	1-1200/1200	100	100	ncbi	A7J11_00448	tetracycline efflux MFS transporter Tet(A)	Tetracycline
SRR2925321	contig00018	9685	10512	aph(3'')-Ib	1-828/828	100	100	ncbi	A7J11_05252	aminoglycoside O-phosphotransferase APH(3'')-Ib	Aminoglycoside
SRR2925321	contig00030	264	1079	aph(3')-Ia	1-816/816	100	100	ncbi	A7J11_00274	aminoglycoside O-phosphotransferase APH(3')-Ia	Aminoglycoside
SRR2925321	contig00018	8849	9685	aph(6)-Id	1-837/837	100	100	ncbi	A7J11_01109	aminoglycoside O-phosphotransferase APH(6)-Id	Aminoglycoside
SRR2925321	contig00018	4500	5714	floR	1-1215/1215	100	99.83	ncbi	A7J11_02239	chloramphenicol/florfenicol efflux MFS transporter FloR	Phenicol
SRR2925321	contig00024	3428	4251	blaTEM-214	38-861/861	95.7	100	ncbi	A7J11_03426	class A beta-lactamase TEM-214	Beta-lactamase
SRR2925321	contig00018	39705	40850	blaCMY-2	1-1146/1146	100	100	ncbi	A7J11_00540	class C beta-lactamase CMY-2	Beta-lactamase
SRR2925321	contig00018	10549	11364	sul2	1-816/816	100	100	ncbi	A7J11_04212	sulfonamide-resistant dihydropteroate synthase Sul2	Sulfonamides
SRR2925321	contig00018	6314	7513	tet(A)	1-1200/1200	100	100	ncbi	A7J11_00448	tetracycline efflux MFS transporter Tet(A)	Tetracycline
SRR2925322	contig00019	27548	28375	aph(3'')-Ib	1-828/828	100	100	ncbi	A7J11_05252	aminoglycoside O-phosphotransferase APH(3'')-Ib	Aminoglycoside
SRR2925322	contig00019	28375	29211	aph(6)-Id	1-837/837	100	100	ncbi	A7J11_01109	aminoglycoside O-phosphotransferase APH(6)-Id	Aminoglycoside
SRR2925322	contig00023	244	1389	blaCMY-2	1-1146/1146	100	100	ncbi	A7J11_00540	class C beta-lactamase CMY-2	Beta-lactamase
SRR2925322	contig00019	26696	27511	sul2	1-816/816	100	100	ncbi	A7J11_04212	sulfonamide-resistant dihydropteroate synthase Sul2	Sulfonamides
SRR2925325	contig00016	31034	31861	aph(3'')-Ib	1-828/828	100	100	ncbi	A7J11_05252	aminoglycoside O-phosphotransferase APH(3'')-Ib	Aminoglycoside
SRR2925325	contig00016	31861	32697	aph(6)-Id	1-837/837	100	100	ncbi	A7J11_01109	aminoglycoside O-phosphotransferase APH(6)-Id	Aminoglycoside
SRR2925325	contig00016	35832	37046	floR	1-1215/1215	100	99.83	ncbi	A7J11_02239	chloramphenicol/florfenicol efflux MFS transporter FloR	Phenicol
SRR2925325	contig00016	696	1841	blaCMY-2	1-1146/1146	100	100	ncbi	A7J11_00540	class C beta-lactamase CMY-2	Beta-lactamase
SRR2925325	contig00016	30182	30997	sul2	1-816/816	100	100	ncbi	A7J11_04212	sulfonamide-resistant dihydropteroate synthase Sul2	Sulfonamides
SRR2925325	contig00016	34033	35232	tet(A)	1-1200/1200	100	100	ncbi	A7J11_00448	tetracycline efflux MFS transporter Tet(A)	Tetracycline
SRR2925326	contig00026	9685	10512	aph(3'')-Ib	1-828/828	100	100	ncbi	A7J11_05252	aminoglycoside O-phosphotransferase APH(3'')-Ib	Aminoglycoside
SRR2925326	contig00026	8849	9685	aph(6)-Id	1-837/837	100	100	ncbi	A7J11_01109	aminoglycoside O-phosphotransferase APH(6)-Id	Aminoglycoside
SRR2925326	contig00026	4500	5714	floR	1-1215/1215	100	99.83	ncbi	A7J11_01453	chloramphenicol/florfenicol efflux MFS transporter FloR	Phenicol
SRR2925326	contig00035	3428	4251	blaTEM-1	38-861/861	95.7	100	ncbi	A7J11_00169	class A broad-spectrum beta-lactamase TEM-1	Beta-lactamase
SRR2925326	contig00039	696	1539	blaCMY-2	303-1146/1146	73.65	100	ncbi	A7J11_00540	class C beta-lactamase CMY-2	Beta-lactamase
SRR2925326	contig00026	10549	11364	sul2	1-816/816	100	100	ncbi	A7J11_04212	sulfonamide-resistant dihydropteroate synthase Sul2	Sulfonamides
SRR2925326	contig00026	6314	7513	tet(A)	1-1200/1200	100	100	ncbi	A7J11_00448	tetracycline efflux MFS transporter Tet(A)	Tetracycline
SRR2925327	contig00035	5511	6044	ant(2'')-Ia	1-534/534	100	100	ncbi	A7J11_00447	aminoglycoside nucleotidyltransferase ANT(2'')-Ia	Aminoglycoside
SRR2925327	contig00035	3291	4550	cmlA5	1-1260/1260	100	100	ncbi	A7J11_01947	chloramphenicol efflux MFS transporter CmlA5	Phenicol
SRR2925327	contig00037	4436	5581	blaCMY-2	1-1146/1146	100	100	ncbi	A7J11_00540	class C beta-lactamase CMY-2	Beta-lactamase
SRR2925327	contig00035	2752	3099	qacEdelta1	1-348/348	100	100	ncbi	A7J11_00271	Quat. Ammonium compound efflux SMR transporter QacE delta 1	Quat. Ammonium
SRR2925327	contig00033	286	1101	sul2	1-816/816	100	100	ncbi	A7J11_04212	sulfonamide-resistant dihydropteroate synthase Sul2	Sulfonamides
SRR2925328	contig00026	27547	28374	aph(3'')-Ib	1-828/828	100	100	ncbi	A7J11_05252	aminoglycoside O-phosphotransferase APH(3'')-Ib	Aminoglycoside
SRR2925328	contig00026	28374	29210	aph(6)-Id	1-837/837	100	100	ncbi	A7J11_01109	aminoglycoside O-phosphotransferase APH(6)-Id	Aminoglycoside
SRR2925328	contig00026	32345	33559	floR	1-1215/1215	100	99.83	ncbi	A7J11_02239	chloramphenicol/florfenicol efflux MFS transporter FloR	Phenicol
SRR2925328	contig00035	3428	4251	blaTEM-1	38-861/861	95.7	100	ncbi	A7J11_00169	class A broad-spectrum beta-lactamase TEM-1	Beta-lactamase
SRR2925328	contig00040	696	1539	blaCMY-130	303-1146/1146	73.65	100	ncbi	A7J11_03471	class C beta-lactamase CMY-130	Beta-lactamase
SRR2925328	contig00026	26695	27510	sul2	1-816/816	100	100	ncbi	A7J11_04212	sulfonamide-resistant dihydropteroate synthase Sul2	Sulfonamides
SRR2925328	contig00026	30546	31745	tet(A)	1-1200/1200	100	100	ncbi	A7J11_00448	tetracycline efflux MFS transporter Tet(A)	Tetracycline
SRR2925329	contig00022	4119	4946	aph(3'')-Ib	1-828/828	100	99.64	ncbi	A7J11_05252	aminoglycoside O-phosphotransferase APH(3'')-Ib	Aminoglycoside
SRR2925329	contig00022	4946	5782	aph(6)-Id	1-837/837	100	100	ncbi	A7J11_01109	aminoglycoside O-phosphotransferase APH(6)-Id	Aminoglycoside
SRR2925329	contig00022	8917	10131	floR	1-1215/1215	100	99.83	ncbi	A7J11_02239	chloramphenicol/florfenicol efflux MFS transporter FloR	Phenicol
SRR2925329	contig00031	124	947	blaTEM-214	38-861/861	95.7	100	ncbi	A7J11_03426	class A beta-lactamase TEM-214	Beta-lactamase
SRR2925329	contig00033	696	1841	blaCMY-2	1-1146/1146	100	100	ncbi	A7J11_00540	class C beta-lactamase CMY-2	Beta-lactamase
SRR2925329	contig00022	3267	4082	sul2	1-816/816	100	100	ncbi	A7J11_04212	sulfonamide-resistant dihydropteroate synthase Sul2	Sulfonamides
SRR2925329	contig00022	7118	8317	tet(A)	1-1200/1200	100	100	ncbi	A7J11_00448	tetracycline efflux MFS transporter Tet(A)	Tetracycline
SRR2925330	contig00016	5442	6269	aph(3'')-Ib	1-828/828	100	100	ncbi	A7J11_05252	aminoglycoside O-phosphotransferase APH(3'')-Ib	Aminoglycoside
SRR2925330	contig00016	4606	5442	aph(6)-Id	1-837/837	100	100	ncbi	A7J11_01109	aminoglycoside O-phosphotransferase APH(6)-Id	Aminoglycoside
SRR2925330	contig00025	2564	3778	floR	1-1215/1215	100	99.83	ncbi	A7J11_02239	chloramphenicol/florfenicol efflux MFS transporter FloR	Phenicol
SRR2925330	contig00024	3428	4251	blaTEM-214	38-861/861	95.7	100	ncbi	A7J11_03426	class A beta-lactamase TEM-214	Beta-lactamase
SRR2925330	contig00016	35462	36607	blaCMY-2	1-1146/1146	100	100	ncbi	A7J11_00540	class C beta-lactamase CMY-2	Beta-lactamase
SRR2925330	contig00016	6306	7121	sul2	1-816/816	100	100	ncbi	A7J11_04212	sulfonamide-resistant dihydropteroate synthase Sul2	Sulfonamides
SRR2925330	contig00016	2071	3270	tet(A)	1-1200/1200	100	100	ncbi	A7J11_00448	tetracycline efflux MFS transporter Tet(A)	Tetracycline
SRR2925645	contig00016	31034	31861	aph(3'')-Ib	1-828/828	100	100	ncbi	A7J11_05252	aminoglycoside O-phosphotransferase APH(3'')-Ib	Aminoglycoside
SRR2925645	contig00016	31861	32697	aph(6)-Id	1-837/837	100	100	ncbi	A7J11_01109	aminoglycoside O-phosphotransferase APH(6)-Id	Aminoglycoside
SRR2925645	contig00016	35832	37046	floR	1-1215/1215	100	99.83	ncbi	A7J11_02239	chloramphenicol/florfenicol efflux MFS transporter FloR	Phenicol
SRR2925645	contig00025	3428	4251	blaTEM-206	38-861/861	95.7	100	ncbi	A7J11_03029	class A broad-spectrum beta-lactamase TEM-206	Beta-lactamase
SRR2925645	contig00016	696	1841	blaCMY-2	1-1146/1146	100	100	ncbi	A7J11_00540	class C beta-lactamase CMY-2	Beta-lactamase
SRR2925645	contig00016	30182	30997	sul2	1-816/816	100	100	ncbi	A7J11_04212	sulfonamide-resistant dihydropteroate synthase Sul2	Sulfonamides
SRR2925645	contig00016	34033	35232	tet(A)	1-1200/1200	100	100	ncbi	A7J11_00448	tetracycline efflux MFS transporter Tet(A)	Tetracycline
SRR2961909	contig00028	9686	10513	aph(3'')-Ib	1-828/828	100	100	ncbi	A7J11_05252	aminoglycoside O-phosphotransferase APH(3'')-Ib	Aminoglycoside
SRR2961909	contig00053	214	1029	aph(3')-Ia	1-816/816	100	100	ncbi	A7J11_00274	aminoglycoside O-phosphotransferase APH(3')-Ia	Aminoglycoside
SRR2961909	contig00028	8850	9686	aph(6)-Id	1-837/837	100	100	ncbi	A7J11_01109	aminoglycoside O-phosphotransferase APH(6)-Id	Aminoglycoside
SRR2961909	contig00028	4501	5715	floR	1-1215/1215	100	99.83	ncbi	A7J11_02239	chloramphenicol/florfenicol efflux MFS transporter FloR	Phenicol
SRR2961909	contig00028	39706	40851	blaCMY-2	1-1146/1146	100	100	ncbi	A7J11_00540	class C beta-lactamase CMY-2	Beta-lactamase
SRR2961909	contig00028	10550	11365	sul2	1-816/816	100	100	ncbi	A7J11_04212	sulfonamide-resistant dihydropteroate synthase Sul2	Sulfonamides
SRR2961909	contig00028	6315	7514	tet(A)	1-1200/1200	100	100	ncbi	A7J11_00448	tetracycline efflux MFS transporter Tet(A)	Tetracycline
SRR2962651	contig00025	9684	10511	aph(3'')-Ib	1-828/828	100	100	ncbi	A7J11_05252	aminoglycoside O-phosphotransferase APH(3'')-Ib	Aminoglycoside
SRR2962651	contig00041	214	1029	aph(3')-Ia	1-816/816	100	100	ncbi	A7J11_00274	aminoglycoside O-phosphotransferase APH(3')-Ia	Aminoglycoside
SRR2962651	contig00025	8848	9684	aph(6)-Id	1-837/837	100	100	ncbi	A7J11_01109	aminoglycoside O-phosphotransferase APH(6)-Id	Aminoglycoside
SRR2962651	contig00025	4499	5713	floR	1-1215/1215	100	99.83	ncbi	A7J11_02239	chloramphenicol/florfenicol efflux MFS transporter FloR	Phenicol
SRR2962651	contig00035	1830	2653	blaTEM-1	38-861/861	95.7	100	ncbi	A7J11_00169	class A broad-spectrum beta-lactamase TEM-1	Beta-lactamase
SRR2962651	contig00008	696	1841	blaCMY-2	1-1146/1146	100	100	ncbi	A7J11_00540	class C beta-lactamase CMY-2	Beta-lactamase
SRR2962651	contig00025	10548	11363	sul2	1-816/816	100	100	ncbi	A7J11_04212	sulfonamide-resistant dihydropteroate synthase Sul2	Sulfonamides
SRR2962651	contig00025	6313	7512	tet(A)	1-1200/1200	100	100	ncbi	A7J11_00448	tetracycline efflux MFS transporter Tet(A)	Tetracycline
SRR2962655	contig00033	31034	31861	aph(3'')-Ib	1-828/828	100	100	ncbi	A7J11_05252	aminoglycoside O-phosphotransferase APH(3'')-Ib	Aminoglycoside
SRR2962655	contig00051	216	1031	aph(3')-Ia	1-816/816	100	100	ncbi	A7J11_00274	aminoglycoside O-phosphotransferase APH(3')-Ia	Aminoglycoside
SRR2962655	contig00033	31861	32697	aph(6)-Id	1-837/837	100	100	ncbi	A7J11_01109	aminoglycoside O-phosphotransferase APH(6)-Id	Aminoglycoside
SRR2962655	contig00033	35832	37046	floR	1-1215/1215	100	99.83	ncbi	A7J11_01453	chloramphenicol/florfenicol efflux MFS transporter FloR	Phenicol
SRR2962655	contig00044	3428	3990	blaTEM-141	299-861/861	65.39	100	ncbi	A7J11_01527	class A broad-spectrum beta-lactamase TEM-141	Beta-lactamase
SRR2962655	contig00033	696	1841	blaCMY-2	1-1146/1146	100	100	ncbi	A7J11_00540	class C beta-lactamase CMY-2	Beta-lactamase
SRR2962655	contig00033	30182	30997	sul2	1-816/816	100	100	ncbi	A7J11_04212	sulfonamide-resistant dihydropteroate synthase Sul2	Sulfonamides
SRR2962655	contig00033	34033	35232	tet(A)	1-1200/1200	100	100	ncbi	A7J11_00448	tetracycline efflux MFS transporter Tet(A)	Tetracycline
SRR2968111	contig00020	9686	10513	aph(3'')-Ib	1-828/828	100	100	ncbi	A7J11_05252	aminoglycoside O-phosphotransferase APH(3'')-Ib	Aminoglycoside
SRR2968111	contig00035	214	1029	aph(3')-Ia	1-816/816	100	100	ncbi	A7J11_00274	aminoglycoside O-phosphotransferase APH(3')-Ia	Aminoglycoside
SRR2968111	contig00020	8850	9686	aph(6)-Id	1-837/837	100	100	ncbi	A7J11_01109	aminoglycoside O-phosphotransferase APH(6)-Id	Aminoglycoside
SRR2968111	contig00020	4501	5715	floR	1-1215/1215	100	99.83	ncbi	A7J11_02239	chloramphenicol/florfenicol efflux MFS transporter FloR	Phenicol
SRR2968111	contig00029	3428	4251	blaTEM-206	38-861/861	95.7	100	ncbi	A7J11_03029	class A broad-spectrum beta-lactamase TEM-206	Beta-lactamase
SRR2968111	contig00020	39706	40851	blaCMY-2	1-1146/1146	100	100	ncbi	A7J11_00540	class C beta-lactamase CMY-2	Beta-lactamase
SRR2968111	contig00020	10550	11365	sul2	1-816/816	100	100	ncbi	A7J11_04212	sulfonamide-resistant dihydropteroate synthase Sul2	Sulfonamides
SRR2968111	contig00020	6315	7514	tet(A)	1-1200/1200	100	100	ncbi	A7J11_00448	tetracycline efflux MFS transporter Tet(A)	Tetracycline
SRR2968112	contig00028	9686	10513	aph(3'')-Ib	1-828/828	100	100	ncbi	A7J11_05252	aminoglycoside O-phosphotransferase APH(3'')-Ib	Aminoglycoside
SRR2968112	contig00028	8850	9686	aph(6)-Id	1-837/837	100	100	ncbi	A7J11_01109	aminoglycoside O-phosphotransferase APH(6)-Id	Aminoglycoside
SRR2968112	contig00028	4501	5715	floR	1-1215/1215	100	99.83	ncbi	A7J11_02239	chloramphenicol/florfenicol efflux MFS transporter FloR	Phenicol
SRR2968112	contig00037	3428	4251	blaTEM-1	38-861/861	95.7	100	ncbi	A7J11_00169	class A broad-spectrum beta-lactamase TEM-1	Beta-lactamase
SRR2968112	contig00028	39706	40851	blaCMY-2	1-1146/1146	100	100	ncbi	A7J11_00540	class C beta-lactamase CMY-2	Beta-lactamase
SRR2968112	contig00028	10550	11365	sul2	1-816/816	100	100	ncbi	A7J11_04212	sulfonamide-resistant dihydropteroate synthase Sul2	Sulfonamides
SRR2968112	contig00028	6315	7514	tet(A)	1-1200/1200	100	100	ncbi	A7J11_00448	tetracycline efflux MFS transporter Tet(A)	Tetracycline
SRR2968113	contig00016	31034	31861	aph(3'')-Ib	1-828/828	100	100	ncbi	A7J11_05252	aminoglycoside O-phosphotransferase APH(3'')-Ib	Aminoglycoside
SRR2968113	contig00016	31861	32697	aph(6)-Id	1-837/837	100	100	ncbi	A7J11_01109	aminoglycoside O-phosphotransferase APH(6)-Id	Aminoglycoside
SRR2968113	contig00016	35832	37046	floR	1-1215/1215	100	99.83	ncbi	A7J11_01453	chloramphenicol/florfenicol efflux MFS transporter FloR	Phenicol
SRR2968113	contig00016	696	1841	blaCMY-2	1-1146/1146	100	100	ncbi	A7J11_00540	class C beta-lactamase CMY-2	Beta-lactamase
SRR2968113	contig00016	30182	30997	sul2	1-816/816	100	100	ncbi	A7J11_04212	sulfonamide-resistant dihydropteroate synthase Sul2	Sulfonamides
SRR2968113	contig00016	34033	35232	tet(A)	1-1200/1200	100	100	ncbi	A7J11_00448	tetracycline efflux MFS transporter Tet(A)	Tetracycline
SRR2968114	contig00018	31034	31861	aph(3'')-Ib	1-828/828	100	100	ncbi	A7J11_05252	aminoglycoside O-phosphotransferase APH(3'')-Ib	Aminoglycoside
SRR2968114	contig00018	31861	32697	aph(6)-Id	1-837/837	100	100	ncbi	A7J11_01109	aminoglycoside O-phosphotransferase APH(6)-Id	Aminoglycoside
SRR2968114	contig00018	35832	37046	floR	1-1215/1215	100	99.83	ncbi	A7J11_01453	chloramphenicol/florfenicol efflux MFS transporter FloR	Phenicol
SRR2968114	contig00018	696	1841	blaCMY-2	1-1146/1146	100	100	ncbi	A7J11_00540	class C beta-lactamase CMY-2	Beta-lactamase
SRR2968114	contig00018	30182	30997	sul2	1-816/816	100	100	ncbi	A7J11_04212	sulfonamide-resistant dihydropteroate synthase Sul2	Sulfonamides
SRR2968114	contig00018	34033	35232	tet(A)	1-1200/1200	100	100	ncbi	A7J11_00448	tetracycline efflux MFS transporter Tet(A)	Tetracycline
SRR2994384	contig00029	31034	31861	aph(3'')-Ib	1-828/828	100	100	ncbi	A7J11_05252	aminoglycoside O-phosphotransferase APH(3'')-Ib	Aminoglycoside
SRR2994384	contig00050	214	1029	aph(3')-Ia	1-816/816	100	100	ncbi	A7J11_00274	aminoglycoside O-phosphotransferase APH(3')-Ia	Aminoglycoside
SRR2994384	contig00029	31861	32697	aph(6)-Id	1-837/837	100	100	ncbi	A7J11_01109	aminoglycoside O-phosphotransferase APH(6)-Id	Aminoglycoside
SRR2994384	contig00029	35832	37046	floR	1-1215/1215	100	99.83	ncbi	A7J11_02239	chloramphenicol/florfenicol efflux MFS transporter FloR	Phenicol
SRR2994384	contig00042	3428	4243	blaTEM-206	46-861/861	94.77	99.88	ncbi	A7J11_03029	class A broad-spectrum beta-lactamase TEM-206	Beta-lactamase
SRR2994384	contig00029	696	1841	blaCMY-2	1-1146/1146	100	100	ncbi	A7J11_00540	class C beta-lactamase CMY-2	Beta-lactamase
SRR2994384	contig00029	30182	30997	sul2	1-816/816	100	100	ncbi	A7J11_04212	sulfonamide-resistant dihydropteroate synthase Sul2	Sulfonamides
SRR2994384	contig00029	34033	35232	tet(A)	1-1200/1200	100	100	ncbi	A7J11_00448	tetracycline efflux MFS transporter Tet(A)	Tetracycline
SRR2994385	contig00025	9686	10513	aph(3'')-Ib	1-828/828	100	100	ncbi	A7J11_05252	aminoglycoside O-phosphotransferase APH(3'')-Ib	Aminoglycoside
SRR2994385	contig00025	8850	9686	aph(6)-Id	1-837/837	100	100	ncbi	A7J11_01109	aminoglycoside O-phosphotransferase APH(6)-Id	Aminoglycoside
SRR2994385	contig00025	4501	5715	floR	1-1215/1215	100	99.83	ncbi	A7J11_02239	chloramphenicol/florfenicol efflux MFS transporter FloR	Phenicol
SRR2994385	contig00025	39706	40851	blaCMY-2	1-1146/1146	100	100	ncbi	A7J11_00540	class C beta-lactamase CMY-2	Beta-lactamase
SRR2994385	contig00025	10550	11365	sul2	1-816/816	100	100	ncbi	A7J11_04212	sulfonamide-resistant dihydropteroate synthase Sul2	Sulfonamides
SRR2994385	contig00025	6315	7514	tet(A)	1-1200/1200	100	100	ncbi	A7J11_00448	tetracycline efflux MFS transporter Tet(A)	Tetracycline
SRR2994386	contig00023	25925	26752	aph(3'')-Ib	1-828/828	100	100	ncbi	A7J11_05252	aminoglycoside O-phosphotransferase APH(3'')-Ib	Aminoglycoside
SRR2994386	contig00023	26752	27588	aph(6)-Id	1-837/837	100	100	ncbi	A7J11_01109	aminoglycoside O-phosphotransferase APH(6)-Id	Aminoglycoside
SRR2994386	contig00023	30723	31937	floR	1-1215/1215	100	99.83	ncbi	A7J11_02239	chloramphenicol/florfenicol efflux MFS transporter FloR	Phenicol
SRR2994386	contig00023	25073	25888	sul2	1-816/816	100	100	ncbi	A7J11_04212	sulfonamide-resistant dihydropteroate synthase Sul2	Sulfonamides
SRR2994386	contig00023	28924	30123	tet(A)	1-1200/1200	100	100	ncbi	A7J11_00448	tetracycline efflux MFS transporter Tet(A)	Tetracycline
SRR2994388	contig00018	31033	31860	aph(3'')-Ib	1-828/828	100	100	ncbi	A7J11_05252	aminoglycoside O-phosphotransferase APH(3'')-Ib	Aminoglycoside
SRR2994388	contig00018	31860	32696	aph(6)-Id	1-837/837	100	100	ncbi	A7J11_01109	aminoglycoside O-phosphotransferase APH(6)-Id	Aminoglycoside
SRR2994388	contig00018	35831	37045	floR	1-1215/1215	100	99.83	ncbi	A7J11_02239	chloramphenicol/florfenicol efflux MFS transporter FloR	Phenicol
SRR2994388	contig00018	695	1840	blaCMY-2	1-1146/1146	100	100	ncbi	A7J11_00540	class C beta-lactamase CMY-2	Beta-lactamase
SRR2994388	contig00018	30181	30996	sul2	1-816/816	100	100	ncbi	A7J11_04212	sulfonamide-resistant dihydropteroate synthase Sul2	Sulfonamides
SRR2994388	contig00018	34032	35231	tet(A)	1-1200/1200	100	100	ncbi	A7J11_00448	tetracycline efflux MFS transporter Tet(A)	Tetracycline
SRR2994389	contig00031	31033	31860	aph(3'')-Ib	1-828/828	100	100	ncbi	A7J11_05252	aminoglycoside O-phosphotransferase APH(3'')-Ib	Aminoglycoside
SRR2994389	contig00031	31860	32696	aph(6)-Id	1-837/837	100	100	ncbi	A7J11_01109	aminoglycoside O-phosphotransferase APH(6)-Id	Aminoglycoside
SRR2994389	contig00031	35831	37045	floR	1-1215/1215	100	99.83	ncbi	A7J11_02239	chloramphenicol/florfenicol efflux MFS transporter FloR	Phenicol
SRR2994389	contig00031	695	1840	blaCMY-2	1-1146/1146	100	100	ncbi	A7J11_00540	class C beta-lactamase CMY-2	Beta-lactamase
SRR2994389	contig00031	30181	30996	sul2	1-816/816	100	100	ncbi	A7J11_04212	sulfonamide-resistant dihydropteroate synthase Sul2	Sulfonamides
SRR2994389	contig00031	34032	35231	tet(A)	1-1200/1200	100	100	ncbi	A7J11_00448	tetracycline efflux MFS transporter Tet(A)	Tetracycline
SRR2994390	contig00018	9686	10513	aph(3'')-Ib	1-828/828	100	100	ncbi	A7J11_05252	aminoglycoside O-phosphotransferase APH(3'')-Ib	Aminoglycoside
SRR2994390	contig00018	8850	9686	aph(6)-Id	1-837/837	100	100	ncbi	A7J11_01109	aminoglycoside O-phosphotransferase APH(6)-Id	Aminoglycoside
SRR2994390	contig00018	4501	5715	floR	1-1215/1215	100	99.83	ncbi	A7J11_02239	chloramphenicol/florfenicol efflux MFS transporter FloR	Phenicol
SRR2994390	contig00018	39706	40851	blaCMY-2	1-1146/1146	100	100	ncbi	A7J11_00540	class C beta-lactamase CMY-2	Beta-lactamase
SRR2994390	contig00018	10550	11365	sul2	1-816/816	100	100	ncbi	A7J11_04212	sulfonamide-resistant dihydropteroate synthase Sul2	Sulfonamides
SRR2994390	contig00018	6315	7514	tet(A)	1-1200/1200	100	100	ncbi	A7J11_00448	tetracycline efflux MFS transporter Tet(A)	Tetracycline
SRR2994393	contig00024	31033	31860	aph(3'')-Ib	1-828/828	100	100	ncbi	A7J11_05252	aminoglycoside O-phosphotransferase APH(3'')-Ib	Aminoglycoside
SRR2994393	contig00024	31860	32696	aph(6)-Id	1-837/837	100	100	ncbi	A7J11_01109	aminoglycoside O-phosphotransferase APH(6)-Id	Aminoglycoside
SRR2994393	contig00024	35831	37045	floR	1-1215/1215	100	99.83	ncbi	A7J11_02239	chloramphenicol/florfenicol efflux MFS transporter FloR	Phenicol
SRR2994393	contig00024	695	1840	blaCMY-2	1-1146/1146	100	100	ncbi	A7J11_00540	class C beta-lactamase CMY-2	Beta-lactamase
SRR2994393	contig00024	30181	30996	sul2	1-816/816	100	100	ncbi	A7J11_04212	sulfonamide-resistant dihydropteroate synthase Sul2	Sulfonamides
SRR2994393	contig00024	34032	35231	tet(A)	1-1200/1200	100	100	ncbi	A7J11_00448	tetracycline efflux MFS transporter Tet(A)	Tetracycline
SRR2994394	contig00026	31033	31860	aph(3'')-Ib	1-828/828	100	100	ncbi	A7J11_05252	aminoglycoside O-phosphotransferase APH(3'')-Ib	Aminoglycoside
SRR2994394	contig00026	31860	32696	aph(6)-Id	1-837/837	100	100	ncbi	A7J11_01109	aminoglycoside O-phosphotransferase APH(6)-Id	Aminoglycoside
SRR2994394	contig00026	35831	37045	floR	1-1215/1215	100	99.83	ncbi	A7J11_01453	chloramphenicol/florfenicol efflux MFS transporter FloR	Phenicol
SRR2994394	contig00026	695	1840	blaCMY-2	1-1146/1146	100	100	ncbi	A7J11_00540	class C beta-lactamase CMY-2	Beta-lactamase
SRR2994394	contig00026	30181	30996	sul2	1-816/816	100	100	ncbi	A7J11_04212	sulfonamide-resistant dihydropteroate synthase Sul2	Sulfonamides
SRR2994394	contig00026	34032	35231	tet(A)	1-1200/1200	100	100	ncbi	A7J11_00448	tetracycline efflux MFS transporter Tet(A)	Tetracycline
SRR2994395	contig00018	27548	28375	aph(3'')-Ib	1-828/828	100	100	ncbi	A7J11_05252	aminoglycoside O-phosphotransferase APH(3'')-Ib	Aminoglycoside
SRR2994395	contig00018	28375	29211	aph(6)-Id	1-837/837	100	100	ncbi	A7J11_01109	aminoglycoside O-phosphotransferase APH(6)-Id	Aminoglycoside
SRR2994395	contig00018	32346	33560	floR	1-1215/1215	100	99.83	ncbi	A7J11_02239	chloramphenicol/florfenicol efflux MFS transporter FloR	Phenicol
SRR2994395	contig00029	1	845	blaCMY-130	302-1146/1146	73.73	100	ncbi	A7J11_03471	class C beta-lactamase CMY-130	Beta-lactamase
SRR2994395	contig00018	26696	27511	sul2	1-816/816	100	100	ncbi	A7J11_04212	sulfonamide-resistant dihydropteroate synthase Sul2	Sulfonamides
SRR2994395	contig00018	30547	31746	tet(A)	1-1200/1200	100	100	ncbi	A7J11_00448	tetracycline efflux MFS transporter Tet(A)	Tetracycline
SRR3000882	contig00020	9686	10513	aph(3'')-Ib	1-828/828	100	100	ncbi	A7J11_05252	aminoglycoside O-phosphotransferase APH(3'')-Ib	Aminoglycoside
SRR3000882	contig00020	8850	9686	aph(6)-Id	1-837/837	100	100	ncbi	A7J11_01109	aminoglycoside O-phosphotransferase APH(6)-Id	Aminoglycoside
SRR3000882	contig00020	4501	5715	floR	1-1215/1215	100	99.83	ncbi	A7J11_02239	chloramphenicol/florfenicol efflux MFS transporter FloR	Phenicol
SRR3000882	contig00020	39706	40851	blaCMY-2	1-1146/1146	100	100	ncbi	A7J11_00540	class C beta-lactamase CMY-2	Beta-lactamase
SRR3000882	contig00020	10550	11365	sul2	1-816/816	100	100	ncbi	A7J11_04212	sulfonamide-resistant dihydropteroate synthase Sul2	Sulfonamides
SRR3000882	contig00020	6315	7514	tet(A)	1-1200/1200	100	100	ncbi	A7J11_00448	tetracycline efflux MFS transporter Tet(A)	Tetracycline
SRR3000883	contig00019	9686	10513	aph(3'')-Ib	1-828/828	100	100	ncbi	A7J11_05252	aminoglycoside O-phosphotransferase APH(3'')-Ib	Aminoglycoside
SRR3000883	contig00019	8850	9686	aph(6)-Id	1-837/837	100	100	ncbi	A7J11_01109	aminoglycoside O-phosphotransferase APH(6)-Id	Aminoglycoside
SRR3000883	contig00019	4501	5715	floR	1-1215/1215	100	99.83	ncbi	A7J11_02359	chloramphenicol/florfenicol efflux MFS transporter FloR	Phenicol
SRR3000883	contig00019	39706	40851	blaCMY-2	1-1146/1146	100	100	ncbi	A7J11_00540	class C beta-lactamase CMY-2	Beta-lactamase
SRR3000883	contig00019	10550	11365	sul2	1-816/816	100	100	ncbi	A7J11_04212	sulfonamide-resistant dihydropteroate synthase Sul2	Sulfonamides
SRR3000883	contig00019	6315	7514	tet(A)	1-1200/1200	100	100	ncbi	A7J11_00448	tetracycline efflux MFS transporter Tet(A)	Tetracycline
SRR3000884	contig00016	31033	31860	aph(3'')-Ib	1-828/828	100	100	ncbi	A7J11_05252	aminoglycoside O-phosphotransferase APH(3'')-Ib	Aminoglycoside
SRR3000884	contig00016	31860	32696	aph(6)-Id	1-837/837	100	100	ncbi	A7J11_01109	aminoglycoside O-phosphotransferase APH(6)-Id	Aminoglycoside
SRR3000884	contig00016	35831	37045	floR	1-1215/1215	100	99.83	ncbi	A7J11_02239	chloramphenicol/florfenicol efflux MFS transporter FloR	Phenicol
SRR3000884	contig00016	695	1840	blaCMY-2	1-1146/1146	100	100	ncbi	A7J11_00540	class C beta-lactamase CMY-2	Beta-lactamase
SRR3000884	contig00016	30181	30996	sul2	1-816/816	100	100	ncbi	A7J11_04212	sulfonamide-resistant dihydropteroate synthase Sul2	Sulfonamides
SRR3000884	contig00016	34032	35231	tet(A)	1-1200/1200	100	100	ncbi	A7J11_00448	tetracycline efflux MFS transporter Tet(A)	Tetracycline
SRR3000885	contig00017	9686	10513	aph(3'')-Ib	1-828/828	100	100	ncbi	A7J11_05252	aminoglycoside O-phosphotransferase APH(3'')-Ib	Aminoglycoside
SRR3000885	contig00017	8850	9686	aph(6)-Id	1-837/837	100	100	ncbi	A7J11_01109	aminoglycoside O-phosphotransferase APH(6)-Id	Aminoglycoside
SRR3000885	contig00017	4501	5715	floR	1-1215/1215	100	99.83	ncbi	A7J11_02239	chloramphenicol/florfenicol efflux MFS transporter FloR	Phenicol
SRR3000885	contig00017	39706	40851	blaCMY-2	1-1146/1146	100	100	ncbi	A7J11_00540	class C beta-lactamase CMY-2	Beta-lactamase
SRR3000885	contig00017	10550	11365	sul2	1-816/816	100	100	ncbi	A7J11_04212	sulfonamide-resistant dihydropteroate synthase Sul2	Sulfonamides
SRR3000885	contig00017	6315	7514	tet(A)	1-1200/1200	100	100	ncbi	A7J11_00448	tetracycline efflux MFS transporter Tet(A)	Tetracycline
SRR3000886	contig00018	9686	10513	aph(3'')-Ib	1-828/828	100	100	ncbi	A7J11_05252	aminoglycoside O-phosphotransferase APH(3'')-Ib	Aminoglycoside
SRR3000886	contig00018	8850	9686	aph(6)-Id	1-837/837	100	100	ncbi	A7J11_01109	aminoglycoside O-phosphotransferase APH(6)-Id	Aminoglycoside
SRR3000886	contig00018	4501	5715	floR	1-1215/1215	100	99.83	ncbi	A7J11_02239	chloramphenicol/florfenicol efflux MFS transporter FloR	Phenicol
SRR3000886	contig00018	39706	40851	blaCMY-2	1-1146/1146	100	100	ncbi	A7J11_00540	class C beta-lactamase CMY-2	Beta-lactamase
SRR3000886	contig00018	10550	11365	sul2	1-816/816	100	100	ncbi	A7J11_04212	sulfonamide-resistant dihydropteroate synthase Sul2	Sulfonamides
SRR3000886	contig00018	6315	7514	tet(A)	1-1200/1200	100	100	ncbi	A7J11_00448	tetracycline efflux MFS transporter Tet(A)	Tetracycline
SRR3000887	contig00018	9686	10513	aph(3'')-Ib	1-828/828	100	100	ncbi	A7J11_05252	aminoglycoside O-phosphotransferase APH(3'')-Ib	Aminoglycoside
SRR3000887	contig00018	8850	9686	aph(6)-Id	1-837/837	100	100	ncbi	A7J11_01109	aminoglycoside O-phosphotransferase APH(6)-Id	Aminoglycoside
SRR3000887	contig00018	4501	5715	floR	1-1215/1215	100	99.83	ncbi	A7J11_02239	chloramphenicol/florfenicol efflux MFS transporter FloR	Phenicol
SRR3000887	contig00018	39706	40851	blaCMY-2	1-1146/1146	100	100	ncbi	A7J11_00540	class C beta-lactamase CMY-2	Beta-lactamase
SRR3000887	contig00018	10550	11365	sul2	1-816/816	100	100	ncbi	A7J11_04212	sulfonamide-resistant dihydropteroate synthase Sul2	Sulfonamides
SRR3000887	contig00018	6315	7514	tet(A)	1-1200/1200	100	100	ncbi	A7J11_00448	tetracycline efflux MFS transporter Tet(A)	Tetracycline
SRR3000888	contig00034	9686	10513	aph(3'')-Ib	1-828/828	100	100	ncbi	A7J11_05252	aminoglycoside O-phosphotransferase APH(3'')-Ib	Aminoglycoside
SRR3000888	contig00034	8850	9686	aph(6)-Id	1-837/837	100	100	ncbi	A7J11_01109	aminoglycoside O-phosphotransferase APH(6)-Id	Aminoglycoside
SRR3000888	contig00034	4501	5715	floR	1-1215/1215	100	99.83	ncbi	A7J11_02239	chloramphenicol/florfenicol efflux MFS transporter FloR	Phenicol
SRR3000888	contig00034	39706	40851	blaCMY-2	1-1146/1146	100	100	ncbi	A7J11_00540	class C beta-lactamase CMY-2	Beta-lactamase
SRR3000888	contig00034	10550	11365	sul2	1-816/816	100	100	ncbi	A7J11_04212	sulfonamide-resistant dihydropteroate synthase Sul2	Sulfonamides
SRR3000888	contig00034	6315	7514	tet(A)	1-1200/1200	100	100	ncbi	A7J11_00448	tetracycline efflux MFS transporter Tet(A)	Tetracycline
SRR3000890	contig00020	9686	10513	aph(3'')-Ib	1-828/828	100	100	ncbi	A7J11_05252	aminoglycoside O-phosphotransferase APH(3'')-Ib	Aminoglycoside
SRR3000890	contig00020	8850	9686	aph(6)-Id	1-837/837	100	100	ncbi	A7J11_01109	aminoglycoside O-phosphotransferase APH(6)-Id	Aminoglycoside
SRR3000890	contig00020	4501	5715	floR	1-1215/1215	100	99.83	ncbi	A7J11_02239	chloramphenicol/florfenicol efflux MFS transporter FloR	Phenicol
SRR3000890	contig00020	39706	40851	blaCMY-2	1-1146/1146	100	100	ncbi	A7J11_00540	class C beta-lactamase CMY-2	Beta-lactamase
SRR3000890	contig00020	10550	11365	sul2	1-816/816	100	100	ncbi	A7J11_04212	sulfonamide-resistant dihydropteroate synthase Sul2	Sulfonamides
SRR3000890	contig00020	6315	7514	tet(A)	1-1200/1200	100	100	ncbi	A7J11_00448	tetracycline efflux MFS transporter Tet(A)	Tetracycline
SRR3000891	contig00019	9686	10513	aph(3'')-Ib	1-828/828	100	100	ncbi	A7J11_05252	aminoglycoside O-phosphotransferase APH(3'')-Ib	Aminoglycoside
SRR3000891	contig00019	8850	9686	aph(6)-Id	1-837/837	100	100	ncbi	A7J11_01109	aminoglycoside O-phosphotransferase APH(6)-Id	Aminoglycoside
SRR3000891	contig00019	4501	5715	floR	1-1215/1215	100	99.83	ncbi	A7J11_02239	chloramphenicol/florfenicol efflux MFS transporter FloR	Phenicol
SRR3000891	contig00019	39706	40851	blaCMY-2	1-1146/1146	100	100	ncbi	A7J11_00540	class C beta-lactamase CMY-2	Beta-lactamase
SRR3000891	contig00019	10550	11365	sul2	1-816/816	100	100	ncbi	A7J11_04212	sulfonamide-resistant dihydropteroate synthase Sul2	Sulfonamides
SRR3000891	contig00019	6315	7514	tet(A)	1-1200/1200	100	100	ncbi	A7J11_00448	tetracycline efflux MFS transporter Tet(A)	Tetracycline
SRR3000892	contig00019	9686	10513	aph(3'')-Ib	1-828/828	100	100	ncbi	A7J11_05252	aminoglycoside O-phosphotransferase APH(3'')-Ib	Aminoglycoside
SRR3000892	contig00030	214	1029	aph(3')-Ia	1-816/816	100	100	ncbi	A7J11_00274	aminoglycoside O-phosphotransferase APH(3')-Ia	Aminoglycoside
SRR3000892	contig00019	8850	9686	aph(6)-Id	1-837/837	100	100	ncbi	A7J11_01109	aminoglycoside O-phosphotransferase APH(6)-Id	Aminoglycoside
SRR3000892	contig00019	4501	5715	floR	1-1215/1215	100	99.83	ncbi	A7J11_01453	chloramphenicol/florfenicol efflux MFS transporter FloR	Phenicol
SRR3000892	contig00026	121	936	blaTEM-1	46-861/861	94.77	99.88	ncbi	A7J11_00169	class A broad-spectrum beta-lactamase TEM-1	Beta-lactamase
SRR3000892	contig00019	39706	40851	blaCMY-2	1-1146/1146	100	100	ncbi	A7J11_00540	class C beta-lactamase CMY-2	Beta-lactamase
SRR3000892	contig00019	10550	11365	sul2	1-816/816	100	100	ncbi	A7J11_04212	sulfonamide-resistant dihydropteroate synthase Sul2	Sulfonamides
SRR3000892	contig00019	6315	7514	tet(A)	1-1200/1200	100	100	ncbi	A7J11_00448	tetracycline efflux MFS transporter Tet(A)	Tetracycline
SRR3000893	contig00029	20589	21416	aph(3'')-Ib	1-828/828	100	100	ncbi	A7J11_05252	aminoglycoside O-phosphotransferase APH(3'')-Ib	Aminoglycoside
SRR3000893	contig00029	21416	22252	aph(6)-Id	1-837/837	100	100	ncbi	A7J11_01109	aminoglycoside O-phosphotransferase APH(6)-Id	Aminoglycoside
SRR3000893	contig00029	25387	26601	floR	1-1215/1215	100	99.83	ncbi	A7J11_02239	chloramphenicol/florfenicol efflux MFS transporter FloR	Phenicol
SRR3000893	contig00042	126	949	blaTEM-1	38-861/861	95.7	100	ncbi	A7J11_00169	class A broad-spectrum beta-lactamase TEM-1	Beta-lactamase
SRR3000893	contig00035	696	1841	blaCMY-2	1-1146/1146	100	100	ncbi	A7J11_00540	class C beta-lactamase CMY-2	Beta-lactamase
SRR3000893	contig00029	19737	20552	sul2	1-816/816	100	100	ncbi	A7J11_04212	sulfonamide-resistant dihydropteroate synthase Sul2	Sulfonamides
SRR3000893	contig00029	23588	24787	tet(A)	1-1200/1200	100	100	ncbi	A7J11_00448	tetracycline efflux MFS transporter Tet(A)	Tetracycline
SRR3000894	contig00024	31033	31860	aph(3'')-Ib	1-828/828	100	100	ncbi	A7J11_05252	aminoglycoside O-phosphotransferase APH(3'')-Ib	Aminoglycoside
SRR3000894	contig00024	31860	32696	aph(6)-Id	1-837/837	100	100	ncbi	A7J11_01109	aminoglycoside O-phosphotransferase APH(6)-Id	Aminoglycoside
SRR3000894	contig00024	35831	37045	floR	1-1215/1215	100	99.83	ncbi	A7J11_02239	chloramphenicol/florfenicol efflux MFS transporter FloR	Phenicol
SRR3000894	contig00024	695	1840	blaCMY-2	1-1146/1146	100	100	ncbi	A7J11_00540	class C beta-lactamase CMY-2	Beta-lactamase
SRR3000894	contig00024	30181	30996	sul2	1-816/816	100	100	ncbi	A7J11_04212	sulfonamide-resistant dihydropteroate synthase Sul2	Sulfonamides
SRR3000894	contig00024	34032	35231	tet(A)	1-1200/1200	100	100	ncbi	A7J11_00448	tetracycline efflux MFS transporter Tet(A)	Tetracycline
SRR3037399	contig00028	31033	31860	aph(3'')-Ib	1-828/828	100	100	ncbi	A7J11_05252	aminoglycoside O-phosphotransferase APH(3'')-Ib	Aminoglycoside
SRR3037399	contig00028	31860	32696	aph(6)-Id	1-837/837	100	100	ncbi	A7J11_01109	aminoglycoside O-phosphotransferase APH(6)-Id	Aminoglycoside
SRR3037399	contig00028	35831	37045	floR	1-1215/1215	100	99.83	ncbi	A7J11_02239	chloramphenicol/florfenicol efflux MFS transporter FloR	Phenicol
SRR3037399	contig00028	695	1840	blaCMY-2	1-1146/1146	100	100	ncbi	A7J11_00540	class C beta-lactamase CMY-2	Beta-lactamase
SRR3037399	contig00028	30181	30996	sul2	1-816/816	100	100	ncbi	A7J11_04212	sulfonamide-resistant dihydropteroate synthase Sul2	Sulfonamides
SRR3037399	contig00028	34032	35231	tet(A)	1-1200/1200	100	100	ncbi	A7J11_00448	tetracycline efflux MFS transporter Tet(A)	Tetracycline
SRR3037400	contig00016	31033	31860	aph(3'')-Ib	1-828/828	100	100	ncbi	A7J11_05252	aminoglycoside O-phosphotransferase APH(3'')-Ib	Aminoglycoside
SRR3037400	contig00016	31860	32696	aph(6)-Id	1-837/837	100	100	ncbi	A7J11_01109	aminoglycoside O-phosphotransferase APH(6)-Id	Aminoglycoside
SRR3037400	contig00016	35831	37045	floR	1-1215/1215	100	99.83	ncbi	A7J11_01453	chloramphenicol/florfenicol efflux MFS transporter FloR	Phenicol
SRR3037400	contig00016	695	1840	blaCMY-2	1-1146/1146	100	100	ncbi	A7J11_00540	class C beta-lactamase CMY-2	Beta-lactamase
SRR3037400	contig00016	30181	30996	sul2	1-816/816	100	100	ncbi	A7J11_04212	sulfonamide-resistant dihydropteroate synthase Sul2	Sulfonamides
SRR3037400	contig00016	34032	35231	tet(A)	1-1200/1200	100	100	ncbi	A7J11_00448	tetracycline efflux MFS transporter Tet(A)	Tetracycline
SRR3037401	contig00018	9686	10513	aph(3'')-Ib	1-828/828	100	100	ncbi	A7J11_05252	aminoglycoside O-phosphotransferase APH(3'')-Ib	Aminoglycoside
SRR3037401	contig00027	214	1029	aph(3')-Ia	1-816/816	100	100	ncbi	A7J11_00274	aminoglycoside O-phosphotransferase APH(3')-Ia	Aminoglycoside
SRR3037401	contig00018	8850	9686	aph(6)-Id	1-837/837	100	100	ncbi	A7J11_01109	aminoglycoside O-phosphotransferase APH(6)-Id	Aminoglycoside
SRR3037401	contig00018	4501	5715	floR	1-1215/1215	100	99.83	ncbi	A7J11_02239	chloramphenicol/florfenicol efflux MFS transporter FloR	Phenicol
SRR3037401	contig00023	124	947	blaTEM-206	38-861/861	95.7	100	ncbi	A7J11_03029	class A broad-spectrum beta-lactamase TEM-206	Beta-lactamase
SRR3037401	contig00018	39706	40851	blaCMY-2	1-1146/1146	100	100	ncbi	A7J11_00540	class C beta-lactamase CMY-2	Beta-lactamase
SRR3037401	contig00018	10550	11365	sul2	1-816/816	100	100	ncbi	A7J11_04212	sulfonamide-resistant dihydropteroate synthase Sul2	Sulfonamides
SRR3037401	contig00018	6315	7514	tet(A)	1-1200/1200	100	100	ncbi	A7J11_00448	tetracycline efflux MFS transporter Tet(A)	Tetracycline
SRR3037403	contig00022	31033	31860	aph(3'')-Ib	1-828/828	100	100	ncbi	A7J11_05252	aminoglycoside O-phosphotransferase APH(3'')-Ib	Aminoglycoside
SRR3037403	contig00022	31860	32696	aph(6)-Id	1-837/837	100	100	ncbi	A7J11_01109	aminoglycoside O-phosphotransferase APH(6)-Id	Aminoglycoside
SRR3037403	contig00022	35831	37045	floR	1-1215/1215	100	99.83	ncbi	A7J11_02239	chloramphenicol/florfenicol efflux MFS transporter FloR	Phenicol
SRR3037403	contig00022	695	1840	blaCMY-2	1-1146/1146	100	100	ncbi	A7J11_00540	class C beta-lactamase CMY-2	Beta-lactamase
SRR3037403	contig00022	30181	30996	sul2	1-816/816	100	100	ncbi	A7J11_04212	sulfonamide-resistant dihydropteroate synthase Sul2	Sulfonamides
SRR3037403	contig00022	34032	35231	tet(A)	1-1200/1200	100	100	ncbi	A7J11_00448	tetracycline efflux MFS transporter Tet(A)	Tetracycline
SRR3037434	contig00020	9686	10513	aph(3'')-Ib	1-828/828	100	100	ncbi	A7J11_05252	aminoglycoside O-phosphotransferase APH(3'')-Ib	Aminoglycoside
SRR3037434	contig00020	8850	9686	aph(6)-Id	1-837/837	100	100	ncbi	A7J11_01109	aminoglycoside O-phosphotransferase APH(6)-Id	Aminoglycoside
SRR3037434	contig00020	4501	5715	floR	1-1215/1215	100	99.83	ncbi	A7J11_02239	chloramphenicol/florfenicol efflux MFS transporter FloR	Phenicol
SRR3037434	contig00020	39706	40851	blaCMY-2	1-1146/1146	100	100	ncbi	A7J11_00540	class C beta-lactamase CMY-2	Beta-lactamase
SRR3037434	contig00020	10550	11365	sul2	1-816/816	100	100	ncbi	A7J11_04212	sulfonamide-resistant dihydropteroate synthase Sul2	Sulfonamides
SRR3037434	contig00020	6315	7514	tet(A)	1-1200/1200	100	100	ncbi	A7J11_00448	tetracycline efflux MFS transporter Tet(A)	Tetracycline
SRR3037435	contig00021	9520	10347	aph(3'')-Ib	1-828/828	100	100	ncbi	A7J11_05252	aminoglycoside O-phosphotransferase APH(3'')-Ib	Aminoglycoside
SRR3037435	contig00021	8684	9520	aph(6)-Id	1-837/837	100	100	ncbi	A7J11_01109	aminoglycoside O-phosphotransferase APH(6)-Id	Aminoglycoside
SRR3037435	contig00021	4335	5549	floR	1-1215/1215	100	99.83	ncbi	A7J11_02239	chloramphenicol/florfenicol efflux MFS transporter FloR	Phenicol
SRR3037435	contig00021	39540	40685	blaCMY-2	1-1146/1146	100	100	ncbi	A7J11_00540	class C beta-lactamase CMY-2	Beta-lactamase
SRR3037435	contig00021	10384	11199	sul2	1-816/816	100	100	ncbi	A7J11_04212	sulfonamide-resistant dihydropteroate synthase Sul2	Sulfonamides
SRR3037435	contig00021	6149	7348	tet(A)	1-1200/1200	100	100	ncbi	A7J11_00448	tetracycline efflux MFS transporter Tet(A)	Tetracycline
SRR3037436	contig00017	31033	31860	aph(3'')-Ib	1-828/828	100	100	ncbi	A7J11_05252	aminoglycoside O-phosphotransferase APH(3'')-Ib	Aminoglycoside
SRR3037436	contig00017	31860	32696	aph(6)-Id	1-837/837	100	100	ncbi	A7J11_01109	aminoglycoside O-phosphotransferase APH(6)-Id	Aminoglycoside
SRR3037436	contig00017	35831	37045	floR	1-1215/1215	100	99.83	ncbi	A7J11_01453	chloramphenicol/florfenicol efflux MFS transporter FloR	Phenicol
SRR3037436	contig00017	695	1840	blaCMY-2	1-1146/1146	100	100	ncbi	A7J11_00540	class C beta-lactamase CMY-2	Beta-lactamase
SRR3037436	contig00017	30181	30996	sul2	1-816/816	100	100	ncbi	A7J11_04212	sulfonamide-resistant dihydropteroate synthase Sul2	Sulfonamides
SRR3037436	contig00017	34032	35231	tet(A)	1-1200/1200	100	100	ncbi	A7J11_00448	tetracycline efflux MFS transporter Tet(A)	Tetracycline
SRR3037467	contig00038	31033	31860	aph(3'')-Ib	1-828/828	100	100	ncbi	A7J11_05252	aminoglycoside O-phosphotransferase APH(3'')-Ib	Aminoglycoside
SRR3037467	contig00038	31860	32696	aph(6)-Id	1-837/837	100	100	ncbi	A7J11_01109	aminoglycoside O-phosphotransferase APH(6)-Id	Aminoglycoside
SRR3037467	contig00038	35831	37045	floR	1-1215/1215	100	99.83	ncbi	A7J11_02239	chloramphenicol/florfenicol efflux MFS transporter FloR	Phenicol
SRR3037467	contig00038	695	1840	blaCMY-2	1-1146/1146	100	100	ncbi	A7J11_00540	class C beta-lactamase CMY-2	Beta-lactamase
SRR3037467	contig00038	30181	30996	sul2	1-816/816	100	100	ncbi	A7J11_04212	sulfonamide-resistant dihydropteroate synthase Sul2	Sulfonamides
SRR3037467	contig00038	34032	35231	tet(A)	1-1200/1200	100	100	ncbi	A7J11_00448	tetracycline efflux MFS transporter Tet(A)	Tetracycline
SRR3037491	contig00020	17959	18786	aph(3'')-Ib	1-828/828	100	100	ncbi	A7J11_05252	aminoglycoside O-phosphotransferase APH(3'')-Ib	Aminoglycoside
SRR3037491	contig00020	18786	19622	aph(6)-Id	1-837/837	100	100	ncbi	A7J11_01109	aminoglycoside O-phosphotransferase APH(6)-Id	Aminoglycoside
SRR3037491	contig00020	22757	23971	floR	1-1215/1215	100	99.83	ncbi	A7J11_01453	chloramphenicol/florfenicol efflux MFS transporter FloR	Phenicol
SRR3037491	contig00022	11496	12641	blaCMY-2	1-1146/1146	100	100	ncbi	A7J11_00540	class C beta-lactamase CMY-2	Beta-lactamase
SRR3037491	contig00020	17107	17922	sul2	1-816/816	100	100	ncbi	A7J11_04212	sulfonamide-resistant dihydropteroate synthase Sul2	Sulfonamides
SRR3037491	contig00020	20958	22157	tet(A)	1-1200/1200	100	100	ncbi	A7J11_00448	tetracycline efflux MFS transporter Tet(A)	Tetracycline
SRR3037502	contig00020	31033	31860	aph(3'')-Ib	1-828/828	100	100	ncbi	A7J11_05252	aminoglycoside O-phosphotransferase APH(3'')-Ib	Aminoglycoside
SRR3037502	contig00020	31860	32696	aph(6)-Id	1-837/837	100	100	ncbi	A7J11_01109	aminoglycoside O-phosphotransferase APH(6)-Id	Aminoglycoside
SRR3037502	contig00020	35831	37045	floR	1-1215/1215	100	99.83	ncbi	A7J11_02239	chloramphenicol/florfenicol efflux MFS transporter FloR	Phenicol
SRR3037502	contig00020	695	1840	blaCMY-2	1-1146/1146	100	100	ncbi	A7J11_00540	class C beta-lactamase CMY-2	Beta-lactamase
SRR3037502	contig00020	30181	30996	sul2	1-816/816	100	100	ncbi	A7J11_04212	sulfonamide-resistant dihydropteroate synthase Sul2	Sulfonamides
SRR3037502	contig00020	34032	35231	tet(A)	1-1200/1200	100	100	ncbi	A7J11_00448	tetracycline efflux MFS transporter Tet(A)	Tetracycline
SRR3037516	contig00018	9686	10513	aph(3'')-Ib	1-828/828	100	100	ncbi	A7J11_05252	aminoglycoside O-phosphotransferase APH(3'')-Ib	Aminoglycoside
SRR3037516	contig00018	8850	9686	aph(6)-Id	1-837/837	100	100	ncbi	A7J11_01109	aminoglycoside O-phosphotransferase APH(6)-Id	Aminoglycoside
SRR3037516	contig00018	4501	5715	floR	1-1215/1215	100	99.83	ncbi	A7J11_01453	chloramphenicol/florfenicol efflux MFS transporter FloR	Phenicol
SRR3037516	contig00018	39706	40851	blaCMY-2	1-1146/1146	100	100	ncbi	A7J11_00540	class C beta-lactamase CMY-2	Beta-lactamase
SRR3037516	contig00018	10550	11365	sul2	1-816/816	100	100	ncbi	A7J11_04212	sulfonamide-resistant dihydropteroate synthase Sul2	Sulfonamides
SRR3037516	contig00018	6315	7514	tet(A)	1-1200/1200	100	100	ncbi	A7J11_00448	tetracycline efflux MFS transporter Tet(A)	Tetracycline
SRR3037517	contig00033	9686	10513	aph(3'')-Ib	1-828/828	100	100	ncbi	A7J11_05252	aminoglycoside O-phosphotransferase APH(3'')-Ib	Aminoglycoside
SRR3037517	contig00033	8850	9686	aph(6)-Id	1-837/837	100	100	ncbi	A7J11_01109	aminoglycoside O-phosphotransferase APH(6)-Id	Aminoglycoside
SRR3037517	contig00033	4501	5715	floR	1-1215/1215	100	99.83	ncbi	A7J11_02239	chloramphenicol/florfenicol efflux MFS transporter FloR	Phenicol
SRR3037517	contig00038	11496	12641	blaCMY-2	1-1146/1146	100	100	ncbi	A7J11_00540	class C beta-lactamase CMY-2	Beta-lactamase
SRR3037517	contig00033	10550	11365	sul2	1-816/816	100	100	ncbi	A7J11_04212	sulfonamide-resistant dihydropteroate synthase Sul2	Sulfonamides
SRR3037517	contig00033	6315	7514	tet(A)	1-1200/1200	100	100	ncbi	A7J11_00448	tetracycline efflux MFS transporter Tet(A)	Tetracycline
SRR3037518	contig00018	9686	10513	aph(3'')-Ib	1-828/828	100	100	ncbi	A7J11_05252	aminoglycoside O-phosphotransferase APH(3'')-Ib	Aminoglycoside
SRR3037518	contig00018	8850	9686	aph(6)-Id	1-837/837	100	100	ncbi	A7J11_01109	aminoglycoside O-phosphotransferase APH(6)-Id	Aminoglycoside
SRR3037518	contig00018	4501	5715	floR	1-1215/1215	100	99.83	ncbi	A7J11_02239	chloramphenicol/florfenicol efflux MFS transporter FloR	Phenicol
SRR3037518	contig00018	39706	40851	blaCMY-2	1-1146/1146	100	100	ncbi	A7J11_00540	class C beta-lactamase CMY-2	Beta-lactamase
SRR3037518	contig00018	10550	11365	sul2	1-816/816	100	100	ncbi	A7J11_04212	sulfonamide-resistant dihydropteroate synthase Sul2	Sulfonamides
SRR3037518	contig00018	6315	7514	tet(A)	1-1200/1200	100	100	ncbi	A7J11_00448	tetracycline efflux MFS transporter Tet(A)	Tetracycline
SRR3037520	contig00017	9686	10513	aph(3'')-Ib	1-828/828	100	100	ncbi	A7J11_05252	aminoglycoside O-phosphotransferase APH(3'')-Ib	Aminoglycoside
SRR3037520	contig00017	8850	9686	aph(6)-Id	1-837/837	100	100	ncbi	A7J11_01109	aminoglycoside O-phosphotransferase APH(6)-Id	Aminoglycoside
SRR3037520	contig00017	4501	5715	floR	1-1215/1215	100	99.83	ncbi	A7J11_02239	chloramphenicol/florfenicol efflux MFS transporter FloR	Phenicol
SRR3037520	contig00017	39706	40851	blaCMY-2	1-1146/1146	100	100	ncbi	A7J11_00540	class C beta-lactamase CMY-2	Beta-lactamase
SRR3037520	contig00017	10550	11365	sul2	1-816/816	100	100	ncbi	A7J11_04212	sulfonamide-resistant dihydropteroate synthase Sul2	Sulfonamides
SRR3037520	contig00017	6315	7514	tet(A)	1-1200/1200	100	100	ncbi	A7J11_00448	tetracycline efflux MFS transporter Tet(A)	Tetracycline
SRR3115243	contig00032	9685	10512	aph(3'')-Ib	1-828/828	100	100	ncbi	A7J11_05252	aminoglycoside O-phosphotransferase APH(3'')-Ib	Aminoglycoside
SRR3115243	contig00032	8849	9685	aph(6)-Id	1-837/837	100	100	ncbi	A7J11_01109	aminoglycoside O-phosphotransferase APH(6)-Id	Aminoglycoside
SRR3115243	contig00032	4500	5714	floR	1-1215/1215	100	99.83	ncbi	A7J11_02239	chloramphenicol/florfenicol efflux MFS transporter FloR	Phenicol
SRR3115243	contig00040	125	948	blaTEM-1	38-861/861	95.7	100	ncbi	A7J11_00169	class A broad-spectrum beta-lactamase TEM-1	Beta-lactamase
SRR3115243	contig00032	10549	11364	sul2	1-816/816	100	100	ncbi	A7J11_04212	sulfonamide-resistant dihydropteroate synthase Sul2	Sulfonamides
SRR3115243	contig00032	6314	7513	tet(A)	1-1200/1200	100	100	ncbi	A7J11_00448	tetracycline efflux MFS transporter Tet(A)	Tetracycline
SRR3156384	contig00017	31002	31829	aph(3'')-Ib	1-828/828	100	100	ncbi	A7J11_05252	aminoglycoside O-phosphotransferase APH(3'')-Ib	Aminoglycoside
SRR3156384	contig00035	173	988	aph(3')-Ia	1-816/816	100	100	ncbi	A7J11_00274	aminoglycoside O-phosphotransferase APH(3')-Ia	Aminoglycoside
SRR3156384	contig00017	31829	32665	aph(6)-Id	1-837/837	100	100	ncbi	A7J11_01109	aminoglycoside O-phosphotransferase APH(6)-Id	Aminoglycoside
SRR3156384	contig00017	35800	37014	floR	1-1215/1215	100	99.83	ncbi	A7J11_02239	chloramphenicol/florfenicol efflux MFS transporter FloR	Phenicol
SRR3156384	contig00017	664	1809	blaCMY-161	1-1146/1146	100	100	ncbi	A7J11_05480	class C beta-lactamase CMY-161	Beta-lactamase
SRR3156384	contig00017	30150	30965	sul2	1-816/816	100	100	ncbi	A7J11_04212	sulfonamide-resistant dihydropteroate synthase Sul2	Sulfonamides
SRR3156384	contig00017	34001	35200	tet(A)	1-1200/1200	100	100	ncbi	A7J11_00448	tetracycline efflux MFS transporter Tet(A)	Tetracycline
SRR3173527	contig00027	31034	31861	aph(3'')-Ib	1-828/828	100	100	ncbi	A7J11_05252	aminoglycoside O-phosphotransferase APH(3'')-Ib	Aminoglycoside
SRR3173527	contig00040	265	1080	aph(3')-Ia	1-816/816	100	100	ncbi	A7J11_00274	aminoglycoside O-phosphotransferase APH(3')-Ia	Aminoglycoside
SRR3173527	contig00027	31861	32697	aph(6)-Id	1-837/837	100	100	ncbi	A7J11_01109	aminoglycoside O-phosphotransferase APH(6)-Id	Aminoglycoside
SRR3173527	contig00027	35832	37046	floR	1-1215/1215	100	99.83	ncbi	A7J11_02239	chloramphenicol/florfenicol efflux MFS transporter FloR	Phenicol
SRR3173527	contig00036	124	947	blaTEM-206	38-861/861	95.7	100	ncbi	A7J11_03029	class A broad-spectrum beta-lactamase TEM-206	Beta-lactamase
SRR3173527	contig00027	696	1841	blaCMY-2	1-1146/1146	100	100	ncbi	A7J11_00540	class C beta-lactamase CMY-2	Beta-lactamase
SRR3173527	contig00027	30182	30997	sul2	1-816/816	100	100	ncbi	A7J11_04212	sulfonamide-resistant dihydropteroate synthase Sul2	Sulfonamides
SRR3173527	contig00027	34033	35232	tet(A)	1-1200/1200	100	100	ncbi	A7J11_00448	tetracycline efflux MFS transporter Tet(A)	Tetracycline
SRR3173528	contig00024	31034	31861	aph(3'')-Ib	1-828/828	100	100	ncbi	A7J11_05252	aminoglycoside O-phosphotransferase APH(3'')-Ib	Aminoglycoside
SRR3173528	contig00033	214	1029	aph(3')-Ia	1-816/816	100	100	ncbi	A7J11_00274	aminoglycoside O-phosphotransferase APH(3')-Ia	Aminoglycoside
SRR3173528	contig00024	31861	32697	aph(6)-Id	1-837/837	100	100	ncbi	A7J11_01109	aminoglycoside O-phosphotransferase APH(6)-Id	Aminoglycoside
SRR3173528	contig00024	35832	37046	floR	1-1215/1215	100	99.83	ncbi	A7J11_01453	chloramphenicol/florfenicol efflux MFS transporter FloR	Phenicol
SRR3173528	contig00029	3428	4251	blaTEM-1	38-861/861	95.7	100	ncbi	A7J11_00169	class A broad-spectrum beta-lactamase TEM-1	Beta-lactamase
SRR3173528	contig00024	696	1841	blaCMY-2	1-1146/1146	100	100	ncbi	A7J11_00540	class C beta-lactamase CMY-2	Beta-lactamase
SRR3173528	contig00024	30182	30997	sul2	1-816/816	100	100	ncbi	A7J11_04212	sulfonamide-resistant dihydropteroate synthase Sul2	Sulfonamides
SRR3173528	contig00024	34033	35232	tet(A)	1-1200/1200	100	100	ncbi	A7J11_00448	tetracycline efflux MFS transporter Tet(A)	Tetracycline
SRR3392754	contig00025	5512	6045	ant(2'')-Ia	1-534/534	100	100	ncbi	A7J11_00447	aminoglycoside nucleotidyltransferase ANT(2'')-Ia	Aminoglycoside
SRR3392754	contig00025	3292	4551	cmlA5	1-1260/1260	100	100	ncbi	A7J11_01947	chloramphenicol efflux MFS transporter CmlA5	Phenicol
SRR3392754	contig00018	4437	5582	blaCMY-2	1-1146/1146	100	100	ncbi	A7J11_00540	class C beta-lactamase CMY-2	Beta-lactamase
SRR3392754	contig00025	2753	3100	qacEdelta1	1-348/348	100	100	ncbi	A7J11_00271	Quat. Ammonium compound efflux SMR transporter QacE delta 1	Quat. Ammonium
SRR3392754	contig00018	33923	34738	sul2	1-816/816	100	100	ncbi	A7J11_04212	sulfonamide-resistant dihydropteroate synthase Sul2	Sulfonamides
SRR3405715	contig00019	15797	16624	aph(3'')-Ib	1-828/828	100	100	ncbi	A7J11_05252	aminoglycoside O-phosphotransferase APH(3'')-Ib	Aminoglycoside
SRR3405715	contig00029	214	1029	aph(3')-Ia	1-816/816	100	100	ncbi	A7J11_00274	aminoglycoside O-phosphotransferase APH(3')-Ia	Aminoglycoside
SRR3405715	contig00019	16624	17460	aph(6)-Id	1-837/837	100	100	ncbi	A7J11_01109	aminoglycoside O-phosphotransferase APH(6)-Id	Aminoglycoside
SRR3405715	contig00019	20595	21809	floR	1-1215/1215	100	99.83	ncbi	A7J11_02239	chloramphenicol/florfenicol efflux MFS transporter FloR	Phenicol
SRR3405715	contig00020	567	1712	blaCMY-2	1-1146/1146	100	100	ncbi	A7J11_00540	class C beta-lactamase CMY-2	Beta-lactamase
SRR3405715	contig00019	14945	15760	sul2	1-816/816	100	100	ncbi	A7J11_04212	sulfonamide-resistant dihydropteroate synthase Sul2	Sulfonamides
SRR3405715	contig00019	18796	19995	tet(A)	1-1200/1200	100	100	ncbi	A7J11_00448	tetracycline efflux MFS transporter Tet(A)	Tetracycline
SRR3476368	contig00016	31033	31860	aph(3'')-Ib	1-828/828	100	100	ncbi	A7J11_05252	aminoglycoside O-phosphotransferase APH(3'')-Ib	Aminoglycoside
SRR3476368	contig00023	217	1032	aph(3')-Ia	1-816/816	100	100	ncbi	A7J11_00274	aminoglycoside O-phosphotransferase APH(3')-Ia	Aminoglycoside
SRR3476368	contig00016	31860	32696	aph(6)-Id	1-837/837	100	100	ncbi	A7J11_01109	aminoglycoside O-phosphotransferase APH(6)-Id	Aminoglycoside
SRR3476368	contig00016	35831	37045	floR	1-1215/1215	100	99.83	ncbi	A7J11_02239	chloramphenicol/florfenicol efflux MFS transporter FloR	Phenicol
SRR3476368	contig00016	695	1840	blaCMY-2	1-1146/1146	100	100	ncbi	A7J11_00540	class C beta-lactamase CMY-2	Beta-lactamase
SRR3476368	contig00016	30181	30996	sul2	1-816/816	100	100	ncbi	A7J11_04212	sulfonamide-resistant dihydropteroate synthase Sul2	Sulfonamides
SRR3476368	contig00016	34032	35231	tet(A)	1-1200/1200	100	100	ncbi	A7J11_00448	tetracycline efflux MFS transporter Tet(A)	Tetracycline
SRR3476440	contig00017	31034	31861	aph(3'')-Ib	1-828/828	100	100	ncbi	A7J11_05252	aminoglycoside O-phosphotransferase APH(3'')-Ib	Aminoglycoside
SRR3476440	contig00017	31861	32697	aph(6)-Id	1-837/837	100	100	ncbi	A7J11_01109	aminoglycoside O-phosphotransferase APH(6)-Id	Aminoglycoside
SRR3476440	contig00017	35832	37046	floR	1-1215/1215	100	99.83	ncbi	A7J11_02239	chloramphenicol/florfenicol efflux MFS transporter FloR	Phenicol
SRR3476440	contig00017	696	1841	blaCMY-2	1-1146/1146	100	100	ncbi	A7J11_00540	class C beta-lactamase CMY-2	Beta-lactamase
SRR3476440	contig00017	30182	30997	sul2	1-816/816	100	100	ncbi	A7J11_04212	sulfonamide-resistant dihydropteroate synthase Sul2	Sulfonamides
SRR3476440	contig00017	34033	35232	tet(A)	1-1200/1200	100	100	ncbi	A7J11_00448	tetracycline efflux MFS transporter Tet(A)	Tetracycline
SRR3476441	contig00020	31034	31861	aph(3'')-Ib	1-828/828	100	100	ncbi	A7J11_05252	aminoglycoside O-phosphotransferase APH(3'')-Ib	Aminoglycoside
SRR3476441	contig00020	31861	32697	aph(6)-Id	1-837/837	100	100	ncbi	A7J11_01109	aminoglycoside O-phosphotransferase APH(6)-Id	Aminoglycoside
SRR3476441	contig00020	35832	37046	floR	1-1215/1215	100	99.83	ncbi	A7J11_02239	chloramphenicol/florfenicol efflux MFS transporter FloR	Phenicol
SRR3476441	contig00020	696	1841	blaCMY-2	1-1146/1146	100	99.91	ncbi	A7J11_00540	class C beta-lactamase CMY-2	Beta-lactamase
SRR3476441	contig00020	30182	30997	sul2	1-816/816	100	100	ncbi	A7J11_04212	sulfonamide-resistant dihydropteroate synthase Sul2	Sulfonamides
SRR3476441	contig00020	34033	35232	tet(A)	1-1200/1200	100	100	ncbi	A7J11_00448	tetracycline efflux MFS transporter Tet(A)	Tetracycline
SRR3632939	contig00020	31033	31860	aph(3'')-Ib	1-828/828	100	100	ncbi	A7J11_05252	aminoglycoside O-phosphotransferase APH(3'')-Ib	Aminoglycoside
SRR3632939	contig00020	31860	32696	aph(6)-Id	1-837/837	100	100	ncbi	A7J11_01109	aminoglycoside O-phosphotransferase APH(6)-Id	Aminoglycoside
SRR3632939	contig00020	35831	37045	floR	1-1215/1215	100	99.83	ncbi	A7J11_01453	chloramphenicol/florfenicol efflux MFS transporter FloR	Phenicol
SRR3632939	contig00020	695	1840	blaCMY-2	1-1146/1146	100	100	ncbi	A7J11_00540	class C beta-lactamase CMY-2	Beta-lactamase
SRR3632939	contig00020	30181	30996	sul2	1-816/816	100	100	ncbi	A7J11_04212	sulfonamide-resistant dihydropteroate synthase Sul2	Sulfonamides
SRR3632939	contig00020	34032	35231	tet(A)	1-1200/1200	100	100	ncbi	A7J11_00448	tetracycline efflux MFS transporter Tet(A)	Tetracycline
SRR3928711	contig00024	254	1069	sul2	1-816/816	100	100	ncbi	A7J11_04212	sulfonamide-resistant dihydropteroate synthase Sul2	Sulfonamides
SRR3930241	contig00018	31034	31861	aph(3'')-Ib	1-828/828	100	100	ncbi	A7J11_05252	aminoglycoside O-phosphotransferase APH(3'')-Ib	Aminoglycoside
SRR3930241	contig00029	265	1080	aph(3')-Ia	1-816/816	100	100	ncbi	A7J11_00274	aminoglycoside O-phosphotransferase APH(3')-Ia	Aminoglycoside
SRR3930241	contig00018	31861	32697	aph(6)-Id	1-837/837	100	100	ncbi	A7J11_01109	aminoglycoside O-phosphotransferase APH(6)-Id	Aminoglycoside
SRR3930241	contig00018	35832	37046	floR	1-1215/1215	100	99.83	ncbi	A7J11_02239	chloramphenicol/florfenicol efflux MFS transporter FloR	Phenicol
SRR3930241	contig00024	3428	4251	blaTEM-214	38-861/861	95.7	100	ncbi	A7J11_03426	class A beta-lactamase TEM-214	Beta-lactamase
SRR3930241	contig00018	696	1841	blaCMY-2	1-1146/1146	100	100	ncbi	A7J11_00540	class C beta-lactamase CMY-2	Beta-lactamase
SRR3930241	contig00018	30182	30997	sul2	1-816/816	100	100	ncbi	A7J11_04212	sulfonamide-resistant dihydropteroate synthase Sul2	Sulfonamides
SRR3930241	contig00018	34033	35232	tet(A)	1-1200/1200	100	100	ncbi	A7J11_00448	tetracycline efflux MFS transporter Tet(A)	Tetracycline
SRR4044634	contig00017	9685	10512	aph(3'')-Ib	1-828/828	100	100	ncbi	A7J11_05252	aminoglycoside O-phosphotransferase APH(3'')-Ib	Aminoglycoside
SRR4044634	contig00017	8849	9685	aph(6)-Id	1-837/837	100	100	ncbi	A7J11_01109	aminoglycoside O-phosphotransferase APH(6)-Id	Aminoglycoside
SRR4044634	contig00017	4500	5714	floR	1-1215/1215	100	99.83	ncbi	A7J11_02239	chloramphenicol/florfenicol efflux MFS transporter FloR	Phenicol
SRR4044634	contig00024	243	1388	blaCMY-2	1-1146/1146	100	100	ncbi	A7J11_00540	class C beta-lactamase CMY-2	Beta-lactamase
SRR4044634	contig00017	10549	11364	sul2	1-816/816	100	100	ncbi	A7J11_04212	sulfonamide-resistant dihydropteroate synthase Sul2	Sulfonamides
SRR4044634	contig00017	6314	7513	tet(A)	1-1200/1200	100	100	ncbi	A7J11_00448	tetracycline efflux MFS transporter Tet(A)	Tetracycline
SRR4044681	contig00017	9686	10513	aph(3'')-Ib	1-828/828	100	100	ncbi	A7J11_05252	aminoglycoside O-phosphotransferase APH(3'')-Ib	Aminoglycoside
SRR4044681	contig00017	8850	9686	aph(6)-Id	1-837/837	100	100	ncbi	A7J11_01109	aminoglycoside O-phosphotransferase APH(6)-Id	Aminoglycoside
SRR4044681	contig00017	4501	5715	floR	1-1215/1215	100	99.83	ncbi	A7J11_02239	chloramphenicol/florfenicol efflux MFS transporter FloR	Phenicol
SRR4044681	contig00021	124	947	blaTEM-206	38-861/861	95.7	100	ncbi	A7J11_03029	class A broad-spectrum beta-lactamase TEM-206	Beta-lactamase
SRR4044681	contig00017	39706	40851	blaCMY-2	1-1146/1146	100	100	ncbi	A7J11_00540	class C beta-lactamase CMY-2	Beta-lactamase
SRR4044681	contig00017	10550	11365	sul2	1-816/816	100	100	ncbi	A7J11_04212	sulfonamide-resistant dihydropteroate synthase Sul2	Sulfonamides
SRR4044681	contig00017	6315	7514	tet(A)	1-1200/1200	100	100	ncbi	A7J11_00448	tetracycline efflux MFS transporter Tet(A)	Tetracycline
SRR4054670	contig00019	31034	31861	aph(3'')-Ib	1-828/828	100	100	ncbi	A7J11_05252	aminoglycoside O-phosphotransferase APH(3'')-Ib	Aminoglycoside
SRR4054670	contig00019	31861	32697	aph(6)-Id	1-837/837	100	100	ncbi	A7J11_01109	aminoglycoside O-phosphotransferase APH(6)-Id	Aminoglycoside
SRR4054670	contig00023	124	947	blaTEM-1	38-861/861	95.7	100	ncbi	A7J11_00169	class A broad-spectrum beta-lactamase TEM-1	Beta-lactamase
SRR4054670	contig00019	696	1841	blaCMY-2	1-1146/1146	100	100	ncbi	A7J11_00540	class C beta-lactamase CMY-2	Beta-lactamase
SRR4054670	contig00019	30182	30997	sul2	1-816/816	100	100	ncbi	A7J11_04212	sulfonamide-resistant dihydropteroate synthase Sul2	Sulfonamides
SRR4054670	contig00019	34033	35232	tet(A)	1-1200/1200	100	100	ncbi	A7J11_00448	tetracycline efflux MFS transporter Tet(A)	Tetracycline
SRR4243006	contig00018	3448	4275	aph(3'')-Ib	1-828/828	100	100	ncbi	A7J11_05252	aminoglycoside O-phosphotransferase APH(3'')-Ib	Aminoglycoside
SRR4243006	contig00018	2612	3448	aph(6)-Id	1-837/837	100	100	ncbi	A7J11_01109	aminoglycoside O-phosphotransferase APH(6)-Id	Aminoglycoside
SRR4243006	contig00019	438	1652	floR	1-1215/1215	100	99.83	ncbi	A7J11_02239	chloramphenicol/florfenicol efflux MFS transporter FloR	Phenicol
SRR4243006	contig00018	33468	34613	blaCMY-2	1-1146/1146	100	100	ncbi	A7J11_00540	class C beta-lactamase CMY-2	Beta-lactamase
SRR4243006	contig00018	4312	5127	sul2	1-816/816	100	100	ncbi	A7J11_04212	sulfonamide-resistant dihydropteroate synthase Sul2	Sulfonamides
SRR4243006	contig00018	77	1276	tet(A)	1-1200/1200	100	100	ncbi	A7J11_00448	tetracycline efflux MFS transporter Tet(A)	Tetracycline
SRR4243007	contig00018	7713	8540	aph(3'')-Ib	1-828/828	100	100	ncbi	A7J11_05252	aminoglycoside O-phosphotransferase APH(3'')-Ib	Aminoglycoside
SRR4243007	contig00020	30723	31538	aph(3')-Ia	1-816/816	100	100	ncbi	A7J11_00274	aminoglycoside O-phosphotransferase APH(3')-Ia	Aminoglycoside
SRR4243007	contig00018	6877	7713	aph(6)-Id	1-837/837	100	100	ncbi	A7J11_01109	aminoglycoside O-phosphotransferase APH(6)-Id	Aminoglycoside
SRR4243007	contig00018	2528	3742	floR	1-1215/1215	100	99.83	ncbi	A7J11_02239	chloramphenicol/florfenicol efflux MFS transporter FloR	Phenicol
SRR4243007	contig00027	3391	4214	blaTEM-1	38-861/861	95.7	100	ncbi	A7J11_00169	class A broad-spectrum beta-lactamase TEM-1	Beta-lactamase
SRR4243007	contig00018	37733	38617	blaCMY-2	1-885/1146	77.23	100	ncbi	A7J11_00540	class C beta-lactamase CMY-2	Beta-lactamase
SRR4243007	contig00018	8577	9392	sul2	1-816/816	100	100	ncbi	A7J11_04212	sulfonamide-resistant dihydropteroate synthase Sul2	Sulfonamides
SRR4243007	contig00018	4342	5541	tet(A)	1-1200/1200	100	100	ncbi	A7J11_00448	tetracycline efflux MFS transporter Tet(A)	Tetracycline
SRR4243138	contig00020	9650	10477	aph(3'')-Ib	1-828/828	100	100	ncbi	A7J11_05252	aminoglycoside O-phosphotransferase APH(3'')-Ib	Aminoglycoside
SRR4243138	contig00020	8814	9650	aph(6)-Id	1-837/837	100	100	ncbi	A7J11_01109	aminoglycoside O-phosphotransferase APH(6)-Id	Aminoglycoside
SRR4243138	contig00020	4465	5679	floR	1-1215/1215	100	99.83	ncbi	A7J11_02239	chloramphenicol/florfenicol efflux MFS transporter FloR	Phenicol
SRR4243138	contig00020	10514	11329	sul2	1-816/816	100	100	ncbi	A7J11_04212	sulfonamide-resistant dihydropteroate synthase Sul2	Sulfonamides
SRR4243138	contig00020	6279	7478	tet(A)	1-1200/1200	100	100	ncbi	A7J11_00448	tetracycline efflux MFS transporter Tet(A)	Tetracycline
SRR4244398	contig00021	1205	2032	aph(3'')-Ib	1-828/828	100	100	ncbi	A7J11_05252	aminoglycoside O-phosphotransferase APH(3'')-Ib	Aminoglycoside
SRR4244398	contig00033	265	1080	aph(3')-Ia	1-816/816	100	100	ncbi	A7J11_00274	aminoglycoside O-phosphotransferase APH(3')-Ia	Aminoglycoside
SRR4244398	contig00021	369	1205	aph(6)-Id	1-837/837	100	100	ncbi	A7J11_01109	aminoglycoside O-phosphotransferase APH(6)-Id	Aminoglycoside
SRR4244398	contig00024	4335	5549	floR	1-1215/1215	100	99.83	ncbi	A7J11_01453	chloramphenicol/florfenicol efflux MFS transporter FloR	Phenicol
SRR4244398	contig00028	124	947	blaTEM-1	38-861/861	95.7	100	ncbi	A7J11_00169	class A broad-spectrum beta-lactamase TEM-1	Beta-lactamase
SRR4244398	contig00021	31225	32370	blaCMY-2	1-1146/1146	100	100	ncbi	A7J11_00540	class C beta-lactamase CMY-2	Beta-lactamase
SRR4244398	contig00021	2069	2884	sul2	1-816/816	100	100	ncbi	A7J11_04212	sulfonamide-resistant dihydropteroate synthase Sul2	Sulfonamides
SRR4244398	contig00024	6149	7348	tet(A)	1-1200/1200	100	100	ncbi	A7J11_00448	tetracycline efflux MFS transporter Tet(A)	Tetracycline
SRR4280632	contig00017	9686	10513	aph(3'')-Ib	1-828/828	100	100	ncbi	A7J11_05252	aminoglycoside O-phosphotransferase APH(3'')-Ib	Aminoglycoside
SRR4280632	contig00027	214	1029	aph(3')-Ia	1-816/816	100	100	ncbi	A7J11_00274	aminoglycoside O-phosphotransferase APH(3')-Ia	Aminoglycoside
SRR4280632	contig00017	8850	9686	aph(6)-Id	1-837/837	100	100	ncbi	A7J11_01109	aminoglycoside O-phosphotransferase APH(6)-Id	Aminoglycoside
SRR4280632	contig00017	4501	5715	floR	1-1215/1215	100	99.83	ncbi	A7J11_01453	chloramphenicol/florfenicol efflux MFS transporter FloR	Phenicol
SRR4280632	contig00024	3426	4241	blaTEM-206	46-861/861	94.77	99.88	ncbi	A7J11_03029	class A broad-spectrum beta-lactamase TEM-206	Beta-lactamase
SRR4280632	contig00017	39706	40851	blaCMY-2	1-1146/1146	100	100	ncbi	A7J11_00540	class C beta-lactamase CMY-2	Beta-lactamase
SRR4280632	contig00017	10550	11365	sul2	1-816/816	100	100	ncbi	A7J11_04212	sulfonamide-resistant dihydropteroate synthase Sul2	Sulfonamides
SRR4280632	contig00017	6315	7514	tet(A)	1-1200/1200	100	100	ncbi	A7J11_00448	tetracycline efflux MFS transporter Tet(A)	Tetracycline
SRR4292607	contig00060	649	1182	ant(2'')-Ia	1-534/534	100	100	ncbi	A7J11_00447	aminoglycoside nucleotidyltransferase ANT(2'')-Ia	Aminoglycoside
SRR4292607	contig00058	9686	10398	aph(3'')-Ib	116-828/828	86.11	100	ncbi	A7J11_05252	aminoglycoside O-phosphotransferase APH(3'')-Ib	Aminoglycoside
SRR4292607	contig00058	8850	9686	aph(6)-Id	1-837/837	100	100	ncbi	A7J11_01109	aminoglycoside O-phosphotransferase APH(6)-Id	Aminoglycoside
SRR4292607	contig00060	2143	3402	cmlA5	1-1260/1260	100	100	ncbi	A7J11_01947	chloramphenicol efflux MFS transporter CmlA5	Phenicol
SRR4292607	contig00058	4501	5715	floR	1-1215/1215	100	100	ncbi	A7J11_00083	chloramphenicol/florfenicol efflux MFS transporter FloR	Phenicol
SRR4292607	contig00041	4437	5582	blaCMY-2	1-1146/1146	100	100	ncbi	A7J11_00540	class C beta-lactamase CMY-2	Beta-lactamase
SRR4292607	contig00060	3594	3941	qacEdelta1	1-348/348	100	100	ncbi	A7J11_00271	Quat. Ammonium compound efflux SMR transporter QacE delta 1	Quat. Ammonium
SRR4292607	contig00041	33923	34738	sul2	1-816/816	100	100	ncbi	A7J11_04212	sulfonamide-resistant dihydropteroate synthase Sul2	Sulfonamides
SRR4292607	contig00058	6315	7514	tet(A)	1-1200/1200	100	100	ncbi	A7J11_00448	tetracycline efflux MFS transporter Tet(A)	Tetracycline
SRR4292612	contig00039	31033	31860	aph(3'')-Ib	1-828/828	100	100	ncbi	A7J11_05252	aminoglycoside O-phosphotransferase APH(3'')-Ib	Aminoglycoside
SRR4292612	contig00039	31860	32696	aph(6)-Id	1-837/837	100	100	ncbi	A7J11_01109	aminoglycoside O-phosphotransferase APH(6)-Id	Aminoglycoside
SRR4292612	contig00039	35831	37045	floR	1-1215/1215	100	99.83	ncbi	A7J11_01453	chloramphenicol/florfenicol efflux MFS transporter FloR	Phenicol
SRR4292612	contig00039	695	1840	blaCMY-2	1-1146/1146	100	100	ncbi	A7J11_00540	class C beta-lactamase CMY-2	Beta-lactamase
SRR4292612	contig00039	30181	30996	sul2	1-816/816	100	100	ncbi	A7J11_04212	sulfonamide-resistant dihydropteroate synthase Sul2	Sulfonamides
SRR4292612	contig00039	34032	35231	tet(A)	1-1200/1200	100	100	ncbi	A7J11_00448	tetracycline efflux MFS transporter Tet(A)	Tetracycline
SRR4292616	contig00047	9686	10513	aph(3'')-Ib	1-828/828	100	100	ncbi	A7J11_05252	aminoglycoside O-phosphotransferase APH(3'')-Ib	Aminoglycoside
SRR4292616	contig00047	8850	9686	aph(6)-Id	1-837/837	100	100	ncbi	A7J11_01109	aminoglycoside O-phosphotransferase APH(6)-Id	Aminoglycoside
SRR4292616	contig00047	4501	5715	floR	1-1215/1215	100	99.83	ncbi	A7J11_02239	chloramphenicol/florfenicol efflux MFS transporter FloR	Phenicol
SRR4292616	contig00047	39706	40851	blaCMY-2	1-1146/1146	100	100	ncbi	A7J11_00540	class C beta-lactamase CMY-2	Beta-lactamase
SRR4292616	contig00047	10550	11365	sul2	1-816/816	100	100	ncbi	A7J11_04212	sulfonamide-resistant dihydropteroate synthase Sul2	Sulfonamides
SRR4292616	contig00047	6315	7514	tet(A)	1-1200/1200	100	100	ncbi	A7J11_00448	tetracycline efflux MFS transporter Tet(A)	Tetracycline
SRR4345507	contig00019	9516	10343	aph(3'')-Ib	1-828/828	100	100	ncbi	A7J11_05252	aminoglycoside O-phosphotransferase APH(3'')-Ib	Aminoglycoside
SRR4345507	contig00019	8680	9516	aph(6)-Id	1-837/837	100	100	ncbi	A7J11_01109	aminoglycoside O-phosphotransferase APH(6)-Id	Aminoglycoside
SRR4345507	contig00019	4331	5545	floR	1-1215/1215	100	99.83	ncbi	A7J11_02239	chloramphenicol/florfenicol efflux MFS transporter FloR	Phenicol
SRR4345507	contig00025	124	947	blaTEM-1	38-861/861	95.7	100	ncbi	A7J11_00169	class A broad-spectrum beta-lactamase TEM-1	Beta-lactamase
SRR4345507	contig00019	39536	40681	blaCMY-2	1-1146/1146	100	100	ncbi	A7J11_00540	class C beta-lactamase CMY-2	Beta-lactamase
SRR4345507	contig00019	10380	11195	sul2	1-816/816	100	100	ncbi	A7J11_04212	sulfonamide-resistant dihydropteroate synthase Sul2	Sulfonamides
SRR4345507	contig00019	6145	7344	tet(A)	1-1200/1200	100	100	ncbi	A7J11_00448	tetracycline efflux MFS transporter Tet(A)	Tetracycline
SRR4420897	contig00016	9686	10513	aph(3'')-Ib	1-828/828	100	100	ncbi	A7J11_05252	aminoglycoside O-phosphotransferase APH(3'')-Ib	Aminoglycoside
SRR4420897	contig00016	8850	9686	aph(6)-Id	1-837/837	100	100	ncbi	A7J11_01109	aminoglycoside O-phosphotransferase APH(6)-Id	Aminoglycoside
SRR4420897	contig00016	4501	5715	floR	1-1215/1215	100	99.83	ncbi	A7J11_02239	chloramphenicol/florfenicol efflux MFS transporter FloR	Phenicol
SRR4420897	contig00016	39706	40851	blaCMY-2	1-1146/1146	100	100	ncbi	A7J11_00540	class C beta-lactamase CMY-2	Beta-lactamase
SRR4420897	contig00016	10550	11365	sul2	1-816/816	100	100	ncbi	A7J11_04212	sulfonamide-resistant dihydropteroate synthase Sul2	Sulfonamides
SRR4420897	contig00016	6315	7514	tet(A)	1-1200/1200	100	100	ncbi	A7J11_00448	tetracycline efflux MFS transporter Tet(A)	Tetracycline
SRR4420948	contig00016	31034	31861	aph(3'')-Ib	1-828/828	100	100	ncbi	A7J11_05252	aminoglycoside O-phosphotransferase APH(3'')-Ib	Aminoglycoside
SRR4420948	contig00025	265	1080	aph(3')-Ia	1-816/816	100	100	ncbi	A7J11_00274	aminoglycoside O-phosphotransferase APH(3')-Ia	Aminoglycoside
SRR4420948	contig00016	31861	32697	aph(6)-Id	1-837/837	100	100	ncbi	A7J11_01109	aminoglycoside O-phosphotransferase APH(6)-Id	Aminoglycoside
SRR4420948	contig00016	35832	37046	floR	1-1215/1215	100	99.83	ncbi	A7J11_01453	chloramphenicol/florfenicol efflux MFS transporter FloR	Phenicol
SRR4420948	contig00021	3428	4251	blaTEM-1	38-861/861	95.7	100	ncbi	A7J11_00169	class A broad-spectrum beta-lactamase TEM-1	Beta-lactamase
SRR4420948	contig00016	696	1841	blaCMY-2	1-1146/1146	100	100	ncbi	A7J11_00540	class C beta-lactamase CMY-2	Beta-lactamase
SRR4420948	contig00016	30182	30997	sul2	1-816/816	100	100	ncbi	A7J11_04212	sulfonamide-resistant dihydropteroate synthase Sul2	Sulfonamides
SRR4420948	contig00016	34033	35232	tet(A)	1-1200/1200	100	100	ncbi	A7J11_00448	tetracycline efflux MFS transporter Tet(A)	Tetracycline
SRR4841710	contig00020	9520	10347	aph(3'')-Ib	1-828/828	100	100	ncbi	A7J11_05252	aminoglycoside O-phosphotransferase APH(3'')-Ib	Aminoglycoside
SRR4841710	contig00033	214	1029	aph(3')-Ia	1-816/816	100	100	ncbi	A7J11_00274	aminoglycoside O-phosphotransferase APH(3')-Ia	Aminoglycoside
SRR4841710	contig00020	8684	9520	aph(6)-Id	1-837/837	100	100	ncbi	A7J11_01109	aminoglycoside O-phosphotransferase APH(6)-Id	Aminoglycoside
SRR4841710	contig00020	4335	5549	floR	1-1215/1215	100	99.83	ncbi	A7J11_01453	chloramphenicol/florfenicol efflux MFS transporter FloR	Phenicol
SRR4841710	contig00026	3428	4251	blaTEM-1	38-861/861	95.7	100	ncbi	A7J11_00169	class A broad-spectrum beta-lactamase TEM-1	Beta-lactamase
SRR4841710	contig00028	244	1389	blaCMY-2	1-1146/1146	100	100	ncbi	A7J11_00540	class C beta-lactamase CMY-2	Beta-lactamase
SRR4841710	contig00020	10384	11199	sul2	1-816/816	100	100	ncbi	A7J11_04212	sulfonamide-resistant dihydropteroate synthase Sul2	Sulfonamides
SRR4841710	contig00020	6149	7348	tet(A)	1-1200/1200	100	100	ncbi	A7J11_00448	tetracycline efflux MFS transporter Tet(A)	Tetracycline
SRR5000216	contig00024	8381	9208	aph(3'')-Ib	1-828/828	100	100	ncbi	A7J11_05252	aminoglycoside O-phosphotransferase APH(3'')-Ib	Aminoglycoside
SRR5000216	contig00024	7545	8381	aph(6)-Id	1-837/837	100	100	ncbi	A7J11_01109	aminoglycoside O-phosphotransferase APH(6)-Id	Aminoglycoside
SRR5000216	contig00024	3196	4410	floR	1-1215/1215	100	99.83	ncbi	A7J11_01453	chloramphenicol/florfenicol efflux MFS transporter FloR	Phenicol
SRR5000216	contig00034	696	1841	blaCMY-2	1-1146/1146	100	100	ncbi	A7J11_00540	class C beta-lactamase CMY-2	Beta-lactamase
SRR5000216	contig00024	9245	10060	sul2	1-816/816	100	100	ncbi	A7J11_04212	sulfonamide-resistant dihydropteroate synthase Sul2	Sulfonamides
SRR5000216	contig00024	5010	6209	tet(A)	1-1200/1200	100	100	ncbi	A7J11_00448	tetracycline efflux MFS transporter Tet(A)	Tetracycline
SRR5000221	contig00021	6552	7378	aph(3'')-Ib	1-828/828	99.88	99.88	ncbi	A7J11_05252	aminoglycoside O-phosphotransferase APH(3'')-Ib	Aminoglycoside
SRR5000221	contig00021	7378	8214	aph(6)-Id	1-837/837	100	100	ncbi	A7J11_01109	aminoglycoside O-phosphotransferase APH(6)-Id	Aminoglycoside
SRR5000221	contig00020	696	1841	blaCMY-2	1-1146/1146	100	99.91	ncbi	A7J11_00540	class C beta-lactamase CMY-2	Beta-lactamase
SRR5000221	contig00021	5700	6515	sul2	1-816/816	100	100	ncbi	A7J11_04212	sulfonamide-resistant dihydropteroate synthase Sul2	Sulfonamides
SRR5000221	contig00021	9550	10749	tet(A)	1-1200/1200	100	100	ncbi	A7J11_00448	tetracycline efflux MFS transporter Tet(A)	Tetracycline
SRR5000227	contig00018	5139	5966	aph(3'')-Ib	1-828/828	100	100	ncbi	A7J11_05252	aminoglycoside O-phosphotransferase APH(3'')-Ib	Aminoglycoside
SRR5000227	contig00026	214	1029	aph(3')-Ia	1-816/816	100	100	ncbi	A7J11_00274	aminoglycoside O-phosphotransferase APH(3')-Ia	Aminoglycoside
SRR5000227	contig00018	5966	6802	aph(6)-Id	1-837/837	100	100	ncbi	A7J11_01109	aminoglycoside O-phosphotransferase APH(6)-Id	Aminoglycoside
SRR5000227	contig00018	9937	11151	floR	1-1215/1215	100	99.83	ncbi	A7J11_02239	chloramphenicol/florfenicol efflux MFS transporter FloR	Phenicol
SRR5000227	contig00022	121	936	blaTEM-1	46-861/861	94.77	99.88	ncbi	A7J11_00169	class A broad-spectrum beta-lactamase TEM-1	Beta-lactamase
SRR5000227	contig00007	211425	212570	blaCMY-2	1-1146/1146	100	100	ncbi	A7J11_00540	class C beta-lactamase CMY-2	Beta-lactamase
SRR5000227	contig00018	4287	5102	sul2	1-816/816	100	100	ncbi	A7J11_04212	sulfonamide-resistant dihydropteroate synthase Sul2	Sulfonamides
SRR5000227	contig00018	8138	9337	tet(A)	1-1200/1200	100	100	ncbi	A7J11_00448	tetracycline efflux MFS transporter Tet(A)	Tetracycline
SRR5000235	contig00026	9686	10513	aph(3'')-Ib	1-828/828	100	100	ncbi	A7J11_05252	aminoglycoside O-phosphotransferase APH(3'')-Ib	Aminoglycoside
SRR5000235	contig00039	214	1029	aph(3')-Ia	1-816/816	100	100	ncbi	A7J11_00274	aminoglycoside O-phosphotransferase APH(3')-Ia	Aminoglycoside
SRR5000235	contig00026	8850	9686	aph(6)-Id	1-837/837	100	100	ncbi	A7J11_01109	aminoglycoside O-phosphotransferase APH(6)-Id	Aminoglycoside
SRR5000235	contig00026	4501	5715	floR	1-1215/1215	100	99.83	ncbi	A7J11_02239	chloramphenicol/florfenicol efflux MFS transporter FloR	Phenicol
SRR5000235	contig00033	128	951	blaTEM-1	38-861/861	95.7	100	ncbi	A7J11_00169	class A broad-spectrum beta-lactamase TEM-1	Beta-lactamase
SRR5000235	contig00026	39706	40851	blaCMY-2	1-1146/1146	100	100	ncbi	A7J11_00540	class C beta-lactamase CMY-2	Beta-lactamase
SRR5000235	contig00026	10550	11365	sul2	1-816/816	100	100	ncbi	A7J11_04212	sulfonamide-resistant dihydropteroate synthase Sul2	Sulfonamides
SRR5000235	contig00026	6315	7514	tet(A)	1-1200/1200	100	100	ncbi	A7J11_00448	tetracycline efflux MFS transporter Tet(A)	Tetracycline
SRR5000237	contig00026	9685	10512	aph(3'')-Ib	1-828/828	100	100	ncbi	A7J11_05252	aminoglycoside O-phosphotransferase APH(3'')-Ib	Aminoglycoside
SRR5000237	contig00047	214	1029	aph(3')-Ia	1-816/816	100	100	ncbi	A7J11_00274	aminoglycoside O-phosphotransferase APH(3')-Ia	Aminoglycoside
SRR5000237	contig00026	8849	9685	aph(6)-Id	1-837/837	100	100	ncbi	A7J11_01109	aminoglycoside O-phosphotransferase APH(6)-Id	Aminoglycoside
SRR5000237	contig00026	4500	5714	floR	1-1215/1215	100	99.83	ncbi	A7J11_02239	chloramphenicol/florfenicol efflux MFS transporter FloR	Phenicol
SRR5000237	contig00039	3428	4251	blaTEM-1	38-861/861	95.7	100	ncbi	A7J11_00169	class A broad-spectrum beta-lactamase TEM-1	Beta-lactamase
SRR5000237	contig00026	39705	40850	blaCMY-2	1-1146/1146	100	100	ncbi	A7J11_00540	class C beta-lactamase CMY-2	Beta-lactamase
SRR5000237	contig00026	10549	11364	sul2	1-816/816	100	100	ncbi	A7J11_04212	sulfonamide-resistant dihydropteroate synthase Sul2	Sulfonamides
SRR5000237	contig00026	6314	7513	tet(A)	1-1200/1200	100	100	ncbi	A7J11_00448	tetracycline efflux MFS transporter Tet(A)	Tetracycline
SRR5000752	contig00022	9643	10470	aph(3'')-Ib	1-828/828	100	100	ncbi	A7J11_05252	aminoglycoside O-phosphotransferase APH(3'')-Ib	Aminoglycoside
SRR5000752	contig00022	8807	9643	aph(6)-Id	1-837/837	100	100	ncbi	A7J11_01109	aminoglycoside O-phosphotransferase APH(6)-Id	Aminoglycoside
SRR5000752	contig00022	4458	5672	floR	1-1215/1215	100	99.83	ncbi	A7J11_02239	chloramphenicol/florfenicol efflux MFS transporter FloR	Phenicol
SRR5000752	contig00022	10507	11322	sul2	1-816/816	100	100	ncbi	A7J11_04212	sulfonamide-resistant dihydropteroate synthase Sul2	Sulfonamides
SRR5000752	contig00022	6272	7471	tet(A)	1-1200/1200	100	100	ncbi	A7J11_00448	tetracycline efflux MFS transporter Tet(A)	Tetracycline
SRR5006471	contig00021	9644	10471	aph(3'')-Ib	1-828/828	100	100	ncbi	A7J11_05252	aminoglycoside O-phosphotransferase APH(3'')-Ib	Aminoglycoside
SRR5006471	contig00033	222	1037	aph(3')-Ia	1-816/816	100	100	ncbi	A7J11_00274	aminoglycoside O-phosphotransferase APH(3')-Ia	Aminoglycoside
SRR5006471	contig00021	8808	9644	aph(6)-Id	1-837/837	100	100	ncbi	A7J11_01109	aminoglycoside O-phosphotransferase APH(6)-Id	Aminoglycoside
SRR5006471	contig00021	4459	5673	floR	1-1215/1215	100	99.83	ncbi	A7J11_01453	chloramphenicol/florfenicol efflux MFS transporter FloR	Phenicol
SRR5006471	contig00021	39664	40809	blaCMY-2	1-1146/1146	100	100	ncbi	A7J11_00540	class C beta-lactamase CMY-2	Beta-lactamase
SRR5006471	contig00021	10508	11323	sul2	1-816/816	100	100	ncbi	A7J11_04212	sulfonamide-resistant dihydropteroate synthase Sul2	Sulfonamides
SRR5006471	contig00021	6273	7472	tet(A)	1-1200/1200	100	100	ncbi	A7J11_00448	tetracycline efflux MFS transporter Tet(A)	Tetracycline
SRR5006472	contig00019	18777	19604	aph(3'')-Ib	1-828/828	100	100	ncbi	A7J11_05252	aminoglycoside O-phosphotransferase APH(3'')-Ib	Aminoglycoside
SRR5006472	contig00019	19604	20440	aph(6)-Id	1-837/837	100	100	ncbi	A7J11_01109	aminoglycoside O-phosphotransferase APH(6)-Id	Aminoglycoside
SRR5006472	contig00019	23575	24789	floR	1-1215/1215	100	99.83	ncbi	A7J11_02239	chloramphenicol/florfenicol efflux MFS transporter FloR	Phenicol
SRR5006472	contig00019	17925	18740	sul2	1-816/816	100	100	ncbi	A7J11_04212	sulfonamide-resistant dihydropteroate synthase Sul2	Sulfonamides
SRR5006472	contig00019	21776	22975	tet(A)	1-1200/1200	100	100	ncbi	A7J11_00448	tetracycline efflux MFS transporter Tet(A)	Tetracycline
SRR5006474	contig00019	18777	19604	aph(3'')-Ib	1-828/828	100	100	ncbi	A7J11_05252	aminoglycoside O-phosphotransferase APH(3'')-Ib	Aminoglycoside
SRR5006474	contig00019	19604	20440	aph(6)-Id	1-837/837	100	100	ncbi	A7J11_01109	aminoglycoside O-phosphotransferase APH(6)-Id	Aminoglycoside
SRR5006474	contig00019	23575	24789	floR	1-1215/1215	100	99.83	ncbi	A7J11_02239	chloramphenicol/florfenicol efflux MFS transporter FloR	Phenicol
SRR5006474	contig00019	17925	18740	sul2	1-816/816	100	100	ncbi	A7J11_04212	sulfonamide-resistant dihydropteroate synthase Sul2	Sulfonamides
SRR5006474	contig00019	21776	22975	tet(A)	1-1200/1200	100	100	ncbi	A7J11_00448	tetracycline efflux MFS transporter Tet(A)	Tetracycline
SRR5006476	contig00020	9643	10470	aph(3'')-Ib	1-828/828	100	100	ncbi	A7J11_05252	aminoglycoside O-phosphotransferase APH(3'')-Ib	Aminoglycoside
SRR5006476	contig00020	8807	9643	aph(6)-Id	1-837/837	100	100	ncbi	A7J11_01109	aminoglycoside O-phosphotransferase APH(6)-Id	Aminoglycoside
SRR5006476	contig00020	4458	5672	floR	1-1215/1215	100	99.83	ncbi	A7J11_02239	chloramphenicol/florfenicol efflux MFS transporter FloR	Phenicol
SRR5006476	contig00020	10507	11322	sul2	1-816/816	100	100	ncbi	A7J11_04212	sulfonamide-resistant dihydropteroate synthase Sul2	Sulfonamides
SRR5006476	contig00020	6272	7471	tet(A)	1-1200/1200	100	100	ncbi	A7J11_00448	tetracycline efflux MFS transporter Tet(A)	Tetracycline
SRR5045015	contig00018	30992	31819	aph(3'')-Ib	1-828/828	100	100	ncbi	A7J11_05252	aminoglycoside O-phosphotransferase APH(3'')-Ib	Aminoglycoside
SRR5045015	contig00027	223	1038	aph(3')-Ia	1-816/816	100	100	ncbi	A7J11_00274	aminoglycoside O-phosphotransferase APH(3')-Ia	Aminoglycoside
SRR5045015	contig00018	31819	32655	aph(6)-Id	1-837/837	100	100	ncbi	A7J11_01109	aminoglycoside O-phosphotransferase APH(6)-Id	Aminoglycoside
SRR5045015	contig00018	35790	37004	floR	1-1215/1215	100	99.83	ncbi	A7J11_01453	chloramphenicol/florfenicol efflux MFS transporter FloR	Phenicol
SRR5045015	contig00018	654	1799	blaCMY-2	1-1146/1146	100	100	ncbi	A7J11_00540	class C beta-lactamase CMY-2	Beta-lactamase
SRR5045015	contig00018	30140	30955	sul2	1-816/816	100	100	ncbi	A7J11_04212	sulfonamide-resistant dihydropteroate synthase Sul2	Sulfonamides
SRR5045015	contig00018	33991	35190	tet(A)	1-1200/1200	100	100	ncbi	A7J11_00448	tetracycline efflux MFS transporter Tet(A)	Tetracycline
SRR5091705	contig00019	31017	31844	aph(3'')-Ib	1-828/828	100	100	ncbi	A7J11_05252	aminoglycoside O-phosphotransferase APH(3'')-Ib	Aminoglycoside
SRR5091705	contig00019	31844	32680	aph(6)-Id	1-837/837	100	100	ncbi	A7J11_01109	aminoglycoside O-phosphotransferase APH(6)-Id	Aminoglycoside
SRR5091705	contig00025	2548	3762	floR	1-1215/1215	100	99.83	ncbi	A7J11_02239	chloramphenicol/florfenicol efflux MFS transporter FloR	Phenicol
SRR5091705	contig00024	108	931	blaTEM-1	38-861/861	95.7	100	ncbi	A7J11_00169	class A broad-spectrum beta-lactamase TEM-1	Beta-lactamase
SRR5091705	contig00019	679	1824	blaCMY-2	1-1146/1146	100	100	ncbi	A7J11_00540	class C beta-lactamase CMY-2	Beta-lactamase
SRR5091705	contig00019	30165	30980	sul2	1-816/816	100	100	ncbi	A7J11_04212	sulfonamide-resistant dihydropteroate synthase Sul2	Sulfonamides
SRR5091705	contig00019	34016	35215	tet(A)	1-1200/1200	100	100	ncbi	A7J11_00448	tetracycline efflux MFS transporter Tet(A)	Tetracycline
SRR5110557	contig00024	30992	31819	aph(3'')-Ib	1-828/828	100	100	ncbi	A7J11_05252	aminoglycoside O-phosphotransferase APH(3'')-Ib	Aminoglycoside
SRR5110557	contig00024	31819	32655	aph(6)-Id	1-837/837	100	100	ncbi	A7J11_01109	aminoglycoside O-phosphotransferase APH(6)-Id	Aminoglycoside
SRR5110557	contig00024	35790	37004	floR	1-1215/1215	100	99.83	ncbi	A7J11_02239	chloramphenicol/florfenicol efflux MFS transporter FloR	Phenicol
SRR5110557	contig00024	654	1799	blaCMY-2	1-1146/1146	100	100	ncbi	A7J11_00540	class C beta-lactamase CMY-2	Beta-lactamase
SRR5110557	contig00024	30140	30955	sul2	1-816/816	100	100	ncbi	A7J11_04212	sulfonamide-resistant dihydropteroate synthase Sul2	Sulfonamides
SRR5110557	contig00024	33991	35190	tet(A)	1-1200/1200	100	100	ncbi	A7J11_00448	tetracycline efflux MFS transporter Tet(A)	Tetracycline
SRR5120844	contig00020	10494	11321	aph(3'')-Ib	1-828/828	100	100	ncbi	A7J11_05252	aminoglycoside O-phosphotransferase APH(3'')-Ib	Aminoglycoside
SRR5120844	contig00020	11321	12157	aph(6)-Id	1-837/837	100	100	ncbi	A7J11_01109	aminoglycoside O-phosphotransferase APH(6)-Id	Aminoglycoside
SRR5120844	contig00020	15292	16506	floR	1-1215/1215	100	99.83	ncbi	A7J11_02359	chloramphenicol/florfenicol efflux MFS transporter FloR	Phenicol
SRR5120844	contig00020	9642	10457	sul2	1-816/816	100	100	ncbi	A7J11_04212	sulfonamide-resistant dihydropteroate synthase Sul2	Sulfonamides
SRR5120844	contig00020	13493	14692	tet(A)	1-1200/1200	100	100	ncbi	A7J11_00448	tetracycline efflux MFS transporter Tet(A)	Tetracycline
SRR5120855	contig00018	9668	10495	aph(3'')-Ib	1-828/828	100	100	ncbi	A7J11_05252	aminoglycoside O-phosphotransferase APH(3'')-Ib	Aminoglycoside
SRR5120855	contig00018	8832	9668	aph(6)-Id	1-837/837	100	100	ncbi	A7J11_01109	aminoglycoside O-phosphotransferase APH(6)-Id	Aminoglycoside
SRR5120855	contig00018	4483	5697	floR	1-1215/1215	100	99.83	ncbi	A7J11_01453	chloramphenicol/florfenicol efflux MFS transporter FloR	Phenicol
SRR5120855	contig00018	10532	11347	sul2	1-816/816	100	100	ncbi	A7J11_04212	sulfonamide-resistant dihydropteroate synthase Sul2	Sulfonamides
SRR5120855	contig00018	6297	7496	tet(A)	1-1200/1200	100	100	ncbi	A7J11_00448	tetracycline efflux MFS transporter Tet(A)	Tetracycline
SRR5125979	contig00011	31033	31860	aph(3'')-Ib	1-828/828	100	100	ncbi	A7J11_05252	aminoglycoside O-phosphotransferase APH(3'')-Ib	Aminoglycoside
SRR5125979	contig00011	31860	32696	aph(6)-Id	1-837/837	100	100	ncbi	A7J11_01109	aminoglycoside O-phosphotransferase APH(6)-Id	Aminoglycoside
SRR5125979	contig00011	35831	37045	floR	1-1215/1215	100	99.83	ncbi	A7J11_02239	chloramphenicol/florfenicol efflux MFS transporter FloR	Phenicol
SRR5125979	contig00011	695	1840	blaCMY-2	1-1146/1146	100	100	ncbi	A7J11_00540	class C beta-lactamase CMY-2	Beta-lactamase
SRR5125979	contig00011	30181	30996	sul2	1-816/816	100	100	ncbi	A7J11_04212	sulfonamide-resistant dihydropteroate synthase Sul2	Sulfonamides
SRR5125979	contig00011	34032	35231	tet(A)	1-1200/1200	100	100	ncbi	A7J11_00448	tetracycline efflux MFS transporter Tet(A)	Tetracycline
SRR5127030	contig00023	9668	10495	aph(3'')-Ib	1-828/828	100	100	ncbi	A7J11_05252	aminoglycoside O-phosphotransferase APH(3'')-Ib	Aminoglycoside
SRR5127030	contig00035	198	1013	aph(3')-Ia	1-816/816	100	100	ncbi	A7J11_00274	aminoglycoside O-phosphotransferase APH(3')-Ia	Aminoglycoside
SRR5127030	contig00023	8832	9668	aph(6)-Id	1-837/837	100	100	ncbi	A7J11_01109	aminoglycoside O-phosphotransferase APH(6)-Id	Aminoglycoside
SRR5127030	contig00023	4483	5697	floR	1-1215/1215	100	99.83	ncbi	A7J11_02239	chloramphenicol/florfenicol efflux MFS transporter FloR	Phenicol
SRR5127030	contig00029	3412	3974	blaTEM-141	299-861/861	65.39	100	ncbi	A7J11_01527	class A broad-spectrum beta-lactamase TEM-141	Beta-lactamase
SRR5127030	contig00023	39688	40833	blaCMY-2	1-1146/1146	100	100	ncbi	A7J11_00540	class C beta-lactamase CMY-2	Beta-lactamase
SRR5127030	contig00023	10532	11347	sul2	1-816/816	100	100	ncbi	A7J11_04212	sulfonamide-resistant dihydropteroate synthase Sul2	Sulfonamides
SRR5127030	contig00023	6297	7496	tet(A)	1-1200/1200	100	100	ncbi	A7J11_00448	tetracycline efflux MFS transporter Tet(A)	Tetracycline
SRR5127031	contig00019	9668	10495	aph(3'')-Ib	1-828/828	100	100	ncbi	A7J11_05252	aminoglycoside O-phosphotransferase APH(3'')-Ib	Aminoglycoside
SRR5127031	contig00019	8832	9668	aph(6)-Id	1-837/837	100	100	ncbi	A7J11_01109	aminoglycoside O-phosphotransferase APH(6)-Id	Aminoglycoside
SRR5127031	contig00019	4483	5697	floR	1-1215/1215	100	99.83	ncbi	A7J11_02239	chloramphenicol/florfenicol efflux MFS transporter FloR	Phenicol
SRR5127031	contig00019	10532	11347	sul2	1-816/816	100	100	ncbi	A7J11_04212	sulfonamide-resistant dihydropteroate synthase Sul2	Sulfonamides
SRR5127031	contig00019	6297	7496	tet(A)	1-1200/1200	100	100	ncbi	A7J11_00448	tetracycline efflux MFS transporter Tet(A)	Tetracycline
SRR5127066	contig00018	10494	11321	aph(3'')-Ib	1-828/828	100	100	ncbi	A7J11_05252	aminoglycoside O-phosphotransferase APH(3'')-Ib	Aminoglycoside
SRR5127066	contig00018	11321	12157	aph(6)-Id	1-837/837	100	100	ncbi	A7J11_01109	aminoglycoside O-phosphotransferase APH(6)-Id	Aminoglycoside
SRR5127066	contig00018	15292	16506	floR	1-1215/1215	100	99.83	ncbi	A7J11_02239	chloramphenicol/florfenicol efflux MFS transporter FloR	Phenicol
SRR5127066	contig00018	9642	10457	sul2	1-816/816	100	100	ncbi	A7J11_04212	sulfonamide-resistant dihydropteroate synthase Sul2	Sulfonamides
SRR5127066	contig00018	13493	14692	tet(A)	1-1200/1200	100	100	ncbi	A7J11_00448	tetracycline efflux MFS transporter Tet(A)	Tetracycline
SRR5130041	contig00021	9669	10496	aph(3'')-Ib	1-828/828	100	100	ncbi	A7J11_05252	aminoglycoside O-phosphotransferase APH(3'')-Ib	Aminoglycoside
SRR5130041	contig00036	198	1013	aph(3')-Ia	1-816/816	100	100	ncbi	A7J11_00274	aminoglycoside O-phosphotransferase APH(3')-Ia	Aminoglycoside
SRR5130041	contig00021	8833	9669	aph(6)-Id	1-837/837	100	100	ncbi	A7J11_01109	aminoglycoside O-phosphotransferase APH(6)-Id	Aminoglycoside
SRR5130041	contig00021	4484	5698	floR	1-1215/1215	100	99.83	ncbi	A7J11_02239	chloramphenicol/florfenicol efflux MFS transporter FloR	Phenicol
SRR5130041	contig00031	108	931	blaTEM-1	38-861/861	95.7	100	ncbi	A7J11_00169	class A broad-spectrum beta-lactamase TEM-1	Beta-lactamase
SRR5130041	contig00021	10533	11348	sul2	1-816/816	100	100	ncbi	A7J11_04212	sulfonamide-resistant dihydropteroate synthase Sul2	Sulfonamides
SRR5130041	contig00021	6298	7497	tet(A)	1-1200/1200	100	100	ncbi	A7J11_00448	tetracycline efflux MFS transporter Tet(A)	Tetracycline
SRR5188920	contig00031	9649	10476	aph(3'')-Ib	1-828/828	100	100	ncbi	A7J11_05252	aminoglycoside O-phosphotransferase APH(3'')-Ib	Aminoglycoside
SRR5188920	contig00057	229	1044	aph(3')-Ia	1-816/816	100	100	ncbi	A7J11_00274	aminoglycoside O-phosphotransferase APH(3')-Ia	Aminoglycoside
SRR5188920	contig00031	8813	9649	aph(6)-Id	1-837/837	100	100	ncbi	A7J11_01109	aminoglycoside O-phosphotransferase APH(6)-Id	Aminoglycoside
SRR5188920	contig00031	4464	5678	floR	1-1215/1215	100	99.83	ncbi	A7J11_02239	chloramphenicol/florfenicol efflux MFS transporter FloR	Phenicol
SRR5188920	contig00047	3392	4215	blaTEM-1	38-861/861	95.7	100	ncbi	A7J11_00169	class A broad-spectrum beta-lactamase TEM-1	Beta-lactamase
SRR5188920	contig00031	39669	40814	blaCMY-2	1-1146/1146	100	100	ncbi	A7J11_00540	class C beta-lactamase CMY-2	Beta-lactamase
SRR5188920	contig00031	10513	11328	sul2	1-816/816	100	100	ncbi	A7J11_04212	sulfonamide-resistant dihydropteroate synthase Sul2	Sulfonamides
SRR5188920	contig00031	6278	7477	tet(A)	1-1200/1200	100	100	ncbi	A7J11_00448	tetracycline efflux MFS transporter Tet(A)	Tetracycline
SRR5195409	contig00024	31034	31861	aph(3'')-Ib	1-828/828	100	100	ncbi	A7J11_05252	aminoglycoside O-phosphotransferase APH(3'')-Ib	Aminoglycoside
SRR5195409	contig00024	31861	32697	aph(6)-Id	1-837/837	100	100	ncbi	A7J11_01109	aminoglycoside O-phosphotransferase APH(6)-Id	Aminoglycoside
SRR5195409	contig00024	35832	37046	floR	1-1215/1215	100	99.83	ncbi	A7J11_02239	chloramphenicol/florfenicol efflux MFS transporter FloR	Phenicol
SRR5195409	contig00033	127	950	blaTEM-214	38-861/861	95.7	100	ncbi	A7J11_03426	class A beta-lactamase TEM-214	Beta-lactamase
SRR5195409	contig00024	696	1841	blaCMY-2	1-1146/1146	100	100	ncbi	A7J11_00540	class C beta-lactamase CMY-2	Beta-lactamase
SRR5195409	contig00024	30182	30997	sul2	1-816/816	100	100	ncbi	A7J11_04212	sulfonamide-resistant dihydropteroate synthase Sul2	Sulfonamides
SRR5195409	contig00024	34033	35232	tet(A)	1-1200/1200	100	100	ncbi	A7J11_00448	tetracycline efflux MFS transporter Tet(A)	Tetracycline
SRR5195880	contig00019	31018	31845	aph(3'')-Ib	1-828/828	100	100	ncbi	A7J11_05252	aminoglycoside O-phosphotransferase APH(3'')-Ib	Aminoglycoside
SRR5195880	contig00019	31845	32681	aph(6)-Id	1-837/837	100	100	ncbi	A7J11_01109	aminoglycoside O-phosphotransferase APH(6)-Id	Aminoglycoside
SRR5195880	contig00019	35816	37030	floR	1-1215/1215	100	99.83	ncbi	A7J11_02239	chloramphenicol/florfenicol efflux MFS transporter FloR	Phenicol
SRR5195880	contig00019	680	1825	blaCMY-2	1-1146/1146	100	100	ncbi	A7J11_00540	class C beta-lactamase CMY-2	Beta-lactamase
SRR5195880	contig00019	30166	30981	sul2	1-816/816	100	100	ncbi	A7J11_04212	sulfonamide-resistant dihydropteroate synthase Sul2	Sulfonamides
SRR5195880	contig00019	34017	35216	tet(A)	1-1200/1200	100	100	ncbi	A7J11_00448	tetracycline efflux MFS transporter Tet(A)	Tetracycline
SRR5209744	contig00018	9686	10513	aph(3'')-Ib	1-828/828	100	100	ncbi	A7J11_05252	aminoglycoside O-phosphotransferase APH(3'')-Ib	Aminoglycoside
SRR5209744	contig00018	8850	9686	aph(6)-Id	1-837/837	100	100	ncbi	A7J11_01109	aminoglycoside O-phosphotransferase APH(6)-Id	Aminoglycoside
SRR5209744	contig00018	4501	5715	floR	1-1215/1215	100	99.83	ncbi	A7J11_02239	chloramphenicol/florfenicol efflux MFS transporter FloR	Phenicol
SRR5209744	contig00026	124	947	blaTEM-1	38-861/861	95.7	100	ncbi	A7J11_00169	class A broad-spectrum beta-lactamase TEM-1	Beta-lactamase
SRR5209744	contig00018	39706	40851	blaCMY-2	1-1146/1146	100	100	ncbi	A7J11_00540	class C beta-lactamase CMY-2	Beta-lactamase
SRR5209744	contig00018	10550	11365	sul2	1-816/816	100	100	ncbi	A7J11_04212	sulfonamide-resistant dihydropteroate synthase Sul2	Sulfonamides
SRR5209744	contig00018	6315	7514	tet(A)	1-1200/1200	100	100	ncbi	A7J11_00448	tetracycline efflux MFS transporter Tet(A)	Tetracycline
SRR5224180	contig00023	1086	1913	aph(3'')-Ib	1-828/828	100	100	ncbi	A7J11_05252	aminoglycoside O-phosphotransferase APH(3'')-Ib	Aminoglycoside
SRR5224180	contig00023	250	1086	aph(6)-Id	1-837/837	100	100	ncbi	A7J11_01109	aminoglycoside O-phosphotransferase APH(6)-Id	Aminoglycoside
SRR5224180	contig00028	4485	5699	floR	1-1215/1215	100	99.83	ncbi	A7J11_02239	chloramphenicol/florfenicol efflux MFS transporter FloR	Phenicol
SRR5224180	contig00029	1636	2781	blaCMY-2	1-1146/1146	100	100	ncbi	A7J11_00540	class C beta-lactamase CMY-2	Beta-lactamase
SRR5224180	contig00023	1950	2765	sul2	1-816/816	100	100	ncbi	A7J11_04212	sulfonamide-resistant dihydropteroate synthase Sul2	Sulfonamides
SRR5224180	contig00028	6299	7498	tet(A)	1-1200/1200	100	100	ncbi	A7J11_00448	tetracycline efflux MFS transporter Tet(A)	Tetracycline
SRR5235498	contig00018	9670	10497	aph(3'')-Ib	1-828/828	100	100	ncbi	A7J11_05252	aminoglycoside O-phosphotransferase APH(3'')-Ib	Aminoglycoside
SRR5235498	contig00018	8834	9670	aph(6)-Id	1-837/837	100	100	ncbi	A7J11_01109	aminoglycoside O-phosphotransferase APH(6)-Id	Aminoglycoside
SRR5235498	contig00018	4485	5699	floR	1-1215/1215	100	99.83	ncbi	A7J11_01453	chloramphenicol/florfenicol efflux MFS transporter FloR	Phenicol
SRR5235498	contig00023	4401	5546	blaCMY-2	1-1146/1146	100	100	ncbi	A7J11_00540	class C beta-lactamase CMY-2	Beta-lactamase
SRR5235498	contig00018	10534	11349	sul2	1-816/816	100	100	ncbi	A7J11_04212	sulfonamide-resistant dihydropteroate synthase Sul2	Sulfonamides
SRR5235498	contig00018	6299	7498	tet(A)	1-1200/1200	100	100	ncbi	A7J11_00448	tetracycline efflux MFS transporter Tet(A)	Tetracycline
SRR5238120	contig00026	9686	10513	aph(3'')-Ib	1-828/828	100	100	ncbi	A7J11_05252	aminoglycoside O-phosphotransferase APH(3'')-Ib	Aminoglycoside
SRR5238120	contig00026	8850	9686	aph(6)-Id	1-837/837	100	100	ncbi	A7J11_01109	aminoglycoside O-phosphotransferase APH(6)-Id	Aminoglycoside
SRR5238120	contig00026	4501	5715	floR	1-1215/1215	100	99.83	ncbi	A7J11_01453	chloramphenicol/florfenicol efflux MFS transporter FloR	Phenicol
SRR5238120	contig00029	123	946	blaTEM-214	38-861/861	95.7	100	ncbi	A7J11_03426	class A beta-lactamase TEM-214	Beta-lactamase
SRR5238120	contig00025	19242	20387	blaCMY-2	1-1146/1146	100	100	ncbi	A7J11_00540	class C beta-lactamase CMY-2	Beta-lactamase
SRR5238120	contig00026	10550	11365	sul2	1-816/816	100	100	ncbi	A7J11_04212	sulfonamide-resistant dihydropteroate synthase Sul2	Sulfonamides
SRR5238120	contig00026	6315	7514	tet(A)	1-1200/1200	100	100	ncbi	A7J11_00448	tetracycline efflux MFS transporter Tet(A)	Tetracycline
SRR5238147	contig00008	241325	242152	aph(3'')-Ib	1-828/828	100	100	ncbi	A7J11_05252	aminoglycoside O-phosphotransferase APH(3'')-Ib	Aminoglycoside
SRR5238147	contig00008	242152	242988	aph(6)-Id	1-837/837	100	100	ncbi	A7J11_01109	aminoglycoside O-phosphotransferase APH(6)-Id	Aminoglycoside
SRR5238147	contig00027	244	1389	blaCMY-2	1-1146/1146	100	100	ncbi	A7J11_00540	class C beta-lactamase CMY-2	Beta-lactamase
SRR5238147	contig00008	240473	241288	sul2	1-816/816	100	100	ncbi	A7J11_04212	sulfonamide-resistant dihydropteroate synthase Sul2	Sulfonamides
SRR5238147	contig00008	244324	245523	tet(A)	1-1200/1200	100	100	ncbi	A7J11_00448	tetracycline efflux MFS transporter Tet(A)	Tetracycline
SRR5238151	contig00018	31034	31861	aph(3'')-Ib	1-828/828	100	100	ncbi	A7J11_05252	aminoglycoside O-phosphotransferase APH(3'')-Ib	Aminoglycoside
SRR5238151	contig00018	31861	32697	aph(6)-Id	1-837/837	100	100	ncbi	A7J11_01109	aminoglycoside O-phosphotransferase APH(6)-Id	Aminoglycoside
SRR5238151	contig00018	35832	37046	floR	1-1215/1215	100	99.83	ncbi	A7J11_02239	chloramphenicol/florfenicol efflux MFS transporter FloR	Phenicol
SRR5238151	contig00018	695	1840	blaCMY-2	1-1146/1146	100	100	ncbi	A7J11_00540	class C beta-lactamase CMY-2	Beta-lactamase
SRR5238151	contig00018	30182	30997	sul2	1-816/816	100	100	ncbi	A7J11_04212	sulfonamide-resistant dihydropteroate synthase Sul2	Sulfonamides
SRR5238151	contig00018	34033	35232	tet(A)	1-1200/1200	100	100	ncbi	A7J11_00448	tetracycline efflux MFS transporter Tet(A)	Tetracycline
SRR5238261	contig00018	5402	6229	aph(3'')-Ib	1-828/828	100	100	ncbi	A7J11_05252	aminoglycoside O-phosphotransferase APH(3'')-Ib	Aminoglycoside
SRR5238261	contig00018	4566	5402	aph(6)-Id	1-837/837	100	100	ncbi	A7J11_01109	aminoglycoside O-phosphotransferase APH(6)-Id	Aminoglycoside
SRR5238261	contig00029	454	1668	floR	1-1215/1215	100	99.83	ncbi	A7J11_01453	chloramphenicol/florfenicol efflux MFS transporter FloR	Phenicol
SRR5238261	contig00028	3428	4251	blaTEM-206	38-861/861	95.7	100	ncbi	A7J11_03029	class A broad-spectrum beta-lactamase TEM-206	Beta-lactamase
SRR5238261	contig00018	35422	36567	blaCMY-2	1-1146/1146	100	100	ncbi	A7J11_00540	class C beta-lactamase CMY-2	Beta-lactamase
SRR5238261	contig00018	6266	7081	sul2	1-816/816	100	100	ncbi	A7J11_04212	sulfonamide-resistant dihydropteroate synthase Sul2	Sulfonamides
SRR5238261	contig00018	2031	3230	tet(A)	1-1200/1200	100	100	ncbi	A7J11_00448	tetracycline efflux MFS transporter Tet(A)	Tetracycline
SRR5238340	contig00021	9686	10513	aph(3'')-Ib	1-828/828	100	100	ncbi	A7J11_05252	aminoglycoside O-phosphotransferase APH(3'')-Ib	Aminoglycoside
SRR5238340	contig00033	264	1079	aph(3')-Ia	1-816/816	100	100	ncbi	A7J11_00274	aminoglycoside O-phosphotransferase APH(3')-Ia	Aminoglycoside
SRR5238340	contig00021	8850	9686	aph(6)-Id	1-837/837	100	99.88	ncbi	A7J11_01109	aminoglycoside O-phosphotransferase APH(6)-Id	Aminoglycoside
SRR5238340	contig00021	4501	5715	floR	1-1215/1215	100	99.83	ncbi	A7J11_02239	chloramphenicol/florfenicol efflux MFS transporter FloR	Phenicol
SRR5238340	contig00029	127	950	blaTEM-1	38-861/861	95.7	100	ncbi	A7J11_00169	class A broad-spectrum beta-lactamase TEM-1	Beta-lactamase
SRR5238340	contig00021	39706	40851	blaCMY-2	1-1146/1146	100	100	ncbi	A7J11_00540	class C beta-lactamase CMY-2	Beta-lactamase
SRR5238340	contig00021	10550	11365	sul2	1-816/816	100	100	ncbi	A7J11_04212	sulfonamide-resistant dihydropteroate synthase Sul2	Sulfonamides
SRR5238340	contig00021	6315	7514	tet(A)	1-1200/1200	100	100	ncbi	A7J11_00448	tetracycline efflux MFS transporter Tet(A)	Tetracycline
SRR5259943	contig00021	28792	29619	aph(3'')-Ib	1-828/828	100	100	ncbi	A7J11_05252	aminoglycoside O-phosphotransferase APH(3'')-Ib	Aminoglycoside
SRR5259943	contig00021	29619	30455	aph(6)-Id	1-837/837	100	100	ncbi	A7J11_01109	aminoglycoside O-phosphotransferase APH(6)-Id	Aminoglycoside
SRR5259943	contig00021	33590	34804	floR	1-1215/1215	100	99.83	ncbi	A7J11_02239	chloramphenicol/florfenicol efflux MFS transporter FloR	Phenicol
SRR5259943	contig00028	3428	4251	blaTEM-1	38-861/861	95.7	100	ncbi	A7J11_00169	class A broad-spectrum beta-lactamase TEM-1	Beta-lactamase
SRR5259943	contig00021	27940	28755	sul2	1-816/816	100	100	ncbi	A7J11_04212	sulfonamide-resistant dihydropteroate synthase Sul2	Sulfonamides
SRR5259943	contig00021	31791	32990	tet(A)	1-1200/1200	100	100	ncbi	A7J11_00448	tetracycline efflux MFS transporter Tet(A)	Tetracycline
SRR5263955	contig00018	19988	20815	aph(3'')-Ib	1-828/828	100	100	ncbi	A7J11_05252	aminoglycoside O-phosphotransferase APH(3'')-Ib	Aminoglycoside
SRR5263955	contig00026	214	1029	aph(3')-Ia	1-816/816	100	100	ncbi	A7J11_00274	aminoglycoside O-phosphotransferase APH(3')-Ia	Aminoglycoside
SRR5263955	contig00018	20815	21651	aph(6)-Id	1-837/837	100	100	ncbi	A7J11_01109	aminoglycoside O-phosphotransferase APH(6)-Id	Aminoglycoside
SRR5263955	contig00018	24786	26000	floR	1-1215/1215	100	99.83	ncbi	A7J11_02239	chloramphenicol/florfenicol efflux MFS transporter FloR	Phenicol
SRR5263955	contig00022	125	940	blaTEM-206	46-861/861	94.77	99.88	ncbi	A7J11_03029	class A broad-spectrum beta-lactamase TEM-206	Beta-lactamase
SRR5263955	contig00018	19136	19951	sul2	1-816/816	100	100	ncbi	A7J11_04212	sulfonamide-resistant dihydropteroate synthase Sul2	Sulfonamides
SRR5263955	contig00018	22987	24186	tet(A)	1-1200/1200	100	100	ncbi	A7J11_00448	tetracycline efflux MFS transporter Tet(A)	Tetracycline
SRR5271452	contig00016	9670	10497	aph(3'')-Ib	1-828/828	100	100	ncbi	A7J11_05252	aminoglycoside O-phosphotransferase APH(3'')-Ib	Aminoglycoside
SRR5271452	contig00016	8834	9670	aph(6)-Id	1-837/837	100	100	ncbi	A7J11_01109	aminoglycoside O-phosphotransferase APH(6)-Id	Aminoglycoside
SRR5271452	contig00016	4485	5699	floR	1-1215/1215	100	99.83	ncbi	A7J11_02239	chloramphenicol/florfenicol efflux MFS transporter FloR	Phenicol
SRR5271452	contig00016	39690	40835	blaCMY-2	1-1146/1146	100	100	ncbi	A7J11_00540	class C beta-lactamase CMY-2	Beta-lactamase
SRR5271452	contig00016	10534	11349	sul2	1-816/816	100	100	ncbi	A7J11_04212	sulfonamide-resistant dihydropteroate synthase Sul2	Sulfonamides
SRR5271452	contig00016	6299	7498	tet(A)	1-1200/1200	100	100	ncbi	A7J11_00448	tetracycline efflux MFS transporter Tet(A)	Tetracycline
SRR5271480	contig00024	9670	10382	aph(3'')-Ib	116-828/828	86.11	100	ncbi	A7J11_05252	aminoglycoside O-phosphotransferase APH(3'')-Ib	Aminoglycoside
SRR5271480	contig00024	8834	9670	aph(6)-Id	1-837/837	100	100	ncbi	A7J11_01109	aminoglycoside O-phosphotransferase APH(6)-Id	Aminoglycoside
SRR5271480	contig00031	3275	4495	cmlA5	40-1260/1260	96.9	99.67	ncbi	A7J11_01947	chloramphenicol efflux MFS transporter CmlA5	Phenicol
SRR5271480	contig00024	4485	5699	floR	1-1215/1215	100	100	ncbi	A7J11_00083	chloramphenicol/florfenicol efflux MFS transporter FloR	Phenicol
SRR5271480	contig00033	1068	1650	blaTEM-104	1-583/861	67.71	100	ncbi	A7J11_01103	class A beta-lactamase TEM-104	Beta-lactamase
SRR5271480	contig00018	29428	30573	blaCMY-2	1-1146/1146	100	100	ncbi	A7J11_00540	class C beta-lactamase CMY-2	Beta-lactamase
SRR5271480	contig00031	2736	3083	qacEdelta1	1-348/348	100	100	ncbi	A7J11_00271	Quat. Ammonium compound efflux SMR transporter QacE delta 1	Quat. Ammonium
SRR5271480	contig00018	271	1086	sul2	1-816/816	100	100	ncbi	A7J11_04212	sulfonamide-resistant dihydropteroate synthase Sul2	Sulfonamides
SRR5271480	contig00024	6299	7498	tet(A)	1-1200/1200	100	100	ncbi	A7J11_00448	tetracycline efflux MFS transporter Tet(A)	Tetracycline
SRR5271496	contig00013	31017	31844	aph(3'')-Ib	1-828/828	100	100	ncbi	A7J11_05252	aminoglycoside O-phosphotransferase APH(3'')-Ib	Aminoglycoside
SRR5271496	contig00013	31844	32680	aph(6)-Id	1-837/837	100	100	ncbi	A7J11_01109	aminoglycoside O-phosphotransferase APH(6)-Id	Aminoglycoside
SRR5271496	contig00013	35815	37029	floR	1-1215/1215	100	99.83	ncbi	A7J11_01453	chloramphenicol/florfenicol efflux MFS transporter FloR	Phenicol
SRR5271496	contig00013	679	1824	blaCMY-2	1-1146/1146	100	100	ncbi	A7J11_00540	class C beta-lactamase CMY-2	Beta-lactamase
SRR5271496	contig00013	30165	30980	sul2	1-816/816	100	100	ncbi	A7J11_04212	sulfonamide-resistant dihydropteroate synthase Sul2	Sulfonamides
SRR5271496	contig00013	34016	35215	tet(A)	1-1200/1200	100	100	ncbi	A7J11_00448	tetracycline efflux MFS transporter Tet(A)	Tetracycline
SRR5277761	contig00025	31034	31861	aph(3'')-Ib	1-828/828	100	100	ncbi	A7J11_05252	aminoglycoside O-phosphotransferase APH(3'')-Ib	Aminoglycoside
SRR5277761	contig00025	31861	32697	aph(6)-Id	1-837/837	100	100	ncbi	A7J11_01109	aminoglycoside O-phosphotransferase APH(6)-Id	Aminoglycoside
SRR5277761	contig00025	35832	37046	floR	1-1215/1215	100	99.83	ncbi	A7J11_02239	chloramphenicol/florfenicol efflux MFS transporter FloR	Phenicol
SRR5277761	contig00025	696	1841	blaCMY-2	1-1146/1146	100	100	ncbi	A7J11_00540	class C beta-lactamase CMY-2	Beta-lactamase
SRR5277761	contig00025	30182	30997	sul2	1-816/816	100	100	ncbi	A7J11_04212	sulfonamide-resistant dihydropteroate synthase Sul2	Sulfonamides
SRR5277761	contig00025	34033	35232	tet(A)	1-1200/1200	100	100	ncbi	A7J11_00448	tetracycline efflux MFS transporter Tet(A)	Tetracycline
SRR5278598	contig00029	9686	10513	aph(3'')-Ib	1-828/828	100	100	ncbi	A7J11_05252	aminoglycoside O-phosphotransferase APH(3'')-Ib	Aminoglycoside
SRR5278598	contig00029	8850	9686	aph(6)-Id	1-837/837	100	100	ncbi	A7J11_01109	aminoglycoside O-phosphotransferase APH(6)-Id	Aminoglycoside
SRR5278598	contig00029	4501	5715	floR	1-1215/1215	100	99.83	ncbi	A7J11_02239	chloramphenicol/florfenicol efflux MFS transporter FloR	Phenicol
SRR5278598	contig00037	241	1386	blaCMY-2	1-1146/1146	100	100	ncbi	A7J11_00540	class C beta-lactamase CMY-2	Beta-lactamase
SRR5278598	contig00029	10550	11365	sul2	1-816/816	100	100	ncbi	A7J11_04212	sulfonamide-resistant dihydropteroate synthase Sul2	Sulfonamides
SRR5278598	contig00029	6315	7514	tet(A)	1-1200/1200	100	100	ncbi	A7J11_00448	tetracycline efflux MFS transporter Tet(A)	Tetracycline
SRR5281933	contig00019	9685	10512	aph(3'')-Ib	1-828/828	100	100	ncbi	A7J11_05252	aminoglycoside O-phosphotransferase APH(3'')-Ib	Aminoglycoside
SRR5281933	contig00019	8849	9685	aph(6)-Id	1-837/837	100	100	ncbi	A7J11_01109	aminoglycoside O-phosphotransferase APH(6)-Id	Aminoglycoside
SRR5281933	contig00019	4500	5714	floR	1-1215/1215	100	99.83	ncbi	A7J11_02239	chloramphenicol/florfenicol efflux MFS transporter FloR	Phenicol
SRR5281933	contig00025	124	947	blaTEM-1	38-861/861	95.7	100	ncbi	A7J11_00169	class A broad-spectrum beta-lactamase TEM-1	Beta-lactamase
SRR5281933	contig00019	39705	40850	blaCMY-2	1-1146/1146	100	100	ncbi	A7J11_00540	class C beta-lactamase CMY-2	Beta-lactamase
SRR5281933	contig00019	10549	11364	sul2	1-816/816	100	100	ncbi	A7J11_04212	sulfonamide-resistant dihydropteroate synthase Sul2	Sulfonamides
SRR5281933	contig00019	6314	7513	tet(A)	1-1200/1200	100	100	ncbi	A7J11_00448	tetracycline efflux MFS transporter Tet(A)	Tetracycline
SRR5296116	contig00020	9484	10311	aph(3'')-Ib	1-828/828	100	100	ncbi	A7J11_05252	aminoglycoside O-phosphotransferase APH(3'')-Ib	Aminoglycoside
SRR5296116	contig00029	178	993	aph(3')-Ia	1-816/816	100	100	ncbi	A7J11_00274	aminoglycoside O-phosphotransferase APH(3')-Ia	Aminoglycoside
SRR5296116	contig00020	8648	9484	aph(6)-Id	1-837/837	100	100	ncbi	A7J11_01109	aminoglycoside O-phosphotransferase APH(6)-Id	Aminoglycoside
SRR5296116	contig00020	4299	5513	floR	1-1215/1215	100	99.83	ncbi	A7J11_02239	chloramphenicol/florfenicol efflux MFS transporter FloR	Phenicol
SRR5296116	contig00025	88	911	blaTEM-1	38-861/861	95.7	100	ncbi	A7J11_00169	class A broad-spectrum beta-lactamase TEM-1	Beta-lactamase
SRR5296116	contig00020	39504	40649	blaCMY-2	1-1146/1146	100	100	ncbi	A7J11_00540	class C beta-lactamase CMY-2	Beta-lactamase
SRR5296116	contig00020	10348	11163	sul2	1-816/816	100	100	ncbi	A7J11_04212	sulfonamide-resistant dihydropteroate synthase Sul2	Sulfonamides
SRR5296116	contig00020	6113	7312	tet(A)	1-1200/1200	100	100	ncbi	A7J11_00448	tetracycline efflux MFS transporter Tet(A)	Tetracycline
SRR5311510	contig00017	9668	10495	aph(3'')-Ib	1-828/828	100	100	ncbi	A7J11_05252	aminoglycoside O-phosphotransferase APH(3'')-Ib	Aminoglycoside
SRR5311510	contig00017	8832	9668	aph(6)-Id	1-837/837	100	100	ncbi	A7J11_01109	aminoglycoside O-phosphotransferase APH(6)-Id	Aminoglycoside
SRR5311510	contig00017	4483	5697	floR	1-1215/1215	100	99.83	ncbi	A7J11_02239	chloramphenicol/florfenicol efflux MFS transporter FloR	Phenicol
SRR5311510	contig00017	39688	40833	blaCMY-2	1-1146/1146	100	100	ncbi	A7J11_00540	class C beta-lactamase CMY-2	Beta-lactamase
SRR5311510	contig00017	10532	11347	sul2	1-816/816	100	100	ncbi	A7J11_04212	sulfonamide-resistant dihydropteroate synthase Sul2	Sulfonamides
SRR5311510	contig00017	6297	7496	tet(A)	1-1200/1200	100	100	ncbi	A7J11_00448	tetracycline efflux MFS transporter Tet(A)	Tetracycline
SRR5341712	contig00016	31033	31860	aph(3'')-Ib	1-828/828	100	100	ncbi	A7J11_05252	aminoglycoside O-phosphotransferase APH(3'')-Ib	Aminoglycoside
SRR5341712	contig00016	31860	32696	aph(6)-Id	1-837/837	100	100	ncbi	A7J11_01109	aminoglycoside O-phosphotransferase APH(6)-Id	Aminoglycoside
SRR5341712	contig00016	35831	37045	floR	1-1215/1215	100	99.83	ncbi	A7J11_02239	chloramphenicol/florfenicol efflux MFS transporter FloR	Phenicol
SRR5341712	contig00016	695	1840	blaCMY-2	1-1146/1146	100	100	ncbi	A7J11_00540	class C beta-lactamase CMY-2	Beta-lactamase
SRR5341712	contig00016	30181	30996	sul2	1-816/816	100	100	ncbi	A7J11_04212	sulfonamide-resistant dihydropteroate synthase Sul2	Sulfonamides
SRR5341712	contig00016	34032	35231	tet(A)	1-1200/1200	100	100	ncbi	A7J11_00448	tetracycline efflux MFS transporter Tet(A)	Tetracycline
SRR5341724	contig00001	267672	268499	aph(3'')-Ib	1-828/828	100	100	ncbi	A7J11_05252	aminoglycoside O-phosphotransferase APH(3'')-Ib	Aminoglycoside
SRR5341724	contig00001	268499	269335	aph(6)-Id	1-837/837	100	100	ncbi	A7J11_01109	aminoglycoside O-phosphotransferase APH(6)-Id	Aminoglycoside
SRR5341724	contig00001	272470	273684	floR	1-1215/1215	100	99.83	ncbi	A7J11_02239	chloramphenicol/florfenicol efflux MFS transporter FloR	Phenicol
SRR5341724	contig00001	237334	238479	blaCMY-2	1-1146/1146	100	100	ncbi	A7J11_00540	class C beta-lactamase CMY-2	Beta-lactamase
SRR5341724	contig00001	266820	267635	sul2	1-816/816	100	100	ncbi	A7J11_04212	sulfonamide-resistant dihydropteroate synthase Sul2	Sulfonamides
SRR5341724	contig00001	270671	271870	tet(A)	1-1200/1200	100	100	ncbi	A7J11_00448	tetracycline efflux MFS transporter Tet(A)	Tetracycline
SRR5341744	contig00023	31034	31861	aph(3'')-Ib	1-828/828	100	100	ncbi	A7J11_05252	aminoglycoside O-phosphotransferase APH(3'')-Ib	Aminoglycoside
SRR5341744	contig00037	265	1080	aph(3')-Ia	1-816/816	100	100	ncbi	A7J11_00274	aminoglycoside O-phosphotransferase APH(3')-Ia	Aminoglycoside
SRR5341744	contig00023	31861	32697	aph(6)-Id	1-837/837	100	100	ncbi	A7J11_01109	aminoglycoside O-phosphotransferase APH(6)-Id	Aminoglycoside
SRR5341744	contig00023	35832	37046	floR	1-1215/1215	100	99.83	ncbi	A7J11_02239	chloramphenicol/florfenicol efflux MFS transporter FloR	Phenicol
SRR5341744	contig00028	124	947	blaTEM-1	38-861/861	95.7	100	ncbi	A7J11_00169	class A broad-spectrum beta-lactamase TEM-1	Beta-lactamase
SRR5341744	contig00023	696	1841	blaCMY-2	1-1146/1146	100	100	ncbi	A7J11_00540	class C beta-lactamase CMY-2	Beta-lactamase
SRR5341744	contig00023	30182	30997	sul2	1-816/816	100	100	ncbi	A7J11_04212	sulfonamide-resistant dihydropteroate synthase Sul2	Sulfonamides
SRR5341744	contig00023	34033	35232	tet(A)	1-1200/1200	100	100	ncbi	A7J11_00448	tetracycline efflux MFS transporter Tet(A)	Tetracycline
SRR5350414	contig00029	24751	25578	aph(3'')-Ib	1-828/828	100	100	ncbi	A7J11_05252	aminoglycoside O-phosphotransferase APH(3'')-Ib	Aminoglycoside
SRR5350414	contig00029	25578	26414	aph(6)-Id	1-837/837	100	100	ncbi	A7J11_01109	aminoglycoside O-phosphotransferase APH(6)-Id	Aminoglycoside
SRR5350414	contig00029	29549	30763	floR	1-1215/1215	100	99.83	ncbi	A7J11_02239	chloramphenicol/florfenicol efflux MFS transporter FloR	Phenicol
SRR5350414	contig00037	3428	4251	blaTEM-1	38-861/861	95.7	100	ncbi	A7J11_00169	class A broad-spectrum beta-lactamase TEM-1	Beta-lactamase
SRR5350414	contig00029	23899	24714	sul2	1-816/816	100	100	ncbi	A7J11_04212	sulfonamide-resistant dihydropteroate synthase Sul2	Sulfonamides
SRR5350414	contig00029	27750	28949	tet(A)	1-1200/1200	100	100	ncbi	A7J11_00448	tetracycline efflux MFS transporter Tet(A)	Tetracycline
SRR5350752	contig00016	29940	30767	aph(3'')-Ib	1-828/828	100	100	ncbi	A7J11_05252	aminoglycoside O-phosphotransferase APH(3'')-Ib	Aminoglycoside
SRR5350752	contig00016	30767	31603	aph(6)-Id	1-837/837	100	100	ncbi	A7J11_01109	aminoglycoside O-phosphotransferase APH(6)-Id	Aminoglycoside
SRR5350752	contig00016	34738	35952	floR	1-1215/1215	100	99.83	ncbi	A7J11_02239	chloramphenicol/florfenicol efflux MFS transporter FloR	Phenicol
SRR5350752	contig00016	680	1752	blaCMY-2	74-1146/1146	93.63	99.91	ncbi	A7J11_00540	class C beta-lactamase CMY-2	Beta-lactamase
SRR5350752	contig00016	29088	29903	sul2	1-816/816	100	100	ncbi	A7J11_04212	sulfonamide-resistant dihydropteroate synthase Sul2	Sulfonamides
SRR5350752	contig00016	32939	34138	tet(A)	1-1200/1200	100	100	ncbi	A7J11_00448	tetracycline efflux MFS transporter Tet(A)	Tetracycline
SRR5364948	contig00019	9519	10346	aph(3'')-Ib	1-828/828	100	100	ncbi	A7J11_05252	aminoglycoside O-phosphotransferase APH(3'')-Ib	Aminoglycoside
SRR5364948	contig00019	8683	9519	aph(6)-Id	1-837/837	100	100	ncbi	A7J11_01109	aminoglycoside O-phosphotransferase APH(6)-Id	Aminoglycoside
SRR5364948	contig00019	4334	5548	floR	1-1215/1215	100	99.83	ncbi	A7J11_02239	chloramphenicol/florfenicol efflux MFS transporter FloR	Phenicol
SRR5364948	contig00029	694	1834	blaCMY-2	6-1146/1146	99.56	100	ncbi	A7J11_00540	class C beta-lactamase CMY-2	Beta-lactamase
SRR5364948	contig00019	10383	11198	sul2	1-816/816	100	100	ncbi	A7J11_04212	sulfonamide-resistant dihydropteroate synthase Sul2	Sulfonamides
SRR5364948	contig00019	6148	7347	tet(A)	1-1200/1200	100	100	ncbi	A7J11_00448	tetracycline efflux MFS transporter Tet(A)	Tetracycline
SRR5365215	contig00020	9670	10497	aph(3'')-Ib	1-828/828	100	100	ncbi	A7J11_05252	aminoglycoside O-phosphotransferase APH(3'')-Ib	Aminoglycoside
SRR5365215	contig00020	8834	9670	aph(6)-Id	1-837/837	100	100	ncbi	A7J11_01109	aminoglycoside O-phosphotransferase APH(6)-Id	Aminoglycoside
SRR5365215	contig00020	4485	5699	floR	1-1215/1215	100	99.83	ncbi	A7J11_01453	chloramphenicol/florfenicol efflux MFS transporter FloR	Phenicol
SRR5365215	contig00020	39690	40835	blaCMY-2	1-1146/1146	100	100	ncbi	A7J11_00540	class C beta-lactamase CMY-2	Beta-lactamase
SRR5365215	contig00020	10534	11349	sul2	1-816/816	100	100	ncbi	A7J11_04212	sulfonamide-resistant dihydropteroate synthase Sul2	Sulfonamides
SRR5365215	contig00020	6299	7498	tet(A)	1-1200/1200	100	100	ncbi	A7J11_00448	tetracycline efflux MFS transporter Tet(A)	Tetracycline
SRR5379291	contig00021	9686	10513	aph(3'')-Ib	1-828/828	100	100	ncbi	A7J11_05252	aminoglycoside O-phosphotransferase APH(3'')-Ib	Aminoglycoside
SRR5379291	contig00032	214	1029	aph(3')-Ia	1-816/816	100	100	ncbi	A7J11_00274	aminoglycoside O-phosphotransferase APH(3')-Ia	Aminoglycoside
SRR5379291	contig00021	8850	9686	aph(6)-Id	1-837/837	100	100	ncbi	A7J11_01109	aminoglycoside O-phosphotransferase APH(6)-Id	Aminoglycoside
SRR5379291	contig00021	4501	5715	floR	1-1215/1215	100	99.83	ncbi	A7J11_02239	chloramphenicol/florfenicol efflux MFS transporter FloR	Phenicol
SRR5379291	contig00026	3428	4251	blaTEM-1	38-861/861	95.7	100	ncbi	A7J11_00169	class A broad-spectrum beta-lactamase TEM-1	Beta-lactamase
SRR5379291	contig00027	138	1283	blaCMY-2	1-1146/1146	100	100	ncbi	A7J11_00540	class C beta-lactamase CMY-2	Beta-lactamase
SRR5379291	contig00021	10550	11365	sul2	1-816/816	100	100	ncbi	A7J11_04212	sulfonamide-resistant dihydropteroate synthase Sul2	Sulfonamides
SRR5379291	contig00021	6315	7514	tet(A)	1-1200/1200	100	100	ncbi	A7J11_00448	tetracycline efflux MFS transporter Tet(A)	Tetracycline
SRR5381007	contig00028	31034	31861	aph(3'')-Ib	1-828/828	100	100	ncbi	A7J11_05252	aminoglycoside O-phosphotransferase APH(3'')-Ib	Aminoglycoside
SRR5381007	contig00028	31861	32697	aph(6)-Id	1-837/837	100	100	ncbi	A7J11_01109	aminoglycoside O-phosphotransferase APH(6)-Id	Aminoglycoside
SRR5381007	contig00043	124	947	blaTEM-1	38-861/861	95.7	100	ncbi	A7J11_00169	class A broad-spectrum beta-lactamase TEM-1	Beta-lactamase
SRR5381007	contig00028	696	1841	blaCMY-2	1-1146/1146	100	100	ncbi	A7J11_00540	class C beta-lactamase CMY-2	Beta-lactamase
SRR5381007	contig00028	30182	30997	sul2	1-816/816	100	100	ncbi	A7J11_04212	sulfonamide-resistant dihydropteroate synthase Sul2	Sulfonamides
SRR5381007	contig00028	34033	35232	tet(A)	1-1200/1200	100	100	ncbi	A7J11_00448	tetracycline efflux MFS transporter Tet(A)	Tetracycline
SRR5382699	contig00018	27532	28359	aph(3'')-Ib	1-828/828	100	100	ncbi	A7J11_05252	aminoglycoside O-phosphotransferase APH(3'')-Ib	Aminoglycoside
SRR5382699	contig00018	28359	29195	aph(6)-Id	1-837/837	100	100	ncbi	A7J11_01109	aminoglycoside O-phosphotransferase APH(6)-Id	Aminoglycoside
SRR5382699	contig00018	32330	33544	floR	1-1215/1215	100	99.83	ncbi	A7J11_01453	chloramphenicol/florfenicol efflux MFS transporter FloR	Phenicol
SRR5382699	contig00023	679	1824	blaCMY-2	1-1146/1146	100	100	ncbi	A7J11_00540	class C beta-lactamase CMY-2	Beta-lactamase
SRR5382699	contig00018	26680	27495	sul2	1-816/816	100	100	ncbi	A7J11_04212	sulfonamide-resistant dihydropteroate synthase Sul2	Sulfonamides
SRR5382699	contig00018	30531	31730	tet(A)	1-1200/1200	100	100	ncbi	A7J11_00448	tetracycline efflux MFS transporter Tet(A)	Tetracycline
SRR5438371	contig00016	31033	31860	aph(3'')-Ib	1-828/828	100	100	ncbi	A7J11_05252	aminoglycoside O-phosphotransferase APH(3'')-Ib	Aminoglycoside
SRR5438371	contig00016	31860	32696	aph(6)-Id	1-837/837	100	100	ncbi	A7J11_01109	aminoglycoside O-phosphotransferase APH(6)-Id	Aminoglycoside
SRR5438371	contig00016	35831	37045	floR	1-1215/1215	100	99.83	ncbi	A7J11_02239	chloramphenicol/florfenicol efflux MFS transporter FloR	Phenicol
SRR5438371	contig00016	695	1840	blaCMY-2	1-1146/1146	100	100	ncbi	A7J11_00540	class C beta-lactamase CMY-2	Beta-lactamase
SRR5438371	contig00016	30181	30996	sul2	1-816/816	100	100	ncbi	A7J11_04212	sulfonamide-resistant dihydropteroate synthase Sul2	Sulfonamides
SRR5438371	contig00016	34032	35231	tet(A)	1-1200/1200	100	100	ncbi	A7J11_00448	tetracycline efflux MFS transporter Tet(A)	Tetracycline
SRR5448564	contig00019	9685	10512	aph(3'')-Ib	1-828/828	100	100	ncbi	A7J11_05252	aminoglycoside O-phosphotransferase APH(3'')-Ib	Aminoglycoside
SRR5448564	contig00019	8849	9685	aph(6)-Id	1-837/837	100	100	ncbi	A7J11_01109	aminoglycoside O-phosphotransferase APH(6)-Id	Aminoglycoside
SRR5448564	contig00019	4500	5714	floR	1-1215/1215	100	99.83	ncbi	A7J11_02239	chloramphenicol/florfenicol efflux MFS transporter FloR	Phenicol
SRR5448564	contig00019	10549	11364	sul2	1-816/816	100	100	ncbi	A7J11_04212	sulfonamide-resistant dihydropteroate synthase Sul2	Sulfonamides
SRR5448564	contig00019	6314	7513	tet(A)	1-1200/1200	100	100	ncbi	A7J11_00448	tetracycline efflux MFS transporter Tet(A)	Tetracycline
SRR5459567	contig00026	29429	30256	aph(3'')-Ib	1-828/828	100	99.88	ncbi	A7J11_05252	aminoglycoside O-phosphotransferase APH(3'')-Ib	Aminoglycoside
SRR5459567	contig00026	37721	38536	aph(3')-Ia	1-816/816	100	100	ncbi	A7J11_01235	aminoglycoside O-phosphotransferase APH(3')-Ia	Aminoglycoside
SRR5459567	contig00026	28593	29429	aph(6)-Id	1-837/837	100	100	ncbi	A7J11_01109	aminoglycoside O-phosphotransferase APH(6)-Id	Aminoglycoside
SRR5459567	contig00036	12046	12837	aadA1	1-792/792	100	100	ncbi	A7J11_00586	ANT(3'')-Ia family aminoglycoside nucleotidyltransferase AadA1	Aminoglycoside
SRR5459567	contig00026	35510	36370	blaTEM-150	1-861/861	100	99.88	ncbi	A7J11_02087	class A beta-lactamase TEM-150	Beta-lactamase
SRR5459567	contig00036	11535	11882	qacEdelta1	1-348/348	100	100	ncbi	A7J11_00271	Quat. Ammonium compound efflux SMR transporter QacE delta 1	Quat. Ammonium
SRR5459567	contig00036	10702	11541	sul1	1-840/840	100	100	ncbi	A7J11_00638	sulfonamide-resistant dihydropteroate synthase Sul1	Sulfonamides
SRR5459567	contig00039	1332	2537	tet(B)	1-1206/1206	100	100	ncbi	A7J11_00078	tetracycline efflux MFS transporter Tet(B)	Tetracycline
SRR5459567	contig00036	18852	19511	catA1	1-660/660	100	99.85	ncbi	A7J11_00207	type A-1 chloramphenicol O-acetyltransferase	Phenicol
SRR5486500	contig00019	9686	10513	aph(3'')-Ib	1-828/828	100	100	ncbi	A7J11_05252	aminoglycoside O-phosphotransferase APH(3'')-Ib	Aminoglycoside
SRR5486500	contig00019	8850	9686	aph(6)-Id	1-837/837	100	100	ncbi	A7J11_01109	aminoglycoside O-phosphotransferase APH(6)-Id	Aminoglycoside
SRR5486500	contig00019	4501	5715	floR	1-1215/1215	100	99.83	ncbi	A7J11_02239	chloramphenicol/florfenicol efflux MFS transporter FloR	Phenicol
SRR5486500	contig00027	124	947	blaTEM-206	38-861/861	95.7	100	ncbi	A7J11_03029	class A broad-spectrum beta-lactamase TEM-206	Beta-lactamase
SRR5486500	contig00019	10550	11365	sul2	1-816/816	100	100	ncbi	A7J11_04212	sulfonamide-resistant dihydropteroate synthase Sul2	Sulfonamides
SRR5486500	contig00019	6315	7514	tet(A)	1-1200/1200	100	100	ncbi	A7J11_00448	tetracycline efflux MFS transporter Tet(A)	Tetracycline
SRR5498102	contig00020	9686	10513	aph(3'')-Ib	1-828/828	100	100	ncbi	A7J11_05252	aminoglycoside O-phosphotransferase APH(3'')-Ib	Aminoglycoside
SRR5498102	contig00020	8850	9686	aph(6)-Id	1-837/837	100	100	ncbi	A7J11_01109	aminoglycoside O-phosphotransferase APH(6)-Id	Aminoglycoside
SRR5498102	contig00020	4501	5715	floR	1-1215/1215	100	99.83	ncbi	A7J11_02239	chloramphenicol/florfenicol efflux MFS transporter FloR	Phenicol
SRR5498102	contig00027	3428	4174	blaTEM-141	115-861/861	86.76	100	ncbi	A7J11_01527	class A broad-spectrum beta-lactamase TEM-141	Beta-lactamase
SRR5498102	contig00020	39706	40851	blaCMY-2	1-1146/1146	100	100	ncbi	A7J11_00540	class C beta-lactamase CMY-2	Beta-lactamase
SRR5498102	contig00020	10550	11365	sul2	1-816/816	100	100	ncbi	A7J11_04212	sulfonamide-resistant dihydropteroate synthase Sul2	Sulfonamides
SRR5498102	contig00020	6315	7514	tet(A)	1-1200/1200	100	100	ncbi	A7J11_00448	tetracycline efflux MFS transporter Tet(A)	Tetracycline
SRR5498120	contig00014	58071	58898	aph(3'')-Ib	1-828/828	100	100	ncbi	A7J11_05252	aminoglycoside O-phosphotransferase APH(3'')-Ib	Aminoglycoside
SRR5498120	contig00014	58898	59734	aph(6)-Id	1-837/837	100	100	ncbi	A7J11_01109	aminoglycoside O-phosphotransferase APH(6)-Id	Aminoglycoside
SRR5498120	contig00021	438	1652	floR	1-1215/1215	100	99.83	ncbi	A7J11_02239	chloramphenicol/florfenicol efflux MFS transporter FloR	Phenicol
SRR5498120	contig00014	57219	58034	sul2	1-816/816	100	100	ncbi	A7J11_04212	sulfonamide-resistant dihydropteroate synthase Sul2	Sulfonamides
SRR5498120	contig00014	61070	62269	tet(A)	1-1200/1200	100	100	ncbi	A7J11_00448	tetracycline efflux MFS transporter Tet(A)	Tetracycline
SRR5500983	contig00044	9686	10513	aph(3'')-Ib	1-828/828	100	100	ncbi	A7J11_05252	aminoglycoside O-phosphotransferase APH(3'')-Ib	Aminoglycoside
SRR5500983	contig00068	214	1029	aph(3')-Ia	1-816/816	100	100	ncbi	A7J11_00274	aminoglycoside O-phosphotransferase APH(3')-Ia	Aminoglycoside
SRR5500983	contig00044	8850	9686	aph(6)-Id	1-837/837	100	100	ncbi	A7J11_01109	aminoglycoside O-phosphotransferase APH(6)-Id	Aminoglycoside
SRR5500983	contig00044	4501	5715	floR	1-1215/1215	100	99.83	ncbi	A7J11_02239	chloramphenicol/florfenicol efflux MFS transporter FloR	Phenicol
SRR5500983	contig00059	3428	4251	blaTEM-1	38-861/861	95.7	100	ncbi	A7J11_00169	class A broad-spectrum beta-lactamase TEM-1	Beta-lactamase
SRR5500983	contig00061	1773	2918	blaCMY-2	1-1146/1146	100	100	ncbi	A7J11_00540	class C beta-lactamase CMY-2	Beta-lactamase
SRR5500983	contig00044	10550	11365	sul2	1-816/816	100	100	ncbi	A7J11_04212	sulfonamide-resistant dihydropteroate synthase Sul2	Sulfonamides
SRR5500983	contig00044	6315	7514	tet(A)	1-1200/1200	100	100	ncbi	A7J11_00448	tetracycline efflux MFS transporter Tet(A)	Tetracycline
SRR5508365	contig00020	31034	31861	aph(3'')-Ib	1-828/828	100	100	ncbi	A7J11_05252	aminoglycoside O-phosphotransferase APH(3'')-Ib	Aminoglycoside
SRR5508365	contig00020	31861	32697	aph(6)-Id	1-837/837	100	100	ncbi	A7J11_01109	aminoglycoside O-phosphotransferase APH(6)-Id	Aminoglycoside
SRR5508365	contig00020	35832	37046	floR	1-1215/1215	100	99.83	ncbi	A7J11_02239	chloramphenicol/florfenicol efflux MFS transporter FloR	Phenicol
SRR5508365	contig00020	696	1841	blaCMY-2	1-1146/1146	100	100	ncbi	A7J11_00540	class C beta-lactamase CMY-2	Beta-lactamase
SRR5508365	contig00020	30182	30997	sul2	1-816/816	100	100	ncbi	A7J11_04212	sulfonamide-resistant dihydropteroate synthase Sul2	Sulfonamides
SRR5508365	contig00020	34033	35232	tet(A)	1-1200/1200	100	100	ncbi	A7J11_00448	tetracycline efflux MFS transporter Tet(A)	Tetracycline
SRR5576108	contig00021	31017	31844	aph(3'')-Ib	1-828/828	100	100	ncbi	A7J11_05252	aminoglycoside O-phosphotransferase APH(3'')-Ib	Aminoglycoside
SRR5576108	contig00021	31844	32680	aph(6)-Id	1-837/837	100	100	ncbi	A7J11_01109	aminoglycoside O-phosphotransferase APH(6)-Id	Aminoglycoside
SRR5576108	contig00021	35815	37029	floR	1-1215/1215	100	99.83	ncbi	A7J11_02239	chloramphenicol/florfenicol efflux MFS transporter FloR	Phenicol
SRR5576108	contig00021	679	1824	blaCMY-2	1-1146/1146	100	100	ncbi	A7J11_00540	class C beta-lactamase CMY-2	Beta-lactamase
SRR5576108	contig00021	30165	30980	sul2	1-816/816	100	100	ncbi	A7J11_04212	sulfonamide-resistant dihydropteroate synthase Sul2	Sulfonamides
SRR5576108	contig00021	34016	35215	tet(A)	1-1200/1200	100	100	ncbi	A7J11_00448	tetracycline efflux MFS transporter Tet(A)	Tetracycline
SRR5583276	contig00030	649	1182	ant(2'')-Ia	1-534/534	100	100	ncbi	A7J11_00447	aminoglycoside nucleotidyltransferase ANT(2'')-Ia	Aminoglycoside
SRR5583276	contig00028	9686	10398	aph(3'')-Ib	116-828/828	86.11	100	ncbi	A7J11_05252	aminoglycoside O-phosphotransferase APH(3'')-Ib	Aminoglycoside
SRR5583276	contig00028	8850	9686	aph(6)-Id	1-837/837	100	100	ncbi	A7J11_01109	aminoglycoside O-phosphotransferase APH(6)-Id	Aminoglycoside
SRR5583276	contig00030	2143	3402	cmlA5	1-1260/1260	100	100	ncbi	A7J11_01947	chloramphenicol efflux MFS transporter CmlA5	Phenicol
SRR5583276	contig00028	4501	5715	floR	1-1215/1215	100	100	ncbi	A7J11_00083	chloramphenicol/florfenicol efflux MFS transporter FloR	Phenicol
SRR5583276	contig00034	3428	4288	blaTEM-1	1-861/861	100	100	ncbi	A7J11_00169	class A broad-spectrum beta-lactamase TEM-1	Beta-lactamase
SRR5583276	contig00019	4437	5582	blaCMY-2	1-1146/1146	100	100	ncbi	A7J11_00540	class C beta-lactamase CMY-2	Beta-lactamase
SRR5583276	contig00030	3594	3941	qacEdelta1	1-348/348	100	100	ncbi	A7J11_00271	Quat. Ammonium compound efflux SMR transporter QacE delta 1	Quat. Ammonium
SRR5583276	contig00019	33923	34738	sul2	1-816/816	100	100	ncbi	A7J11_04212	sulfonamide-resistant dihydropteroate synthase Sul2	Sulfonamides
SRR5583276	contig00028	6315	7514	tet(A)	1-1200/1200	100	100	ncbi	A7J11_00448	tetracycline efflux MFS transporter Tet(A)	Tetracycline
SRR5583309	contig00012	6320	7180	blaTEM-1	1-861/861	100	100	ncbi	A7J11_00169	class A broad-spectrum beta-lactamase TEM-1	Beta-lactamase
SRR5584493	contig00014	26748	27575	aph(3'')-Ib	1-828/828	100	100	ncbi	A7J11_05252	aminoglycoside O-phosphotransferase APH(3'')-Ib	Aminoglycoside
SRR5584493	contig00014	27575	28411	aph(6)-Id	1-837/837	100	100	ncbi	A7J11_01109	aminoglycoside O-phosphotransferase APH(6)-Id	Aminoglycoside
SRR5584493	contig00014	31546	32760	floR	1-1215/1215	100	99.83	ncbi	A7J11_02239	chloramphenicol/florfenicol efflux MFS transporter FloR	Phenicol
SRR5584493	contig00023	108	931	blaTEM-1	38-861/861	95.7	100	ncbi	A7J11_00169	class A broad-spectrum beta-lactamase TEM-1	Beta-lactamase
SRR5584493	contig00014	331	1476	blaCMY-2	1-1146/1146	100	100	ncbi	A7J11_00540	class C beta-lactamase CMY-2	Beta-lactamase
SRR5584493	contig00014	25896	26711	sul2	1-816/816	100	100	ncbi	A7J11_04212	sulfonamide-resistant dihydropteroate synthase Sul2	Sulfonamides
SRR5584493	contig00014	29747	30946	tet(A)	1-1200/1200	100	100	ncbi	A7J11_00448	tetracycline efflux MFS transporter Tet(A)	Tetracycline
SRR5659559	contig00030	649	1182	ant(2'')-Ia	1-534/534	100	100	ncbi	A7J11_00447	aminoglycoside nucleotidyltransferase ANT(2'')-Ia	Aminoglycoside
SRR5659559	contig00028	9685	10397	aph(3'')-Ib	116-828/828	86.11	100	ncbi	A7J11_05252	aminoglycoside O-phosphotransferase APH(3'')-Ib	Aminoglycoside
SRR5659559	contig00028	8849	9685	aph(6)-Id	1-837/837	100	100	ncbi	A7J11_01109	aminoglycoside O-phosphotransferase APH(6)-Id	Aminoglycoside
SRR5659559	contig00030	2143	3402	cmlA5	1-1260/1260	100	100	ncbi	A7J11_01947	chloramphenicol efflux MFS transporter CmlA5	Phenicol
SRR5659559	contig00028	4500	5714	floR	1-1215/1215	100	100	ncbi	A7J11_00083	chloramphenicol/florfenicol efflux MFS transporter FloR	Phenicol
SRR5659559	contig00034	3428	4288	blaTEM-1	1-861/861	100	99.77	ncbi	A7J11_00169	class A broad-spectrum beta-lactamase TEM-1	Beta-lactamase
SRR5659559	contig00030	3594	3941	qacEdelta1	1-348/348	100	100	ncbi	A7J11_00271	Quat. Ammonium compound efflux SMR transporter QacE delta 1	Quat. Ammonium
SRR5659559	contig00027	287	1102	sul2	1-816/816	100	100	ncbi	A7J11_04212	sulfonamide-resistant dihydropteroate synthase Sul2	Sulfonamides
SRR5659559	contig00028	6314	7513	tet(A)	1-1200/1200	100	100	ncbi	A7J11_00448	tetracycline efflux MFS transporter Tet(A)	Tetracycline
SRR5660137	contig00017	31018	31845	aph(3'')-Ib	1-828/828	100	100	ncbi	A7J11_05252	aminoglycoside O-phosphotransferase APH(3'')-Ib	Aminoglycoside
SRR5660137	contig00027	247	1062	aph(3')-Ia	1-816/816	100	100	ncbi	A7J11_00274	aminoglycoside O-phosphotransferase APH(3')-Ia	Aminoglycoside
SRR5660137	contig00017	31845	32681	aph(6)-Id	1-837/837	100	100	ncbi	A7J11_01109	aminoglycoside O-phosphotransferase APH(6)-Id	Aminoglycoside
SRR5660137	contig00017	35816	37030	floR	1-1215/1215	100	99.83	ncbi	A7J11_02239	chloramphenicol/florfenicol efflux MFS transporter FloR	Phenicol
SRR5660137	contig00017	680	1825	blaCMY-2	1-1146/1146	100	100	ncbi	A7J11_00540	class C beta-lactamase CMY-2	Beta-lactamase
SRR5660137	contig00017	30166	30981	sul2	1-816/816	100	100	ncbi	A7J11_04212	sulfonamide-resistant dihydropteroate synthase Sul2	Sulfonamides
SRR5660137	contig00017	34017	35216	tet(A)	1-1200/1200	100	100	ncbi	A7J11_00448	tetracycline efflux MFS transporter Tet(A)	Tetracycline
SRR5666360	contig00029	32587	33414	aph(3'')-Ib	1-828/828	100	100	ncbi	A7J11_05252	aminoglycoside O-phosphotransferase APH(3'')-Ib	Aminoglycoside
SRR5666360	contig00029	33414	34250	aph(6)-Id	1-837/837	100	100	ncbi	A7J11_01109	aminoglycoside O-phosphotransferase APH(6)-Id	Aminoglycoside
SRR5666360	contig00029	37385	38599	floR	1-1215/1215	100	99.83	ncbi	A7J11_01453	chloramphenicol/florfenicol efflux MFS transporter FloR	Phenicol
SRR5666360	contig00029	2249	3394	blaCMY-2	1-1146/1146	100	100	ncbi	A7J11_00540	class C beta-lactamase CMY-2	Beta-lactamase
SRR5666360	contig00029	31735	32550	sul2	1-816/816	100	100	ncbi	A7J11_04212	sulfonamide-resistant dihydropteroate synthase Sul2	Sulfonamides
SRR5666360	contig00029	35586	36785	tet(A)	1-1200/1200	100	100	ncbi	A7J11_00448	tetracycline efflux MFS transporter Tet(A)	Tetracycline
SRR5681044	contig00021	9670	10497	aph(3'')-Ib	1-828/828	100	100	ncbi	A7J11_05252	aminoglycoside O-phosphotransferase APH(3'')-Ib	Aminoglycoside
SRR5681044	contig00021	8834	9670	aph(6)-Id	1-837/837	100	100	ncbi	A7J11_01109	aminoglycoside O-phosphotransferase APH(6)-Id	Aminoglycoside
SRR5681044	contig00021	4485	5699	floR	1-1215/1215	100	99.83	ncbi	A7J11_02239	chloramphenicol/florfenicol efflux MFS transporter FloR	Phenicol
SRR5681044	contig00018	228	1373	blaCMY-2	1-1146/1146	100	100	ncbi	A7J11_00540	class C beta-lactamase CMY-2	Beta-lactamase
SRR5681044	contig00021	10534	11349	sul2	1-816/816	100	100	ncbi	A7J11_04212	sulfonamide-resistant dihydropteroate synthase Sul2	Sulfonamides
SRR5681044	contig00021	6299	7498	tet(A)	1-1200/1200	100	100	ncbi	A7J11_00448	tetracycline efflux MFS transporter Tet(A)	Tetracycline
SRR5762155	contig00017	9670	10497	aph(3'')-Ib	1-828/828	100	100	ncbi	A7J11_05252	aminoglycoside O-phosphotransferase APH(3'')-Ib	Aminoglycoside
SRR5762155	contig00017	8834	9670	aph(6)-Id	1-837/837	100	100	ncbi	A7J11_01109	aminoglycoside O-phosphotransferase APH(6)-Id	Aminoglycoside
SRR5762155	contig00017	4485	5699	floR	1-1215/1215	100	99.83	ncbi	A7J11_02239	chloramphenicol/florfenicol efflux MFS transporter FloR	Phenicol
SRR5762155	contig00017	39690	40835	blaCMY-2	1-1146/1146	100	100	ncbi	A7J11_00540	class C beta-lactamase CMY-2	Beta-lactamase
SRR5762155	contig00017	10534	11349	sul2	1-816/816	100	100	ncbi	A7J11_04212	sulfonamide-resistant dihydropteroate synthase Sul2	Sulfonamides
SRR5762155	contig00017	6299	7498	tet(A)	1-1200/1200	100	100	ncbi	A7J11_00448	tetracycline efflux MFS transporter Tet(A)	Tetracycline
SRR5808938	contig00018	9649	10476	aph(3'')-Ib	1-828/828	100	100	ncbi	A7J11_05252	aminoglycoside O-phosphotransferase APH(3'')-Ib	Aminoglycoside
SRR5808938	contig00018	8813	9649	aph(6)-Id	1-837/837	100	100	ncbi	A7J11_01109	aminoglycoside O-phosphotransferase APH(6)-Id	Aminoglycoside
SRR5808938	contig00018	4464	5678	floR	1-1215/1215	100	100	ncbi	A7J11_00644	chloramphenicol/florfenicol efflux MFS transporter FloR	Phenicol
SRR5808938	contig00018	47751	48896	blaCMY-2	1-1146/1146	100	100	ncbi	A7J11_00540	class C beta-lactamase CMY-2	Beta-lactamase
SRR5808938	contig00018	10513	11328	sul2	1-816/816	100	100	ncbi	A7J11_04212	sulfonamide-resistant dihydropteroate synthase Sul2	Sulfonamides
SRR5808938	contig00018	6278	7477	tet(A)	1-1200/1200	100	100	ncbi	A7J11_00448	tetracycline efflux MFS transporter Tet(A)	Tetracycline
SRR5819691	contig00018	9670	10497	aph(3'')-Ib	1-828/828	100	100	ncbi	A7J11_05252	aminoglycoside O-phosphotransferase APH(3'')-Ib	Aminoglycoside
SRR5819691	contig00018	8834	9670	aph(6)-Id	1-837/837	100	100	ncbi	A7J11_01109	aminoglycoside O-phosphotransferase APH(6)-Id	Aminoglycoside
SRR5819691	contig00018	4485	5699	floR	1-1215/1215	100	99.83	ncbi	A7J11_01453	chloramphenicol/florfenicol efflux MFS transporter FloR	Phenicol
SRR5819691	contig00023	680	1825	blaCMY-2	1-1146/1146	100	100	ncbi	A7J11_00540	class C beta-lactamase CMY-2	Beta-lactamase
SRR5819691	contig00018	10534	11349	sul2	1-816/816	100	100	ncbi	A7J11_04212	sulfonamide-resistant dihydropteroate synthase Sul2	Sulfonamides
SRR5819691	contig00018	6299	7498	tet(A)	1-1200/1200	100	100	ncbi	A7J11_00448	tetracycline efflux MFS transporter Tet(A)	Tetracycline
SRR5828284	contig00017	9684	10511	aph(3'')-Ib	1-828/828	100	100	ncbi	A7J11_05252	aminoglycoside O-phosphotransferase APH(3'')-Ib	Aminoglycoside
SRR5828284	contig00025	214	1029	aph(3')-Ia	1-816/816	100	100	ncbi	A7J11_00274	aminoglycoside O-phosphotransferase APH(3')-Ia	Aminoglycoside
SRR5828284	contig00017	8848	9684	aph(6)-Id	1-837/837	100	100	ncbi	A7J11_01109	aminoglycoside O-phosphotransferase APH(6)-Id	Aminoglycoside
SRR5828284	contig00017	4499	5713	floR	1-1215/1215	100	99.83	ncbi	A7J11_01453	chloramphenicol/florfenicol efflux MFS transporter FloR	Phenicol
SRR5828284	contig00021	3428	4251	blaTEM-206	38-861/861	95.7	100	ncbi	A7J11_03029	class A broad-spectrum beta-lactamase TEM-206	Beta-lactamase
SRR5828284	contig00017	39704	40849	blaCMY-2	1-1146/1146	100	100	ncbi	A7J11_00540	class C beta-lactamase CMY-2	Beta-lactamase
SRR5828284	contig00017	10548	11363	sul2	1-816/816	100	100	ncbi	A7J11_04212	sulfonamide-resistant dihydropteroate synthase Sul2	Sulfonamides
SRR5828284	contig00017	6313	7512	tet(A)	1-1200/1200	100	100	ncbi	A7J11_00448	tetracycline efflux MFS transporter Tet(A)	Tetracycline
SRR5875977	contig00018	5236	6063	aph(3'')-Ib	1-828/828	100	100	ncbi	A7J11_05252	aminoglycoside O-phosphotransferase APH(3'')-Ib	Aminoglycoside
SRR5875977	contig00018	4400	5236	aph(6)-Id	1-837/837	100	100	ncbi	A7J11_01109	aminoglycoside O-phosphotransferase APH(6)-Id	Aminoglycoside
SRR5875977	contig00022	3360	4183	blaTEM-206	38-861/861	95.7	100	ncbi	A7J11_03029	class A broad-spectrum beta-lactamase TEM-206	Beta-lactamase
SRR5875977	contig00018	35256	36401	blaCMY-2	1-1146/1146	100	100	ncbi	A7J11_00540	class C beta-lactamase CMY-2	Beta-lactamase
SRR5875977	contig00018	6100	6915	sul2	1-816/816	100	100	ncbi	A7J11_04212	sulfonamide-resistant dihydropteroate synthase Sul2	Sulfonamides
SRR5875977	contig00018	1865	3064	tet(A)	1-1200/1200	100	100	ncbi	A7J11_00448	tetracycline efflux MFS transporter Tet(A)	Tetracycline
SRR5876145	contig00018	5386	6213	aph(3'')-Ib	1-828/828	100	100	ncbi	A7J11_05252	aminoglycoside O-phosphotransferase APH(3'')-Ib	Aminoglycoside
SRR5876145	contig00018	4550	5386	aph(6)-Id	1-837/837	100	100	ncbi	A7J11_01109	aminoglycoside O-phosphotransferase APH(6)-Id	Aminoglycoside
SRR5876145	contig00025	438	1652	floR	1-1215/1215	100	99.83	ncbi	A7J11_01453	chloramphenicol/florfenicol efflux MFS transporter FloR	Phenicol
SRR5876145	contig00022	2201	3346	blaCMY-2	1-1146/1146	100	100	ncbi	A7J11_00540	class C beta-lactamase CMY-2	Beta-lactamase
SRR5876145	contig00018	6250	7065	sul2	1-816/816	100	100	ncbi	A7J11_04212	sulfonamide-resistant dihydropteroate synthase Sul2	Sulfonamides
SRR5876145	contig00018	2015	3214	tet(A)	1-1200/1200	100	100	ncbi	A7J11_00448	tetracycline efflux MFS transporter Tet(A)	Tetracycline
SRR5877168	contig00030	6023	6850	aph(3'')-Ib	1-828/828	100	100	ncbi	A7J11_05252	aminoglycoside O-phosphotransferase APH(3'')-Ib	Aminoglycoside
SRR5877168	contig00039	215	1030	aph(3')-Ia	1-816/816	100	100	ncbi	A7J11_00274	aminoglycoside O-phosphotransferase APH(3')-Ia	Aminoglycoside
SRR5877168	contig00030	6850	7686	aph(6)-Id	1-837/837	100	100	ncbi	A7J11_01109	aminoglycoside O-phosphotransferase APH(6)-Id	Aminoglycoside
SRR5877168	contig00030	10821	12035	floR	1-1215/1215	100	99.83	ncbi	A7J11_02239	chloramphenicol/florfenicol efflux MFS transporter FloR	Phenicol
SRR5877168	contig00035	3428	4251	blaTEM-1	38-861/861	95.7	100	ncbi	A7J11_00169	class A broad-spectrum beta-lactamase TEM-1	Beta-lactamase
SRR5877168	contig00028	23432	24577	blaCMY-2	1-1146/1146	100	100	ncbi	A7J11_00540	class C beta-lactamase CMY-2	Beta-lactamase
SRR5877168	contig00030	5171	5986	sul2	1-816/816	100	100	ncbi	A7J11_04212	sulfonamide-resistant dihydropteroate synthase Sul2	Sulfonamides
SRR5877168	contig00030	9022	10221	tet(A)	1-1200/1200	100	100	ncbi	A7J11_00448	tetracycline efflux MFS transporter Tet(A)	Tetracycline
SRR5877170	contig00042	9520	10347	aph(3'')-Ib	1-828/828	100	100	ncbi	A7J11_05252	aminoglycoside O-phosphotransferase APH(3'')-Ib	Aminoglycoside
SRR5877170	contig00042	8684	9520	aph(6)-Id	1-837/837	100	100	ncbi	A7J11_01109	aminoglycoside O-phosphotransferase APH(6)-Id	Aminoglycoside
SRR5877170	contig00042	4335	5549	floR	1-1215/1215	100	99.83	ncbi	A7J11_02239	chloramphenicol/florfenicol efflux MFS transporter FloR	Phenicol
SRR5877170	contig00042	39540	40685	blaCMY-2	1-1146/1146	100	100	ncbi	A7J11_00540	class C beta-lactamase CMY-2	Beta-lactamase
SRR5877170	contig00042	10384	11199	sul2	1-816/816	100	100	ncbi	A7J11_04212	sulfonamide-resistant dihydropteroate synthase Sul2	Sulfonamides
SRR5877170	contig00042	6149	7348	tet(A)	1-1200/1200	100	100	ncbi	A7J11_00448	tetracycline efflux MFS transporter Tet(A)	Tetracycline
SRR5883578	contig00007	343345	344172	aph(3'')-Ib	1-828/828	100	100	ncbi	A7J11_05252	aminoglycoside O-phosphotransferase APH(3'')-Ib	Aminoglycoside
SRR5883578	contig00007	344172	345008	aph(6)-Id	1-837/837	100	100	ncbi	A7J11_01109	aminoglycoside O-phosphotransferase APH(6)-Id	Aminoglycoside
SRR5883578	contig00007	348143	349357	floR	1-1215/1215	100	99.83	ncbi	A7J11_01453	chloramphenicol/florfenicol efflux MFS transporter FloR	Phenicol
SRR5883578	contig00034	696	1539	blaCMY-130	303-1146/1146	73.65	100	ncbi	A7J11_03471	class C beta-lactamase CMY-130	Beta-lactamase
SRR5883578	contig00007	342493	343308	sul2	1-816/816	100	100	ncbi	A7J11_04212	sulfonamide-resistant dihydropteroate synthase Sul2	Sulfonamides
SRR5883578	contig00007	346344	347543	tet(A)	1-1200/1200	100	100	ncbi	A7J11_00448	tetracycline efflux MFS transporter Tet(A)	Tetracycline
SRR5883581	contig00030	30730	31557	aph(3'')-Ib	1-828/828	100	100	ncbi	A7J11_05252	aminoglycoside O-phosphotransferase APH(3'')-Ib	Aminoglycoside
SRR5883581	contig00030	31557	32374	aph(6)-Id	1-818/837	97.73	100	ncbi	A7J11_01109	aminoglycoside O-phosphotransferase APH(6)-Id	Aminoglycoside
SRR5883581	contig00036	4500	5714	floR	1-1215/1215	100	99.83	ncbi	A7J11_02239	chloramphenicol/florfenicol efflux MFS transporter FloR	Phenicol
SRR5883581	contig00041	3428	4251	blaTEM-206	38-861/861	95.7	100	ncbi	A7J11_03029	class A broad-spectrum beta-lactamase TEM-206	Beta-lactamase
SRR5883581	contig00030	392	1537	blaCMY-2	1-1146/1146	100	100	ncbi	A7J11_00540	class C beta-lactamase CMY-2	Beta-lactamase
SRR5883581	contig00030	29878	30693	sul2	1-816/816	100	100	ncbi	A7J11_04212	sulfonamide-resistant dihydropteroate synthase Sul2	Sulfonamides
SRR5883581	contig00036	6314	7513	tet(A)	1-1200/1200	100	100	ncbi	A7J11_00448	tetracycline efflux MFS transporter Tet(A)	Tetracycline
SRR5883582	contig00024	31042	31869	aph(3'')-Ib	1-828/828	100	100	ncbi	A7J11_05252	aminoglycoside O-phosphotransferase APH(3'')-Ib	Aminoglycoside
SRR5883582	contig00033	264	1079	aph(3')-Ia	1-816/816	100	100	ncbi	A7J11_00274	aminoglycoside O-phosphotransferase APH(3')-Ia	Aminoglycoside
SRR5883582	contig00024	31869	32705	aph(6)-Id	1-837/837	100	100	ncbi	A7J11_01109	aminoglycoside O-phosphotransferase APH(6)-Id	Aminoglycoside
SRR5883582	contig00024	35840	37054	floR	1-1215/1215	100	99.83	ncbi	A7J11_02239	chloramphenicol/florfenicol efflux MFS transporter FloR	Phenicol
SRR5883582	contig00024	696	1841	blaCMY-2	1-1146/1146	100	100	ncbi	A7J11_00540	class C beta-lactamase CMY-2	Beta-lactamase
SRR5883582	contig00024	30190	31005	sul2	1-816/816	100	100	ncbi	A7J11_04212	sulfonamide-resistant dihydropteroate synthase Sul2	Sulfonamides
SRR5883582	contig00024	34041	35240	tet(A)	1-1200/1200	100	100	ncbi	A7J11_00448	tetracycline efflux MFS transporter Tet(A)	Tetracycline
SRR5883584	contig00031	31034	31861	aph(3'')-Ib	1-828/828	100	100	ncbi	A7J11_05252	aminoglycoside O-phosphotransferase APH(3'')-Ib	Aminoglycoside
SRR5883584	contig00046	214	1029	aph(3')-Ia	1-816/816	100	100	ncbi	A7J11_00274	aminoglycoside O-phosphotransferase APH(3')-Ia	Aminoglycoside
SRR5883584	contig00031	31861	32697	aph(6)-Id	1-837/837	100	100	ncbi	A7J11_01109	aminoglycoside O-phosphotransferase APH(6)-Id	Aminoglycoside
SRR5883584	contig00031	35832	37046	floR	1-1215/1215	100	99.83	ncbi	A7J11_01453	chloramphenicol/florfenicol efflux MFS transporter FloR	Phenicol
SRR5883584	contig00040	124	947	blaTEM-214	38-861/861	95.7	100	ncbi	A7J11_03426	class A beta-lactamase TEM-214	Beta-lactamase
SRR5883584	contig00031	696	1841	blaCMY-2	1-1146/1146	100	100	ncbi	A7J11_00540	class C beta-lactamase CMY-2	Beta-lactamase
SRR5883584	contig00031	30182	30997	sul2	1-816/816	100	100	ncbi	A7J11_04212	sulfonamide-resistant dihydropteroate synthase Sul2	Sulfonamides
SRR5883584	contig00031	34033	35232	tet(A)	1-1200/1200	100	100	ncbi	A7J11_00448	tetracycline efflux MFS transporter Tet(A)	Tetracycline
SRR5883586	contig00022	9685	10512	aph(3'')-Ib	1-828/828	100	100	ncbi	A7J11_05252	aminoglycoside O-phosphotransferase APH(3'')-Ib	Aminoglycoside
SRR5883586	contig00032	215	1030	aph(3')-Ia	1-816/816	100	100	ncbi	A7J11_00274	aminoglycoside O-phosphotransferase APH(3')-Ia	Aminoglycoside
SRR5883586	contig00022	8849	9685	aph(6)-Id	1-837/837	100	100	ncbi	A7J11_01109	aminoglycoside O-phosphotransferase APH(6)-Id	Aminoglycoside
SRR5883586	contig00022	4500	5714	floR	1-1215/1215	100	99.83	ncbi	A7J11_02239	chloramphenicol/florfenicol efflux MFS transporter FloR	Phenicol
SRR5883586	contig00028	124	947	blaTEM-1	38-861/861	95.7	100	ncbi	A7J11_00169	class A broad-spectrum beta-lactamase TEM-1	Beta-lactamase
SRR5883586	contig00022	39705	40850	blaCMY-2	1-1146/1146	100	100	ncbi	A7J11_00540	class C beta-lactamase CMY-2	Beta-lactamase
SRR5883586	contig00022	10549	11364	sul2	1-816/816	100	100	ncbi	A7J11_04212	sulfonamide-resistant dihydropteroate synthase Sul2	Sulfonamides
SRR5883586	contig00022	6314	7513	tet(A)	1-1200/1200	100	100	ncbi	A7J11_00448	tetracycline efflux MFS transporter Tet(A)	Tetracycline
SRR5883588	contig00046	31034	31861	aph(3'')-Ib	1-828/828	100	100	ncbi	A7J11_05252	aminoglycoside O-phosphotransferase APH(3'')-Ib	Aminoglycoside
SRR5883588	contig00092	214	1029	aph(3')-Ia	1-816/816	100	100	ncbi	A7J11_00274	aminoglycoside O-phosphotransferase APH(3')-Ia	Aminoglycoside
SRR5883588	contig00046	31861	32697	aph(6)-Id	1-837/837	100	100	ncbi	A7J11_01109	aminoglycoside O-phosphotransferase APH(6)-Id	Aminoglycoside
SRR5883588	contig00046	35832	37046	floR	1-1215/1215	100	99.83	ncbi	A7J11_02239	chloramphenicol/florfenicol efflux MFS transporter FloR	Phenicol
SRR5883588	contig00046	696	1841	blaCMY-2	1-1146/1146	100	100	ncbi	A7J11_00540	class C beta-lactamase CMY-2	Beta-lactamase
SRR5883588	contig00046	30182	30997	sul2	1-816/816	100	100	ncbi	A7J11_04212	sulfonamide-resistant dihydropteroate synthase Sul2	Sulfonamides
SRR5883588	contig00046	34033	35232	tet(A)	1-1200/1200	100	100	ncbi	A7J11_00448	tetracycline efflux MFS transporter Tet(A)	Tetracycline
SRR5883589	contig00034	31034	31861	aph(3'')-Ib	1-828/828	100	100	ncbi	A7J11_05252	aminoglycoside O-phosphotransferase APH(3'')-Ib	Aminoglycoside
SRR5883589	contig00055	214	1029	aph(3')-Ia	1-816/816	100	100	ncbi	A7J11_00274	aminoglycoside O-phosphotransferase APH(3')-Ia	Aminoglycoside
SRR5883589	contig00034	31861	32697	aph(6)-Id	1-837/837	100	100	ncbi	A7J11_01109	aminoglycoside O-phosphotransferase APH(6)-Id	Aminoglycoside
SRR5883589	contig00034	35832	37046	floR	1-1215/1215	100	99.83	ncbi	A7J11_01453	chloramphenicol/florfenicol efflux MFS transporter FloR	Phenicol
SRR5883589	contig00050	3428	4251	blaTEM-214	38-861/861	95.7	100	ncbi	A7J11_03426	class A beta-lactamase TEM-214	Beta-lactamase
SRR5883589	contig00034	696	1841	blaCMY-2	1-1146/1146	100	100	ncbi	A7J11_00540	class C beta-lactamase CMY-2	Beta-lactamase
SRR5883589	contig00034	30182	30997	sul2	1-816/816	100	100	ncbi	A7J11_04212	sulfonamide-resistant dihydropteroate synthase Sul2	Sulfonamides
SRR5883589	contig00034	34033	35232	tet(A)	1-1200/1200	100	100	ncbi	A7J11_00448	tetracycline efflux MFS transporter Tet(A)	Tetracycline
SRR5883592	contig00022	14662	15489	aph(3'')-Ib	1-828/828	100	100	ncbi	A7J11_05252	aminoglycoside O-phosphotransferase APH(3'')-Ib	Aminoglycoside
SRR5883592	contig00022	15489	16325	aph(6)-Id	1-837/837	100	100	ncbi	A7J11_01109	aminoglycoside O-phosphotransferase APH(6)-Id	Aminoglycoside
SRR5883592	contig00022	19460	20674	floR	1-1215/1215	100	99.83	ncbi	A7J11_02239	chloramphenicol/florfenicol efflux MFS transporter FloR	Phenicol
SRR5883592	contig00025	3428	4251	blaTEM-206	38-861/861	95.7	100	ncbi	A7J11_03029	class A broad-spectrum beta-lactamase TEM-206	Beta-lactamase
SRR5883592	contig00022	13810	14625	sul2	1-816/816	100	100	ncbi	A7J11_04212	sulfonamide-resistant dihydropteroate synthase Sul2	Sulfonamides
SRR5883592	contig00022	17661	18860	tet(A)	1-1200/1200	100	100	ncbi	A7J11_00448	tetracycline efflux MFS transporter Tet(A)	Tetracycline
SRR5883594	contig00031	9686	10513	aph(3'')-Ib	1-828/828	100	100	ncbi	A7J11_05252	aminoglycoside O-phosphotransferase APH(3'')-Ib	Aminoglycoside
SRR5883594	contig00031	8850	9686	aph(6)-Id	1-837/837	100	100	ncbi	A7J11_01109	aminoglycoside O-phosphotransferase APH(6)-Id	Aminoglycoside
SRR5883594	contig00031	4501	5715	floR	1-1215/1215	100	99.83	ncbi	A7J11_02239	chloramphenicol/florfenicol efflux MFS transporter FloR	Phenicol
SRR5883594	contig00049	124	947	blaTEM-1	38-861/861	95.7	100	ncbi	A7J11_00169	class A broad-spectrum beta-lactamase TEM-1	Beta-lactamase
SRR5883594	contig00031	39706	40851	blaCMY-2	1-1146/1146	100	100	ncbi	A7J11_00540	class C beta-lactamase CMY-2	Beta-lactamase
SRR5883594	contig00031	10550	11365	sul2	1-816/816	100	100	ncbi	A7J11_04212	sulfonamide-resistant dihydropteroate synthase Sul2	Sulfonamides
SRR5883594	contig00031	6315	7514	tet(A)	1-1200/1200	100	100	ncbi	A7J11_00448	tetracycline efflux MFS transporter Tet(A)	Tetracycline
SRR5883596	contig00032	9686	10513	aph(3'')-Ib	1-828/828	100	100	ncbi	A7J11_05252	aminoglycoside O-phosphotransferase APH(3'')-Ib	Aminoglycoside
SRR5883596	contig00032	8850	9686	aph(6)-Id	1-837/837	100	100	ncbi	A7J11_01109	aminoglycoside O-phosphotransferase APH(6)-Id	Aminoglycoside
SRR5883596	contig00032	4501	5715	floR	1-1215/1215	100	99.83	ncbi	A7J11_01453	chloramphenicol/florfenicol efflux MFS transporter FloR	Phenicol
SRR5883596	contig00042	2170	2993	blaTEM-1	38-861/861	95.7	100	ncbi	A7J11_00169	class A broad-spectrum beta-lactamase TEM-1	Beta-lactamase
SRR5883596	contig00040	696	1841	blaCMY-2	1-1146/1146	100	100	ncbi	A7J11_00540	class C beta-lactamase CMY-2	Beta-lactamase
SRR5883596	contig00032	10550	11365	sul2	1-816/816	100	100	ncbi	A7J11_04212	sulfonamide-resistant dihydropteroate synthase Sul2	Sulfonamides
SRR5883596	contig00032	6315	7514	tet(A)	1-1200/1200	100	100	ncbi	A7J11_00448	tetracycline efflux MFS transporter Tet(A)	Tetracycline
SRR5888669	contig00022	14452	15279	aph(3'')-Ib	1-828/828	100	100	ncbi	A7J11_05252	aminoglycoside O-phosphotransferase APH(3'')-Ib	Aminoglycoside
SRR5888669	contig00029	214	1029	aph(3')-Ia	1-816/816	100	100	ncbi	A7J11_00274	aminoglycoside O-phosphotransferase APH(3')-Ia	Aminoglycoside
SRR5888669	contig00022	15279	16115	aph(6)-Id	1-837/837	100	100	ncbi	A7J11_01109	aminoglycoside O-phosphotransferase APH(6)-Id	Aminoglycoside
SRR5888669	contig00022	19250	20464	floR	1-1215/1215	100	99.83	ncbi	A7J11_01453	chloramphenicol/florfenicol efflux MFS transporter FloR	Phenicol
SRR5888669	contig00012	76921	77744	blaTEM-1	38-861/861	95.7	100	ncbi	A7J11_00169	class A broad-spectrum beta-lactamase TEM-1	Beta-lactamase
SRR5888669	contig00024	1777	2922	blaCMY-2	1-1146/1146	100	100	ncbi	A7J11_00540	class C beta-lactamase CMY-2	Beta-lactamase
SRR5888669	contig00022	13600	14415	sul2	1-816/816	100	100	ncbi	A7J11_04212	sulfonamide-resistant dihydropteroate synthase Sul2	Sulfonamides
SRR5888669	contig00022	17451	18650	tet(A)	1-1200/1200	100	100	ncbi	A7J11_00448	tetracycline efflux MFS transporter Tet(A)	Tetracycline
SRR5901567	contig00023	9670	10497	aph(3'')-Ib	1-828/828	100	100	ncbi	A7J11_05252	aminoglycoside O-phosphotransferase APH(3'')-Ib	Aminoglycoside
SRR5901567	contig00023	8834	9670	aph(6)-Id	1-837/837	100	100	ncbi	A7J11_01109	aminoglycoside O-phosphotransferase APH(6)-Id	Aminoglycoside
SRR5901567	contig00023	4485	5699	floR	1-1215/1215	100	99.83	ncbi	A7J11_02239	chloramphenicol/florfenicol efflux MFS transporter FloR	Phenicol
SRR5901567	contig00031	108	931	blaTEM-206	38-861/861	95.7	100	ncbi	A7J11_03029	class A broad-spectrum beta-lactamase TEM-206	Beta-lactamase
SRR5901567	contig00023	39690	40835	blaCMY-2	1-1146/1146	100	100	ncbi	A7J11_00540	class C beta-lactamase CMY-2	Beta-lactamase
SRR5901567	contig00023	10534	11349	sul2	1-816/816	100	100	ncbi	A7J11_04212	sulfonamide-resistant dihydropteroate synthase Sul2	Sulfonamides
SRR5901567	contig00023	6299	7498	tet(A)	1-1200/1200	100	100	ncbi	A7J11_00448	tetracycline efflux MFS transporter Tet(A)	Tetracycline
SRR5904973	contig00002	9686	10513	aph(3'')-Ib	1-828/828	100	100	ncbi	A7J11_05252	aminoglycoside O-phosphotransferase APH(3'')-Ib	Aminoglycoside
SRR5904973	contig00002	8850	9686	aph(6)-Id	1-837/837	100	100	ncbi	A7J11_01109	aminoglycoside O-phosphotransferase APH(6)-Id	Aminoglycoside
SRR5904973	contig00002	4501	5715	floR	1-1215/1215	100	99.83	ncbi	A7J11_02359	chloramphenicol/florfenicol efflux MFS transporter FloR	Phenicol
SRR5904973	contig00056	1	844	blaCMY-130	303-1146/1146	73.65	100	ncbi	A7J11_03471	class C beta-lactamase CMY-130	Beta-lactamase
SRR5904973	contig00002	10550	11365	sul2	1-816/816	100	100	ncbi	A7J11_04212	sulfonamide-resistant dihydropteroate synthase Sul2	Sulfonamides
SRR5904973	contig00002	6315	7514	tet(A)	1-1200/1200	100	100	ncbi	A7J11_00448	tetracycline efflux MFS transporter Tet(A)	Tetracycline
SRR5904975	contig00027	9686	10513	aph(3'')-Ib	1-828/828	100	100	ncbi	A7J11_05252	aminoglycoside O-phosphotransferase APH(3'')-Ib	Aminoglycoside
SRR5904975	contig00041	214	1029	aph(3')-Ia	1-816/816	100	100	ncbi	A7J11_00274	aminoglycoside O-phosphotransferase APH(3')-Ia	Aminoglycoside
SRR5904975	contig00027	8850	9686	aph(6)-Id	1-837/837	100	100	ncbi	A7J11_01109	aminoglycoside O-phosphotransferase APH(6)-Id	Aminoglycoside
SRR5904975	contig00027	4501	5715	floR	1-1215/1215	100	99.83	ncbi	A7J11_01453	chloramphenicol/florfenicol efflux MFS transporter FloR	Phenicol
SRR5904975	contig00035	3428	4251	blaTEM-214	38-861/861	95.7	100	ncbi	A7J11_03426	class A beta-lactamase TEM-214	Beta-lactamase
SRR5904975	contig00027	39706	40851	blaCMY-2	1-1146/1146	100	100	ncbi	A7J11_00540	class C beta-lactamase CMY-2	Beta-lactamase
SRR5904975	contig00027	10550	11365	sul2	1-816/816	100	100	ncbi	A7J11_04212	sulfonamide-resistant dihydropteroate synthase Sul2	Sulfonamides
SRR5904975	contig00027	6315	7514	tet(A)	1-1200/1200	100	100	ncbi	A7J11_00448	tetracycline efflux MFS transporter Tet(A)	Tetracycline
SRR5904978	contig00027	31034	31861	aph(3'')-Ib	1-828/828	100	100	ncbi	A7J11_05252	aminoglycoside O-phosphotransferase APH(3'')-Ib	Aminoglycoside
SRR5904978	contig00044	265	1080	aph(3')-Ia	1-816/816	100	100	ncbi	A7J11_00274	aminoglycoside O-phosphotransferase APH(3')-Ia	Aminoglycoside
SRR5904978	contig00027	31861	32697	aph(6)-Id	1-837/837	100	100	ncbi	A7J11_01109	aminoglycoside O-phosphotransferase APH(6)-Id	Aminoglycoside
SRR5904978	contig00027	35832	37046	floR	1-1215/1215	100	99.83	ncbi	A7J11_02239	chloramphenicol/florfenicol efflux MFS transporter FloR	Phenicol
SRR5904978	contig00040	127	950	blaTEM-1	38-861/861	95.7	100	ncbi	A7J11_00169	class A broad-spectrum beta-lactamase TEM-1	Beta-lactamase
SRR5904978	contig00027	696	1841	blaCMY-2	1-1146/1146	100	100	ncbi	A7J11_00540	class C beta-lactamase CMY-2	Beta-lactamase
SRR5904978	contig00027	30182	30997	sul2	1-816/816	100	100	ncbi	A7J11_04212	sulfonamide-resistant dihydropteroate synthase Sul2	Sulfonamides
SRR5904978	contig00027	34033	35232	tet(A)	1-1200/1200	100	100	ncbi	A7J11_00448	tetracycline efflux MFS transporter Tet(A)	Tetracycline
SRR5905011	contig00012	16851	17678	aph(3'')-Ib	1-828/828	100	100	ncbi	A7J11_05252	aminoglycoside O-phosphotransferase APH(3'')-Ib	Aminoglycoside
SRR5905011	contig00012	16015	16851	aph(6)-Id	1-837/837	100	100	ncbi	A7J11_01109	aminoglycoside O-phosphotransferase APH(6)-Id	Aminoglycoside
SRR5905011	contig00012	11666	12880	floR	1-1215/1215	100	99.83	ncbi	A7J11_01453	chloramphenicol/florfenicol efflux MFS transporter FloR	Phenicol
SRR5905011	contig00082	1	844	blaCMY-153	303-1146/1146	73.65	100	ncbi	A7J11_05053	class C beta-lactamase CMY-153	Beta-lactamase
SRR5905011	contig00012	17715	18530	sul2	1-816/816	100	100	ncbi	A7J11_04212	sulfonamide-resistant dihydropteroate synthase Sul2	Sulfonamides
SRR5905011	contig00012	13480	14679	tet(A)	1-1200/1200	100	100	ncbi	A7J11_00448	tetracycline efflux MFS transporter Tet(A)	Tetracycline
SRR5905013	contig00054	31033	31860	aph(3'')-Ib	1-828/828	100	100	ncbi	A7J11_05252	aminoglycoside O-phosphotransferase APH(3'')-Ib	Aminoglycoside
SRR5905013	contig00097	265	1080	aph(3')-Ia	1-816/816	100	100	ncbi	A7J11_00274	aminoglycoside O-phosphotransferase APH(3')-Ia	Aminoglycoside
SRR5905013	contig00054	31860	32696	aph(6)-Id	1-837/837	100	100	ncbi	A7J11_01109	aminoglycoside O-phosphotransferase APH(6)-Id	Aminoglycoside
SRR5905013	contig00085	124	947	blaTEM-1	38-861/861	95.7	100	ncbi	A7J11_00169	class A broad-spectrum beta-lactamase TEM-1	Beta-lactamase
SRR5905013	contig00054	695	1840	blaCMY-2	1-1146/1146	100	100	ncbi	A7J11_00540	class C beta-lactamase CMY-2	Beta-lactamase
SRR5905013	contig00054	30181	30996	sul2	1-816/816	100	100	ncbi	A7J11_04212	sulfonamide-resistant dihydropteroate synthase Sul2	Sulfonamides
SRR5905013	contig00054	34032	35231	tet(A)	1-1200/1200	100	100	ncbi	A7J11_00448	tetracycline efflux MFS transporter Tet(A)	Tetracycline
SRR5905014	contig00047	27548	28375	aph(3'')-Ib	1-828/828	100	100	ncbi	A7J11_05252	aminoglycoside O-phosphotransferase APH(3'')-Ib	Aminoglycoside
SRR5905014	contig00102	214	1029	aph(3')-Ia	1-816/816	100	100	ncbi	A7J11_00274	aminoglycoside O-phosphotransferase APH(3')-Ia	Aminoglycoside
SRR5905014	contig00047	28375	29211	aph(6)-Id	1-837/837	100	100	ncbi	A7J11_01109	aminoglycoside O-phosphotransferase APH(6)-Id	Aminoglycoside
SRR5905014	contig00047	32346	33560	floR	1-1215/1215	100	99.83	ncbi	A7J11_02239	chloramphenicol/florfenicol efflux MFS transporter FloR	Phenicol
SRR5905014	contig00090	124	947	blaTEM-1	38-861/861	95.7	100	ncbi	A7J11_00169	class A broad-spectrum beta-lactamase TEM-1	Beta-lactamase
SRR5905014	contig00094	696	1836	blaCMY-2	6-1146/1146	99.56	100	ncbi	A7J11_00540	class C beta-lactamase CMY-2	Beta-lactamase
SRR5905014	contig00047	26696	27511	sul2	1-816/816	100	100	ncbi	A7J11_04212	sulfonamide-resistant dihydropteroate synthase Sul2	Sulfonamides
SRR5905014	contig00047	30547	31746	tet(A)	1-1200/1200	100	100	ncbi	A7J11_00448	tetracycline efflux MFS transporter Tet(A)	Tetracycline
SRR5905015	contig00046	31034	31861	aph(3'')-Ib	1-828/828	100	100	ncbi	A7J11_05252	aminoglycoside O-phosphotransferase APH(3'')-Ib	Aminoglycoside
SRR5905015	contig00070	265	1080	aph(3')-Ia	1-816/816	100	100	ncbi	A7J11_00274	aminoglycoside O-phosphotransferase APH(3')-Ia	Aminoglycoside
SRR5905015	contig00046	31861	32697	aph(6)-Id	1-837/837	100	100	ncbi	A7J11_01109	aminoglycoside O-phosphotransferase APH(6)-Id	Aminoglycoside
SRR5905015	contig00046	35832	37046	floR	1-1215/1215	100	99.83	ncbi	A7J11_02239	chloramphenicol/florfenicol efflux MFS transporter FloR	Phenicol
SRR5905015	contig00064	124	947	blaTEM-1	38-861/861	95.7	100	ncbi	A7J11_00169	class A broad-spectrum beta-lactamase TEM-1	Beta-lactamase
SRR5905015	contig00046	696	1841	blaCMY-2	1-1146/1146	100	100	ncbi	A7J11_00540	class C beta-lactamase CMY-2	Beta-lactamase
SRR5905015	contig00046	30182	30997	sul2	1-816/816	100	100	ncbi	A7J11_04212	sulfonamide-resistant dihydropteroate synthase Sul2	Sulfonamides
SRR5905015	contig00046	34033	35232	tet(A)	1-1200/1200	100	100	ncbi	A7J11_00448	tetracycline efflux MFS transporter Tet(A)	Tetracycline
SRR5905016	contig00047	31034	31861	aph(3'')-Ib	1-828/828	100	100	ncbi	A7J11_05252	aminoglycoside O-phosphotransferase APH(3'')-Ib	Aminoglycoside
SRR5905016	contig00130	265	1080	aph(3')-Ia	1-816/816	100	100	ncbi	A7J11_00274	aminoglycoside O-phosphotransferase APH(3')-Ia	Aminoglycoside
SRR5905016	contig00047	31861	32697	aph(6)-Id	1-837/837	100	100	ncbi	A7J11_01109	aminoglycoside O-phosphotransferase APH(6)-Id	Aminoglycoside
SRR5905016	contig00047	35832	37046	floR	1-1215/1215	100	99.83	ncbi	A7J11_02239	chloramphenicol/florfenicol efflux MFS transporter FloR	Phenicol
SRR5905016	contig00115	124	947	blaTEM-206	38-861/861	95.7	100	ncbi	A7J11_03029	class A broad-spectrum beta-lactamase TEM-206	Beta-lactamase
SRR5905016	contig00047	696	1841	blaCMY-2	1-1146/1146	100	100	ncbi	A7J11_00540	class C beta-lactamase CMY-2	Beta-lactamase
SRR5905016	contig00047	30182	30997	sul2	1-816/816	100	100	ncbi	A7J11_04212	sulfonamide-resistant dihydropteroate synthase Sul2	Sulfonamides
SRR5905016	contig00047	34033	35232	tet(A)	1-1200/1200	100	100	ncbi	A7J11_00448	tetracycline efflux MFS transporter Tet(A)	Tetracycline
SRR5905017	contig00044	31032	31859	aph(3'')-Ib	1-828/828	100	100	ncbi	A7J11_05252	aminoglycoside O-phosphotransferase APH(3'')-Ib	Aminoglycoside
SRR5905017	contig00110	214	1029	aph(3')-Ia	1-816/816	100	100	ncbi	A7J11_00274	aminoglycoside O-phosphotransferase APH(3')-Ia	Aminoglycoside
SRR5905017	contig00044	31859	32695	aph(6)-Id	1-837/837	100	100	ncbi	A7J11_01109	aminoglycoside O-phosphotransferase APH(6)-Id	Aminoglycoside
SRR5905017	contig00044	35830	37044	floR	1-1215/1215	100	99.83	ncbi	A7J11_01453	chloramphenicol/florfenicol efflux MFS transporter FloR	Phenicol
SRR5905017	contig00110	5288	6111	blaTEM-214	38-861/861	95.7	100	ncbi	A7J11_03426	class A beta-lactamase TEM-214	Beta-lactamase
SRR5905017	contig00044	694	1839	blaCMY-2	1-1146/1146	100	100	ncbi	A7J11_00540	class C beta-lactamase CMY-2	Beta-lactamase
SRR5905017	contig00044	30180	30995	sul2	1-816/816	100	100	ncbi	A7J11_04212	sulfonamide-resistant dihydropteroate synthase Sul2	Sulfonamides
SRR5905017	contig00044	34031	35230	tet(A)	1-1200/1200	100	100	ncbi	A7J11_00448	tetracycline efflux MFS transporter Tet(A)	Tetracycline
SRR5905018	contig00045	25448	26275	aph(3'')-Ib	1-828/828	100	100	ncbi	A7J11_05252	aminoglycoside O-phosphotransferase APH(3'')-Ib	Aminoglycoside
SRR5905018	contig00045	26275	27111	aph(6)-Id	1-837/837	100	100	ncbi	A7J11_01109	aminoglycoside O-phosphotransferase APH(6)-Id	Aminoglycoside
SRR5905018	contig00045	30246	31460	floR	1-1215/1215	100	99.83	ncbi	A7J11_02239	chloramphenicol/florfenicol efflux MFS transporter FloR	Phenicol
SRR5905018	contig00045	24596	25411	sul2	1-816/816	100	100	ncbi	A7J11_04212	sulfonamide-resistant dihydropteroate synthase Sul2	Sulfonamides
SRR5905018	contig00045	28447	29646	tet(A)	1-1200/1200	100	100	ncbi	A7J11_00448	tetracycline efflux MFS transporter Tet(A)	Tetracycline
SRR5905019	contig00039	31034	31861	aph(3'')-Ib	1-828/828	100	100	ncbi	A7J11_05252	aminoglycoside O-phosphotransferase APH(3'')-Ib	Aminoglycoside
SRR5905019	contig00071	214	1029	aph(3')-Ia	1-816/816	100	100	ncbi	A7J11_00274	aminoglycoside O-phosphotransferase APH(3')-Ia	Aminoglycoside
SRR5905019	contig00039	31861	32697	aph(6)-Id	1-837/837	100	100	ncbi	A7J11_01109	aminoglycoside O-phosphotransferase APH(6)-Id	Aminoglycoside
SRR5905019	contig00039	35832	37046	floR	1-1215/1215	100	99.83	ncbi	A7J11_02239	chloramphenicol/florfenicol efflux MFS transporter FloR	Phenicol
SRR5905019	contig00039	696	1841	blaCMY-2	1-1146/1146	100	100	ncbi	A7J11_00540	class C beta-lactamase CMY-2	Beta-lactamase
SRR5905019	contig00039	30182	30997	sul2	1-816/816	100	100	ncbi	A7J11_04212	sulfonamide-resistant dihydropteroate synthase Sul2	Sulfonamides
SRR5905019	contig00039	34033	35232	tet(A)	1-1200/1200	100	100	ncbi	A7J11_00448	tetracycline efflux MFS transporter Tet(A)	Tetracycline
SRR5905020	contig00038	9686	10513	aph(3'')-Ib	1-828/828	100	100	ncbi	A7J11_05252	aminoglycoside O-phosphotransferase APH(3'')-Ib	Aminoglycoside
SRR5905020	contig00214	264	1079	aph(3')-Ia	1-816/816	100	100	ncbi	A7J11_00274	aminoglycoside O-phosphotransferase APH(3')-Ia	Aminoglycoside
SRR5905020	contig00038	8850	9686	aph(6)-Id	1-837/837	100	100	ncbi	A7J11_01109	aminoglycoside O-phosphotransferase APH(6)-Id	Aminoglycoside
SRR5905020	contig00038	4501	5715	floR	1-1215/1215	100	99.83	ncbi	A7J11_02239	chloramphenicol/florfenicol efflux MFS transporter FloR	Phenicol
SRR5905020	contig00172	3428	4251	blaTEM-206	38-861/861	95.7	100	ncbi	A7J11_03029	class A broad-spectrum beta-lactamase TEM-206	Beta-lactamase
SRR5905020	contig00188	696	1841	blaCMY-2	1-1146/1146	100	100	ncbi	A7J11_00540	class C beta-lactamase CMY-2	Beta-lactamase
SRR5905020	contig00038	10550	11365	sul2	1-816/816	100	100	ncbi	A7J11_04212	sulfonamide-resistant dihydropteroate synthase Sul2	Sulfonamides
SRR5905020	contig00038	6315	7514	tet(A)	1-1200/1200	100	100	ncbi	A7J11_00448	tetracycline efflux MFS transporter Tet(A)	Tetracycline
SRR5905029	contig00030	9686	10513	aph(3'')-Ib	1-828/828	100	100	ncbi	A7J11_05252	aminoglycoside O-phosphotransferase APH(3'')-Ib	Aminoglycoside
SRR5905029	contig00047	264	1079	aph(3')-Ia	1-816/816	100	100	ncbi	A7J11_00274	aminoglycoside O-phosphotransferase APH(3')-Ia	Aminoglycoside
SRR5905029	contig00030	8850	9686	aph(6)-Id	1-837/837	100	100	ncbi	A7J11_01109	aminoglycoside O-phosphotransferase APH(6)-Id	Aminoglycoside
SRR5905029	contig00030	4501	5715	floR	1-1215/1215	100	99.83	ncbi	A7J11_01453	chloramphenicol/florfenicol efflux MFS transporter FloR	Phenicol
SRR5905029	contig00042	124	947	blaTEM-1	38-861/861	95.7	100	ncbi	A7J11_00169	class A broad-spectrum beta-lactamase TEM-1	Beta-lactamase
SRR5905029	contig00030	39706	40851	blaCMY-2	1-1146/1146	100	100	ncbi	A7J11_00540	class C beta-lactamase CMY-2	Beta-lactamase
SRR5905029	contig00030	10550	11365	sul2	1-816/816	100	100	ncbi	A7J11_04212	sulfonamide-resistant dihydropteroate synthase Sul2	Sulfonamides
SRR5905029	contig00030	6315	7514	tet(A)	1-1200/1200	100	100	ncbi	A7J11_00448	tetracycline efflux MFS transporter Tet(A)	Tetracycline
SRR5905069	contig00023	31034	31861	aph(3'')-Ib	1-828/828	100	100	ncbi	A7J11_05252	aminoglycoside O-phosphotransferase APH(3'')-Ib	Aminoglycoside
SRR5905069	contig00023	31861	32697	aph(6)-Id	1-837/837	100	100	ncbi	A7J11_01109	aminoglycoside O-phosphotransferase APH(6)-Id	Aminoglycoside
SRR5905069	contig00023	35832	37046	floR	1-1215/1215	100	99.83	ncbi	A7J11_02239	chloramphenicol/florfenicol efflux MFS transporter FloR	Phenicol
SRR5905069	contig00029	3428	4251	blaTEM-206	38-861/861	95.7	100	ncbi	A7J11_03029	class A broad-spectrum beta-lactamase TEM-206	Beta-lactamase
SRR5905069	contig00023	696	1841	blaCMY-2	1-1146/1146	100	100	ncbi	A7J11_00540	class C beta-lactamase CMY-2	Beta-lactamase
SRR5905069	contig00023	30182	30997	sul2	1-816/816	100	100	ncbi	A7J11_04212	sulfonamide-resistant dihydropteroate synthase Sul2	Sulfonamides
SRR5905069	contig00023	34033	35232	tet(A)	1-1200/1200	100	100	ncbi	A7J11_00448	tetracycline efflux MFS transporter Tet(A)	Tetracycline
SRR5905071	contig00025	31034	31861	aph(3'')-Ib	1-828/828	100	100	ncbi	A7J11_05252	aminoglycoside O-phosphotransferase APH(3'')-Ib	Aminoglycoside
SRR5905071	contig00038	214	1029	aph(3')-Ia	1-816/816	100	100	ncbi	A7J11_00274	aminoglycoside O-phosphotransferase APH(3')-Ia	Aminoglycoside
SRR5905071	contig00025	31861	32697	aph(6)-Id	1-837/837	100	100	ncbi	A7J11_01109	aminoglycoside O-phosphotransferase APH(6)-Id	Aminoglycoside
SRR5905071	contig00025	35832	37046	floR	1-1215/1215	100	99.83	ncbi	A7J11_02239	chloramphenicol/florfenicol efflux MFS transporter FloR	Phenicol
SRR5905071	contig00032	124	947	blaTEM-206	38-861/861	95.7	100	ncbi	A7J11_03029	class A broad-spectrum beta-lactamase TEM-206	Beta-lactamase
SRR5905071	contig00025	696	1841	blaCMY-2	1-1146/1146	100	100	ncbi	A7J11_00540	class C beta-lactamase CMY-2	Beta-lactamase
SRR5905071	contig00025	30182	30997	sul2	1-816/816	100	100	ncbi	A7J11_04212	sulfonamide-resistant dihydropteroate synthase Sul2	Sulfonamides
SRR5905071	contig00025	34033	35232	tet(A)	1-1200/1200	100	100	ncbi	A7J11_00448	tetracycline efflux MFS transporter Tet(A)	Tetracycline
SRR5905072	contig00029	31034	31861	aph(3'')-Ib	1-828/828	100	100	ncbi	A7J11_05252	aminoglycoside O-phosphotransferase APH(3'')-Ib	Aminoglycoside
SRR5905072	contig00044	214	1029	aph(3')-Ia	1-816/816	100	100	ncbi	A7J11_00274	aminoglycoside O-phosphotransferase APH(3')-Ia	Aminoglycoside
SRR5905072	contig00029	31861	32697	aph(6)-Id	1-837/837	100	100	ncbi	A7J11_01109	aminoglycoside O-phosphotransferase APH(6)-Id	Aminoglycoside
SRR5905072	contig00029	35832	37046	floR	1-1215/1215	100	99.83	ncbi	A7J11_02239	chloramphenicol/florfenicol efflux MFS transporter FloR	Phenicol
SRR5905072	contig00039	3428	4251	blaTEM-1	38-861/861	95.7	100	ncbi	A7J11_00169	class A broad-spectrum beta-lactamase TEM-1	Beta-lactamase
SRR5905072	contig00029	696	1841	blaCMY-2	1-1146/1146	100	100	ncbi	A7J11_00540	class C beta-lactamase CMY-2	Beta-lactamase
SRR5905072	contig00029	30182	30997	sul2	1-816/816	100	100	ncbi	A7J11_04212	sulfonamide-resistant dihydropteroate synthase Sul2	Sulfonamides
SRR5905072	contig00029	34033	35232	tet(A)	1-1200/1200	100	100	ncbi	A7J11_00448	tetracycline efflux MFS transporter Tet(A)	Tetracycline
SRR5905073	contig00033	9519	10346	aph(3'')-Ib	1-828/828	100	100	ncbi	A7J11_05252	aminoglycoside O-phosphotransferase APH(3'')-Ib	Aminoglycoside
SRR5905073	contig00033	8683	9519	aph(6)-Id	1-837/837	100	100	ncbi	A7J11_01109	aminoglycoside O-phosphotransferase APH(6)-Id	Aminoglycoside
SRR5905073	contig00033	4334	5548	floR	1-1215/1215	100	99.83	ncbi	A7J11_02239	chloramphenicol/florfenicol efflux MFS transporter FloR	Phenicol
SRR5905073	contig00033	10383	11198	sul2	1-816/816	100	100	ncbi	A7J11_04212	sulfonamide-resistant dihydropteroate synthase Sul2	Sulfonamides
SRR5905073	contig00033	6148	7347	tet(A)	1-1200/1200	100	100	ncbi	A7J11_00448	tetracycline efflux MFS transporter Tet(A)	Tetracycline
SRR5905271	contig00046	31034	31861	aph(3'')-Ib	1-828/828	100	100	ncbi	A7J11_05252	aminoglycoside O-phosphotransferase APH(3'')-Ib	Aminoglycoside
SRR5905271	contig00077	265	1080	aph(3')-Ia	1-816/816	100	100	ncbi	A7J11_00274	aminoglycoside O-phosphotransferase APH(3')-Ia	Aminoglycoside
SRR5905271	contig00046	31861	32697	aph(6)-Id	1-837/837	100	100	ncbi	A7J11_01109	aminoglycoside O-phosphotransferase APH(6)-Id	Aminoglycoside
SRR5905271	contig00046	35832	37046	floR	1-1215/1215	100	99.83	ncbi	A7J11_02239	chloramphenicol/florfenicol efflux MFS transporter FloR	Phenicol
SRR5905271	contig00069	124	947	blaTEM-1	38-861/861	95.7	100	ncbi	A7J11_00169	class A broad-spectrum beta-lactamase TEM-1	Beta-lactamase
SRR5905271	contig00046	696	1841	blaCMY-2	1-1146/1146	100	100	ncbi	A7J11_00540	class C beta-lactamase CMY-2	Beta-lactamase
SRR5905271	contig00046	30182	30997	sul2	1-816/816	100	100	ncbi	A7J11_04212	sulfonamide-resistant dihydropteroate synthase Sul2	Sulfonamides
SRR5905271	contig00046	34033	35232	tet(A)	1-1200/1200	100	100	ncbi	A7J11_00448	tetracycline efflux MFS transporter Tet(A)	Tetracycline
SRR5905275	contig00029	9686	10513	aph(3'')-Ib	1-828/828	100	100	ncbi	A7J11_05252	aminoglycoside O-phosphotransferase APH(3'')-Ib	Aminoglycoside
SRR5905275	contig00049	214	1029	aph(3')-Ia	1-816/816	100	100	ncbi	A7J11_00274	aminoglycoside O-phosphotransferase APH(3')-Ia	Aminoglycoside
SRR5905275	contig00029	8850	9686	aph(6)-Id	1-837/837	100	100	ncbi	A7J11_01109	aminoglycoside O-phosphotransferase APH(6)-Id	Aminoglycoside
SRR5905275	contig00029	4501	5715	floR	1-1215/1215	100	99.83	ncbi	A7J11_02239	chloramphenicol/florfenicol efflux MFS transporter FloR	Phenicol
SRR5905275	contig00045	124	947	blaTEM-214	38-861/861	95.7	100	ncbi	A7J11_03426	class A beta-lactamase TEM-214	Beta-lactamase
SRR5905275	contig00029	39706	40851	blaCMY-2	1-1146/1146	100	100	ncbi	A7J11_00540	class C beta-lactamase CMY-2	Beta-lactamase
SRR5905275	contig00029	10550	11365	sul2	1-816/816	100	100	ncbi	A7J11_04212	sulfonamide-resistant dihydropteroate synthase Sul2	Sulfonamides
SRR5905275	contig00029	6315	7514	tet(A)	1-1200/1200	100	100	ncbi	A7J11_00448	tetracycline efflux MFS transporter Tet(A)	Tetracycline
SRR5905278	contig00032	9686	10513	aph(3'')-Ib	1-828/828	100	100	ncbi	A7J11_05252	aminoglycoside O-phosphotransferase APH(3'')-Ib	Aminoglycoside
SRR5905278	contig00046	264	1079	aph(3')-Ia	1-816/816	100	100	ncbi	A7J11_00274	aminoglycoside O-phosphotransferase APH(3')-Ia	Aminoglycoside
SRR5905278	contig00032	8850	9686	aph(6)-Id	1-837/837	100	100	ncbi	A7J11_01109	aminoglycoside O-phosphotransferase APH(6)-Id	Aminoglycoside
SRR5905278	contig00032	4501	5715	floR	1-1215/1215	100	99.83	ncbi	A7J11_02239	chloramphenicol/florfenicol efflux MFS transporter FloR	Phenicol
SRR5905278	contig00042	122	937	blaTEM-1	46-861/861	94.77	99.88	ncbi	A7J11_00169	class A broad-spectrum beta-lactamase TEM-1	Beta-lactamase
SRR5905278	contig00032	10550	11365	sul2	1-816/816	100	100	ncbi	A7J11_04212	sulfonamide-resistant dihydropteroate synthase Sul2	Sulfonamides
SRR5905278	contig00032	6315	7514	tet(A)	1-1200/1200	100	100	ncbi	A7J11_00448	tetracycline efflux MFS transporter Tet(A)	Tetracycline
SRR5905281	contig00043	31034	31861	aph(3'')-Ib	1-828/828	100	100	ncbi	A7J11_05252	aminoglycoside O-phosphotransferase APH(3'')-Ib	Aminoglycoside
SRR5905281	contig00043	31861	32697	aph(6)-Id	1-837/837	100	100	ncbi	A7J11_01109	aminoglycoside O-phosphotransferase APH(6)-Id	Aminoglycoside
SRR5905281	contig00043	35832	37046	floR	1-1215/1215	100	99.83	ncbi	A7J11_02239	chloramphenicol/florfenicol efflux MFS transporter FloR	Phenicol
SRR5905281	contig00043	696	1841	blaCMY-2	1-1146/1146	100	100	ncbi	A7J11_00540	class C beta-lactamase CMY-2	Beta-lactamase
SRR5905281	contig00043	30182	30997	sul2	1-816/816	100	100	ncbi	A7J11_04212	sulfonamide-resistant dihydropteroate synthase Sul2	Sulfonamides
SRR5905281	contig00043	34033	35232	tet(A)	1-1200/1200	100	100	ncbi	A7J11_00448	tetracycline efflux MFS transporter Tet(A)	Tetracycline
SRR5905291	contig00019	9686	10513	aph(3'')-Ib	1-828/828	100	100	ncbi	A7J11_05252	aminoglycoside O-phosphotransferase APH(3'')-Ib	Aminoglycoside
SRR5905291	contig00019	8850	9686	aph(6)-Id	1-837/837	100	100	ncbi	A7J11_01109	aminoglycoside O-phosphotransferase APH(6)-Id	Aminoglycoside
SRR5905291	contig00019	4501	5715	floR	1-1215/1215	100	99.83	ncbi	A7J11_01453	chloramphenicol/florfenicol efflux MFS transporter FloR	Phenicol
SRR5905291	contig00019	39706	40851	blaCMY-2	1-1146/1146	100	100	ncbi	A7J11_00540	class C beta-lactamase CMY-2	Beta-lactamase
SRR5905291	contig00019	10550	11365	sul2	1-816/816	100	100	ncbi	A7J11_04212	sulfonamide-resistant dihydropteroate synthase Sul2	Sulfonamides
SRR5905291	contig00019	6315	7514	tet(A)	1-1200/1200	100	100	ncbi	A7J11_00448	tetracycline efflux MFS transporter Tet(A)	Tetracycline
SRR5905294	contig00027	21561	22388	aph(3'')-Ib	1-828/828	100	100	ncbi	A7J11_05252	aminoglycoside O-phosphotransferase APH(3'')-Ib	Aminoglycoside
SRR5905294	contig00045	214	1029	aph(3')-Ia	1-816/816	100	100	ncbi	A7J11_00274	aminoglycoside O-phosphotransferase APH(3')-Ia	Aminoglycoside
SRR5905294	contig00027	22388	23224	aph(6)-Id	1-837/837	100	100	ncbi	A7J11_01109	aminoglycoside O-phosphotransferase APH(6)-Id	Aminoglycoside
SRR5905294	contig00027	26359	27573	floR	1-1215/1215	100	99.83	ncbi	A7J11_01453	chloramphenicol/florfenicol efflux MFS transporter FloR	Phenicol
SRR5905294	contig00039	3428	4251	blaTEM-1	38-861/861	95.7	100	ncbi	A7J11_00169	class A broad-spectrum beta-lactamase TEM-1	Beta-lactamase
SRR5905294	contig00040	695	1840	blaCMY-2	1-1146/1146	100	100	ncbi	A7J11_00540	class C beta-lactamase CMY-2	Beta-lactamase
SRR5905294	contig00027	20709	21524	sul2	1-816/816	100	100	ncbi	A7J11_04212	sulfonamide-resistant dihydropteroate synthase Sul2	Sulfonamides
SRR5905294	contig00027	24560	25759	tet(A)	1-1200/1200	100	100	ncbi	A7J11_00448	tetracycline efflux MFS transporter Tet(A)	Tetracycline
SRR5905300	contig00032	8042	8869	aph(3'')-Ib	1-828/828	100	100	ncbi	A7J11_05252	aminoglycoside O-phosphotransferase APH(3'')-Ib	Aminoglycoside
SRR5905300	contig00047	128	886	aph(3')-Ia	58-816/816	93.01	100	ncbi	A7J11_00274	aminoglycoside O-phosphotransferase APH(3')-Ia	Aminoglycoside
SRR5905300	contig00032	7206	8042	aph(6)-Id	1-837/837	100	100	ncbi	A7J11_01109	aminoglycoside O-phosphotransferase APH(6)-Id	Aminoglycoside
SRR5905300	contig00032	2857	4071	floR	1-1215/1215	100	99.83	ncbi	A7J11_02239	chloramphenicol/florfenicol efflux MFS transporter FloR	Phenicol
SRR5905300	contig00032	38062	39207	blaCMY-2	1-1146/1146	100	100	ncbi	A7J11_00540	class C beta-lactamase CMY-2	Beta-lactamase
SRR5905300	contig00032	8906	9721	sul2	1-816/816	100	100	ncbi	A7J11_04212	sulfonamide-resistant dihydropteroate synthase Sul2	Sulfonamides
SRR5905300	contig00032	4671	5870	tet(A)	1-1200/1200	100	100	ncbi	A7J11_00448	tetracycline efflux MFS transporter Tet(A)	Tetracycline
SRR5905502	contig00019	31034	31861	aph(3'')-Ib	1-828/828	100	100	ncbi	A7J11_05252	aminoglycoside O-phosphotransferase APH(3'')-Ib	Aminoglycoside
SRR5905502	contig00019	31861	32697	aph(6)-Id	1-837/837	100	100	ncbi	A7J11_01109	aminoglycoside O-phosphotransferase APH(6)-Id	Aminoglycoside
[truncated: 1,477 more rows]
