# Supplementary material for: Geography Shapes the Population Genomics of Salmonella enterica Dublin
Source: Genome Biol Evol. 2019 Jul 22;11(8):2220–31. doi: 10.1093/gbe/evz158 (PMC6703130; doi:10.1093/gbe/evz158)
Supplement: evz158_Supplementary_Data [file evz158_supplementary_data.zip › Data_Set_04.xlsx]

## Sheet: Dublin_Enteritidis_Curated
BlastP Homology Searching					Fisher Exact Test
Nearest_Homologue_Accession	BlastP_ID	E_Value	Type	Serotype	Number_pos_present_in	Number_neg_present_in	Number_pos_not_present_in	Number_neg_not_present_in	Sensitivity	Specificity	Odds_ratio	Naive_p	Bonferroni_p	Benjamini_H_p
SUH21757.1	Protein CsiD	2e-145	Carbon Starvation	Dublin	877	1	3	160	99.6591	99.3789	46773.3	3.45e-185	1.45e-181	1.32e-183
EMR51627.1	CsiD domain protein	8e-89	Carbon Starvation	Dublin	873	0	7	161	99.2045	100	Inf	3.66e-182	1.54e-178	1.04e-180
WP_000036393.1	chemotaxis response regulator protein-glutamate methylesterase	0	Chemotaxis	Dublin	880	1	0	160	100	99.3789	Inf	4.88e-191	2.06e-187	4.2e-189
SUG09697.1	protein yiaF	2e-55	Hypothetical	Dublin	880	0	0	161	100	100	Inf	5.54e-194	2.34e-190	1.95e-191
WP_000727849.1	hypothetical protein	3e-80	Hypothetical	Dublin	880	0	0	161	100	100	Inf	5.54e-194	2.34e-190	1.95e-191
ACH76773.1	putative inner membrane protein	1e-14	Hypothetical	Dublin	879	0	1	161	99.8864	100	Inf	8.98e-192	3.79e-188	9.71e-190
EHL39948.1	hypothetical protein SEEM010_00727	6e-20	Hypothetical	Dublin	879	0	1	161	99.8864	100	Inf	8.98e-192	3.79e-188	9.71e-190
EMR54188.1	hypothetical protein A670_00688	4e-79	Hypothetical	Dublin	879	0	1	161	99.8864	100	Inf	8.98e-192	3.79e-188	9.71e-190
SUH79434.1	Uncharacterised protein	2e-32	Hypothetical	Dublin	879	0	1	161	99.8864	100	Inf	8.98e-192	3.79e-188	9.71e-190
WP_000171568.1	hypothetical protein	3e-44	Hypothetical	Dublin	879	0	1	161	99.8864	100	Inf	8.98e-192	3.79e-188	9.71e-190
WP_000757527.1	hypothetical protein	4e-86	Hypothetical	Dublin	879	0	1	161	99.8864	100	Inf	8.98e-192	3.79e-188	9.71e-190
WP_000889769.1	hypothetical protein	1e-72	Hypothetical	Dublin	879	0	1	161	99.8864	100	Inf	8.98e-192	3.79e-188	9.71e-190
WP_001538064.1	hypothetical protein	4e-67	Hypothetical	Dublin	879	0	1	161	99.8864	100	Inf	8.98e-192	3.79e-188	9.71e-190
WP_001111323.1	DUF2856 family protein	2e-66	Hypothetical	Dublin	879	0	1	161	99.8864	100	Inf	8.98e-192	3.79e-188	9.71e-190
WP_001214770.1	DUF2737 family protein	2e-32	Hypothetical	Dublin	879	0	1	161	99.8864	100	Inf	8.98e-192	3.79e-188	9.71e-190
EGE30979.1	putative cytoplasmic protein	2e-24	Hypothetical	Dublin	878	0	2	161	99.7727	100	Inf	7.32e-190	3.08e-186	4.47e-188
EMR50630.1	hypothetical protein A670_04168	3e-75	Hypothetical	Dublin	878	0	2	161	99.7727	100	Inf	7.32e-190	3.08e-186	4.47e-188
SUG11137.1	Uncharacterised protein	1e-11	Hypothetical	Dublin	878	0	2	161	99.7727	100	Inf	7.32e-190	3.08e-186	4.47e-188
WP_000216172.1	hypothetical protein	2e-74	Hypothetical	Dublin	878	0	2	161	99.7727	100	Inf	7.32e-190	3.08e-186	4.47e-188
WP_001140560.1	hypothetical protein	4e-93	Hypothetical	Dublin	878	0	2	161	99.7727	100	Inf	7.32e-190	3.08e-186	4.47e-188
WP_001751411.1	hypothetical protein	2e-66	Hypothetical	Dublin	878	0	2	161	99.7727	100	Inf	7.32e-190	3.08e-186	4.47e-188
WP_071993537.1	hypothetical protein	5e-34	Hypothetical	Dublin	878	0	2	161	99.7727	100	Inf	7.32e-190	3.08e-186	4.47e-188
WP_076706432.1	DUF2740 domain-containing protein	1e-25	Hypothetical	Dublin	878	0	2	161	99.7727	100	Inf	7.32e-190	3.08e-186	4.47e-188
EMR50629.1	hypothetical protein A670_04167	5e-19	Hypothetical	Dublin	877	0	3	161	99.6591	100	Inf	4e-188	1.69e-184	1.96e-186
SUE99311.1	Uncharacterised protein	8e-11	Hypothetical	Dublin	877	0	3	161	99.6591	100	Inf	4e-188	1.69e-184	1.96e-186
WP_047333929.1	hypothetical protein	1e-61	Hypothetical	Dublin	877	0	3	161	99.6591	100	Inf	4e-188	1.69e-184	1.96e-186
WP_108597098.1	DUF262 domain-containing protein	0	Hypothetical	Dublin	877	0	3	161	99.6591	100	Inf	4e-188	1.69e-184	1.96e-186
SUG11830.1	Uncharacterised protein	1e-15	Hypothetical	Dublin	876	0	4	161	99.5455	100	Inf	1.65e-186	6.96e-183	7.17e-185
VEB51642.1	putative cytoplasmic protein	2e-132	Hypothetical	Dublin	875	0	5	161	99.4318	100	Inf	5.48e-185	2.31e-181	2.04e-183
WP_000375834.1	DUF1795 domain-containing protein	7e-106	Hypothetical	Dublin	879	0	1	161	99.8864	100	Inf	8.98e-192	3.79e-188	9.71e-190
WP_085386078.1	DUF2560 family protein	3e-50	Hypothetical	Dublin	879	0	1	161	99.8864	100	Inf	8.98e-192	3.79e-188	9.71e-190
EHC94228.1	Soluble aldose sugar dehydrogenase, PQQ-dependent	2e-33	Metabolism	Dublin	880	1	0	160	100	99.3789	Inf	4.88e-191	2.06e-187	4.2e-189
EMR51295.1	glucose/Sorbosone dehydrogenase	3e-121	Metabolism	Dublin	880	0	0	161	100	100	Inf	5.54e-194	2.34e-190	1.95e-191
SUH15821.1	pyridoxamine kinase	4e-66	Metabolism	Dublin	879	0	1	161	99.8864	100	Inf	8.98e-192	3.79e-188	9.71e-190
WP_000101775.1	ammonia-forming nitrite reductase cytochrome c552 subunit	0	Metabolism	Dublin	878	1	2	160	99.7727	99.3789	70240	6.35e-187	2.68e-183	2.98e-185
SUH64817.1	putative hydroxypyruvate isomerase	2e-163	Metabolism	Dublin	877	0	3	161	99.6591	100	Inf	4e-188	1.69e-184	1.96e-186
VEA23285.1	glucarate dehydratase 2	1e-52	Metabolism	Dublin	877	0	3	161	99.6591	100	Inf	4e-188	1.69e-184	1.96e-186
WP_079977190.1	Zn-dependent oxidoreductase	2e-108	Metabolism	Dublin	877	0	3	161	99.6591	100	Inf	4e-188	1.69e-184	1.96e-186
ELX72406.1	propionate catabolism operon regulatory protein PrpR	7e-133	Metabolism	Dublin	876	0	4	161	99.5455	100	Inf	1.65e-186	6.96e-183	7.17e-185
WP_000347818.1	acyl-CoA dehydrogenase	0	Metabolism	Dublin	876	0	4	161	99.5455	100	Inf	1.65e-186	6.96e-183	7.17e-185
SQM30563.1	glycoside hydrolase family protein	4e-121	Metabolism	Dublin	879	0	1	161	99.8864	100	Inf	8.98e-192	3.79e-188	9.71e-190
EYI13283.1	uridine/cytidine kinase	1e-156	Metabolism	Dublin	878	1	2	160	99.7727	99.3789	70240	6.35e-187	2.68e-183	2.98e-185
SUG11999.1	putative phage protein	4e-79	Phage	Dublin	880	0	0	161	100	100	Inf	5.54e-194	2.34e-190	1.95e-191
WP_000993756.1	phage baseplate assembly protein V	2e-137	Phage	Dublin	880	0	0	161	100	100	Inf	5.54e-194	2.34e-190	1.95e-191
WP_001574811.1	LysB family phage lysis regulatory protein	3e-93	Phage	Dublin	880	0	0	161	100	100	Inf	5.54e-194	2.34e-190	1.95e-191
WP_001016182.1	3'-5' exoribonuclease phage	8e-134	Phage	Dublin	879	0	1	161	99.8864	100	Inf	8.98e-192	3.79e-188	9.71e-190
WP_079806136.1	Decoration protein	4e-90	Phage	Dublin	879	0	1	161	99.8864	100	Inf	8.98e-192	3.79e-188	9.71e-190
WP_080080232.1	phage tail protein	7e-162	Phage	Dublin	879	0	1	161	99.8864	100	Inf	8.98e-192	3.79e-188	9.71e-190
EMR50491.1	phage lysozyme	3e-102	Phage	Dublin	878	0	2	161	99.7727	100	Inf	7.32e-190	3.08e-186	4.47e-188
WP_000246164.1	Restriction inhibitor protein ral	3e-40	Phage	Dublin	878	0	2	161	99.7727	100	Inf	7.32e-190	3.08e-186	4.47e-188
WP_000738703.1	phage holin, lambda family	9e-72	Phage	Dublin	878	0	2	161	99.7727	100	Inf	7.32e-190	3.08e-186	4.47e-188
WP_000742505.1	phage major capsid protein, P2 family	0	Phage	Dublin	878	0	2	161	99.7727	100	Inf	7.32e-190	3.08e-186	4.47e-188
WP_001629218.1	phage NinC	0	Phage	Dublin	878	0	2	161	99.7727	100	Inf	7.32e-190	3.08e-186	4.47e-188
WP_050196703.1	phage tail protein	4e-42	Phage	Dublin	878	0	2	161	99.7727	100	Inf	7.32e-190	3.08e-186	4.47e-188
WP_000246968.1	DNA injection protein	0	Phage	Dublin	877	0	3	161	99.6591	100	Inf	4e-188	1.69e-184	1.96e-186
WP_000829151.1	phage virion morphogenesis protein	6e-103	Phage	Dublin	876	0	4	161	99.5455	100	Inf	1.65e-186	6.96e-183	7.17e-185
EHD05714.1	Phage EaA protein	5e-154	Phage	Dublin	875	0	5	161	99.4318	100	Inf	5.48e-185	2.31e-181	2.04e-183
WP_001122417.1	Packaged DNA stabilization protein gp10	0	Phage	Dublin	873	0	7	161	99.2045	100	Inf	3.66e-182	1.54e-178	1.04e-180
WP_108614591.1	DNA transfer protein	3e-155	Phage	Dublin	879	0	1	161	99.8864	100	Inf	8.98e-192	3.79e-188	9.71e-190
WP_000216232.1	GPO family capsid scaffolding protein	0	Phage	Dublin	878	0	2	161	99.7727	100	Inf	7.32e-190	3.08e-186	4.47e-188
WP_079983019.1	DNA transfer protein	0	Phage	Dublin	878	0	2	161	99.7727	100	Inf	7.32e-190	3.08e-186	4.47e-188
WP_000365270.1	recombinase gp49	4e-176	Phage	Dublin	877	0	3	161	99.6591	100	Inf	4e-188	1.69e-184	1.96e-186
WP_080200821.1	replication endonuclease	0	Phage	Dublin	876	0	4	161	99.5455	100	Inf	1.65e-186	6.96e-183	7.17e-185
WP_000979454.1	lysis protein	3e-110	Phage	Dublin	879	0	1	161	99.8864	100	Inf	8.98e-192	3.79e-188	9.71e-190
WP_000176947.1	protein ninH	1e-41	Phage	Dublin	878	0	2	161	99.7727	100	Inf	7.32e-190	3.08e-186	4.47e-188
WP_001008211.1	RusA family crossover junction endodeoxyribonuclease	8e-93	Phage	Dublin	878	0	2	161	99.7727	100	Inf	7.32e-190	3.08e-186	4.47e-188
WP_000877030.1	KilA-N domain-containing protein	2e-126	Phage	Dublin	879	0	1	161	99.8864	100	Inf	8.98e-192	3.79e-188	9.71e-190
WP_001573970.1	site-specific integrase	0	Phage	Dublin	879	0	1	161	99.8864	100	Inf	8.98e-192	3.79e-188	9.71e-190
WP_000168282.1	single-stranded DNA-binding protein	3e-121	Replication	Dublin	879	0	1	161	99.8864	100	Inf	8.98e-192	3.79e-188	9.71e-190
WP_107336864.1	RNA-binding protein	9e-63	Replication	Dublin	879	1	1	160	99.8864	99.3789	140640	7.85e-189	3.31e-185	4.53e-187
ELX73156.1	NtrC family transcriptional regulator	7e-28	Transcription	Dublin	880	0	0	161	100	100	Inf	5.54e-194	2.34e-190	1.95e-191
VEB50718.1	Inner membrane symporter yihP	1e-91	Transporter	Dublin	880	0	0	161	100	100	Inf	5.54e-194	2.34e-190	1.95e-191
WP_001751799.1	arginine exporter protein ArgO domain protein	7e-62	Transporter	Dublin	880	0	0	161	100	100	Inf	5.54e-194	2.34e-190	1.95e-191
WP_106632189.1	efflux RND transporter periplasmic adaptor subunit	2e-141	Transporter	Dublin	880	1	0	160	100	99.3789	Inf	4.88e-191	2.06e-187	4.2e-189
EHC50789.1	Putative ABC-type multidrug transport system	2e-125	Transporter	Dublin	878	0	2	161	99.7727	100	Inf	7.32e-190	3.08e-186	4.47e-188
SQJ34040.1	PTS fructose transporter subunit IIBC	8e-150	Transporter	Dublin	878	0	2	161	99.7727	100	Inf	7.32e-190	3.08e-186	4.47e-188
KUC68634.1	multidrug transporter, partial	6e-62	Transporter	Dublin	877	0	3	161	99.6591	100	Inf	4e-188	1.69e-184	1.96e-186
CFY67087.1	Galactose/methyl galactoside ABC transport	2e-38	Transporter	Dublin	874	0	6	161	99.3182	100	Inf	1.53e-183	6.43e-180	4.66e-182
WP_000797674.1	MFS transporter	0	Transporter	Dublin	879	0	1	161	99.8864	100	Inf	8.98e-192	3.79e-188	9.71e-190
ELN89309.1	inner membrane transport protein YeaN	6e-12	Transporter	Dublin	879	0	1	161	99.8864	100	Inf	8.98e-192	3.79e-188	9.71e-190
WP_000011530.1	type VI secretion system tip protein VgrG	0	Virulence	Dublin	879	0	1	161	99.8864	100	Inf	8.98e-192	3.79e-188	9.71e-190
WP_080110530.1	type 1 fimbrial protein subunit FimI	2e-22	Virulence	Dublin	873	0	7	161	99.2045	100	Inf	3.66e-182	1.54e-178	1.04e-180
WP_001576320.1	carbon starvation induced protein CsiD	0	Carbon Starvation	Enteritidis	3	160	877	1	0.340909	0.621118	2.14e-05	3.45e-185	1.45e-181	1.32e-183
WP_000036389.1	cheB	0	Chemotaxis	Enteritidis	2	160	878	1	0.227273	0.621118	1.42e-05	6.35e-187	2.68e-183	2.98e-185
EPI63059.1	hypothetical protein	2e-101	Hypothetical	Enteritidis	7	161	873	0	0.795455	0	0	3.66e-182	1.54e-178	1.04e-180
WP_079785458.1	DUF1471 domain-containing protein	1e-62	Hypothetical	Enteritidis	7	161	873	0	0.795455	0	0	3.66e-182	1.54e-178	1.04e-180
WP_000199415.1	hypothetical protein	0	Hypothetical	Enteritidis	5	161	875	0	0.568182	0	0	5.48e-185	2.31e-181	2.04e-183
AIN70121.1	hypothetical protein DP22_2732	3e-15	Hypothetical	Enteritidis	0	160	880	1	0	0.621118	0	4.88e-191	2.06e-187	4.2e-189
ELN82629.1	hypothetical protein SEEE1831_13868	1e-72	Hypothetical	Enteritidis	0	160	880	1	0	0.621118	0	4.88e-191	2.06e-187	4.2e-189
ETX33891.1	hypothetical protein SPFCAV_01759	8e-39	Hypothetical	Enteritidis	0	160	880	1	0	0.621118	0	4.88e-191	2.06e-187	4.2e-189
WP_000481213.1	hypothetical protein SG9_4418	7e-40	Hypothetical	Enteritidis	0	160	880	1	0	0.621118	0	4.88e-191	2.06e-187	4.2e-189
WP_000347819.1	acyl-CoA dehydrogenase	0	Metabolism	Enteritidis	8	161	872	0	0.909091	0	0	7.73e-181	3.26e-177	1.76e-179
AJQ73058.1	cysteine synthase/cystathionine beta-synthase	0	Metabolism	Enteritidis	4	161	876	0	0.454545	0	0	1.65e-186	6.96e-183	7.17e-185
SUF86498.1	L-idonate 5-dehydrogenase	0	Metabolism	Enteritidis	3	160	877	1	0.340909	0.621118	2.14e-05	3.45e-185	1.45e-181	1.32e-183
WP_000067286.1	D-galactonate dehydratase	0	Metabolism	Enteritidis	3	160	877	1	0.340909	0.621118	2.14e-05	3.45e-185	1.45e-181	1.32e-183
WP_000101770.1	ammonia-forming nitrite reductase cytochrome c552 subunit	0	Metabolism	Enteritidis	3	160	877	1	0.340909	0.621118	2.14e-05	3.45e-185	1.45e-181	1.32e-183
ESJ39728.1	dehydrogenase	3e-29	Metabolism	Enteritidis	0	160	880	1	0	0.621118	0	4.88e-191	2.06e-187	4.2e-189
WP_021590877.1	glucose dehydrogenase	2e-120	Metabolism	Enteritidis	0	161	880	0	0	0	0	5.54e-194	2.34e-190	1.95e-191
WP_000047691.1	monooxygenase	2e-70	Metabolism	Enteritidis	1	161	879	0	0.113636	0	0	8.98e-192	3.79e-188	9.71e-190
WP_000118615.1	BtpA family protein SgcQ	0	Metabolism	Enteritidis	0	160	880	1	0	0.621118	0	4.88e-191	2.06e-187	4.2e-189
WP_001674811.1	heme lyase NrfEFG subunit NrfF	1e-121	Metabolism	Enteritidis	0	160	880	1	0	0.621118	0	4.88e-191	2.06e-187	4.2e-189
OEH97708.1	phage tail protein	4e-35	Phage	Enteritidis	3	160	877	1	0.340909	0.621118	2.14e-05	3.45e-185	1.45e-181	1.32e-183
WP_000488119.1	phage terminase large subunit family protein	6e-86	Phage	Enteritidis	3	160	877	1	0.340909	0.621118	2.14e-05	3.45e-185	1.45e-181	1.32e-183
WP_001687735.1	tail fiber assembly protein	9e-119	Phage	Enteritidis	1	160	879	1	0.113636	0.621118	7.11e-06	7.85e-189	3.31e-185	4.53e-187
ARO94403.1	Mobile element protein	9e-135	Phage	Enteritidis	1	160	879	1	0.113636	0.621118	7.11e-06	7.85e-189	3.31e-185	4.53e-187
WP_000066320.1	phosphatase	0	Signaling	Enteritidis	7	161	873	0	0.795455	0	0	3.66e-182	1.54e-178	1.04e-180
WP_000023781.1	FadR family transcriptional regulator	2e-176	Transcription	Enteritidis	2	160	878	1	0.227273	0.621118	1.42e-05	6.35e-187	2.68e-183	2.98e-185
WP_058810953.1	DeoR/GlpR family transcriptional regulator	0	Transcription	Enteritidis	1	160	879	1	0.113636	0.621118	7.11e-06	7.85e-189	3.31e-185	4.53e-187
WP_000205339.1	MFS transporter	0	Transporter	Enteritidis	4	161	876	0	0.454545	0	0	1.65e-186	6.96e-183	7.17e-185
WP_000797667.1	MFS transporter	0	Transporter	Enteritidis	1	161	879	0	0.113636	0	0	8.98e-192	3.79e-188	9.71e-190
WP_001136902.1	HPr family phosphocarrier protein	0	Transporter	Enteritidis	0	161	880	0	0	0	0	5.54e-194	2.34e-190	1.95e-191
WP_014344519.1	IS5 family transposase	3e-33	Transposon	Enteritidis	0	161	880	0	0	0	0	5.54e-194	2.34e-190	1.95e-191
